# Supplementary material for: Genome evolutionary dynamics followed by diversifying selection explains the complexity of the Sesamum indicum genome
Source: BMC Genomics. 2017 Mar 24;18:257. doi: 10.1186/s12864-017-3599-4 (PMC5364699; doi:10.1186/s12864-017-3599-4)
Supplement: Supplementary file 1 — The syntenic gene pairs in S. indicum compared to V. vinifera. (XLSX 176 kb) [file 12864_2017_3599_MOESM1_ESM.xlsx]

## Sheet: vvi-sub1-sub2
Reference-gene in V. vinifera	Subgenome1	Subgenome2
GSVIVT01012028001	SIN_1013599	--
GSVIVT01012027001	SIN_1013600	SIN_1018282
GSVIVT01012026001	--	SIN_1018283
GSVIVT01012023001	SIN_1013601	--
GSVIVT01012020001	SIN_1013602	--
GSVIVT01012018001	SIN_1013605	SIN_1018285
GSVIVT01012012001	--	SIN_1018286
GSVIVT01012008001	SIN_1013606	SIN_1018287
GSVIVT01012006001	SIN_1013608	--
GSVIVT01012005001	--	SIN_1018288
GSVIVT01012004001	--	SIN_1018289
GSVIVT01012002001	--	SIN_1018291
GSVIVT01012001001	SIN_1013609	SIN_1018293
GSVIVT01012000001	--	SIN_1018294
GSVIVT01011982001	--	SIN_1018295
GSVIVT01011981001	SIN_1013611	--
GSVIVT01011979001	--	SIN_1018296
GSVIVT01011978001	SIN_1013612	SIN_1018297
GSVIVT01011976001	SIN_1013614	SIN_1018298
GSVIVT01011974001	SIN_1013617	SIN_1018300
GSVIVT01011972001	SIN_1013618	--
GSVIVT01011971001	SIN_1013619	SIN_1018301
GSVIVT01011970001	SIN_1013620	--
GSVIVT01011969001	SIN_1013621	--
GSVIVT01011966001	SIN_1013622	--
GSVIVT01011964001	--	SIN_1018302
GSVIVT01011963001	SIN_1013624	--
GSVIVT01011962001	SIN_1013625	SIN_1018307
GSVIVT01011960001	SIN_1013626	SIN_1018309
GSVIVT01011959001	SIN_1013627	--
GSVIVT01011956001	--	SIN_1018310
GSVIVT01011954001	SIN_1013628	--
GSVIVT01011952001	SIN_1013630	--
GSVIVT01011948001	SIN_1013633	SIN_1018311
GSVIVT01011946001	--	SIN_1018313
GSVIVT01011944001	SIN_1013635	--
GSVIVT01011943001	SIN_1013636	--
GSVIVT01011942001	SIN_1013637	SIN_1018314
GSVIVT01011941001	--	SIN_1018315
GSVIVT01011940001	--	SIN_1018316
GSVIVT01011939001	SIN_1013638	SIN_1018317
GSVIVT01011938001	--	SIN_1018318
GSVIVT01011934001	--	SIN_1018319
GSVIVT01011930001	SIN_1013640	SIN_1018320
GSVIVT01011929001	SIN_1013641	SIN_1018321
GSVIVT01011926001	SIN_1013644	--
GSVIVT01011922001	SIN_1013648	--
GSVIVT01011919001	--	SIN_1018326
GSVIVT01011918001	--	SIN_1018327
GSVIVT01011916001	SIN_1013650	--
GSVIVT01011909001	SIN_1013654	--
GSVIVT01011908001	SIN_1013656	SIN_1018329
GSVIVT01011907001	--	SIN_1018331
GSVIVT01011906001	SIN_1013657	SIN_1018332
GSVIVT01011904001	SIN_1013659	SIN_1018335
GSVIVT01011902001	SIN_1013660	SIN_1018336
GSVIVT01011901001	SIN_1013662	--
GSVIVT01011899001	--	SIN_1018338
GSVIVT01011898001	--	SIN_1018339
GSVIVT01011897001	SIN_1013665	SIN_1018340
GSVIVT01011895001	SIN_1013666	SIN_1018341
GSVIVT01011894001	SIN_1013668	SIN_1018344
GSVIVT01011892001	SIN_1013670	SIN_1018346
GSVIVT01011891001	SIN_1013671	SIN_1018347
GSVIVT01011890001	SIN_1013672	SIN_1018348
GSVIVT01011889001	SIN_1013673	--
GSVIVT01011888001	--	SIN_1018349
GSVIVT01011887001	SIN_1013674	--
GSVIVT01011886001	SIN_1013675	SIN_1018350
GSVIVT01011882001	--	SIN_1018351
GSVIVT01011879001	SIN_1013679	--
GSVIVT01011878001	SIN_1013680	--
GSVIVT01011873001	SIN_1013682	--
GSVIVT01011872001	SIN_1013683	SIN_1018354
GSVIVT01011869001	SIN_1013686	SIN_1018357
GSVIVT01011868001	--	SIN_1018360
GSVIVT01011867001	SIN_1013688	SIN_1018361
GSVIVT01011862001	SIN_1013690	--
GSVIVT01011857001	SIN_1013691	SIN_1018365
GSVIVT01011854001	SIN_1013693	SIN_1018366
GSVIVT01011852001	SIN_1013696	--
GSVIVT01011850001	SIN_1013697	--
GSVIVT01011849001	--	SIN_1018367
GSVIVT01011848001	SIN_1013698	SIN_1018368
GSVIVT01011847001	--	SIN_1018369
GSVIVT01011846001	SIN_1013700	SIN_1018370
GSVIVT01011845001	SIN_1013702	SIN_1018372
GSVIVT01011843001	--	SIN_1018376
GSVIVT01011842001	SIN_1013704	SIN_1018378
GSVIVT01011841001	--	SIN_1018379
GSVIVT01011838001	--	SIN_1018380
GSVIVT01011835001	--	SIN_1018381
GSVIVT01011832001	SIN_1013708	SIN_1018385
GSVIVT01011824001	--	SIN_1018387
GSVIVT01011819001	SIN_1013710	--
GSVIVT01011814001	SIN_1013711	SIN_1018389
GSVIVT01011812001	SIN_1013714	--
GSVIVT01011810001	SIN_1013716	--
GSVIVT01011809001	SIN_1013717	--
GSVIVT01011808001	SIN_1013718	SIN_1018390
GSVIVT01011807001	--	SIN_1018391
GSVIVT01011806001	--	SIN_1018392
GSVIVT01011805001	--	SIN_1018393
GSVIVT01011801001	SIN_1013719	SIN_1021392
GSVIVT01011800001	--	SIN_1021391
GSVIVT01011796001	SIN_1013721	SIN_1021389
GSVIVT01011794001	SIN_1013723	SIN_1021388
GSVIVT01011792001	SIN_1013729	--
GSVIVT01011791001	--	SIN_1021382
GSVIVT01011790001	SIN_1013733	SIN_1021381
GSVIVT01011788001	SIN_1013737	SIN_1021376
GSVIVT01011785001	SIN_1013739	--
GSVIVT01011783001	--	SIN_1021373
GSVIVT01011781001	--	SIN_1021370
GSVIVT01011780001	--	SIN_1021369
GSVIVT01011778001	SIN_1013744	SIN_1021366
GSVIVT01011777001	--	SIN_1021365
GSVIVT01011773001	SIN_1013746	--
GSVIVT01011767001	SIN_1013747	SIN_1021363
GSVIVT01011766001	SIN_1013748	SIN_1021362
GSVIVT01011764001	--	SIN_1021361
GSVIVT01011763001	SIN_1013750	--
GSVIVT01011761001	--	SIN_1021359
GSVIVT01011760001	SIN_1013751	SIN_1021358
GSVIVT01011757001	SIN_1013754	SIN_1021356
GSVIVT01011754001	SIN_1013759	SIN_1021353
GSVIVT01011753001	SIN_1013760	--
GSVIVT01011748001	SIN_1013764	SIN_1021351
GSVIVT01011747001	SIN_1013765	SIN_1021349
GSVIVT01011746001	--	SIN_1021348
GSVIVT01011745001	--	SIN_1021347
GSVIVT01011744001	SIN_1013766	--
GSVIVT01011742001	SIN_1013767	SIN_1021346
GSVIVT01011740001	SIN_1013768	SIN_1021344
GSVIVT01011739001	--	SIN_1021343
GSVIVT01011738001	SIN_1013769	SIN_1021342
GSVIVT01011737001	SIN_1013770	SIN_1021341
GSVIVT01011734001	SIN_1013771	SIN_1021339
GSVIVT01011724001	--	SIN_1021338
GSVIVT01011718001	SIN_1013772	SIN_1021337
GSVIVT01011714001	--	SIN_1021336
GSVIVT01011711001	--	SIN_1021334
GSVIVT01011710001	--	SIN_1021333
GSVIVT01011708001	--	SIN_1021331
GSVIVT01011707001	SIN_1013773	--
GSVIVT01011706001	SIN_1013774	--
GSVIVT01011705001	SIN_1013775	--
GSVIVT01011704001	SIN_1013776	SIN_1021330
GSVIVT01011703001	--	SIN_1021329
GSVIVT01011702001	--	SIN_1021328
GSVIVT01011701001	SIN_1013777	--
GSVIVT01011700001	--	SIN_1021321
GSVIVT01011690001	SIN_1013782	--
GSVIVT01011687001	--	SIN_1021316
GSVIVT01011682001	--	SIN_1021314
GSVIVT01011680001	SIN_1013785	--
GSVIVT01011679001	--	SIN_1021313
GSVIVT01011678001	--	SIN_1021312
GSVIVT01011675001	--	SIN_1021310
GSVIVT01011673001	--	SIN_1021307
GSVIVT01011671001	--	SIN_1021306
GSVIVT01011669001	--	SIN_1021305
GSVIVT01011666001	--	SIN_1021304
GSVIVT01011664001	--	SIN_1021297
GSVIVT01011662001	--	SIN_1021296
GSVIVT01011660001	--	SIN_1021295
GSVIVT01011659001	--	SIN_1021294
GSVIVT01011656001	--	SIN_1021293
GSVIVT01011654001	--	SIN_1021292
GSVIVT01011652001	--	SIN_1021291
GSVIVT01011651001	--	SIN_1021290
GSVIVT01011650001	--	SIN_1021289
GSVIVT01011647001	--	SIN_1021288
GSVIVT01011635001	--	SIN_1021287
GSVIVT01011634001	--	SIN_1021285
GSVIVT01011628001	--	SIN_1021281
GSVIVT01011622001	--	SIN_1021277
GSVIVT01011621001	--	SIN_1021276
GSVIVT01011619001	--	SIN_1021274
GSVIVT01011605001	--	SIN_1021267
GSVIVT01011598001	--	SIN_1021262
GSVIVT01011589001	--	SIN_1021255
GSVIVT01011573001	--	SIN_1021250
GSVIVT01011569001	--	SIN_1021249
GSVIVT01000606001	--	SIN_1021245
GSVIVT01000597001	SIN_1026552	--
GSVIVT01000596001	SIN_1026553	SIN_1018035
GSVIVT01000594001	SIN_1026556	--
GSVIVT01000593001	--	SIN_1018037
GSVIVT01000592001	SIN_1026557	--
GSVIVT01000588001	--	SIN_1018039
GSVIVT01000587001	SIN_1026559	SIN_1018040
GSVIVT01000586001	SIN_1026560	SIN_1018041
GSVIVT01000585001	SIN_1026561	--
GSVIVT01000584001	SIN_1026562	--
GSVIVT01000583001	SIN_1026563	--
GSVIVT01000582001	--	SIN_1018042
GSVIVT01000579001	--	SIN_1018044
GSVIVT01000577001	--	SIN_1018045
GSVIVT01000576001	--	SIN_1018046
GSVIVT01000574001	SIN_1026566	--
GSVIVT01000573001	SIN_1026567	--
GSVIVT01000572001	SIN_1026568	--
GSVIVT01000568001	SIN_1026569	--
GSVIVT01000559001	SIN_1026571	--
GSVIVT01000558001	SIN_1026572	--
GSVIVT01000554001	SIN_1026574	--
GSVIVT01000550001	--	SIN_1018048
GSVIVT01000549001	SIN_1026576	SIN_1018049
GSVIVT01000546001	SIN_1026577	--
GSVIVT01000545001	--	SIN_1018050
GSVIVT01000543001	--	SIN_1018051
GSVIVT01000542001	SIN_1026578	--
GSVIVT01000540001	SIN_1026583	--
GSVIVT01000538001	SIN_1026584	--
GSVIVT01000535001	SIN_1026591	SIN_1018056
GSVIVT01013806001	SIN_1026628	SIN_1018079
GSVIVT01013800001	--	SIN_1018086
GSVIVT01013799001	SIN_1026633	--
GSVIVT01013798001	SIN_1026634	SIN_1018088
GSVIVT01013797001	SIN_1026636	SIN_1018089
GSVIVT01013790001	SIN_1026637	SIN_1018090
GSVIVT01013788001	SIN_1026638	--
GSVIVT01013787001	SIN_1026640	--
GSVIVT01013786001	SIN_1026642	SIN_1018092
GSVIVT01013785001	SIN_1026643	SIN_1018093
GSVIVT01013784001	SIN_1026644	SIN_1018094
GSVIVT01013778001	SIN_1026647	--
GSVIVT01013774001	--	SIN_1018098
GSVIVT01013773001	--	SIN_1018099
GSVIVT01013772001	--	SIN_1018100
GSVIVT01013771001	SIN_1026650	SIN_1018101
GSVIVT01013769001	--	SIN_1018102
GSVIVT01013761001	SIN_1026654	SIN_1018105
GSVIVT01013750001	--	SIN_1018111
GSVIVT01013737001	SIN_1026655	--
GSVIVT01013734001	SIN_1026659	SIN_1018112
GSVIVT01020241001	SIN_1026663	--
GSVIVT01020240001	SIN_1026665	--
GSVIVT01020239001	SIN_1026666	--
GSVIVT01020236001	SIN_1026668	--
GSVIVT01020234001	SIN_1026669	--
GSVIVT01020233001	SIN_1026670	--
GSVIVT01020232001	SIN_1026671	--
GSVIVT01020229001	--	SIN_1018115
GSVIVT01020228001	SIN_1026675	SIN_1018116
GSVIVT01020223001	SIN_1026678	--
GSVIVT01020222001	SIN_1026679	SIN_1018119
GSVIVT01020219001	SIN_1026680	--
GSVIVT01020209001	SIN_1026686	--
GSVIVT01020207001	--	SIN_1018122
GSVIVT01020205001	SIN_1026687	--
GSVIVT01020189001	SIN_1026688	--
GSVIVT01020187001	SIN_1026689	SIN_1018126
GSVIVT01020185001	SIN_1026690	SIN_1018127
GSVIVT01020183001	--	SIN_1018128
GSVIVT01020182001	SIN_1026694	--
GSVIVT01020181001	SIN_1026695	--
GSVIVT01020170001	SIN_1026696	SIN_1018132
GSVIVT01020167001	SIN_1026699	--
GSVIVT01020159001	SIN_1026709	SIN_1018135
GSVIVT01020157001	SIN_1026712	--
GSVIVT01020155001	SIN_1026714	SIN_1018136
GSVIVT01020154001	SIN_1026716	--
GSVIVT01020151001	SIN_1026719	SIN_1018138
GSVIVT01020148001	SIN_1026730	--
GSVIVT01020147001	SIN_1026731	--
GSVIVT01020146001	SIN_1026732	SIN_1018143
GSVIVT01020145001	SIN_1026733	--
GSVIVT01020143001	SIN_1026734	--
GSVIVT01020142001	SIN_1026735	--
GSVIVT01020141001	SIN_1026736	SIN_1018145
GSVIVT01020139001	SIN_1026739	SIN_1018146
GSVIVT01020137001	SIN_1026740	--
GSVIVT01020136001	SIN_1026742	--
GSVIVT01020135001	SIN_1026743	SIN_1018147
GSVIVT01020134001	SIN_1026745	SIN_1018149
GSVIVT01020133001	SIN_1026746	--
GSVIVT01020132001	SIN_1026747	--
GSVIVT01020129001	SIN_1026749	--
GSVIVT01020128001	SIN_1026750	--
GSVIVT01020127001	SIN_1026751	SIN_1018150
GSVIVT01020121001	SIN_1026753	SIN_1018153
GSVIVT01020116001	--	SIN_1018154
GSVIVT01020112001	SIN_1026756	--
GSVIVT01020108001	SIN_1026762	--
GSVIVT01020105001	SIN_1026764	--
GSVIVT01020100001	SIN_1026766	--
GSVIVT01020097001	SIN_1026775	--
GSVIVT01020093001	SIN_1026777	SIN_1018156
GSVIVT01020091001	SIN_1026778	--
GSVIVT01020089001	SIN_1026780	--
GSVIVT01020088001	SIN_1026782	--
GSVIVT01020087001	SIN_1026783	--
GSVIVT01020084001	SIN_1026784	--
GSVIVT01020082001	SIN_1026785	SIN_1018157
GSVIVT01020080001	--	SIN_1018158
GSVIVT01020079001	SIN_1026786	SIN_1018159
GSVIVT01020078001	SIN_1026787	SIN_1018160
GSVIVT01020076001	SIN_1026788	--
GSVIVT01020075001	SIN_1026789	--
GSVIVT01020073001	SIN_1026792	SIN_1018164
GSVIVT01020072001	SIN_1026793	--
GSVIVT01020069001	SIN_1026795	--
GSVIVT01020067001	SIN_1026802	--
GSVIVT01020063001	SIN_1026805	--
GSVIVT01020061001	SIN_1026807	--
GSVIVT01020060001	SIN_1026809	--
GSVIVT01020059001	--	SIN_1018167
GSVIVT01020058001	SIN_1026813	--
GSVIVT01020055001	SIN_1026814	--
GSVIVT01020054001	SIN_1026815	--
GSVIVT01020046001	SIN_1026817	--
GSVIVT01020041001	SIN_1026818	SIN_1018170
GSVIVT01020040001	SIN_1026821	SIN_1018171
GSVIVT01020038001	SIN_1026822	SIN_1018172
GSVIVT01020033001	SIN_1018738	SIN_1018173
GSVIVT01020031001	SIN_1018739	--
GSVIVT01020030001	SIN_1018740	--
GSVIVT01020027001	--	SIN_1018175
GSVIVT01020024001	SIN_1018745	--
GSVIVT01020012001	SIN_1018754	--
GSVIVT01020011001	--	SIN_1018179
GSVIVT01020010001	SIN_1018756	--
GSVIVT01020008001	SIN_1018757	SIN_1018180
GSVIVT01020005001	--	SIN_1018181
GSVIVT01020003001	--	SIN_1018182
GSVIVT01020002001	SIN_1018759	--
GSVIVT01020000001	SIN_1018760	--
GSVIVT01019998001	SIN_1018761	--
GSVIVT01019997001	SIN_1018762	SIN_1018183
GSVIVT01019995001	SIN_1018763	--
GSVIVT01019993001	SIN_1018764	SIN_1018185
GSVIVT01019984001	--	SIN_1018186
GSVIVT01019977001	SIN_1018768	--
GSVIVT01019976001	SIN_1018771	--
GSVIVT01019974001	SIN_1018772	SIN_1018190
GSVIVT01019973001	SIN_1018775	--
GSVIVT01019972001	SIN_1018778	SIN_1018193
GSVIVT01019971001	SIN_1018779	SIN_1018194
GSVIVT01019969001	SIN_1018780	--
GSVIVT01019967001	--	SIN_1018197
GSVIVT01019957001	--	SIN_1018200
GSVIVT01019955001	--	SIN_1018201
GSVIVT01019953001	--	SIN_1018202
GSVIVT01019952001	SIN_1018790	SIN_1018203
GSVIVT01012494001	SIN_1018812	--
GSVIVT01003214001	SIN_1018815	--
GSVIVT01003215001	SIN_1018817	--
GSVIVT01003216001	SIN_1018821	SIN_1018208
GSVIVT01003217001	SIN_1018822	--
GSVIVT01010096001	SIN_1018838	--
GSVIVT01010097001	--	SIN_1018218
GSVIVT01010292001	--	SIN_1018034
GSVIVT01010294001	SIN_1026550	--
GSVIVT01010295001	SIN_1026549	--
GSVIVT01010297001	SIN_1026548	--
GSVIVT01010298001	SIN_1026547	--
GSVIVT01010299001	SIN_1026546	--
GSVIVT01010300001	SIN_1026545	SIN_1018033
GSVIVT01010306001	SIN_1026543	--
GSVIVT01010308001	--	SIN_1018032
GSVIVT01010312001	--	SIN_1018026
GSVIVT01010318001	SIN_1026541	SIN_1018025
GSVIVT01010319001	SIN_1026539	--
GSVIVT01010321001	SIN_1026538	SIN_1018024
GSVIVT01010323001	SIN_1026537	--
GSVIVT01010324001	SIN_1026536	SIN_1018023
GSVIVT01010325001	SIN_1026535	--
GSVIVT01010326001	SIN_1026534	--
GSVIVT01010327001	SIN_1026533	--
GSVIVT01010328001	SIN_1026532	--
GSVIVT01010329001	--	SIN_1018021
GSVIVT01010345001	--	SIN_1018018
GSVIVT01010346001	SIN_1026525	--
GSVIVT01010358001	SIN_1026519	--
GSVIVT01010359001	SIN_1026518	--
GSVIVT01010360001	SIN_1026517	--
GSVIVT01010362001	--	SIN_1018012
GSVIVT01010363001	--	SIN_1018011
GSVIVT01010364001	SIN_1026515	--
GSVIVT01010374001	SIN_1026513	SIN_1018007
GSVIVT01010375001	--	SIN_1018006
GSVIVT01010376001	--	SIN_1018005
GSVIVT01010441001	SIN_1026510	--
GSVIVT01010442001	SIN_1026509	--
GSVIVT01010443001	SIN_1026508	SIN_1018003
GSVIVT01010444001	SIN_1026507	--
GSVIVT01010448001	SIN_1026506	--
GSVIVT01010449001	SIN_1026505	--
GSVIVT01010452001	--	SIN_1018001
GSVIVT01010454001	--	SIN_1018000
GSVIVT01010463001	SIN_1026502	SIN_1017999
GSVIVT01010468001	SIN_1026499	--
GSVIVT01010471001	--	SIN_1017998
GSVIVT01010473001	SIN_1026497	--
GSVIVT01010477001	SIN_1026495	--
GSVIVT01010479001	SIN_1026494	--
GSVIVT01010480001	--	SIN_1017997
GSVIVT01010482001	SIN_1026493	--
GSVIVT01010483001	SIN_1026491	--
GSVIVT01010486001	--	SIN_1017996
GSVIVT01010487001	SIN_1026489	--
GSVIVT01010488001	SIN_1026488	--
GSVIVT01010491001	SIN_1026486	SIN_1017994
GSVIVT01010495001	SIN_1026484	SIN_1017993
GSVIVT01010496001	SIN_1026483	SIN_1017992
GSVIVT01010498001	SIN_1026480	--
GSVIVT01010500001	SIN_1026479	--
GSVIVT01010510001	SIN_1026474	SIN_1017991
GSVIVT01010521001	SIN_1026471	--
GSVIVT01010522001	SIN_1026466	--
GSVIVT01010525001	SIN_1026464	SIN_1017989
GSVIVT01010526001	SIN_1026463	--
GSVIVT01010528001	SIN_1026462	--
GSVIVT01010531001	SIN_1026460	--
GSVIVT01000906001	--	SIN_1017988
GSVIVT01000907001	SIN_1026459	--
GSVIVT01000913001	SIN_1026457	--
GSVIVT01000917001	SIN_1026454	--
GSVIVT01000919001	SIN_1026453	--
GSVIVT01000921001	SIN_1026452	--
GSVIVT01000922001	SIN_1026450	--
GSVIVT01000923001	SIN_1026446	--
GSVIVT01000925001	SIN_1026444	--
GSVIVT01000929001	--	SIN_1017986
GSVIVT01000932001	SIN_1026442	SIN_1017985
GSVIVT01000937001	SIN_1026440	--
GSVIVT01000938001	--	SIN_1017984
GSVIVT01000939001	--	SIN_1017982
GSVIVT01000940001	SIN_1026439	--
GSVIVT01000942001	SIN_1026438	--
GSVIVT01000944001	SIN_1026437	--
GSVIVT01000947001	SIN_1026436	--
GSVIVT01000948001	SIN_1026435	--
GSVIVT01000949001	--	SIN_1017981
GSVIVT01000951001	SIN_1026433	--
GSVIVT01000954001	SIN_1026431	--
GSVIVT01000957001	SIN_1026430	--
GSVIVT01000967001	SIN_1026428	--
GSVIVT01000968001	SIN_1026427	--
GSVIVT01000970001	SIN_1026426	--
GSVIVT01001078001	SIN_1026414	--
GSVIVT01001079001	SIN_1026413	--
GSVIVT01001081001	SIN_1026412	--
GSVIVT01001086001	SIN_1026411	--
GSVIVT01001087001	SIN_1026410	--
GSVIVT01001089001	SIN_1026408	--
GSVIVT01001090001	SIN_1026407	--
GSVIVT01001091001	SIN_1026406	--
GSVIVT01001093001	SIN_1026405	--
GSVIVT01001094001	SIN_1026404	--
GSVIVT01001098001	SIN_1026402	--
GSVIVT01001099001	SIN_1026401	--
GSVIVT01001111001	SIN_1026396	--
GSVIVT01001121001	SIN_1026389	--
GSVIVT01019386001	--	SIN_1017903
GSVIVT01019388001	SIN_1015517	SIN_1017905
GSVIVT01019391001	SIN_1015515	SIN_1017907
GSVIVT01019392001	SIN_1015514	SIN_1017908
GSVIVT01019393001	SIN_1015513	SIN_1017911
GSVIVT01019396001	SIN_1015510	SIN_1017915
GSVIVT01019398001	--	SIN_1017916
GSVIVT01019399001	SIN_1015509	SIN_1017917
GSVIVT01019400001	SIN_1015507	SIN_1017918
GSVIVT01019402001	--	SIN_1017920
GSVIVT01019404001	--	SIN_1017921
GSVIVT01019406001	SIN_1015506	--
GSVIVT01019408001	--	SIN_1017922
GSVIVT01019410001	--	SIN_1017923
GSVIVT01019411001	SIN_1015502	--
GSVIVT01019412001	--	SIN_1017925
GSVIVT01019413001	SIN_1015501	SIN_1017926
GSVIVT01019414001	SIN_1015500	SIN_1017929
GSVIVT01019415001	SIN_1015499	SIN_1017932
GSVIVT01019416001	--	SIN_1017933
GSVIVT01019417001	SIN_1015498	--
GSVIVT01019418001	SIN_1015497	--
GSVIVT01019419001	SIN_1015496	--
GSVIVT01019420001	SIN_1015495	--
GSVIVT01019421001	SIN_1015493	--
GSVIVT01019423001	SIN_1015491	SIN_1017934
GSVIVT01019426001	--	SIN_1017935
GSVIVT01019427001	SIN_1015490	SIN_1017936
GSVIVT01019429001	SIN_1015489	--
GSVIVT01019432001	SIN_1015486	SIN_1017942
GSVIVT01019433001	SIN_1015481	--
GSVIVT01019439001	SIN_1015480	--
GSVIVT01019440001	SIN_1015479	SIN_1017943
GSVIVT01019442001	--	SIN_1017944
GSVIVT01019444001	SIN_1015478	SIN_1017945
GSVIVT01019446001	SIN_1015477	SIN_1017946
GSVIVT01019447001	SIN_1015476	--
GSVIVT01019448001	SIN_1015475	SIN_1017948
GSVIVT01019450001	SIN_1015471	SIN_1017949
GSVIVT01019458001	--	SIN_1017951
GSVIVT01019462001	SIN_1015469	--
GSVIVT01019463001	--	SIN_1017952
GSVIVT01019467001	SIN_1015466	SIN_1017955
GSVIVT01019479001	--	SIN_1017956
GSVIVT01019488001	--	SIN_1017960
GSVIVT01019491001	SIN_1015458	--
GSVIVT01019492001	SIN_1015457	SIN_1017963
GSVIVT01019497001	--	SIN_1017966
GSVIVT01019499001	--	SIN_1017967
GSVIVT01019500001	--	SIN_1017969
GSVIVT01019502001	--	SIN_1017972
GSVIVT01019510001	--	SIN_1017974
GSVIVT01019511001	--	SIN_1017975
GSVIVT01019516001	--	SIN_1017977
GSVIVT01019519001	--	SIN_1017978
GSVIVT01019523001	--	SIN_1013866
GSVIVT01019525001	--	SIN_1013865
GSVIVT01019527001	--	SIN_1013864
GSVIVT01019529001	--	SIN_1013863
GSVIVT01019535001	--	SIN_1013862
GSVIVT01019539001	--	SIN_1013861
GSVIVT01019540001	--	SIN_1013860
GSVIVT01019545001	--	SIN_1013859
GSVIVT01019556001	--	SIN_1013855
GSVIVT01019562001	--	SIN_1013849
GSVIVT01019566001	--	SIN_1013848
GSVIVT01019594001	--	SIN_1013847
GSVIVT01019731001	--	SIN_1017901
GSVIVT01019732001	SIN_1015519	SIN_1017900
GSVIVT01019733001	SIN_1015521	SIN_1017899
GSVIVT01019739001	SIN_1015522	--
GSVIVT01019741001	--	SIN_1017896
GSVIVT01019744001	SIN_1015524	--
GSVIVT01019746001	--	SIN_1017891
GSVIVT01019748001	SIN_1015526	--
GSVIVT01019750001	SIN_1015527	--
GSVIVT01019753001	SIN_1015533	SIN_1017887
GSVIVT01019754001	SIN_1015534	--
GSVIVT01019755001	SIN_1015535	SIN_1017885
GSVIVT01019756001	SIN_1015539	SIN_1017884
GSVIVT01019757001	SIN_1015540	SIN_1017881
GSVIVT01019758001	SIN_1015541	--
GSVIVT01019759001	SIN_1015545	--
GSVIVT01019761001	--	SIN_1017875
GSVIVT01019762001	SIN_1015547	--
GSVIVT01019763001	SIN_1015548	SIN_1017871
GSVIVT01019765001	--	SIN_1017869
GSVIVT01019766001	SIN_1015549	SIN_1017867
GSVIVT01019767001	SIN_1015550	--
GSVIVT01019768001	SIN_1015552	SIN_1017863
GSVIVT01019772001	SIN_1015557	--
GSVIVT01019776001	--	SIN_1017861
GSVIVT01019778001	SIN_1015559	SIN_1017860
GSVIVT01019781001	SIN_1015560	SIN_1017856
GSVIVT01019782001	SIN_1015561	SIN_1017855
GSVIVT01019787001	SIN_1015562	SIN_1017847
GSVIVT01019805001	--	SIN_1017846
GSVIVT01019807001	SIN_1015563	--
GSVIVT01019829001	SIN_1015574	SIN_1017828
GSVIVT01019854001	SIN_1015587	SIN_1017816
GSVIVT01019855001	SIN_1015588	--
GSVIVT01019856001	--	SIN_1017815
GSVIVT01019857001	SIN_1015589	SIN_1017810
GSVIVT01019858001	SIN_1015592	--
GSVIVT01019860001	SIN_1015595	SIN_1017801
GSVIVT01019863001	SIN_1015596	SIN_1017798
GSVIVT01019865001	SIN_1015597	--
GSVIVT01019868001	SIN_1015598	--
GSVIVT01019869001	SIN_1015599	--
GSVIVT01019870001	SIN_1015600	SIN_1017788
GSVIVT01019871001	SIN_1015601	SIN_1017787
GSVIVT01019874001	SIN_1015603	--
GSVIVT01019875001	SIN_1015604	SIN_1017784
GSVIVT01019877001	SIN_1015605	--
GSVIVT01019879001	SIN_1015607	SIN_1017782
GSVIVT01019880001	SIN_1015608	SIN_1017778
GSVIVT01019881001	SIN_1015609	SIN_1017767
GSVIVT01019887001	--	SIN_1017753
GSVIVT01019888001	SIN_1015612	SIN_1026313
GSVIVT01019889001	SIN_1015613	SIN_1026310
GSVIVT01019890001	SIN_1015615	SIN_1026309
GSVIVT01019892001	--	SIN_1026305
GSVIVT01019895001	SIN_1015625	--
GSVIVT01019896001	--	SIN_1026304
GSVIVT01019901001	SIN_1015626	SIN_1026290
GSVIVT01019902001	SIN_1015632	--
GSVIVT01019903001	SIN_1015634	--
GSVIVT01019914001	--	SIN_1026260
GSVIVT01019915001	--	SIN_1026256
GSVIVT01019918001	SIN_1015647	--
GSVIVT01019921001	SIN_1015651	SIN_1026250
GSVIVT01019923001	--	SIN_1021398
GSVIVT01019925001	--	SIN_1021399
GSVIVT01019935001	SIN_1015668	SIN_1021413
GSVIVT01019937001	SIN_1015669	SIN_1021416
GSVIVT01019939001	SIN_1015671	--
GSVIVT01019941001	SIN_1015675	SIN_1021420
GSVIVT01019942001	SIN_1015676	SIN_1021427
GSVIVT01004905001	SIN_1015679	--
GSVIVT01004906001	--	SIN_1021432
GSVIVT01004908001	SIN_1015683	--
GSVIVT01004909001	--	SIN_1021439
GSVIVT01004910001	SIN_1015684	SIN_1021440
GSVIVT01004911001	SIN_1015685	--
GSVIVT01004912001	SIN_1015686	--
GSVIVT01004916001	SIN_1015687	--
GSVIVT01001263001	SIN_1018416	SIN_1021475
GSVIVT01001267001	SIN_1018417	--
GSVIVT01001270001	SIN_1018418	--
GSVIVT01001275001	SIN_1018422	--
GSVIVT01001284001	SIN_1018426	--
GSVIVT01001287001	SIN_1018430	--
GSVIVT01001290001	SIN_1018432	--
GSVIVT01001292001	SIN_1018433	--
GSVIVT01001296001	SIN_1018435	--
GSVIVT01001298001	SIN_1018439	--
GSVIVT01001299001	SIN_1018441	--
GSVIVT01001303001	SIN_1018446	--
GSVIVT01001305001	SIN_1018447	--
GSVIVT01001306001	SIN_1018448	--
GSVIVT01001310001	SIN_1018452	--
GSVIVT01001312001	SIN_1018460	--
GSVIVT01001318001	SIN_1018486	--
GSVIVT01001320001	SIN_1018490	--
GSVIVT01036944001	SIN_1020558	--
GSVIVT01036941001	SIN_1020556	--
GSVIVT01036939001	SIN_1020555	SIN_1021687
GSVIVT01036937001	SIN_1020554	SIN_1021688
GSVIVT01036936001	SIN_1020552	--
GSVIVT01036935001	--	SIN_1021689
GSVIVT01036934001	SIN_1020551	--
GSVIVT01036932001	SIN_1020549	--
GSVIVT01036930001	SIN_1020548	SIN_1021690
GSVIVT01036925001	SIN_1020545	--
GSVIVT01036920001	--	SIN_1021692
GSVIVT01036919001	--	SIN_1021693
GSVIVT01036918001	--	SIN_1021694
GSVIVT01036916001	SIN_1020544	--
GSVIVT01036914001	SIN_1020543	SIN_1021697
GSVIVT01036913001	--	SIN_1021698
GSVIVT01036912001	SIN_1020542	--
GSVIVT01036908001	SIN_1020541	--
GSVIVT01036901001	SIN_1020539	SIN_1021700
GSVIVT01036895001	SIN_1020535	--
GSVIVT01036893001	SIN_1020533	--
GSVIVT01036891001	SIN_1020532	SIN_1021704
GSVIVT01036888001	SIN_1020531	--
GSVIVT01036887001	SIN_1020530	SIN_1021705
GSVIVT01036886001	SIN_1020529	--
GSVIVT01036885001	SIN_1020528	SIN_1021706
GSVIVT01036884001	SIN_1020527	--
GSVIVT01036877001	SIN_1020526	--
GSVIVT01036876001	SIN_1020525	--
GSVIVT01036874001	SIN_1020523	SIN_1021707
GSVIVT01036870001	--	SIN_1021710
GSVIVT01036869001	SIN_1020522	SIN_1021711
GSVIVT01036865001	SIN_1020520	SIN_1021712
GSVIVT01024225001	--	SIN_1014750
GSVIVT01024222001	SIN_1004539	--
GSVIVT01024221001	SIN_1004538	--
GSVIVT01024220001	SIN_1004537	--
GSVIVT01024219001	--	SIN_1014749
GSVIVT01024214001	--	SIN_1014748
GSVIVT01024208001	SIN_1004534	SIN_1014747
GSVIVT01024207001	SIN_1004533	--
GSVIVT01024206001	SIN_1004531	--
GSVIVT01024205001	--	SIN_1014744
GSVIVT01024203001	SIN_1004527	SIN_1014741
GSVIVT01024202001	--	SIN_1014740
GSVIVT01024201001	SIN_1004526	--
GSVIVT01024199001	--	SIN_1014739
GSVIVT01024197001	SIN_1004525	--
GSVIVT01024196001	SIN_1004524	SIN_1014738
GSVIVT01024194001	--	SIN_1014737
GSVIVT01024186001	SIN_1004523	--
GSVIVT01024181001	--	SIN_1014735
GSVIVT01024180001	--	SIN_1014734
GSVIVT01024179001	--	SIN_1014732
GSVIVT01024178001	SIN_1004522	--
GSVIVT01024173001	SIN_1004520	SIN_1014730
GSVIVT01024172001	SIN_1004519	SIN_1014729
GSVIVT01024171001	--	SIN_1014728
GSVIVT01024169001	SIN_1004518	--
GSVIVT01024168001	--	SIN_1014726
GSVIVT01024167001	SIN_1004517	SIN_1014725
GSVIVT01024165001	SIN_1004516	SIN_1014724
GSVIVT01024119001	--	SIN_1014710
GSVIVT01024116001	SIN_1004505	--
GSVIVT01024075001	--	SIN_1014679
GSVIVT01024073001	SIN_1004495	SIN_1014677
GSVIVT01024072001	SIN_1004494	SIN_1014676
GSVIVT01024068001	--	SIN_1014675
GSVIVT01024062001	SIN_1004491	--
GSVIVT01024061001	--	SIN_1014665
GSVIVT01024055001	SIN_1004490	--
GSVIVT01024054001	SIN_1004488	--
GSVIVT01024052001	--	SIN_1014664
GSVIVT01024050001	--	SIN_1014663
GSVIVT01024049001	--	SIN_1014662
GSVIVT01024048001	SIN_1004486	--
GSVIVT01024047001	SIN_1004485	SIN_1014659
GSVIVT01024045001	--	SIN_1014658
GSVIVT01024043001	SIN_1004484	SIN_1014657
GSVIVT01024042001	SIN_1004483	SIN_1014656
GSVIVT01024039001	--	SIN_1014655
GSVIVT01024037001	SIN_1002321	--
GSVIVT01024036001	SIN_1002320	--
GSVIVT01024035001	--	SIN_1014654
GSVIVT01024031001	SIN_1002318	--
GSVIVT01024030001	--	SIN_1014652
GSVIVT01024029001	--	SIN_1014651
GSVIVT01024026001	SIN_1002315	SIN_1014650
GSVIVT01024024001	SIN_1002314	--
GSVIVT01024023001	--	SIN_1014648
GSVIVT01024022001	SIN_1002313	SIN_1014646
GSVIVT01024021001	SIN_1002312	SIN_1014645
GSVIVT01024019001	SIN_1002311	--
GSVIVT01024018001	SIN_1002310	SIN_1014644
GSVIVT01024013001	--	SIN_1014643
GSVIVT01024012001	SIN_1002309	--
GSVIVT01024010001	SIN_1002308	SIN_1014641
GSVIVT01024009001	--	SIN_1014640
GSVIVT01024006001	SIN_1002307	--
GSVIVT01024005001	SIN_1002306	SIN_1014639
GSVIVT01024004001	SIN_1002305	SIN_1014638
GSVIVT01023998001	--	SIN_1014635
GSVIVT01023996001	--	SIN_1014634
GSVIVT01023994001	SIN_1002302	SIN_1014632
GSVIVT01023992001	SIN_1002301	SIN_1014631
GSVIVT01023991001	SIN_1002300	SIN_1014630
GSVIVT01023990001	--	SIN_1014629
GSVIVT01023982001	SIN_1002299	SIN_1014628
GSVIVT01023975001	--	SIN_1014627
GSVIVT01023972001	--	SIN_1014626
GSVIVT01023971001	--	SIN_1014624
GSVIVT01023970001	--	SIN_1014622
GSVIVT01023968001	--	SIN_1014620
GSVIVT01023967001	--	SIN_1014617
GSVIVT01023964001	--	SIN_1014616
GSVIVT01023958001	SIN_1002295	SIN_1014614
GSVIVT01023957001	SIN_1002294	SIN_1014613
GSVIVT01023954001	SIN_1002293	--
GSVIVT01023952001	--	SIN_1014612
GSVIVT01023929001	--	SIN_1014599
GSVIVT01023925001	SIN_1002284	SIN_1014598
GSVIVT01023923001	SIN_1002283	--
GSVIVT01023893001	--	SIN_1014584
GSVIVT01023890001	--	SIN_1014583
GSVIVT01023887001	--	SIN_1014581
GSVIVT01023886001	SIN_1002277	SIN_1014580
GSVIVT01023885001	--	SIN_1014578
GSVIVT01023883001	--	SIN_1014576
GSVIVT01023878001	SIN_1002276	--
GSVIVT01023875001	SIN_1002275	--
GSVIVT01023866001	SIN_1002271	SIN_1014571
GSVIVT01023865001	SIN_1002270	--
GSVIVT01023864001	--	SIN_1014570
GSVIVT01023862001	--	SIN_1014569
GSVIVT01023859001	SIN_1002265	--
GSVIVT01023857001	--	SIN_1014568
GSVIVT01023856001	--	SIN_1014567
GSVIVT01023855001	--	SIN_1014566
GSVIVT01023854001	--	SIN_1014565
GSVIVT01031710001	--	SIN_1014887
GSVIVT01031711001	--	SIN_1014886
GSVIVT01031713001	--	SIN_1014885
GSVIVT01031718001	--	SIN_1014881
GSVIVT01031720001	--	SIN_1014880
GSVIVT01031721001	--	SIN_1014879
GSVIVT01031722001	--	SIN_1014878
GSVIVT01031726001	--	SIN_1014877
GSVIVT01031727001	--	SIN_1014876
GSVIVT01031728001	--	SIN_1014875
GSVIVT01031734001	--	SIN_1014873
GSVIVT01031736001	--	SIN_1014872
GSVIVT01031737001	--	SIN_1014871
GSVIVT01031738001	--	SIN_1014870
GSVIVT01031739001	--	SIN_1014869
GSVIVT01031747001	--	SIN_1014868
GSVIVT01031748001	--	SIN_1014866
GSVIVT01031750001	--	SIN_1014865
GSVIVT01031752001	--	SIN_1014864
GSVIVT01031756001	--	SIN_1014862
GSVIVT01031759001	--	SIN_1014860
GSVIVT01031760001	--	SIN_1014859
GSVIVT01031761001	--	SIN_1014858
GSVIVT01031763001	--	SIN_1014857
GSVIVT01031765001	--	SIN_1014855
GSVIVT01031772001	SIN_1004604	SIN_1014853
GSVIVT01031779001	SIN_1004603	SIN_1014850
GSVIVT01031780001	SIN_1004602	--
GSVIVT01031782001	--	SIN_1014849
GSVIVT01031784001	--	SIN_1014844
GSVIVT01031789001	--	SIN_1014843
GSVIVT01031792001	--	SIN_1014842
GSVIVT01031793001	SIN_1004600	--
GSVIVT01031797001	--	SIN_1014841
GSVIVT01031798001	--	SIN_1014839
GSVIVT01031799001	SIN_1004599	--
GSVIVT01031802001	SIN_1004597	--
GSVIVT01031804001	SIN_1004596	--
GSVIVT01031808001	SIN_1004594	SIN_1014836
GSVIVT01031809001	--	SIN_1014835
GSVIVT01031824001	--	SIN_1014833
GSVIVT01031842001	SIN_1004592	SIN_1014829
GSVIVT01031843001	SIN_1004591	SIN_1014828
GSVIVT01031844001	--	SIN_1014827
GSVIVT01031845001	SIN_1004590	SIN_1014826
GSVIVT01031847001	--	SIN_1014825
GSVIVT01031849001	--	SIN_1014823
GSVIVT01031878001	SIN_1004588	--
GSVIVT01031879001	--	SIN_1014821
GSVIVT01031881001	--	SIN_1014819
GSVIVT01031883001	SIN_1004582	--
GSVIVT01031888001	--	SIN_1014817
GSVIVT01031890001	--	SIN_1014816
GSVIVT01031892001	--	SIN_1014815
GSVIVT01031896001	SIN_1004580	--
GSVIVT01031897001	SIN_1004579	SIN_1014813
GSVIVT01031900001	--	SIN_1014811
GSVIVT01031901001	SIN_1004577	--
GSVIVT01031902001	--	SIN_1014810
GSVIVT01031904001	--	SIN_1014809
GSVIVT01031905001	--	SIN_1014808
GSVIVT01031907001	--	SIN_1014807
GSVIVT01031908001	SIN_1004575	SIN_1014806
GSVIVT01031911001	--	SIN_1014804
GSVIVT01031913001	--	SIN_1014802
GSVIVT01031916001	SIN_1004574	SIN_1014800
GSVIVT01031917001	--	SIN_1014798
GSVIVT01031920001	SIN_1004572	--
GSVIVT01031921001	--	SIN_1014796
GSVIVT01031928001	--	SIN_1014794
GSVIVT01031931001	SIN_1004570	SIN_1014788
GSVIVT01031935001	--	SIN_1014787
GSVIVT01031940001	--	SIN_1014786
GSVIVT01031948001	SIN_1004567	SIN_1014784
GSVIVT01031951001	--	SIN_1014782
GSVIVT01031953001	SIN_1004566	SIN_1014781
GSVIVT01031955001	SIN_1004563	SIN_1014779
GSVIVT01031958001	SIN_1004562	SIN_1014778
GSVIVT01031959001	--	SIN_1014777
GSVIVT01031961001	SIN_1004561	SIN_1014776
GSVIVT01031962001	SIN_1004560	--
GSVIVT01031963001	SIN_1004559	SIN_1014775
GSVIVT01031964001	--	SIN_1014774
GSVIVT01031965001	--	SIN_1014773
GSVIVT01031966001	SIN_1004558	SIN_1014772
GSVIVT01031967001	--	SIN_1014771
GSVIVT01031970001	--	SIN_1014770
GSVIVT01031972001	SIN_1004556	SIN_1014769
GSVIVT01031973001	SIN_1004555	SIN_1014768
GSVIVT01031975001	SIN_1004553	SIN_1014767
GSVIVT01031976001	--	SIN_1014766
GSVIVT01031982001	SIN_1004552	SIN_1014763
GSVIVT01003178001	--	SIN_1014895
GSVIVT01003176001	SIN_1026190	SIN_1014896
GSVIVT01003175001	SIN_1026189	SIN_1014897
GSVIVT01003174001	SIN_1026188	--
GSVIVT01003170001	--	SIN_1014899
GSVIVT01003169001	--	SIN_1014900
GSVIVT01003168001	SIN_1026187	--
GSVIVT01003167001	SIN_1026186	SIN_1014902
GSVIVT01003166001	SIN_1026185	SIN_1014903
GSVIVT01003163001	SIN_1026182	--
GSVIVT01003162001	--	SIN_1014905
GSVIVT01003161001	--	SIN_1014906
GSVIVT01003159001	SIN_1026181	--
GSVIVT01003155001	SIN_1026180	--
GSVIVT01003150001	--	SIN_1014909
GSVIVT01003148001	SIN_1026179	--
GSVIVT01037921001	--	SIN_1014911
GSVIVT01037920001	--	SIN_1014912
GSVIVT01037910001	--	SIN_1014915
GSVIVT01037905001	SIN_1026177	--
GSVIVT01037903001	SIN_1026176	--
GSVIVT01037902001	--	SIN_1014916
GSVIVT01037900001	--	SIN_1014918
GSVIVT01037899001	SIN_1026175	--
GSVIVT01037896001	--	SIN_1014921
GSVIVT01037894001	--	SIN_1014922
GSVIVT01037889001	--	SIN_1014924
GSVIVT01037888001	SIN_1026172	SIN_1014928
GSVIVT01037885001	--	SIN_1014930
GSVIVT01037884001	SIN_1026171	SIN_1014931
GSVIVT01037881001	SIN_1026169	SIN_1014933
GSVIVT01037880001	--	SIN_1014934
GSVIVT01037879001	SIN_1026168	SIN_1014936
GSVIVT01037877001	SIN_1026167	--
GSVIVT01037875001	--	SIN_1014937
GSVIVT01037874001	--	SIN_1014938
GSVIVT01037873001	SIN_1026166	--
GSVIVT01037871001	--	SIN_1014939
GSVIVT01037870001	--	SIN_1014940
GSVIVT01037865001	--	SIN_1014941
GSVIVT01037862001	SIN_1026165	--
GSVIVT01037861001	SIN_1026164	--
GSVIVT01037858001	SIN_1026163	--
GSVIVT01037853001	SIN_1026161	--
GSVIVT01037848001	SIN_1026153	--
GSVIVT01037847001	SIN_1026152	--
GSVIVT01037846001	SIN_1026151	--
GSVIVT01037845001	SIN_1026150	--
GSVIVT01037839001	SIN_1026148	--
GSVIVT01037837001	SIN_1026147	--
GSVIVT01037833001	SIN_1026146	--
GSVIVT01037810001	--	SIN_1014945
GSVIVT01037056001	--	SIN_1023156
GSVIVT01037052001	--	SIN_1023155
GSVIVT01037051001	--	SIN_1023154
GSVIVT01037044001	--	SIN_1023152
GSVIVT01037043001	--	SIN_1023151
GSVIVT01037040001	--	SIN_1023149
GSVIVT01037037001	--	SIN_1023148
GSVIVT01037034001	--	SIN_1023146
GSVIVT01037026001	--	SIN_1023145
GSVIVT01037021001	--	SIN_1023143
GSVIVT01037020001	--	SIN_1023142
GSVIVT01037018001	--	SIN_1023141
GSVIVT01036992001	--	SIN_1023139
GSVIVT01036990001	--	SIN_1023138
GSVIVT01036988001	--	SIN_1023137
GSVIVT01036987001	--	SIN_1023136
GSVIVT01036969001	--	SIN_1023134
GSVIVT01036968001	--	SIN_1023133
GSVIVT01036965001	--	SIN_1023132
GSVIVT01036964001	--	SIN_1023131
GSVIVT01036959001	--	SIN_1023130
GSVIVT01036958001	--	SIN_1023129
GSVIVT01036957001	--	SIN_1023128
GSVIVT01038520001	--	SIN_1023110
GSVIVT01038522001	--	SIN_1023107
GSVIVT01000320001	--	SIN_1023099
GSVIVT01035288001	SIN_1021554	SIN_1020809
GSVIVT01035290001	SIN_1021553	SIN_1020810
GSVIVT01035291001	--	SIN_1020811
GSVIVT01035292001	SIN_1021551	--
GSVIVT01035293001	SIN_1021550	--
GSVIVT01035294001	--	SIN_1020813
GSVIVT01035297001	--	SIN_1020817
GSVIVT01035316001	--	SIN_1020820
GSVIVT01035323001	SIN_1021545	--
GSVIVT01035325001	--	SIN_1020824
GSVIVT01035326001	--	SIN_1020825
GSVIVT01035327001	SIN_1021544	--
GSVIVT01035328001	--	SIN_1020827
GSVIVT01035330001	--	SIN_1020828
GSVIVT01035331001	SIN_1021543	--
GSVIVT01035332001	--	SIN_1020831
GSVIVT01035334001	SIN_1021542	SIN_1020832
GSVIVT01035335001	--	SIN_1020833
GSVIVT01035337001	SIN_1021541	SIN_1020834
GSVIVT01035338001	SIN_1021540	--
GSVIVT01035339001	SIN_1021539	--
GSVIVT01035340001	SIN_1021538	SIN_1020835
GSVIVT01035342001	SIN_1021537	SIN_1020837
GSVIVT01035343001	SIN_1021536	SIN_1020838
GSVIVT01035344001	--	SIN_1020839
GSVIVT01035345001	--	SIN_1020840
GSVIVT01035346001	--	SIN_1020841
GSVIVT01035351001	SIN_1021535	--
GSVIVT01035354001	SIN_1021534	SIN_1020843
GSVIVT01035355001	SIN_1021531	--
GSVIVT01035359001	SIN_1021530	SIN_1020845
GSVIVT01035361001	SIN_1021529	SIN_1020846
GSVIVT01035362001	SIN_1021528	SIN_1020847
GSVIVT01035369001	SIN_1021526	SIN_1020850
GSVIVT01035393001	SIN_1021516	SIN_1020858
GSVIVT01035413001	--	SIN_1020872
GSVIVT01035414001	SIN_1021504	--
GSVIVT01035415001	--	SIN_1020875
GSVIVT01035416001	SIN_1021503	SIN_1020876
GSVIVT01035417001	SIN_1021502	--
GSVIVT01035418001	SIN_1021501	SIN_1020877
GSVIVT01035419001	SIN_1021500	SIN_1020878
GSVIVT01035420001	--	SIN_1020880
GSVIVT01035421001	--	SIN_1020881
GSVIVT01035424001	--	SIN_1020882
GSVIVT01035425001	SIN_1021498	--
GSVIVT01035426001	SIN_1021497	SIN_1020883
GSVIVT01035427001	--	SIN_1020884
GSVIVT01035435001	SIN_1021496	SIN_1020885
GSVIVT01035439001	--	SIN_1020888
GSVIVT01035441001	SIN_1021494	--
GSVIVT01035443001	--	SIN_1020891
GSVIVT01035444001	SIN_1021492	--
GSVIVT01035446001	--	SIN_1020894
GSVIVT01035450001	SIN_1021489	SIN_1020897
GSVIVT01035453001	--	SIN_1020899
GSVIVT01035454001	--	SIN_1020917
GSVIVT01035456001	--	SIN_1020918
GSVIVT01035465001	SIN_1021488	SIN_1020919
GSVIVT01035468001	SIN_1021486	SIN_1020920
GSVIVT01035469001	SIN_1021484	SIN_1020921
GSVIVT01035471001	--	SIN_1020924
GSVIVT01035474001	--	SIN_1020925
GSVIVT01035476001	SIN_1021483	SIN_1020926
GSVIVT01035479001	--	SIN_1020927
GSVIVT01035481001	--	SIN_1020929
GSVIVT01035482001	--	SIN_1020932
GSVIVT01035483001	--	SIN_1020933
GSVIVT01035484001	SIN_1021482	SIN_1020936
GSVIVT01035487001	SIN_1021481	--
GSVIVT01035488001	--	SIN_1020938
GSVIVT01035490001	SIN_1021479	SIN_1020939
GSVIVT01035523001	--	SIN_1020941
GSVIVT01035607001	--	SIN_1020808
GSVIVT01035608001	--	SIN_1020805
GSVIVT01035611001	--	SIN_1020802
GSVIVT01035612001	--	SIN_1020801
GSVIVT01035613001	--	SIN_1020800
GSVIVT01035615001	SIN_1021556	--
GSVIVT01035620001	--	SIN_1020798
GSVIVT01035621001	SIN_1021557	--
GSVIVT01035623001	--	SIN_1020796
GSVIVT01035626001	SIN_1021558	SIN_1020794
GSVIVT01035629001	--	SIN_1020792
GSVIVT01035630001	--	SIN_1020791
GSVIVT01035631001	--	SIN_1020786
GSVIVT01035633001	--	SIN_1020785
GSVIVT01035639001	--	SIN_1020783
GSVIVT01035640001	SIN_1021562	SIN_1020782
GSVIVT01035642001	--	SIN_1020780
GSVIVT01035650001	SIN_1021565	SIN_1020778
GSVIVT01035651001	SIN_1021566	--
GSVIVT01035653001	--	SIN_1020777
GSVIVT01035654001	--	SIN_1020776
GSVIVT01035657001	SIN_1021568	SIN_1020775
GSVIVT01035658001	--	SIN_1020774
GSVIVT01035659001	--	SIN_1020773
GSVIVT01035660001	SIN_1021570	SIN_1020772
GSVIVT01035662001	SIN_1021571	--
GSVIVT01035663001	SIN_1021572	--
GSVIVT01035664001	--	SIN_1020767
GSVIVT01035666001	--	SIN_1020766
GSVIVT01035684001	--	SIN_1020764
GSVIVT01035693001	SIN_1021574	--
GSVIVT01035713001	--	SIN_1020755
GSVIVT01035731001	SIN_1021583	--
GSVIVT01035741001	--	SIN_1020742
GSVIVT01035773001	SIN_1021597	--
GSVIVT01035780001	--	SIN_1020714
GSVIVT01035782001	--	SIN_1020712
GSVIVT01035799001	--	SIN_1020707
GSVIVT01035800001	SIN_1021604	SIN_1020706
GSVIVT01035802001	--	SIN_1020704
GSVIVT01035804001	SIN_1021606	--
GSVIVT01035806001	SIN_1021607	SIN_1020701
GSVIVT01035807001	--	SIN_1020693
GSVIVT01035808001	SIN_1021608	--
GSVIVT01035813001	SIN_1021609	--
GSVIVT01035817001	SIN_1021610	SIN_1020690
GSVIVT01035818001	--	SIN_1020689
GSVIVT01035819001	SIN_1021611	--
GSVIVT01035826001	--	SIN_1020942
GSVIVT01035829001	--	SIN_1020943
GSVIVT01035830001	--	SIN_1020944
GSVIVT01035834001	--	SIN_1020945
GSVIVT01035843001	--	SIN_1020948
GSVIVT01035851001	--	SIN_1020949
GSVIVT01035852001	--	SIN_1020950
GSVIVT01035856001	--	SIN_1020951
GSVIVT01035863001	--	SIN_1020952
GSVIVT01035864001	--	SIN_1020953
GSVIVT01035865001	--	SIN_1020954
GSVIVT01035867001	--	SIN_1020955
GSVIVT01035870001	--	SIN_1020958
GSVIVT01035871001	--	SIN_1020959
GSVIVT01035873001	--	SIN_1020960
GSVIVT01035876001	--	SIN_1020963
GSVIVT01035878001	--	SIN_1020964
GSVIVT01035879001	--	SIN_1020965
GSVIVT01035880001	--	SIN_1020966
GSVIVT01035883001	--	SIN_1020967
GSVIVT01035901001	--	SIN_1020992
GSVIVT01035904001	--	SIN_1020993
GSVIVT01035906001	--	SIN_1020994
GSVIVT01035914001	--	SIN_1020995
GSVIVT01035957001	--	SIN_1020676
GSVIVT01035962001	--	SIN_1020675
GSVIVT01035963001	SIN_1021623	--
GSVIVT01035966001	SIN_1021628	--
GSVIVT01035967001	--	SIN_1020669
GSVIVT01035968001	--	SIN_1020668
GSVIVT01035970001	SIN_1021629	SIN_1020665
GSVIVT01035971001	--	SIN_1020664
GSVIVT01035972001	--	SIN_1020663
GSVIVT01035974001	--	SIN_1020662
GSVIVT01035975001	--	SIN_1020661
GSVIVT01035976001	--	SIN_1020660
GSVIVT01035977001	SIN_1021641	SIN_1020658
GSVIVT01035983001	SIN_1021643	--
GSVIVT01035985001	SIN_1021644	--
GSVIVT01035986001	--	SIN_1020651
GSVIVT01035987001	--	SIN_1020650
GSVIVT01035988001	SIN_1021646	--
GSVIVT01035991001	SIN_1021648	--
GSVIVT01035992001	SIN_1021649	--
GSVIVT01035993001	--	SIN_1020646
GSVIVT01035995001	--	SIN_1020645
GSVIVT01035999001	SIN_1021651	--
GSVIVT01036003001	--	SIN_1020642
GSVIVT01036005001	SIN_1021652	--
GSVIVT01036007001	--	SIN_1020638
GSVIVT01036009001	--	SIN_1020637
GSVIVT01036010001	--	SIN_1020636
GSVIVT01036013001	SIN_1021654	SIN_1020635
GSVIVT01036028001	--	SIN_1020634
GSVIVT01036033001	SIN_1021655	--
GSVIVT01036034001	--	SIN_1020631
GSVIVT01036037001	SIN_1021657	SIN_1020629
GSVIVT01036044001	--	SIN_1020627
GSVIVT01033156001	--	SIN_1020622
GSVIVT01033164001	SIN_1021662	SIN_1020621
GSVIVT01033166001	SIN_1021663	SIN_1020620
GSVIVT01033167001	--	SIN_1020617
GSVIVT01033177001	--	SIN_1020611
GSVIVT01033178001	--	SIN_1020610
GSVIVT01033188001	SIN_1021665	SIN_1020605
GSVIVT01019149001	--	SIN_1009296
GSVIVT01019143001	SIN_1001860	--
GSVIVT01019132001	--	SIN_1009298
GSVIVT01019128001	SIN_1001864	--
GSVIVT01019126001	SIN_1001866	--
GSVIVT01019122001	SIN_1001869	--
GSVIVT01019121001	SIN_1001870	--
GSVIVT01019119001	SIN_1001871	--
GSVIVT01019117001	--	SIN_1009300
GSVIVT01019111001	SIN_1001874	SIN_1009302
GSVIVT01019108001	SIN_1001878	--
GSVIVT01019089001	--	SIN_1009303
GSVIVT01019086001	SIN_1001888	--
GSVIVT01019078001	SIN_1001889	SIN_1009304
GSVIVT01019077001	SIN_1001891	--
GSVIVT01019076001	--	SIN_1009306
GSVIVT01019074001	SIN_1001893	--
GSVIVT01019072001	SIN_1001894	--
GSVIVT01019071001	SIN_1001896	SIN_1009307
GSVIVT01019068001	SIN_1001899	--
GSVIVT01019067001	SIN_1001901	--
GSVIVT01019065001	--	SIN_1009308
GSVIVT01019063001	SIN_1001902	SIN_1009309
GSVIVT01019061001	--	SIN_1009310
GSVIVT01019060001	SIN_1001905	--
GSVIVT01019059001	--	SIN_1009312
GSVIVT01019056001	--	SIN_1009313
GSVIVT01019055001	--	SIN_1009314
GSVIVT01019052001	--	SIN_1009316
GSVIVT01019050001	SIN_1001910	--
GSVIVT01019049001	--	SIN_1009317
GSVIVT01019019001	--	SIN_1025537
GSVIVT01019005001	--	SIN_1025535
GSVIVT01018995001	--	SIN_1025529
GSVIVT01018992001	--	SIN_1025528
GSVIVT01018991001	--	SIN_1025526
GSVIVT01018989001	--	SIN_1025522
GSVIVT01018988001	--	SIN_1025521
GSVIVT01018985001	--	SIN_1025519
GSVIVT01018981001	--	SIN_1025517
GSVIVT01018978001	--	SIN_1025515
GSVIVT01018977001	--	SIN_1025514
GSVIVT01018976001	--	SIN_1025512
GSVIVT01018975001	--	SIN_1025511
GSVIVT01018974001	--	SIN_1025510
GSVIVT01018963001	--	SIN_1025508
GSVIVT01018962001	--	SIN_1025507
GSVIVT01018955001	--	SIN_1025505
GSVIVT01018953001	--	SIN_1025503
GSVIVT01018952001	--	SIN_1025502
GSVIVT01018951001	--	SIN_1025501
GSVIVT01018949001	--	SIN_1025500
GSVIVT01018948001	--	SIN_1025499
GSVIVT01018947001	--	SIN_1025498
GSVIVT01018946001	--	SIN_1025497
GSVIVT01018945001	--	SIN_1025496
GSVIVT01018940001	--	SIN_1025491
GSVIVT01018939001	--	SIN_1025490
GSVIVT01018938001	--	SIN_1025489
GSVIVT01018937001	--	SIN_1025488
GSVIVT01018936001	--	SIN_1025487
GSVIVT01018935001	--	SIN_1025486
GSVIVT01018934001	SIN_1022196	--
GSVIVT01018930001	SIN_1022198	--
GSVIVT01018926001	SIN_1022201	--
GSVIVT01018925001	SIN_1022203	--
GSVIVT01018924001	SIN_1022205	--
GSVIVT01018923001	SIN_1022206	--
GSVIVT01018922001	SIN_1022207	--
GSVIVT01018921001	SIN_1022208	--
GSVIVT01018920001	SIN_1022210	--
GSVIVT01018919001	SIN_1022211	--
GSVIVT01018892001	SIN_1022213	--
GSVIVT01018883001	SIN_1022223	--
GSVIVT01018876001	SIN_1022225	--
GSVIVT01018866001	SIN_1022229	--
GSVIVT01018865001	SIN_1022230	--
GSVIVT01018862001	SIN_1022232	--
GSVIVT01018859001	SIN_1022233	--
GSVIVT01018858001	SIN_1022234	--
GSVIVT01018857001	SIN_1022235	--
GSVIVT01018856001	SIN_1022236	--
GSVIVT01018854001	SIN_1022237	--
GSVIVT01018853001	SIN_1022238	--
GSVIVT01018849001	SIN_1022241	--
GSVIVT01018847001	SIN_1022242	--
GSVIVT01018814001	--	SIN_1025347
GSVIVT01018809001	--	SIN_1025346
GSVIVT01018807001	--	SIN_1025345
GSVIVT01018805001	--	SIN_1025343
GSVIVT01018804001	--	SIN_1025342
GSVIVT01018803001	--	SIN_1025341
GSVIVT01018801001	--	SIN_1025340
GSVIVT01018799001	--	SIN_1025339
GSVIVT01018795001	--	SIN_1025337
GSVIVT01018794001	--	SIN_1025336
GSVIVT01018793001	--	SIN_1025335
GSVIVT01018789001	--	SIN_1025332
GSVIVT01018788001	--	SIN_1025331
GSVIVT01018787001	--	SIN_1025330
GSVIVT01018786001	--	SIN_1025329
GSVIVT01018783001	--	SIN_1025324
GSVIVT01018782001	--	SIN_1025322
GSVIVT01018769001	--	SIN_1025318
GSVIVT01018756001	--	SIN_1025310
GSVIVT01018752001	--	SIN_1025309
GSVIVT01018747001	--	SIN_1025307
GSVIVT01018744001	--	SIN_1025306
GSVIVT01018739001	--	SIN_1025305
GSVIVT01018738001	--	SIN_1025304
GSVIVT01018732001	--	SIN_1025303
GSVIVT01018728001	--	SIN_1025299
GSVIVT01026652001	--	SIN_1025284
GSVIVT01026590001	--	SIN_1025350
GSVIVT01026589001	--	SIN_1025351
GSVIVT01026588001	--	SIN_1025352
GSVIVT01026587001	--	SIN_1025353
GSVIVT01026586001	--	SIN_1025354
GSVIVT01026585001	--	SIN_1025355
GSVIVT01026584001	--	SIN_1025356
GSVIVT01026580001	--	SIN_1025357
GSVIVT01026577001	--	SIN_1025361
GSVIVT01026559001	--	SIN_1025364
GSVIVT01026545001	--	SIN_1025365
GSVIVT01026542001	--	SIN_1025366
GSVIVT01026540001	--	SIN_1025368
GSVIVT01026538001	--	SIN_1025370
GSVIVT01026529001	--	SIN_1025372
GSVIVT01026527001	--	SIN_1025376
GSVIVT01026526001	--	SIN_1025377
GSVIVT01026525001	--	SIN_1025378
GSVIVT01026518001	--	SIN_1025380
GSVIVT01026516001	--	SIN_1025385
GSVIVT01026512001	--	SIN_1025387
GSVIVT01026500001	--	SIN_1025389
GSVIVT01026499001	--	SIN_1025390
GSVIVT01026496001	--	SIN_1025392
GSVIVT01026495001	--	SIN_1025393
GSVIVT01026494001	--	SIN_1025394
GSVIVT01026493001	--	SIN_1025395
GSVIVT01026489001	--	SIN_1025396
GSVIVT01026487001	--	SIN_1025399
GSVIVT01026486001	--	SIN_1025400
GSVIVT01026479001	--	SIN_1025402
GSVIVT01026478001	--	SIN_1025403
GSVIVT01026477001	--	SIN_1025404
GSVIVT01026471001	--	SIN_1025410
GSVIVT01026470001	--	SIN_1025411
GSVIVT01026468001	--	SIN_1025412
GSVIVT01026467001	--	SIN_1025413
GSVIVT01026456001	--	SIN_1025427
GSVIVT01026455001	--	SIN_1025428
GSVIVT01034941001	--	SIN_1016154
GSVIVT01034943001	--	SIN_1016155
GSVIVT01034944001	--	SIN_1016156
GSVIVT01034950001	--	SIN_1016157
GSVIVT01034951001	--	SIN_1016158
GSVIVT01034955001	--	SIN_1016159
GSVIVT01034957001	--	SIN_1016161
GSVIVT01034962001	--	SIN_1016163
GSVIVT01034964001	--	SIN_1016164
GSVIVT01034967001	--	SIN_1016165
GSVIVT01034968001	--	SIN_1016166
GSVIVT01034969001	--	SIN_1016167
GSVIVT01034988001	--	SIN_1016169
GSVIVT01034989001	--	SIN_1016170
GSVIVT01034990001	--	SIN_1016171
GSVIVT01034992001	--	SIN_1016172
GSVIVT01035008001	--	SIN_1016177
GSVIVT01035010001	--	SIN_1016181
GSVIVT01035016001	--	SIN_1016183
GSVIVT01035017001	--	SIN_1016184
GSVIVT01035019001	--	SIN_1016185
GSVIVT01035030001	--	SIN_1016188
GSVIVT01035040001	--	SIN_1016190
GSVIVT01035041001	--	SIN_1016191
GSVIVT01035042001	--	SIN_1016192
GSVIVT01035046001	--	SIN_1016193
GSVIVT01035051001	--	SIN_1016195
GSVIVT01035053001	--	SIN_1016198
GSVIVT01035076001	SIN_1010242	--
GSVIVT01035078001	SIN_1010241	SIN_1016199
GSVIVT01035079001	SIN_1010240	--
GSVIVT01035090001	--	SIN_1016200
GSVIVT01035091001	SIN_1010239	--
GSVIVT01035092001	--	SIN_1016201
GSVIVT01035094001	SIN_1010238	--
GSVIVT01035095001	SIN_1010236	SIN_1016202
GSVIVT01035096001	SIN_1010235	--
GSVIVT01035097001	SIN_1010234	--
GSVIVT01035098001	SIN_1010232	--
GSVIVT01035100001	SIN_1010231	SIN_1016203
GSVIVT01035101001	--	SIN_1016204
GSVIVT01035103001	SIN_1010230	SIN_1016205
GSVIVT01035107001	--	SIN_1016209
GSVIVT01035108001	SIN_1010225	SIN_1016214
GSVIVT01035110001	SIN_1010219	--
GSVIVT01035113001	SIN_1010218	--
GSVIVT01035117001	--	SIN_1016222
GSVIVT01035118001	SIN_1010216	--
GSVIVT01035122001	SIN_1010214	--
GSVIVT01035123001	SIN_1010213	SIN_1016223
GSVIVT01035125001	SIN_1010212	--
GSVIVT01035126001	SIN_1010211	--
GSVIVT01035128001	--	SIN_1016224
GSVIVT01035139001	SIN_1010210	SIN_1016226
GSVIVT01035140001	SIN_1010209	--
GSVIVT01035142001	SIN_1010206	--
GSVIVT01035144001	SIN_1010205	--
GSVIVT01035145001	SIN_1010204	--
GSVIVT01035148001	SIN_1010201	--
GSVIVT01017722001	SIN_1010200	--
GSVIVT01017723001	SIN_1010199	--
GSVIVT01017727001	SIN_1010197	--
GSVIVT01017729001	--	SIN_1016227
GSVIVT01017732001	SIN_1010195	--
GSVIVT01017733001	SIN_1010194	--
GSVIVT01017736001	SIN_1010193	--
GSVIVT01017751001	--	SIN_1016232
GSVIVT01017752001	SIN_1010186	--
GSVIVT01017765001	SIN_1010175	--
GSVIVT01017767001	SIN_1010174	SIN_1016243
GSVIVT01017769001	SIN_1010173	--
GSVIVT01017770001	SIN_1010172	SIN_1016244
GSVIVT01017774001	SIN_1010170	SIN_1016245
GSVIVT01017775001	SIN_1010167	--
GSVIVT01017782001	SIN_1010166	--
GSVIVT01017783001	SIN_1010165	--
GSVIVT01017784001	SIN_1010164	--
GSVIVT01017786001	SIN_1010163	SIN_1016246
GSVIVT01017787001	--	SIN_1016247
GSVIVT01017789001	SIN_1010162	--
GSVIVT01017791001	SIN_1010161	SIN_1016250
GSVIVT01017792001	SIN_1010160	SIN_1016251
GSVIVT01017793001	SIN_1010158	--
GSVIVT01017795001	--	SIN_1016253
GSVIVT01017796001	--	SIN_1016255
GSVIVT01017805001	--	SIN_1016256
GSVIVT01017808001	--	SIN_1016259
GSVIVT01017814001	--	SIN_1016260
GSVIVT01017819001	--	SIN_1016264
GSVIVT01017822001	--	SIN_1016267
GSVIVT01017825001	--	SIN_1016268
GSVIVT01017829001	SIN_1010134	--
GSVIVT01017835001	--	SIN_1016272
GSVIVT01017840001	--	SIN_1016273
GSVIVT01017843001	--	SIN_1016274
GSVIVT01017848001	--	SIN_1016277
GSVIVT01017849001	--	SIN_1016278
GSVIVT01017850001	--	SIN_1016280
GSVIVT01017856001	SIN_1010111	--
GSVIVT01017858001	SIN_1010109	--
GSVIVT01017859001	SIN_1010108	--
GSVIVT01017860001	SIN_1010106	--
GSVIVT01017862001	SIN_1010105	--
GSVIVT01017864001	SIN_1010104	--
GSVIVT01017865001	SIN_1010101	--
GSVIVT01017866001	--	SIN_1016289
GSVIVT01017867001	SIN_1010099	--
GSVIVT01017870001	SIN_1010098	--
GSVIVT01017873001	SIN_1010096	--
GSVIVT01017876001	--	SIN_1016297
GSVIVT01017878001	--	SIN_1016298
GSVIVT01017879001	SIN_1010094	--
GSVIVT01017880001	SIN_1010093	--
GSVIVT01017881001	SIN_1010092	SIN_1016299
GSVIVT01017882001	SIN_1010091	--
GSVIVT01017883001	SIN_1010090	SIN_1016301
GSVIVT01017884001	SIN_1010089	--
GSVIVT01017885001	SIN_1010088	SIN_1016302
GSVIVT01017886001	--	SIN_1016303
GSVIVT01017887001	SIN_1010087	SIN_1016304
GSVIVT01017888001	SIN_1010086	SIN_1016305
GSVIVT01017889001	SIN_1010084	--
GSVIVT01017890001	SIN_1010082	--
GSVIVT01017892001	SIN_1010081	--
GSVIVT01017893001	SIN_1010080	--
GSVIVT01017896001	SIN_1010072	--
GSVIVT01017899001	SIN_1010071	SIN_1016307
GSVIVT01017902001	SIN_1010069	--
GSVIVT01017904001	--	SIN_1016308
GSVIVT01017905001	SIN_1010067	--
GSVIVT01017906001	--	SIN_1016311
GSVIVT01017907001	SIN_1010066	--
GSVIVT01017908001	--	SIN_1016312
GSVIVT01017910001	SIN_1010065	--
GSVIVT01017911001	SIN_1010064	--
GSVIVT01017914001	SIN_1010063	SIN_1016313
GSVIVT01017915001	SIN_1010062	SIN_1016314
GSVIVT01017917001	SIN_1010061	--
GSVIVT01017919001	--	SIN_1016320
GSVIVT01017920001	--	SIN_1016321
GSVIVT01017921001	SIN_1010060	--
GSVIVT01017924001	--	SIN_1016323
GSVIVT01017926001	--	SIN_1016335
GSVIVT01017928001	SIN_1010057	SIN_1016338
GSVIVT01017929001	SIN_1010056	SIN_1016339
GSVIVT01017932001	SIN_1010055	--
GSVIVT01017933001	--	SIN_1016340
GSVIVT01017936001	SIN_1010050	SIN_1016342
GSVIVT01017937001	SIN_1010049	--
GSVIVT01017938001	SIN_1010047	--
GSVIVT01017942001	SIN_1010046	SIN_1016343
GSVIVT01017954001	SIN_1010029	--
GSVIVT01017958001	SIN_1010028	--
GSVIVT01017961001	--	SIN_1016346
GSVIVT01017963001	--	SIN_1016347
GSVIVT01017972001	--	SIN_1016349
GSVIVT01017973001	--	SIN_1016350
GSVIVT01017978001	--	SIN_1016353
GSVIVT01017980001	--	SIN_1016354
GSVIVT01017982001	--	SIN_1016357
GSVIVT01017984001	SIN_1010025	--
GSVIVT01017987001	SIN_1010023	--
GSVIVT01017993001	--	SIN_1016359
GSVIVT01017995001	--	SIN_1016361
GSVIVT01017996001	--	SIN_1016362
GSVIVT01017997001	SIN_1010020	--
GSVIVT01017998001	SIN_1010019	SIN_1016363
GSVIVT01017999001	SIN_1010018	SIN_1016367
GSVIVT01018003001	SIN_1010013	--
GSVIVT01018007001	SIN_1010010	--
GSVIVT01018008001	SIN_1010008	SIN_1021879
GSVIVT01018010001	SIN_1010007	SIN_1021878
GSVIVT01018011001	SIN_1010005	--
GSVIVT01018012001	SIN_1010002	SIN_1021876
GSVIVT01018014001	--	SIN_1021874
GSVIVT01018017001	SIN_1010001	--
GSVIVT01018018001	SIN_1010000	--
GSVIVT01018019001	SIN_1009999	--
GSVIVT01018020001	SIN_1009998	SIN_1021872
GSVIVT01018021001	SIN_1009996	SIN_1021870
GSVIVT01018023001	SIN_1009995	SIN_1021869
GSVIVT01018024001	SIN_1009994	SIN_1021868
GSVIVT01018025001	SIN_1009993	--
GSVIVT01018026001	SIN_1009992	--
GSVIVT01018029001	SIN_1009990	SIN_1021867
GSVIVT01018031001	SIN_1009989	--
GSVIVT01018032001	SIN_1009987	--
GSVIVT01018036001	SIN_1009986	--
GSVIVT01018037001	SIN_1009984	SIN_1021865
GSVIVT01018039001	SIN_1009983	--
GSVIVT01018040001	SIN_1009982	--
GSVIVT01018042001	SIN_1009980	SIN_1021857
GSVIVT01018044001	SIN_1009979	--
GSVIVT01018047001	--	SIN_1021856
GSVIVT01018049001	SIN_1009978	SIN_1021855
GSVIVT01018050001	SIN_1009977	--
GSVIVT01018051001	SIN_1009976	--
GSVIVT01018052001	SIN_1009975	SIN_1021854
GSVIVT01018054001	SIN_1009974	--
GSVIVT01018056001	SIN_1009973	--
GSVIVT01018057001	SIN_1009972	--
GSVIVT01018058001	SIN_1009971	--
GSVIVT01018069001	--	SIN_1021852
GSVIVT01018070001	SIN_1002604	SIN_1021851
GSVIVT01018073001	SIN_1002603	--
GSVIVT01018076001	SIN_1002595	--
GSVIVT01018077001	SIN_1002594	SIN_1021850
GSVIVT01018081001	SIN_1002590	SIN_1021847
GSVIVT01018083001	--	SIN_1021846
GSVIVT01018087001	--	SIN_1021845
GSVIVT01018089001	SIN_1002584	--
GSVIVT01018090001	--	SIN_1021844
GSVIVT01018091001	SIN_1002579	--
GSVIVT01018092001	SIN_1002577	--
GSVIVT01018093001	SIN_1002576	--
GSVIVT01018095001	SIN_1002574	--
GSVIVT01018096001	--	SIN_1021842
GSVIVT01018097001	SIN_1002573	--
GSVIVT01018099001	SIN_1002572	SIN_1021841
GSVIVT01018101001	SIN_1002570	SIN_1021838
GSVIVT01018104001	SIN_1002567	SIN_1021837
GSVIVT01018108001	SIN_1002564	--
GSVIVT01018109001	SIN_1002562	--
GSVIVT01018111001	SIN_1002561	--
GSVIVT01018116001	SIN_1002560	--
GSVIVT01018119001	SIN_1002559	SIN_1021834
GSVIVT01018120001	--	SIN_1021832
GSVIVT01018122001	SIN_1002558	SIN_1021831
GSVIVT01018124001	SIN_1002557	--
GSVIVT01018130001	SIN_1002553	--
GSVIVT01018132001	SIN_1002549	--
GSVIVT01018133001	--	SIN_1021825
GSVIVT01018143001	SIN_1002548	--
GSVIVT01027718001	--	SIN_1021819
GSVIVT01027723001	SIN_1001591	SIN_1021817
GSVIVT01027725001	SIN_1001593	SIN_1021813
GSVIVT01027728001	SIN_1001594	SIN_1021812
GSVIVT01027730001	SIN_1001595	--
GSVIVT01027731001	SIN_1001596	--
GSVIVT01027732001	SIN_1001597	SIN_1021806
GSVIVT01027744001	SIN_1001598	SIN_1021805
GSVIVT01027749001	SIN_1001601	SIN_1021804
GSVIVT01027763001	SIN_1001612	--
GSVIVT01027765001	SIN_1001613	--
GSVIVT01027766001	SIN_1001614	SIN_1021802
GSVIVT01027767001	SIN_1001615	--
GSVIVT01027798001	--	SIN_1021794
GSVIVT01027800001	SIN_1001628	SIN_1021793
GSVIVT01027802001	SIN_1001629	SIN_1021792
GSVIVT01027804001	--	SIN_1021790
GSVIVT01027806001	SIN_1002863	--
GSVIVT01027807001	SIN_1002862	--
GSVIVT01027809001	--	SIN_1021789
GSVIVT01027811001	SIN_1002861	SIN_1021788
GSVIVT01027822001	--	SIN_1021786
GSVIVT01027823001	SIN_1002855	--
GSVIVT01027829001	SIN_1002852	SIN_1021783
GSVIVT01027833001	SIN_1002851	--
GSVIVT01027834001	SIN_1002850	--
GSVIVT01027835001	SIN_1002849	--
GSVIVT01027840001	SIN_1002846	SIN_1021780
GSVIVT01027842001	SIN_1002844	--
GSVIVT01027846001	SIN_1002843	--
GSVIVT01027847001	SIN_1002842	--
GSVIVT01027850001	SIN_1002841	SIN_1021778
GSVIVT01027851001	SIN_1002840	--
GSVIVT01027854001	SIN_1002839	SIN_1021777
GSVIVT01027855001	SIN_1002838	--
GSVIVT01027857001	SIN_1002837	SIN_1021776
GSVIVT01027861001	SIN_1002835	SIN_1021774
GSVIVT01027865001	SIN_1002833	--
GSVIVT01027870001	SIN_1002832	--
GSVIVT01027871001	SIN_1002831	--
GSVIVT01027874001	SIN_1002828	--
GSVIVT01027876001	SIN_1002827	SIN_1021773
GSVIVT01027878001	SIN_1002826	SIN_1021772
GSVIVT01027890001	SIN_1002825	SIN_1021771
GSVIVT01027891001	SIN_1002822	--
GSVIVT01027898001	SIN_1002819	--
GSVIVT01027899001	SIN_1002818	SIN_1021770
GSVIVT01027900001	--	SIN_1015293
GSVIVT01027901001	SIN_1002817	--
GSVIVT01027903001	--	SIN_1015294
GSVIVT01027904001	SIN_1002815	--
GSVIVT01027909001	SIN_1002801	SIN_1015296
GSVIVT01027910001	SIN_1002800	SIN_1015297
GSVIVT01027911001	SIN_1002799	--
GSVIVT01027912001	SIN_1002797	--
GSVIVT01027913001	SIN_1002796	SIN_1015298
GSVIVT01027915001	SIN_1002795	--
GSVIVT01027916001	--	SIN_1015301
GSVIVT01027917001	SIN_1018903	--
GSVIVT01027918001	SIN_1018904	SIN_1015302
GSVIVT01027919001	SIN_1018905	--
GSVIVT01027920001	SIN_1018906	SIN_1015304
GSVIVT01027921001	SIN_1018907	--
GSVIVT01027929001	SIN_1018910	SIN_1015315
GSVIVT01027930001	SIN_1018911	--
GSVIVT01027931001	SIN_1018912	--
GSVIVT01027934001	SIN_1018913	--
GSVIVT01027936001	--	SIN_1015317
GSVIVT01027938001	SIN_1018914	--
GSVIVT01027941001	SIN_1018915	--
GSVIVT01027942001	SIN_1018918	--
GSVIVT01027944001	SIN_1018920	--
GSVIVT01027949001	SIN_1018921	--
GSVIVT01027951001	SIN_1018922	--
GSVIVT01027952001	SIN_1018923	--
GSVIVT01027954001	--	SIN_1015322
GSVIVT01027957001	SIN_1018924	--
GSVIVT01028992001	SIN_1018930	--
GSVIVT01029001001	SIN_1018931	--
GSVIVT01029024001	--	SIN_1015336
GSVIVT01029025001	SIN_1018934	--
GSVIVT01029026001	SIN_1018935	--
GSVIVT01029029001	SIN_1018937	--
GSVIVT01029032001	SIN_1018942	--
GSVIVT01029033001	--	SIN_1015341
GSVIVT01029041001	--	SIN_1015344
GSVIVT01029042001	--	SIN_1015346
GSVIVT01029048001	SIN_1018952	--
GSVIVT01029054001	SIN_1018955	--
GSVIVT01029055001	SIN_1018956	--
GSVIVT01029062001	SIN_1018957	SIN_1015358
GSVIVT01029065001	SIN_1018958	--
GSVIVT01029086001	--	SIN_1015365
GSVIVT01000514001	SIN_1018966	--
GSVIVT01000524001	SIN_1018970	SIN_1015371
GSVIVT01021074001	SIN_1018992	--
GSVIVT01021072001	SIN_1019000	--
GSVIVT01021069001	SIN_1019001	--
GSVIVT01021064001	SIN_1019002	--
GSVIVT01021061001	SIN_1019008	--
GSVIVT01021060001	SIN_1019010	--
GSVIVT01021058001	SIN_1019018	--
GSVIVT01021053001	SIN_1019027	--
GSVIVT01021040001	--	SIN_1015377
GSVIVT01020986001	--	SIN_1015391
GSVIVT01020922001	--	SIN_1015392
GSVIVT01020909001	--	SIN_1015394
GSVIVT01020907001	--	SIN_1015395
GSVIVT01010836001	--	SIN_1015965
GSVIVT01038090001	--	SIN_1015956
GSVIVT01038095001	--	SIN_1015918
GSVIVT01038096001	--	SIN_1015917
GSVIVT01038097001	--	SIN_1015913
GSVIVT01038134001	--	SIN_1015907
GSVIVT01038136001	--	SIN_1015905
GSVIVT01038137001	--	SIN_1015903
GSVIVT01038142001	--	SIN_1015901
GSVIVT01038144001	--	SIN_1015896
GSVIVT01038145001	--	SIN_1015895
GSVIVT01038148001	--	SIN_1015893
GSVIVT01038152001	--	SIN_1015892
GSVIVT01038178001	--	SIN_1015890
GSVIVT01038180001	--	SIN_1015889
GSVIVT01038181001	--	SIN_1015888
GSVIVT01038193001	--	SIN_1015887
GSVIVT01038195001	SIN_1008634	--
GSVIVT01038198001	--	SIN_1015886
GSVIVT01038204001	--	SIN_1015885
GSVIVT01038211001	--	SIN_1015884
GSVIVT01038213001	--	SIN_1015883
GSVIVT01038218001	--	SIN_1015882
GSVIVT01038219001	SIN_1008632	--
GSVIVT01038223001	SIN_1008629	SIN_1015879
GSVIVT01038241001	SIN_1008627	SIN_1015877
GSVIVT01038243001	SIN_1008626	--
GSVIVT01038244001	--	SIN_1015874
GSVIVT01038245001	--	SIN_1015873
GSVIVT01038246001	SIN_1008624	--
GSVIVT01038249001	SIN_1008622	SIN_1015869
GSVIVT01038250001	SIN_1008621	SIN_1015868
GSVIVT01038251001	SIN_1008618	SIN_1015864
GSVIVT01038253001	--	SIN_1015863
GSVIVT01038254001	SIN_1008617	SIN_1015862
GSVIVT01038256001	SIN_1008616	--
GSVIVT01038258001	SIN_1008615	--
GSVIVT01038259001	SIN_1008614	--
GSVIVT01038261001	--	SIN_1015858
GSVIVT01038262001	--	SIN_1015857
GSVIVT01038264001	SIN_1008612	--
GSVIVT01038267001	SIN_1008611	SIN_1015853
GSVIVT01038268001	--	SIN_1015852
GSVIVT01038269001	--	SIN_1015850
GSVIVT01038277001	SIN_1008607	--
GSVIVT01025511001	--	SIN_1010739
GSVIVT01025497001	--	SIN_1010738
GSVIVT01025496001	SIN_1024277	--
GSVIVT01025494001	SIN_1024276	--
GSVIVT01025493001	SIN_1024274	--
GSVIVT01025492001	SIN_1024273	--
GSVIVT01025490001	SIN_1024272	--
GSVIVT01025476001	SIN_1024271	--
GSVIVT01025474001	SIN_1024270	--
GSVIVT01025473001	SIN_1024269	--
GSVIVT01025471001	SIN_1024267	SIN_1010731
GSVIVT01025470001	--	SIN_1010730
GSVIVT01025467001	SIN_1024266	--
GSVIVT01025460001	SIN_1024259	SIN_1010727
GSVIVT01025453001	--	SIN_1010726
GSVIVT01025452001	--	SIN_1010725
GSVIVT01025447001	SIN_1024258	SIN_1010724
GSVIVT01025444001	--	SIN_1010723
GSVIVT01025434001	SIN_1024257	SIN_1010721
GSVIVT01025433001	--	SIN_1010720
GSVIVT01025432001	SIN_1024255	SIN_1010718
GSVIVT01025431001	SIN_1024254	--
GSVIVT01025429001	SIN_1024253	--
GSVIVT01025423001	SIN_1024251	--
GSVIVT01025422001	--	SIN_1010714
GSVIVT01025421001	--	SIN_1010712
GSVIVT01025417001	--	SIN_1010710
GSVIVT01025408001	--	SIN_1010709
GSVIVT01025406001	--	SIN_1010707
GSVIVT01025405001	--	SIN_1010706
GSVIVT01025404001	--	SIN_1010705
GSVIVT01025381001	--	SIN_1010701
GSVIVT01025376001	--	SIN_1009781
GSVIVT01025363001	--	SIN_1009784
GSVIVT01025360001	--	SIN_1009788
GSVIVT01025359001	--	SIN_1009789
GSVIVT01025358001	--	SIN_1009790
GSVIVT01025354001	--	SIN_1009791
GSVIVT01025352001	--	SIN_1009792
GSVIVT01025340001	--	SIN_1009796
GSVIVT01025339001	--	SIN_1009797
GSVIVT01025336001	--	SIN_1009798
GSVIVT01025335001	SIN_1015028	--
GSVIVT01025332001	--	SIN_1009800
GSVIVT01025324001	SIN_1015029	--
GSVIVT01025322001	--	SIN_1009803
GSVIVT01025320001	SIN_1015031	--
GSVIVT01025319001	SIN_1015033	SIN_1009804
GSVIVT01025317001	SIN_1015034	--
GSVIVT01025315001	SIN_1015036	SIN_1009807
GSVIVT01025314001	SIN_1015037	--
GSVIVT01025313001	SIN_1015038	SIN_1009808
GSVIVT01025310001	--	SIN_1009811
GSVIVT01025309001	SIN_1015041	SIN_1009813
GSVIVT01025308001	SIN_1015042	SIN_1009814
GSVIVT01025307001	--	SIN_1009815
GSVIVT01025306001	SIN_1015043	SIN_1009816
GSVIVT01025303001	SIN_1015045	--
GSVIVT01025302001	SIN_1015047	--
GSVIVT01025301001	SIN_1015048	SIN_1009822
GSVIVT01025300001	--	SIN_1009823
GSVIVT01025299001	--	SIN_1009824
GSVIVT01025296001	--	SIN_1009825
GSVIVT01025295001	SIN_1015050	--
GSVIVT01025294001	--	SIN_1009827
GSVIVT01025282001	--	SIN_1009837
GSVIVT01025280001	--	SIN_1009839
GSVIVT01025279001	--	SIN_1009840
GSVIVT01025276001	--	SIN_1009841
GSVIVT01025275001	SIN_1015054	--
GSVIVT01025269001	SIN_1015055	--
GSVIVT01025268001	SIN_1015056	SIN_1003272
GSVIVT01025266001	--	SIN_1003273
GSVIVT01025259001	--	SIN_1003274
GSVIVT01025257001	SIN_1015057	SIN_1003275
GSVIVT01025256001	--	SIN_1003276
GSVIVT01025255001	--	SIN_1003277
GSVIVT01025252001	--	SIN_1003278
GSVIVT01025251001	--	SIN_1003279
GSVIVT01025249001	--	SIN_1003280
GSVIVT01025246001	--	SIN_1003282
GSVIVT01025241001	--	SIN_1003284
GSVIVT01025239001	--	SIN_1003286
GSVIVT01025238001	--	SIN_1003289
GSVIVT01025237001	--	SIN_1003290
GSVIVT01025236001	--	SIN_1003296
GSVIVT01025228001	SIN_1024585	--
GSVIVT01025220001	SIN_1024582	--
GSVIVT01025217001	SIN_1024578	SIN_1024111
GSVIVT01025216001	--	SIN_1024113
GSVIVT01025215001	--	SIN_1024114
GSVIVT01025213001	SIN_1024576	SIN_1024115
GSVIVT01025212001	SIN_1024575	--
GSVIVT01025209001	SIN_1024574	--
GSVIVT01025208001	SIN_1024573	--
GSVIVT01025204001	SIN_1024572	SIN_1024116
GSVIVT01025203001	SIN_1024571	--
GSVIVT01025202001	--	SIN_1024118
GSVIVT01025201001	--	SIN_1024120
GSVIVT01025200001	SIN_1024567	SIN_1024121
GSVIVT01025199001	SIN_1024566	--
GSVIVT01025198001	--	SIN_1024122
GSVIVT01025195001	SIN_1024563	SIN_1024123
GSVIVT01025194001	--	SIN_1024124
GSVIVT01025193001	SIN_1024562	SIN_1024125
GSVIVT01025192001	--	SIN_1024126
GSVIVT01025191001	SIN_1024561	--
GSVIVT01025188001	SIN_1024556	SIN_1024133
GSVIVT01025184001	SIN_1024554	--
GSVIVT01025182001	--	SIN_1024136
GSVIVT01025180001	--	SIN_1024137
GSVIVT01025178001	SIN_1024551	--
GSVIVT01025174001	SIN_1024549	--
GSVIVT01025173001	SIN_1024548	--
GSVIVT01025172001	SIN_1024547	--
GSVIVT01025171001	SIN_1024546	--
GSVIVT01025170001	SIN_1024545	SIN_1024140
GSVIVT01025169001	--	SIN_1024141
GSVIVT01025167001	SIN_1024544	--
GSVIVT01025166001	SIN_1024543	SIN_1024142
GSVIVT01025165001	SIN_1024542	--
GSVIVT01025164001	SIN_1024541	--
GSVIVT01025162001	SIN_1024539	SIN_1024143
GSVIVT01025160001	--	SIN_1024144
GSVIVT01025159001	SIN_1024537	SIN_1024145
GSVIVT01025158001	SIN_1024536	--
GSVIVT01025156001	--	SIN_1024146
GSVIVT01025154001	SIN_1024535	--
GSVIVT01025151001	SIN_1024534	--
GSVIVT01025148001	--	SIN_1024148
GSVIVT01025143001	SIN_1024531	--
GSVIVT01025139001	--	SIN_1024152
GSVIVT01025137001	SIN_1024527	--
GSVIVT01025133001	SIN_1024526	--
GSVIVT01025129001	--	SIN_1024156
GSVIVT01025126001	SIN_1024524	SIN_1024157
GSVIVT01025124001	--	SIN_1024158
GSVIVT01025123001	SIN_1024523	--
GSVIVT01025122001	SIN_1024522	SIN_1024159
GSVIVT01025121001	SIN_1024520	SIN_1024160
GSVIVT01025119001	SIN_1024519	SIN_1024161
GSVIVT01025118001	SIN_1024518	--
GSVIVT01025117001	SIN_1024516	--
GSVIVT01025116001	SIN_1024515	SIN_1024163
GSVIVT01025114001	SIN_1024514	--
GSVIVT01025113001	--	SIN_1024165
GSVIVT01025107001	--	SIN_1024167
GSVIVT01025106001	SIN_1024513	--
GSVIVT01025105001	SIN_1024511	--
GSVIVT01025104001	SIN_1024510	--
GSVIVT01025102001	SIN_1024509	SIN_1024169
GSVIVT01025100001	SIN_1024507	SIN_1024170
GSVIVT01025099001	--	SIN_1024171
GSVIVT01025091001	SIN_1024504	--
GSVIVT01025090001	SIN_1024503	--
GSVIVT01025089001	SIN_1024502	--
GSVIVT01025084001	SIN_1024500	--
GSVIVT01025082001	--	SIN_1024173
GSVIVT01025081001	SIN_1024499	--
GSVIVT01025078001	SIN_1024498	--
GSVIVT01025076001	SIN_1024497	--
GSVIVT01025075001	SIN_1024496	SIN_1024174
GSVIVT01025074001	--	SIN_1024175
GSVIVT01025071001	SIN_1024494	SIN_1024176
GSVIVT01025065001	SIN_1024493	SIN_1024178
GSVIVT01025064001	SIN_1024492	--
GSVIVT01025061001	SIN_1024488	--
GSVIVT01025060001	--	SIN_1024180
GSVIVT01025059001	SIN_1024487	--
GSVIVT01025056001	SIN_1024486	--
GSVIVT01025055001	SIN_1024485	--
GSVIVT01025054001	SIN_1024484	--
GSVIVT01025049001	SIN_1024477	--
GSVIVT01025043001	--	SIN_1024186
GSVIVT01025042001	SIN_1024473	--
GSVIVT01025039001	SIN_1024471	SIN_1024189
GSVIVT01025036001	SIN_1024469	--
GSVIVT01025034001	SIN_1024467	SIN_1024191
GSVIVT01025033001	--	SIN_1024192
GSVIVT01025032001	--	SIN_1024194
GSVIVT01025029001	SIN_1024464	SIN_1024195
GSVIVT01025019001	SIN_1024457	--
GSVIVT01025018001	SIN_1024456	--
GSVIVT01025017001	SIN_1024455	--
GSVIVT01024995001	SIN_1024454	--
GSVIVT01024983001	SIN_1024450	--
GSVIVT01024979001	SIN_1024449	--
GSVIVT01024977001	SIN_1024448	SIN_1024197
GSVIVT01024976001	SIN_1024447	--
GSVIVT01024973001	SIN_1024446	--
GSVIVT01024972001	SIN_1024445	--
GSVIVT01024969001	SIN_1024444	--
GSVIVT01024964001	SIN_1024443	--
GSVIVT01024951001	SIN_1024439	--
GSVIVT01024950001	SIN_1024437	--
GSVIVT01024947001	SIN_1024436	--
GSVIVT01024943001	SIN_1024432	--
GSVIVT01024939001	SIN_1024430	--
GSVIVT01024937001	SIN_1024426	--
GSVIVT01024936001	SIN_1024425	--
GSVIVT01024927001	--	SIN_1024203
GSVIVT01024926001	SIN_1024418	--
GSVIVT01024917001	SIN_1024410	--
GSVIVT01024916001	SIN_1024409	--
GSVIVT01024915001	SIN_1024408	--
GSVIVT01024913001	SIN_1024407	--
GSVIVT01024899001	--	SIN_1024217
GSVIVT01024867001	SIN_1024403	--
GSVIVT01024865001	SIN_1024402	--
GSVIVT01024841001	--	SIN_1024221
GSVIVT01024797001	--	SIN_1024226
GSVIVT01024666001	--	SIN_1023261
GSVIVT01024642001	--	SIN_1023262
GSVIVT01024641001	--	SIN_1023264
GSVIVT01024637001	--	SIN_1023265
GSVIVT01024631001	--	SIN_1023270
GSVIVT01024630001	--	SIN_1023271
GSVIVT01024628001	--	SIN_1023273
GSVIVT01024627001	--	SIN_1023275
GSVIVT01024625001	--	SIN_1023276
GSVIVT01024619001	--	SIN_1023294
GSVIVT01024609001	--	SIN_1023298
GSVIVT01024607001	--	SIN_1023299
GSVIVT01024601001	--	SIN_1023301
GSVIVT01024596001	--	SIN_1023305
GSVIVT01024586001	--	SIN_1023308
GSVIVT01024585001	--	SIN_1023309
GSVIVT01024584001	--	SIN_1023313
GSVIVT01024583001	--	SIN_1023314
GSVIVT01024571001	--	SIN_1023316
GSVIVT01024560001	--	SIN_1023325
GSVIVT01024559001	--	SIN_1023326
GSVIVT01024554001	--	SIN_1023328
GSVIVT01024551001	--	SIN_1023329
GSVIVT01024550001	--	SIN_1023330
GSVIVT01024546001	--	SIN_1023332
GSVIVT01024545001	--	SIN_1023333
GSVIVT01024544001	--	SIN_1023334
GSVIVT01024538001	--	SIN_1023337
GSVIVT01024537001	--	SIN_1023338
GSVIVT01024531001	--	SIN_1023344
GSVIVT01024527001	--	SIN_1023345
GSVIVT01024526001	--	SIN_1023346
GSVIVT01024519001	--	SIN_1023363
GSVIVT01024518001	--	SIN_1023364
GSVIVT01024517001	--	SIN_1023367
GSVIVT01024516001	--	SIN_1023372
GSVIVT01037598001	SIN_1015118	--
GSVIVT01037593001	SIN_1015120	--
GSVIVT01037592001	SIN_1015122	--
GSVIVT01037591001	SIN_1015123	--
GSVIVT01037590001	SIN_1015124	--
GSVIVT01037530001	SIN_1015125	--
GSVIVT01037523001	SIN_1015130	--
GSVIVT01037512001	SIN_1015135	--
GSVIVT01037501001	SIN_1015143	--
GSVIVT01037466001	SIN_1015149	--
GSVIVT01037455001	SIN_1015150	--
GSVIVT01037454001	SIN_1015151	--
GSVIVT01037452001	SIN_1015152	--
GSVIVT01037449001	SIN_1015153	--
GSVIVT01037448001	SIN_1015154	--
GSVIVT01037394001	SIN_1015162	--
GSVIVT01037383001	SIN_1015163	--
GSVIVT01037379001	SIN_1015164	--
GSVIVT01037341001	SIN_1015177	--
GSVIVT01037337001	SIN_1015180	--
GSVIVT01037327001	--	SIN_1003340
GSVIVT01037326001	SIN_1015181	--
GSVIVT01037295001	SIN_1015183	SIN_1003338
GSVIVT01037292001	--	SIN_1003337
GSVIVT01037291001	--	SIN_1003335
GSVIVT01037290001	--	SIN_1003334
GSVIVT01037287001	SIN_1015185	SIN_1003333
GSVIVT01037285001	--	SIN_1003332
GSVIVT01037277001	--	SIN_1003331
GSVIVT01037270001	--	SIN_1003330
GSVIVT01037269001	SIN_1015186	SIN_1003329
GSVIVT01037267001	SIN_1015187	SIN_1003328
GSVIVT01037265001	--	SIN_1003327
GSVIVT01037263001	SIN_1015188	--
GSVIVT01037261001	SIN_1015189	SIN_1003326
GSVIVT01037260001	SIN_1015190	SIN_1003325
GSVIVT01037259001	SIN_1015191	SIN_1003324
GSVIVT01037255001	--	SIN_1003322
GSVIVT01037248001	--	SIN_1003321
GSVIVT01037237001	SIN_1015193	SIN_1003318
GSVIVT01037235001	SIN_1015194	--
GSVIVT01037233001	SIN_1015195	--
GSVIVT01037232001	--	SIN_1003317
GSVIVT01037231001	--	SIN_1003313
GSVIVT01031555001	--	SIN_1003311
GSVIVT01031548001	SIN_1015198	--
GSVIVT01031547001	SIN_1015199	SIN_1003309
GSVIVT01031545001	SIN_1015202	--
GSVIVT01031542001	SIN_1015204	--
GSVIVT01031538001	--	SIN_1003301
GSVIVT01031534001	SIN_1015207	--
GSVIVT01031532001	SIN_1015209	--
GSVIVT01031529001	--	SIN_1003298
GSVIVT01031528001	SIN_1015210	SIN_1003297
GSVIVT01031526001	SIN_1024109	--
GSVIVT01031525001	SIN_1024107	--
GSVIVT01031523001	SIN_1024106	--
GSVIVT01031518001	SIN_1024104	--
GSVIVT01031515001	SIN_1024102	--
GSVIVT01031507001	SIN_1024101	--
GSVIVT01031502001	SIN_1024100	--
GSVIVT01031496001	SIN_1024099	SIN_1010473
GSVIVT01031495001	--	SIN_1010474
GSVIVT01031491001	SIN_1024097	--
GSVIVT01031488001	SIN_1024096	SIN_1010478
GSVIVT01031487001	SIN_1024095	SIN_1010480
GSVIVT01031486001	SIN_1024094	SIN_1010481
GSVIVT01031485001	SIN_1024093	SIN_1010483
GSVIVT01031480001	SIN_1024092	--
GSVIVT01031479001	--	SIN_1010484
GSVIVT01031478001	SIN_1024091	--
GSVIVT01031471001	SIN_1024086	SIN_1010485
GSVIVT01031470001	SIN_1024085	--
GSVIVT01031469001	SIN_1024084	SIN_1010486
GSVIVT01031467001	--	SIN_1010487
GSVIVT01031466001	SIN_1024083	SIN_1010488
GSVIVT01031463001	--	SIN_1010490
GSVIVT01031462001	--	SIN_1010491
GSVIVT01031461001	SIN_1024081	SIN_1010492
GSVIVT01031460001	--	SIN_1010493
GSVIVT01031459001	SIN_1024080	--
GSVIVT01031457001	--	SIN_1010495
GSVIVT01031456001	--	SIN_1010497
GSVIVT01031454001	SIN_1024077	SIN_1010498
GSVIVT01031450001	SIN_1024074	--
GSVIVT01031449001	SIN_1024072	SIN_1010499
GSVIVT01031447001	SIN_1024071	--
GSVIVT01031445001	SIN_1024069	SIN_1010501
GSVIVT01031444001	--	SIN_1010502
GSVIVT01031443001	SIN_1024068	--
GSVIVT01031435001	SIN_1024067	SIN_1010503
GSVIVT01031434001	--	SIN_1010504
GSVIVT01031432001	SIN_1024066	SIN_1010505
GSVIVT01031430001	--	SIN_1010507
GSVIVT01031427001	SIN_1024062	SIN_1010508
GSVIVT01031426001	SIN_1024061	--
GSVIVT01031425001	SIN_1024060	--
GSVIVT01031423001	--	SIN_1010509
GSVIVT01031420001	SIN_1024059	--
[truncated: 3,933 more rows]
