# Supplementary material for: Genome evolutionary dynamics followed by diversifying selection explains the complexity of the Sesamum indicum genome
Source: BMC Genomics. 2017 Mar 24;18:257. doi: 10.1186/s12864-017-3599-4 (PMC5364699; doi:10.1186/s12864-017-3599-4)
Supplement: Supplementary file 2 — Functional divergence of different classes of syntenic gene pairs in S. indicum Subgenome1 compared to V. vinifera genome. (XLSX 428 kb) [file 12864_2017_3599_MOESM2_ESM.xlsx]

## Sheet: vvi-sub1_gene_pair
Genes in V. vinifera	InterPro entries lists	Genes in S. indicum	InterPro entries lists
GSVIVT01000021001	IPR006121; Heavy metal-associated domain, HMA	SIN_1022685	IPR006121; Heavy metal-associated domain, HMA
GSVIVT01000141001	IPR004883; Lateral organ boundaries, LOB	SIN_1003934	IPR004883; Lateral organ boundaries, LOB
GSVIVT01000149001	IPR000719; Protein kinase domain#IPR002290; Serine/threonine- / dual specificity protein kinase, catalytic domain#IPR020635; Tyrosine-protein kinase, catalytic domain	SIN_1003935	IPR000582; Acyl-CoA-binding protein, ACBP#IPR000719; Protein kinase domain#IPR002290; Serine/threonine- / dual specificity protein kinase, catalytic domain
GSVIVT01000154001	IPR009631; Uncharacterised protein family Ycf36	SIN_1003936	IPR009631; Uncharacterised protein family Ycf36
GSVIVT01000158001	NULL	SIN_1003938	NULL
GSVIVT01000162001	NULL	SIN_1003939	NULL
GSVIVT01000168001	IPR003854; Gibberellin regulated protein	SIN_1003940	IPR003854; Gibberellin regulated protein
GSVIVT01000214001	NULL	SIN_1003944	NULL
GSVIVT01000215001	IPR000953; Chromo domain/shadow#IPR008676; MRG#IPR025995; RNA binding activity-knot of a chromodomain#IPR026541; MRG domain	SIN_1003945	NULL
GSVIVT01000226001	IPR004367; Cyclin, C-terminal domain#IPR006671; Cyclin, N-terminal#IPR013763; Cyclin-like	SIN_1003950	IPR004367; Cyclin, C-terminal domain#IPR006671; Cyclin, N-terminal#IPR013763; Cyclin-like
GSVIVT01000514001	IPR000719; Protein kinase domain#IPR002575; Aminoglycoside phosphotransferase#IPR004147; UbiB domain	SIN_1018966	IPR002575; Aminoglycoside phosphotransferase#IPR004147; UbiB domain
GSVIVT01000524001	IPR001388; Synaptobrevin#IPR010908; Longin domain	SIN_1018970	IPR001388; Synaptobrevin#IPR010908; Longin domain
GSVIVT01000535001	IPR006813; Glycosyl transferase, family 17	SIN_1026591	IPR006813; Glycosyl transferase, family 17
GSVIVT01000538001	IPR001841; Zinc finger, RING-type	SIN_1026584	IPR001841; Zinc finger, RING-type
GSVIVT01000540001	IPR007877; Protein of unknown function DUF707	SIN_1026583	IPR007877; Protein of unknown function DUF707
GSVIVT01000542001	NULL	SIN_1026578	NULL
GSVIVT01000546001	IPR001087; Lipase, GDSL	SIN_1026577	IPR001087; Lipase, GDSL
GSVIVT01000549001	IPR010433; Plant specific eukaryotic initiation factor 4B	SIN_1026576	IPR010433; Plant specific eukaryotic initiation factor 4B
GSVIVT01000554001	IPR001650; Helicase, C-terminal#IPR002241; Glycoside hydrolase, family 27#IPR003593; AAA+ ATPase domain#IPR007502; Helicase-associated domain#IPR011709; Domain of unknown function DUF1605#IPR014001; Helicase, superfamily 1/2, ATP-binding domain	SIN_1026574	IPR000111; Glycoside hydrolase, clan GH-D#IPR002241; Glycoside hydrolase, family 27
GSVIVT01000558001	IPR000340; Dual specificity phosphatase, catalytic domain#IPR000387; Protein-tyrosine/Dual specificity phosphatase#IPR020422; Dual specificity phosphatase, subgroup, catalytic domain#IPR024950; Dual specificity phosphatase	SIN_1026572	IPR000340; Dual specificity phosphatase, catalytic domain#IPR000387; Protein-tyrosine/Dual specificity phosphatase#IPR020422; Dual specificity phosphatase, subgroup, catalytic domain#IPR024950; Dual specificity phosphatase
GSVIVT01000559001	IPR002885; Pentatricopeptide repeat	SIN_1026571	IPR002885; Pentatricopeptide repeat
GSVIVT01000568001	NULL	SIN_1026569	NULL
GSVIVT01000572001	IPR012476; GLE1-like	SIN_1026568	IPR012476; GLE1-like
GSVIVT01000573001	IPR001547; Glycoside hydrolase, family 5	SIN_1026567	IPR001547; Glycoside hydrolase, family 5
GSVIVT01000574001	IPR000243; Peptidase T1A, proteasome beta-subunit#IPR001353; Proteasome, subunit alpha/beta#IPR023333; Proteasome B-type subunit	SIN_1026566	IPR000243; Peptidase T1A, proteasome beta-subunit#IPR001353; Proteasome, subunit alpha/beta#IPR023333; Proteasome B-type subunit
GSVIVT01000583001	IPR000504; RNA recognition motif domain#IPR007201; RNA recognition motif 2	SIN_1026563	IPR000504; RNA recognition motif domain#IPR007201; RNA recognition motif 2
GSVIVT01000584001	IPR001926; Tryptophan synthase beta subunit-like PLP-dependent enzymes superfamily	SIN_1026562	IPR001926; Tryptophan synthase beta subunit-like PLP-dependent enzymes superfamily
GSVIVT01000585001	IPR007949; SDA1 domain#IPR012977; Uncharacterised domain NUC130/133, N-terminal#IPR027312; Sda1	SIN_1026561	IPR007949; SDA1 domain#IPR012977; Uncharacterised domain NUC130/133, N-terminal#IPR027312; Sda1
GSVIVT01000586001	IPR000648; Oxysterol-binding protein#IPR001849; Pleckstrin homology domain	SIN_1026560	IPR000648; Oxysterol-binding protein#IPR001849; Pleckstrin homology domain
GSVIVT01000587001	IPR004000; Actin-related protein#IPR015623; Actin-related protein 3 (Arp3)	SIN_1026559	IPR004000; Actin-related protein#IPR015623; Actin-related protein 3 (Arp3)
GSVIVT01000592001	IPR002022; Pectate lyase/Amb allergen#IPR018082; AmbAllergen	SIN_1026557	IPR002022; Pectate lyase/Amb allergen#IPR018082; AmbAllergen
GSVIVT01000594001	IPR001708; Membrane insertase OXA1/ALB3/YidC	SIN_1026556	IPR001708; Membrane insertase OXA1/ALB3/YidC
GSVIVT01000596001	NULL	SIN_1026553	NULL
GSVIVT01000597001	IPR002198; Short-chain dehydrogenase/reductase SDR#IPR002347; Glucose/ribitol dehydrogenase	SIN_1026552	NULL
GSVIVT01000650001	IPR001754; Orotidine 5'-phosphate decarboxylase domain	SIN_1008110	IPR000836; Phosphoribosyltransferase domain#IPR001754; Orotidine 5'-phosphate decarboxylase domain
GSVIVT01000658001	IPR000649; Initiation factor 2B-related	SIN_1008111	IPR000649; Initiation factor 2B-related
GSVIVT01000665001	IPR000783; RNA polymerase, subunit H/Rpb5 C-terminal#IPR002182; NB-ARC#IPR005571; RNA polymerase, Rpb5, N-terminal	SIN_1008112	IPR000783; RNA polymerase, subunit H/Rpb5 C-terminal#IPR005571; RNA polymerase, Rpb5, N-terminal
GSVIVT01000669001	NULL	SIN_1008115	NULL
GSVIVT01000711001	IPR003191; Guanylate-binding protein, C-terminal#IPR015894; Guanylate-binding protein, N-terminal	SIN_1012360	IPR003191; Guanylate-binding protein, C-terminal#IPR015894; Guanylate-binding protein, N-terminal
GSVIVT01000716001	IPR002028; Tryptophan synthase, alpha chain	SIN_1012359	IPR002028; Tryptophan synthase, alpha chain
GSVIVT01000717001	IPR011598; Myc-type, basic helix-loop-helix (bHLH) domain	SIN_1012357	IPR011598; Myc-type, basic helix-loop-helix (bHLH) domain
GSVIVT01000718001	IPR002023; NADH-quinone oxidoreductase subunit E like	SIN_1012356	IPR002023; NADH-quinone oxidoreductase subunit E like
GSVIVT01000721001	IPR003311; AUX/IAA protein#IPR011525; Aux/IAA-ARF-dimerisation	SIN_1012354	IPR003311; AUX/IAA protein#IPR011525; Aux/IAA-ARF-dimerisation
GSVIVT01000723001	IPR006083; Phosphoribulokinase/uridine kinase	SIN_1012353	IPR006083; Phosphoribulokinase/uridine kinase
GSVIVT01000724001	NULL	SIN_1012352	NULL
GSVIVT01000725001	IPR002921; Lipase, class 3	SIN_1009634	IPR002921; Lipase, class 3
GSVIVT01000729001	IPR004099; Pyridine nucleotide-disulphide oxidoreductase, dimerisation domain#IPR013027; FAD-dependent pyridine nucleotide-disulphide oxidoreductase#IPR023753; Pyridine nucleotide-disulphide oxidoreductase, FAD/NAD(P)-binding domain	SIN_1009635	IPR004099; Pyridine nucleotide-disulphide oxidoreductase, dimerisation domain#IPR013027; FAD-dependent pyridine nucleotide-disulphide oxidoreductase#IPR023753; Pyridine nucleotide-disulphide oxidoreductase, FAD/NAD(P)-binding domain
GSVIVT01000743001	IPR009806; Photosystem II PsbW, class 2	SIN_1009637	IPR009806; Photosystem II PsbW, class 2
GSVIVT01000744001	IPR002495; Glycosyl transferase, family 8	SIN_1009638	IPR002495; Glycosyl transferase, family 8
GSVIVT01000748001	IPR001841; Zinc finger, RING-type#IPR018957; Zinc finger, C3HC4 RING-type	SIN_1009639	IPR001841; Zinc finger, RING-type
GSVIVT01000751001	IPR008832; Signal recognition particle, SRP9 subunit	SIN_1009642	IPR008832; Signal recognition particle, SRP9 subunit
GSVIVT01000755001	IPR005818; Linker histone H1/H5, domain H15#IPR005819; Histone H5	SIN_1009644	IPR005818; Linker histone H1/H5, domain H15#IPR005819; Histone H5
GSVIVT01000756001	IPR010488; Zeta toxin domain	SIN_1012894	IPR010488; Zeta toxin domain
GSVIVT01000757001	IPR002885; Pentatricopeptide repeat	SIN_1009646	IPR002885; Pentatricopeptide repeat
GSVIVT01000758001	IPR004087; K Homology domain#IPR004088; K Homology domain, type 1	SIN_1009647	IPR004087; K Homology domain#IPR004088; K Homology domain, type 1
GSVIVT01000761001	IPR011611; Carbohydrate kinase PfkB	SIN_1009649	IPR011611; Carbohydrate kinase PfkB
GSVIVT01000762001	IPR019591; ATPase-like, ParA/MinD#IPR025669; AAA domain	SIN_1009650	IPR019591; ATPase-like, ParA/MinD#IPR025669; AAA domain
GSVIVT01000763001	IPR007656; Zein-binding domain	SIN_1009651	IPR007656; Zein-binding domain
GSVIVT01000764001	IPR001128; Cytochrome P450#IPR002401; Cytochrome P450, E-class, group I	SIN_1009652	IPR001128; Cytochrome P450
GSVIVT01000771001	IPR011598; Myc-type, basic helix-loop-helix (bHLH) domain#IPR025610; Transcription factor MYC/MYB N-terminal	SIN_1009655	IPR011598; Myc-type, basic helix-loop-helix (bHLH) domain#IPR025610; Transcription factor MYC/MYB N-terminal
GSVIVT01000907001	IPR006121; Heavy metal-associated domain, HMA	SIN_1026459	IPR006121; Heavy metal-associated domain, HMA
GSVIVT01000913001	IPR001282; Glucose-6-phosphate dehydrogenase#IPR022674; Glucose-6-phosphate dehydrogenase, NAD-binding#IPR022675; Glucose-6-phosphate dehydrogenase, C-terminal	SIN_1026457	IPR001282; Glucose-6-phosphate dehydrogenase#IPR022674; Glucose-6-phosphate dehydrogenase, NAD-binding#IPR022675; Glucose-6-phosphate dehydrogenase, C-terminal
GSVIVT01000917001	IPR002912; ACT domain	SIN_1026454	IPR002912; ACT domain
GSVIVT01000919001	IPR002130; Cyclophilin-like peptidyl-prolyl cis-trans isomerase domain	SIN_1026453	IPR002130; Cyclophilin-like peptidyl-prolyl cis-trans isomerase domain
GSVIVT01000921001	NULL	SIN_1026452	NULL
GSVIVT01000922001	IPR003169; GYF	SIN_1026450	IPR003169; GYF
GSVIVT01000923001	NULL	SIN_1026446	IPR000048; IQ motif, EF-hand binding site#IPR003103; BAG domain
GSVIVT01000925001	IPR006680; Amidohydrolase 1	SIN_1026444	IPR006680; Amidohydrolase 1
GSVIVT01000932001	IPR002109; Glutaredoxin	SIN_1026442	IPR002109; Glutaredoxin#IPR014025; Glutaredoxin subgroup
GSVIVT01000937001	IPR000719; Protein kinase domain#IPR002290; Serine/threonine- / dual specificity protein kinase, catalytic domain#IPR020635; Tyrosine-protein kinase, catalytic domain	SIN_1026440	IPR000719; Protein kinase domain#IPR002290; Serine/threonine- / dual specificity protein kinase, catalytic domain#IPR020635; Tyrosine-protein kinase, catalytic domain
GSVIVT01000940001	IPR003441; NAC domain	SIN_1026439	IPR003441; NAC domain
GSVIVT01000942001	NULL	SIN_1026438	NULL
GSVIVT01000944001	IPR005475; Transketolase-like, pyrimidine-binding domain#IPR005476; Transketolase, C-terminal#IPR027110; Pyruvate dehydrogenase E1 component subunit beta	SIN_1026437	IPR005475; Transketolase-like, pyrimidine-binding domain#IPR005476; Transketolase, C-terminal#IPR027110; Pyruvate dehydrogenase E1 component subunit beta
GSVIVT01000947001	IPR004148; BAR domain	SIN_1026436	IPR004148; BAR domain
GSVIVT01000948001	IPR001611; Leucine-rich repeat#IPR013210; Leucine-rich repeat-containing N-terminal, type 2#IPR025875; Leucine rich repeat 4	SIN_1026435	IPR001611; Leucine-rich repeat#IPR013210; Leucine-rich repeat-containing N-terminal, type 2#IPR025875; Leucine rich repeat 4
GSVIVT01000951001	IPR010402; CCT domain	SIN_1026433	IPR010402; CCT domain
GSVIVT01000954001	IPR006629; LPS-induced tumor necrosis factor alpha factor	SIN_1026431	IPR006629; LPS-induced tumor necrosis factor alpha factor
GSVIVT01000957001	NULL	SIN_1026430	NULL
GSVIVT01000967001	IPR010399; Tify#IPR018467; CO/COL/TOC1, conserved site	SIN_1026428	IPR010399; Tify#IPR018467; CO/COL/TOC1, conserved site
GSVIVT01000968001	IPR002885; Pentatricopeptide repeat	SIN_1026427	IPR002885; Pentatricopeptide repeat
GSVIVT01000970001	NULL	SIN_1026426	NULL
GSVIVT01001036001	IPR003663; Sugar/inositol transporter#IPR005828; General substrate transporter#IPR020846; Major facilitator superfamily domain	SIN_1006182	IPR003663; Sugar/inositol transporter#IPR005828; General substrate transporter#IPR020846; Major facilitator superfamily domain
GSVIVT01001041001	IPR000529; Ribosomal protein S6	SIN_1006179	IPR000529; Ribosomal protein S6
GSVIVT01001043001	IPR002913; START domain#IPR009769; Domain of unknown function DUF1336	SIN_1006176	IPR002913; START domain#IPR009769; Domain of unknown function DUF1336
GSVIVT01001052001	IPR001757; Cation-transporting P-type ATPase#IPR004014; Cation-transporting P-type ATPase, N-terminal#IPR008250; P-type ATPase, A domain#IPR023214; HAD-like domain	SIN_1006170	IPR001757; Cation-transporting P-type ATPase#IPR004014; Cation-transporting P-type ATPase, N-terminal#IPR008250; P-type ATPase, A domain#IPR023214; HAD-like domain
GSVIVT01001058001	IPR001223; Glycoside hydrolase, family 18, catalytic domain#IPR011583; Chitinase II	SIN_1006163	IPR001223; Glycoside hydrolase, family 18, catalytic domain#IPR011583; Chitinase II
GSVIVT01001078001	IPR000719; Protein kinase domain#IPR002290; Serine/threonine- / dual specificity protein kinase, catalytic domain#IPR020635; Tyrosine-protein kinase, catalytic domain	SIN_1026414	IPR000719; Protein kinase domain#IPR002290; Serine/threonine- / dual specificity protein kinase, catalytic domain#IPR020635; Tyrosine-protein kinase, catalytic domain
GSVIVT01001079001	IPR001164; Arf GTPase activating protein#IPR001849; Pleckstrin homology domain#IPR002110; Ankyrin repeat#IPR004148; BAR domain#IPR020683; Ankyrin repeat-containing domain	SIN_1026413	IPR001164; Arf GTPase activating protein#IPR001849; Pleckstrin homology domain#IPR002110; Ankyrin repeat#IPR004148; BAR domain#IPR005123; Oxoglutarate/iron-dependent dioxygenase#IPR020683; Ankyrin repeat-containing domain#IPR026992; Non-haem dioxygenase N-terminal domain
GSVIVT01001081001	NULL	SIN_1026412	NULL
GSVIVT01001086001	IPR000504; RNA recognition motif domain#IPR007201; RNA recognition motif 2	SIN_1026411	IPR000504; RNA recognition motif domain#IPR007201; RNA recognition motif 2
GSVIVT01001087001	IPR003323; Ovarian tumour, otubain#IPR019400; Peptidase C65, otubain	SIN_1026410	IPR019400; Peptidase C65, otubain
GSVIVT01001089001	IPR001471; AP2/ERF domain	SIN_1026408	IPR001471; AP2/ERF domain
GSVIVT01001090001	IPR019275; Protein of unknown function DUF2301	SIN_1026407	IPR019275; Protein of unknown function DUF2301
GSVIVT01001091001	IPR001841; Zinc finger, RING-type#IPR001965; Zinc finger, PHD-type#IPR003105; SRA-YDG#IPR019787; Zinc finger, PHD-finger	SIN_1026406	IPR001841; Zinc finger, RING-type#IPR001965; Zinc finger, PHD-type#IPR003105; SRA-YDG#IPR018957; Zinc finger, C3HC4 RING-type#IPR019787; Zinc finger, PHD-finger
GSVIVT01001093001	IPR004192; Ubiquinol cytochrome reductase, transmembrane domain#IPR005805; Rieske iron-sulphur protein, C-terminal#IPR014349; Rieske iron-sulphur protein#IPR017941; Rieske [2Fe-2S] iron-sulphur domain	SIN_1026405	IPR004192; Ubiquinol cytochrome reductase, transmembrane domain#IPR005805; Rieske iron-sulphur protein, C-terminal#IPR014349; Rieske iron-sulphur protein#IPR017941; Rieske [2Fe-2S] iron-sulphur domain
GSVIVT01001094001	IPR001071; Cellular retinaldehyde binding/alpha-tocopherol transport#IPR001251; CRAL-TRIO domain#IPR011074; CRAL/TRIO, N-terminal domain	SIN_1026404	IPR001251; CRAL-TRIO domain#IPR011074; CRAL/TRIO, N-terminal domain
GSVIVT01001098001	IPR001585; Transaldolase	SIN_1026402	IPR001585; Transaldolase
GSVIVT01001099001	IPR001179; Peptidyl-prolyl cis-trans isomerase, FKBP-type, domain#IPR023566; Peptidyl-prolyl cis-trans isomerase, FKBP-type	SIN_1026401	IPR001179; Peptidyl-prolyl cis-trans isomerase, FKBP-type, domain#IPR023566; Peptidyl-prolyl cis-trans isomerase, FKBP-type
GSVIVT01001111001	NULL	SIN_1026396	NULL
GSVIVT01001121001	IPR015414; SNARE associated Golgi protein	SIN_1026389	IPR015414; SNARE associated Golgi protein
GSVIVT01001146001	IPR002641; Patatin/Phospholipase A2-related	SIN_1012841	IPR002641; Patatin/Phospholipase A2-related
GSVIVT01001155001	IPR001906; Terpene synthase, N-terminal domain#IPR005630; Terpene synthase, metal-binding domain	SIN_1012843	IPR001906; Terpene synthase, N-terminal domain#IPR005630; Terpene synthase, metal-binding domain
GSVIVT01001156001	IPR000182; GNAT domain	SIN_1012844	IPR000182; GNAT domain
GSVIVT01001158001	IPR004098; Prp18	SIN_1012845	IPR003648; Splicing factor motif#IPR004098; Prp18#IPR014906; Pre-mRNA processing factor 4 (PRP4)-like
GSVIVT01001163001	NULL	SIN_1012846	NULL
GSVIVT01001167001	IPR001976; Ribosomal protein S24e	SIN_1012847	IPR001976; Ribosomal protein S24e
GSVIVT01001168001	IPR001892; Ribosomal protein S13#IPR001965; Zinc finger, PHD-type#IPR019787; Zinc finger, PHD-finger	SIN_1012848	IPR001892; Ribosomal protein S13
GSVIVT01001170001	IPR007011; Seed maturation protein	SIN_1012849	IPR007011; Seed maturation protein
GSVIVT01001172001	NULL	SIN_1012854	NULL
GSVIVT01001173001	IPR007650; Protein of unknown function DUF581	SIN_1012855	NULL
GSVIVT01001177001	IPR000528; Plant lipid transfer protein/Par allergen#IPR016140; Bifunctional inhibitor/plant lipid transfer protein/seed storage helical domain	SIN_1012857	IPR000528; Plant lipid transfer protein/Par allergen#IPR016140; Bifunctional inhibitor/plant lipid transfer protein/seed storage helical domain
GSVIVT01001181001	IPR016140; Bifunctional inhibitor/plant lipid transfer protein/seed storage helical domain	SIN_1012858	IPR000528; Plant lipid transfer protein/Par allergen#IPR016140; Bifunctional inhibitor/plant lipid transfer protein/seed storage helical domain
GSVIVT01001185001	IPR006045; Cupin 1	SIN_1012859	IPR006045; Cupin 1
GSVIVT01001187001	IPR007650; Protein of unknown function DUF581	SIN_1012860	IPR007650; Protein of unknown function DUF581
GSVIVT01001188001	IPR000300; Inositol polyphosphate-related phosphatase#IPR005135; Endonuclease/exonuclease/phosphatase	SIN_1012863	IPR000300; Inositol polyphosphate-related phosphatase#IPR005135; Endonuclease/exonuclease/phosphatase
GSVIVT01001198001	IPR002645; STAS domain#IPR011547; Sulphate transporter	SIN_1012868	IPR002645; STAS domain#IPR011547; Sulphate transporter
GSVIVT01001263001	IPR003676; Auxin-induced protein, ARG7	SIN_1018416	IPR003676; Auxin-induced protein, ARG7
GSVIVT01001267001	IPR001646; Pentapeptide repeat	SIN_1018417	IPR001646; Pentapeptide repeat
GSVIVT01001270001	IPR001117; Multicopper oxidase, type 1#IPR011706; Multicopper oxidase, type 2#IPR011707; Multicopper oxidase, type 3	SIN_1018418	IPR001117; Multicopper oxidase, type 1#IPR011706; Multicopper oxidase, type 2#IPR011707; Multicopper oxidase, type 3
GSVIVT01001275001	IPR003337; Trehalose-phosphatase	SIN_1018422	IPR003337; Trehalose-phosphatase
GSVIVT01001284001	IPR000960; Flavin monooxygenase FMO#IPR020946; Flavin monooxygenase-like	SIN_1018426	IPR000960; Flavin monooxygenase FMO#IPR020946; Flavin monooxygenase-like
GSVIVT01001287001	NULL	SIN_1018430	NULL
GSVIVT01001290001	IPR000648; Oxysterol-binding protein#IPR001849; Pleckstrin homology domain	SIN_1018432	IPR000648; Oxysterol-binding protein#IPR001849; Pleckstrin homology domain
GSVIVT01001292001	IPR000109; Proton-dependent oligopeptide transporter family	SIN_1018433	IPR000109; Proton-dependent oligopeptide transporter family
GSVIVT01001296001	IPR016140; Bifunctional inhibitor/plant lipid transfer protein/seed storage helical domain#IPR027923; Hydrophobic seed protein	SIN_1018435	IPR016140; Bifunctional inhibitor/plant lipid transfer protein/seed storage helical domain#IPR027923; Hydrophobic seed protein
GSVIVT01001298001	IPR016140; Bifunctional inhibitor/plant lipid transfer protein/seed storage helical domain#IPR027923; Hydrophobic seed protein	SIN_1018439	IPR016140; Bifunctional inhibitor/plant lipid transfer protein/seed storage helical domain#IPR027923; Hydrophobic seed protein
GSVIVT01001299001	IPR016140; Bifunctional inhibitor/plant lipid transfer protein/seed storage helical domain#IPR027923; Hydrophobic seed protein	SIN_1018441	IPR016140; Bifunctional inhibitor/plant lipid transfer protein/seed storage helical domain#IPR027923; Hydrophobic seed protein
GSVIVT01001303001	IPR001236; Lactate/malate dehydrogenase, N-terminal#IPR001557; L-lactate/malate dehydrogenase#IPR011304; L-lactate dehydrogenase#IPR022383; Lactate/malate dehydrogenase, C-terminal	SIN_1018446	IPR001236; Lactate/malate dehydrogenase, N-terminal#IPR001557; L-lactate/malate dehydrogenase#IPR011304; L-lactate dehydrogenase#IPR022383; Lactate/malate dehydrogenase, C-terminal
GSVIVT01001305001	IPR007214; YbaK/aminoacyl-tRNA synthetase-associated domain	SIN_1018447	IPR007214; YbaK/aminoacyl-tRNA synthetase-associated domain
GSVIVT01001306001	NULL	SIN_1018448	NULL
GSVIVT01001310001	NULL	SIN_1018452	NULL
GSVIVT01001312001	IPR001878; Zinc finger, CCHC-type#IPR007529; Zinc finger, HIT-type	SIN_1018460	IPR001878; Zinc finger, CCHC-type#IPR007529; Zinc finger, HIT-type
GSVIVT01001318001	IPR001251; CRAL-TRIO domain	SIN_1018486	IPR001071; Cellular retinaldehyde binding/alpha-tocopherol transport#IPR001251; CRAL-TRIO domain#IPR011074; CRAL/TRIO, N-terminal domain
GSVIVT01001320001	IPR025799; Protein arginine N-methyltransferase#IPR025802; Protein arginine N-methyltransferase PRMT7, plants	SIN_1018490	IPR025799; Protein arginine N-methyltransferase#IPR025802; Protein arginine N-methyltransferase PRMT7, plants
GSVIVT01001358001	IPR002020; Citrate synthase-like	SIN_1008243	IPR002020; Citrate synthase-like
GSVIVT01001461001	IPR006094; FAD linked oxidase, N-terminal#IPR015345; Cytokinin dehydrogenase 1, FAD/cytokinin binding domain#IPR016166; FAD-binding, type 2	SIN_1008138	IPR006094; FAD linked oxidase, N-terminal#IPR015345; Cytokinin dehydrogenase 1, FAD/cytokinin binding domain#IPR016166; FAD-binding, type 2
GSVIVT01001463001	IPR006109; Glycerol-3-phosphate dehydrogenase, NAD-dependent, C-terminal#IPR006168; Glycerol-3-phosphate dehydrogenase, NAD-dependent#IPR011128; Glycerol-3-phosphate dehydrogenase, NAD-dependent, N-terminal	SIN_1008140	IPR006109; Glycerol-3-phosphate dehydrogenase, NAD-dependent, C-terminal#IPR006168; Glycerol-3-phosphate dehydrogenase, NAD-dependent#IPR011128; Glycerol-3-phosphate dehydrogenase, NAD-dependent, N-terminal
GSVIVT01001464001	NULL	SIN_1008142	NULL
GSVIVT01001662001	NULL	SIN_1008990	NULL
GSVIVT01001807001	IPR003245; Plastocyanin-like	SIN_1004185	IPR003245; Plastocyanin-like
GSVIVT01001808001	IPR000073; Alpha/beta hydrolase fold-1#IPR006693; Partial AB-hydrolase lipase domain	SIN_1004186	IPR006693; Partial AB-hydrolase lipase domain
GSVIVT01001809001	NULL	SIN_1004189	NULL
GSVIVT01001810001	IPR000056; Ribulose-phosphate 3-epimerase-like	SIN_1004190	IPR000056; Ribulose-phosphate 3-epimerase-like
GSVIVT01001814001	IPR019448; EEIG1/EHBP1 N-terminal domain	SIN_1004192	IPR019448; EEIG1/EHBP1 N-terminal domain
GSVIVT01001815001	IPR000719; Protein kinase domain#IPR001245; Serine-threonine/tyrosine-protein kinase catalytic domain#IPR001611; Leucine-rich repeat#IPR002290; Serine/threonine- / dual specificity protein kinase, catalytic domain#IPR020635; Tyrosine-protein kinase, catalytic domain	SIN_1004193	IPR000719; Protein kinase domain#IPR001245; Serine-threonine/tyrosine-protein kinase catalytic domain#IPR001611; Leucine-rich repeat#IPR002290; Serine/threonine- / dual specificity protein kinase, catalytic domain#IPR003591; Leucine-rich repeat, typical subtype#IPR020635; Tyrosine-protein kinase, catalytic domain
GSVIVT01001816001	IPR002937; Amine oxidase	SIN_1004194	IPR002937; Amine oxidase
GSVIVT01001817001	IPR002110; Ankyrin repeat#IPR020683; Ankyrin repeat-containing domain	SIN_1004196	IPR002110; Ankyrin repeat#IPR020683; Ankyrin repeat-containing domain
GSVIVT01001820001	IPR006909; Rad21/Rec8-like protein, C-terminal, eukaryotic#IPR006910; Rad21/Rec8-like protein, N-terminal	SIN_1004197	IPR006910; Rad21/Rec8-like protein, N-terminal
GSVIVT01001822001	IPR024253; Phosducin, thioredoxin-like domain	SIN_1004198	IPR024253; Phosducin, thioredoxin-like domain
GSVIVT01001825001	NULL	SIN_1004199	NULL
GSVIVT01001828001	IPR015353; Rubisco LS methyltransferase, substrate-binding domain	SIN_1004201	IPR015353; Rubisco LS methyltransferase, substrate-binding domain
GSVIVT01001829001	IPR006652; Kelch repeat type 1	SIN_1004202	IPR006652; Kelch repeat type 1
GSVIVT01001833001	NULL	SIN_1004204	NULL
GSVIVT01001835001	IPR001487; Bromodomain#IPR027353; NET domain	SIN_1004206	IPR001487; Bromodomain#IPR027353; NET domain
GSVIVT01001839001	IPR013057; Amino acid transporter, transmembrane	SIN_1004207	IPR013057; Amino acid transporter, transmembrane
GSVIVT01001840001	IPR002110; Ankyrin repeat#IPR020683; Ankyrin repeat-containing domain	SIN_1004208	IPR002110; Ankyrin repeat#IPR020683; Ankyrin repeat-containing domain
GSVIVT01001845001	IPR019591; ATPase-like, ParA/MinD#IPR025669; AAA domain	SIN_1004212	IPR019591; ATPase-like, ParA/MinD#IPR025669; AAA domain
GSVIVT01001846001	IPR001810; F-box domain	SIN_1004213	IPR001810; F-box domain
GSVIVT01001847001	IPR001282; Glucose-6-phosphate dehydrogenase#IPR022674; Glucose-6-phosphate dehydrogenase, NAD-binding#IPR022675; Glucose-6-phosphate dehydrogenase, C-terminal	SIN_1004214	IPR001282; Glucose-6-phosphate dehydrogenase#IPR022674; Glucose-6-phosphate dehydrogenase, NAD-binding#IPR022675; Glucose-6-phosphate dehydrogenase, C-terminal
GSVIVT01001851001	IPR028163; HAUS augmin-like complex subunit 6, N-terminal	SIN_1004215	IPR028163; HAUS augmin-like complex subunit 6, N-terminal
GSVIVT01001974001	IPR001950; Translation initiation factor SUI1	SIN_1005017	IPR001950; Translation initiation factor SUI1
GSVIVT01001979001	IPR006918; COBRA, plant	SIN_1005016	IPR006918; COBRA, plant
GSVIVT01001980001	IPR000195; Rab-GTPase-TBC domain	SIN_1005015	IPR000195; Rab-GTPase-TBC domain
GSVIVT01001983001	IPR012336; Thioredoxin-like fold#IPR012936; Endoplasmic reticulum vesicle transporter, C-terminal#IPR013766; Thioredoxin domain	SIN_1005014	IPR012936; Endoplasmic reticulum vesicle transporter, C-terminal
GSVIVT01001997001	IPR001926; Tryptophan synthase beta subunit-like PLP-dependent enzymes superfamily#IPR006654; Tryptophan synthase, beta chain	SIN_1005012	IPR001926; Tryptophan synthase beta subunit-like PLP-dependent enzymes superfamily#IPR006654; Tryptophan synthase, beta chain
GSVIVT01003148001	IPR006145; Pseudouridine synthase, RsuA/RluB/C/D/E/F	SIN_1026179	IPR006145; Pseudouridine synthase, RsuA/RluB/C/D/E/F
GSVIVT01003155001	IPR007881; UNC-50	SIN_1026180	IPR007881; UNC-50
GSVIVT01003159001	IPR003388; Reticulon	SIN_1026181	IPR003388; Reticulon
GSVIVT01003163001	IPR005181; Domain of unknown function DUF303, acetylesterase putative	SIN_1026182	IPR005181; Domain of unknown function DUF303, acetylesterase putative
GSVIVT01003166001	IPR004680; Citrate transporter-like domain	SIN_1026185	IPR004680; Citrate transporter-like domain
GSVIVT01003167001	NULL	SIN_1026186	NULL
GSVIVT01003168001	NULL	SIN_1026187	IPR019007; WW domain binding protein 11
GSVIVT01003174001	IPR009025; DNA-directed RNA polymerase, RBP11-like dimerisation domain#IPR011262; DNA-directed RNA polymerase, insert domain#IPR011263; DNA-directed RNA polymerase, RpoA/D/Rpb3-type	SIN_1026188	IPR009025; DNA-directed RNA polymerase, RBP11-like dimerisation domain#IPR011262; DNA-directed RNA polymerase, insert domain#IPR011263; DNA-directed RNA polymerase, RpoA/D/Rpb3-type
GSVIVT01003175001	IPR004367; Cyclin, C-terminal domain#IPR006671; Cyclin, N-terminal#IPR013763; Cyclin-like	SIN_1026189	IPR004367; Cyclin, C-terminal domain#IPR006671; Cyclin, N-terminal#IPR013763; Cyclin-like
GSVIVT01003176001	IPR000008; C2 calcium-dependent membrane targeting#IPR018029; C2 membrane targeting protein	SIN_1026190	IPR000008; C2 calcium-dependent membrane targeting#IPR018029; C2 membrane targeting protein
GSVIVT01003214001	IPR000719; Protein kinase domain#IPR001245; Serine-threonine/tyrosine-protein kinase catalytic domain#IPR002110; Ankyrin repeat#IPR002290; Serine/threonine- / dual specificity protein kinase, catalytic domain#IPR020635; Tyrosine-protein kinase, catalytic domain#IPR020683; Ankyrin repeat-containing domain	SIN_1018815	IPR000719; Protein kinase domain#IPR001245; Serine-threonine/tyrosine-protein kinase catalytic domain#IPR002110; Ankyrin repeat#IPR002290; Serine/threonine- / dual specificity protein kinase, catalytic domain#IPR020635; Tyrosine-protein kinase, catalytic domain#IPR020683; Ankyrin repeat-containing domain
GSVIVT01003215001	IPR009038; GOLD	SIN_1018817	IPR009038; GOLD
GSVIVT01003216001	IPR019378; GDP-fucose protein O-fucosyltransferase	SIN_1018821	IPR019378; GDP-fucose protein O-fucosyltransferase
GSVIVT01003217001	IPR001214; SET domain#IPR011192; Rubisco methyltransferase#IPR015353; Rubisco LS methyltransferase, substrate-binding domain	SIN_1018822	IPR001214; SET domain#IPR011192; Rubisco methyltransferase#IPR015353; Rubisco LS methyltransferase, substrate-binding domain
GSVIVT01003721001	IPR001005; SANT/Myb domain#IPR001789; Signal transduction response regulator, receiver domain#IPR017930; Myb domain	SIN_1006161	IPR001789; Signal transduction response regulator, receiver domain
GSVIVT01003726001	IPR010471; Protein of unknown function DUF1068	SIN_1006159	NULL
GSVIVT01003729001	IPR000566; Lipocalin/cytosolic fatty-acid binding domain	SIN_1006156	IPR000566; Lipocalin/cytosolic fatty-acid binding domain
GSVIVT01003731001	IPR004129; Glycerophosphoryl diester phosphodiesterase	SIN_1006155	IPR004129; Glycerophosphoryl diester phosphodiesterase
GSVIVT01003733001	NULL	SIN_1006151	NULL
GSVIVT01003933001	IPR002067; Mitochondrial carrier protein#IPR018108; Mitochondrial substrate/solute carrier	SIN_1011064	IPR002067; Mitochondrial carrier protein#IPR018108; Mitochondrial substrate/solute carrier
GSVIVT01003934001	IPR000994; Peptidase M24, structural domain#IPR001714; Peptidase M24, methionine aminopeptidase	SIN_1011063	IPR000994; Peptidase M24, structural domain#IPR001714; Peptidase M24, methionine aminopeptidase
GSVIVT01003936001	NULL	SIN_1011062	IPR001494; Importin-beta, N-terminal domain
GSVIVT01003939001	NULL	SIN_1011061	IPR001623; DnaJ domain
GSVIVT01003940001	IPR011766; Thiamine pyrophosphate enzyme, C-terminal TPP-binding#IPR012000; Thiamine pyrophosphate enzyme, central domain#IPR012001; Thiamine pyrophosphate enzyme, N-terminal TPP-binding domain#IPR012110; Thiamine pyrophosphate (TPP)-dependent enzyme	SIN_1011060	IPR011766; Thiamine pyrophosphate enzyme, C-terminal TPP-binding#IPR012000; Thiamine pyrophosphate enzyme, central domain#IPR012001; Thiamine pyrophosphate enzyme, N-terminal TPP-binding domain#IPR012110; Thiamine pyrophosphate (TPP)-dependent enzyme
GSVIVT01003941001	IPR001310; Histidine triad (HIT) protein#IPR002589; Macro domain	SIN_1011059	IPR001310; Histidine triad (HIT) protein#IPR002589; Macro domain
GSVIVT01003964001	IPR013094; Alpha/beta hydrolase fold-3	SIN_1004217	IPR013094; Alpha/beta hydrolase fold-3
GSVIVT01003966001	IPR001005; SANT/Myb domain#IPR010376; Domain of unknown function, DUF971#IPR017930; Myb domain	SIN_1004221	IPR010376; Domain of unknown function, DUF971
GSVIVT01003968001	NULL	SIN_1004222	NULL
GSVIVT01003969001	IPR027329; TPX2, C-terminal domain	SIN_1004223	NULL
GSVIVT01003970001	NULL	SIN_1004225	NULL
GSVIVT01003974001	IPR011419; ATP12, ATPase F1F0-assembly protein	SIN_1004226	IPR011419; ATP12, ATPase F1F0-assembly protein
GSVIVT01003976001	IPR008700; Pathogenic type III effector avirulence factor Avr cleavage site	SIN_1004228	IPR008700; Pathogenic type III effector avirulence factor Avr cleavage site
GSVIVT01003977001	IPR000571; Zinc finger, CCCH-type	SIN_1004229	IPR000571; Zinc finger, CCCH-type
GSVIVT01003979001	NULL	SIN_1004230	NULL
GSVIVT01003980001	IPR002885; Pentatricopeptide repeat	SIN_1004231	IPR002885; Pentatricopeptide repeat
GSVIVT01003981001	IPR000626; Ubiquitin domain#IPR019955; Ubiquitin supergroup	SIN_1004232	IPR000626; Ubiquitin domain#IPR019955; Ubiquitin supergroup
GSVIVT01003983001	IPR010402; CCT domain	SIN_1004233	IPR010402; CCT domain
GSVIVT01003989001	IPR006109; Glycerol-3-phosphate dehydrogenase, NAD-dependent, C-terminal#IPR006168; Glycerol-3-phosphate dehydrogenase, NAD-dependent#IPR011128; Glycerol-3-phosphate dehydrogenase, NAD-dependent, N-terminal	SIN_1004235	IPR006109; Glycerol-3-phosphate dehydrogenase, NAD-dependent, C-terminal#IPR006168; Glycerol-3-phosphate dehydrogenase, NAD-dependent#IPR011128; Glycerol-3-phosphate dehydrogenase, NAD-dependent, N-terminal
GSVIVT01004905001	IPR005101; DNA photolyase, FAD-binding/Cryptochrome, C-terminal#IPR006050; DNA photolyase, N-terminal#IPR008148; DNA photolyase, class 2	SIN_1015679	IPR005101; DNA photolyase, FAD-binding/Cryptochrome, C-terminal#IPR006050; DNA photolyase, N-terminal#IPR008148; DNA photolyase, class 2
GSVIVT01004908001	IPR019376; Myeloid leukemia factor	SIN_1015683	IPR000352; Peptide chain release factor class I/class II
GSVIVT01004910001	IPR009902; Protein of unknown function DUF1442	SIN_1015684	IPR009902; Protein of unknown function DUF1442
GSVIVT01004911001	IPR006222; Glycine cleavage T-protein, N-terminal#IPR013977; Glycine cleavage T-protein, C-terminal barrel	SIN_1015685	IPR006222; Glycine cleavage T-protein, N-terminal#IPR013977; Glycine cleavage T-protein, C-terminal barrel
GSVIVT01004912001	IPR000719; Protein kinase domain#IPR001245; Serine-threonine/tyrosine-protein kinase catalytic domain#IPR002290; Serine/threonine- / dual specificity protein kinase, catalytic domain#IPR013210; Leucine-rich repeat-containing N-terminal, type 2#IPR020635; Tyrosine-protein kinase, catalytic domain	SIN_1015686	IPR000719; Protein kinase domain#IPR001245; Serine-threonine/tyrosine-protein kinase catalytic domain#IPR002290; Serine/threonine- / dual specificity protein kinase, catalytic domain#IPR013210; Leucine-rich repeat-containing N-terminal, type 2#IPR020635; Tyrosine-protein kinase, catalytic domain
GSVIVT01004916001	IPR026151; Maspardin	SIN_1015687	IPR026151; Maspardin
GSVIVT01005996001	IPR010341; Protein of unknown function DUF936, plant	SIN_1008256	IPR010341; Protein of unknown function DUF936, plant
GSVIVT01005997001	IPR010369; Protein of unknown function DUF966	SIN_1008257	IPR010369; Protein of unknown function DUF966
GSVIVT01005998001	IPR009291; Vacuolar protein sorting-associated protein 62	SIN_1008258	IPR009291; Vacuolar protein sorting-associated protein 62
GSVIVT01006000001	IPR015883; Glycoside hydrolase family 20, catalytic core#IPR025705; Beta-hexosaminidase subunit alpha/beta	SIN_1008259	IPR015883; Glycoside hydrolase family 20, catalytic core#IPR025705; Beta-hexosaminidase subunit alpha/beta
GSVIVT01006004001	IPR000048; IQ motif, EF-hand binding site#IPR001609; Myosin head, motor domain#IPR002710; Dilute#IPR004009; Myosin, N-terminal, SH3-like#IPR018444; Dil domain	SIN_1008260	IPR000048; IQ motif, EF-hand binding site#IPR001609; Myosin head, motor domain#IPR002710; Dilute#IPR004009; Myosin, N-terminal, SH3-like#IPR018444; Dil domain
GSVIVT01006719001	IPR013878; Mo25-like	SIN_1026919	IPR000760; Inositol monophosphatase#IPR013878; Mo25-like
GSVIVT01006721001	IPR004877; Cytochrome b561, eukaryote#IPR006593; Cytochrome b561/ferric reductase transmembrane#IPR017214; Uncharacterised conserved protein UCP037471	SIN_1026918	IPR005018; DOMON domain#IPR006593; Cytochrome b561/ferric reductase transmembrane#IPR017214; Uncharacterised conserved protein UCP037471
GSVIVT01006723001	IPR003663; Sugar/inositol transporter#IPR005828; General substrate transporter#IPR020846; Major facilitator superfamily domain	SIN_1026916	IPR003663; Sugar/inositol transporter#IPR005828; General substrate transporter#IPR020846; Major facilitator superfamily domain
GSVIVT01007149001	IPR002472; Palmitoyl protein thioesterase	SIN_1018525	IPR002472; Palmitoyl protein thioesterase
GSVIVT01007271001	IPR001680; WD40 repeat#IPR017986; WD40-repeat-containing domain#IPR020472; G-protein beta WD-40 repeat	SIN_1026932	IPR001680; WD40 repeat#IPR001841; Zinc finger, RING-type#IPR017986; WD40-repeat-containing domain
GSVIVT01007772001	IPR011598; Myc-type, basic helix-loop-helix (bHLH) domain	SIN_1006091	IPR011598; Myc-type, basic helix-loop-helix (bHLH) domain
GSVIVT01007781001	IPR002213; UDP-glucuronosyl/UDP-glucosyltransferase	SIN_1006087	IPR002213; UDP-glucuronosyl/UDP-glucosyltransferase
GSVIVT01007793001	IPR000719; Protein kinase domain#IPR001841; Zinc finger, RING-type#IPR025875; Leucine rich repeat 4	SIN_1006082	IPR000719; Protein kinase domain#IPR001611; Leucine-rich repeat#IPR002290; Serine/threonine- / dual specificity protein kinase, catalytic domain#IPR013210; Leucine-rich repeat-containing N-terminal, type 2#IPR020635; Tyrosine-protein kinase, catalytic domain
GSVIVT01007803001	IPR001254; Peptidase S1#IPR001478; PDZ domain#IPR001940; Peptidase S1C#IPR015724; Serine endopeptidase DegP2	SIN_1006081	IPR001254; Peptidase S1#IPR001478; PDZ domain#IPR001940; Peptidase S1C#IPR015724; Serine endopeptidase DegP2
GSVIVT01007804001	IPR001806; Small GTPase superfamily#IPR003578; Small GTPase superfamily, Rho type#IPR003579; Small GTPase superfamily, Rab type#IPR020849; Small GTPase superfamily, Ras type	SIN_1006080	IPR001806; Small GTPase superfamily#IPR003578; Small GTPase superfamily, Rho type#IPR003579; Small GTPase superfamily, Rab type#IPR020849; Small GTPase superfamily, Ras type
GSVIVT01007809001	IPR006043; Xanthine/uracil/vitamin C permease	SIN_1006079	IPR006043; Xanthine/uracil/vitamin C permease
GSVIVT01007810001	IPR025322; Protein of unknown function DUF4228, plant	SIN_1006078	IPR025322; Protein of unknown function DUF4228, plant
GSVIVT01007812001	IPR001781; Zinc finger, LIM-type	SIN_1006077	IPR001781; Zinc finger, LIM-type
GSVIVT01007813001	NULL	SIN_1006076	NULL
GSVIVT01007814001	IPR007263; Putative thiol-disulphide oxidoreductase DCC	SIN_1006075	IPR007263; Putative thiol-disulphide oxidoreductase DCC
GSVIVT01007816001	IPR012416; Calmodulin binding protein-like	SIN_1006074	IPR012416; Calmodulin binding protein-like
GSVIVT01007819001	IPR003265; HhH-GPD domain	SIN_1006070	IPR003265; HhH-GPD domain
GSVIVT01007826001	IPR007781; Alpha-N-acetylglucosaminidase#IPR024240; Alpha-N-acetylglucosaminidase, N-terminal#IPR024732; Alpha-N-acetylglucosaminidase, C-terminal#IPR024733; Alpha-N-acetylglucosaminidase, tim-barrel domain	SIN_1006064	IPR007781; Alpha-N-acetylglucosaminidase#IPR024240; Alpha-N-acetylglucosaminidase, N-terminal#IPR024732; Alpha-N-acetylglucosaminidase, C-terminal#IPR024733; Alpha-N-acetylglucosaminidase, tim-barrel domain
GSVIVT01007829001	IPR015590; Aldehyde dehydrogenase domain	SIN_1006063	IPR015590; Aldehyde dehydrogenase domain
GSVIVT01007833001	IPR010530; NADH-ubiquinone reductase complex 1 MLRQ subunit	SIN_1006060	IPR010530; NADH-ubiquinone reductase complex 1 MLRQ subunit
GSVIVT01007840001	IPR013598; Exportin-1/Importin-beta-like	SIN_1006052	IPR013598; Exportin-1/Importin-beta-like
GSVIVT01007865001	IPR000504; RNA recognition motif domain	SIN_1022667	IPR000504; RNA recognition motif domain
GSVIVT01007866001	NULL	SIN_1022666	NULL
GSVIVT01007867001	NULL	SIN_1022665	NULL
GSVIVT01007868001	IPR000131; ATPase, F1 complex, gamma subunit	SIN_1022664	IPR000131; ATPase, F1 complex, gamma subunit
GSVIVT01007914001	IPR011598; Myc-type, basic helix-loop-helix (bHLH) domain#IPR024097; Basic helix-loop-helix leucine zipper transcription factor#IPR024102; Basic helix-loop-helix leucine zipper transcription factor, plant	SIN_1022662	IPR011598; Myc-type, basic helix-loop-helix (bHLH) domain#IPR024097; Basic helix-loop-helix leucine zipper transcription factor#IPR024102; Basic helix-loop-helix leucine zipper transcription factor, plant
GSVIVT01007916001	IPR000330; SNF2-related#IPR001650; Helicase, C-terminal#IPR002711; HNH endonuclease#IPR014001; Helicase, superfamily 1/2, ATP-binding domain	SIN_1022660	IPR000330; SNF2-related#IPR001650; Helicase, C-terminal#IPR002711; HNH endonuclease#IPR003615; HNH nuclease#IPR014001; Helicase, superfamily 1/2, ATP-binding domain
GSVIVT01007917001	NULL	SIN_1022659	NULL
GSVIVT01007964001	IPR007705; Vesicle transport v-SNARE, N-terminal	SIN_1005988	IPR007705; Vesicle transport v-SNARE, N-terminal
GSVIVT01007965001	IPR001789; Signal transduction response regulator, receiver domain#IPR010402; CCT domain	SIN_1005989	IPR001789; Signal transduction response regulator, receiver domain#IPR010402; CCT domain
GSVIVT01007972001	IPR002885; Pentatricopeptide repeat	SIN_1005990	IPR000056; Ribulose-phosphate 3-epimerase-like#IPR002885; Pentatricopeptide repeat
GSVIVT01007995001	IPR001087; Lipase, GDSL	SIN_1006007	IPR001087; Lipase, GDSL#IPR003851; Zinc finger, Dof-type
GSVIVT01008026001	IPR004345; TB2/DP1/HVA22-related protein	SIN_1006014	IPR004345; TB2/DP1/HVA22-related protein
GSVIVT01008034001	IPR011598; Myc-type, basic helix-loop-helix (bHLH) domain	SIN_1006020	IPR011598; Myc-type, basic helix-loop-helix (bHLH) domain
GSVIVT01008046001	IPR003657; DNA-binding WRKY	SIN_1006024	IPR003657; DNA-binding WRKY
GSVIVT01008052001	IPR004561; Isochorismate synthase#IPR015890; Chorismate binding, C-terminal	SIN_1006025	IPR004561; Isochorismate synthase#IPR015890; Chorismate binding, C-terminal
GSVIVT01008063001	IPR009500; Protein of unknown function DUF1118	SIN_1006028	IPR009500; Protein of unknown function DUF1118
GSVIVT01008064001	IPR000109; Proton-dependent oligopeptide transporter family	SIN_1006029	IPR000109; Proton-dependent oligopeptide transporter family#IPR007065; HPP
GSVIVT01008073001	IPR000109; Proton-dependent oligopeptide transporter family	SIN_1006031	IPR000109; Proton-dependent oligopeptide transporter family
GSVIVT01008074001	IPR001757; Cation-transporting P-type ATPase#IPR004014; Cation-transporting P-type ATPase, N-terminal#IPR008250; P-type ATPase, A domain#IPR023214; HAD-like domain	SIN_1006033	IPR001757; Cation-transporting P-type ATPase#IPR004014; Cation-transporting P-type ATPase, N-terminal#IPR008250; P-type ATPase, A domain#IPR023214; HAD-like domain
GSVIVT01008076001	IPR001623; DnaJ domain#IPR002939; Chaperone DnaJ, C-terminal	SIN_1006034	IPR001623; DnaJ domain#IPR002939; Chaperone DnaJ, C-terminal
GSVIVT01008077001	IPR000719; Protein kinase domain#IPR002048; EF-hand domain#IPR002290; Serine/threonine- / dual specificity protein kinase, catalytic domain#IPR011992; EF-hand domain pair#IPR020635; Tyrosine-protein kinase, catalytic domain	SIN_1006035	IPR000719; Protein kinase domain#IPR002048; EF-hand domain#IPR002290; Serine/threonine- / dual specificity protein kinase, catalytic domain#IPR011992; EF-hand domain pair#IPR020635; Tyrosine-protein kinase, catalytic domain
GSVIVT01008079001	IPR001394; Ubiquitin carboxyl-terminal hydrolases family 2#IPR006865; Domain of unknown function DUF629#IPR006866; Domain of unknown function DUF627, N-terminal	SIN_1006036	IPR001394; Ubiquitin carboxyl-terminal hydrolases family 2#IPR006865; Domain of unknown function DUF629#IPR006866; Domain of unknown function DUF627, N-terminal
GSVIVT01008080001	IPR004883; Lateral organ boundaries, LOB	SIN_1006037	IPR004883; Lateral organ boundaries, LOB
GSVIVT01008083001	IPR010658; Nodulin-like#IPR011701; Major facilitator superfamily	SIN_1006041	IPR010658; Nodulin-like#IPR011701; Major facilitator superfamily
GSVIVT01008085001	IPR019007; WW domain binding protein 11	SIN_1006042	IPR019007; WW domain binding protein 11
GSVIVT01008087001	IPR004022; DDT domain	SIN_1006043	IPR004022; DDT domain
GSVIVT01008092001	IPR001372; Dynein light chain, type 1/2	SIN_1006046	IPR001372; Dynein light chain, type 1/2
GSVIVT01008094001	IPR001929; Germin#IPR006045; Cupin 1	SIN_1006049	IPR001929; Germin#IPR006045; Cupin 1
GSVIVT01008097001	IPR007656; Zein-binding domain	SIN_1006050	IPR007656; Zein-binding domain
GSVIVT01008098001	IPR010655; Pre-mRNA cleavage complex II Clp1	SIN_1006051	IPR010655; Pre-mRNA cleavage complex II Clp1
GSVIVT01008370001	IPR002528; Multi antimicrobial extrusion protein	SIN_1010965	IPR002528; Multi antimicrobial extrusion protein
GSVIVT01008372001	IPR000719; Protein kinase domain#IPR002290; Serine/threonine- / dual specificity protein kinase, catalytic domain#IPR020635; Tyrosine-protein kinase, catalytic domain	SIN_1010964	IPR000719; Protein kinase domain#IPR002290; Serine/threonine- / dual specificity protein kinase, catalytic domain#IPR020635; Tyrosine-protein kinase, catalytic domain
GSVIVT01008387001	IPR006966; Peroxin-3	SIN_1010961	IPR006966; Peroxin-3
GSVIVT01008395001	IPR001005; SANT/Myb domain#IPR001680; WD40 repeat#IPR017877; Myb-like domain#IPR017930; Myb domain#IPR017986; WD40-repeat-containing domain#IPR020472; G-protein beta WD-40 repeat	SIN_1010959	IPR001005; SANT/Myb domain#IPR017877; Myb-like domain#IPR017930; Myb domain
GSVIVT01008398001	IPR001360; Glycoside hydrolase, family 1	SIN_1010958	IPR001360; Glycoside hydrolase, family 1
GSVIVT01008399001	IPR001680; WD40 repeat#IPR017986; WD40-repeat-containing domain	SIN_1010957	IPR001680; WD40 repeat#IPR017986; WD40-repeat-containing domain
GSVIVT01008405001	NULL	SIN_1010956	NULL
GSVIVT01008406001	IPR001117; Multicopper oxidase, type 1#IPR011707; Multicopper oxidase, type 3	SIN_1010954	IPR001117; Multicopper oxidase, type 1#IPR011706; Multicopper oxidase, type 2#IPR011707; Multicopper oxidase, type 3
GSVIVT01008407001	IPR002885; Pentatricopeptide repeat	SIN_1010953	IPR002885; Pentatricopeptide repeat
GSVIVT01008408001	IPR000719; Protein kinase domain#IPR002290; Serine/threonine- / dual specificity protein kinase, catalytic domain#IPR020635; Tyrosine-protein kinase, catalytic domain	SIN_1010952	IPR000719; Protein kinase domain#IPR002290; Serine/threonine- / dual specificity protein kinase, catalytic domain#IPR020635; Tyrosine-protein kinase, catalytic domain
GSVIVT01008411001	IPR005818; Linker histone H1/H5, domain H15#IPR017956; AT hook, DNA-binding motif#IPR020478; AT hook-like	SIN_1010951	IPR005818; Linker histone H1/H5, domain H15#IPR017956; AT hook, DNA-binding motif#IPR020478; AT hook-like
GSVIVT01008413001	IPR000719; Protein kinase domain#IPR001245; Serine-threonine/tyrosine-protein kinase catalytic domain#IPR002290; Serine/threonine- / dual specificity protein kinase, catalytic domain#IPR020635; Tyrosine-protein kinase, catalytic domain#IPR026839; Serine/threonine-protein kinase CTR1#IPR026840; Armadillo repeat-containing protein 3 and Serine/threonine-protein kinase CTR1	SIN_1010950	IPR000719; Protein kinase domain#IPR001245; Serine-threonine/tyrosine-protein kinase catalytic domain#IPR002290; Serine/threonine- / dual specificity protein kinase, catalytic domain#IPR020635; Tyrosine-protein kinase, catalytic domain#IPR026839; Serine/threonine-protein kinase CTR1#IPR026840; Armadillo repeat-containing protein 3 and Serine/threonine-protein kinase CTR1
GSVIVT01008416001	IPR001104; 3-oxo-5-alpha-steroid 4-dehydrogenase, C-terminal#IPR010721; Protein of unknown function DUF1295	SIN_1010949	IPR001104; 3-oxo-5-alpha-steroid 4-dehydrogenase, C-terminal#IPR010721; Protein of unknown function DUF1295
GSVIVT01008417001	NULL	SIN_1010948	NULL
GSVIVT01008419001	IPR001806; Small GTPase superfamily#IPR002041; Ran GTPase#IPR003578; Small GTPase superfamily, Rho type#IPR003579; Small GTPase superfamily, Rab type#IPR020849; Small GTPase superfamily, Ras type	SIN_1010947	IPR001806; Small GTPase superfamily#IPR002041; Ran GTPase#IPR003578; Small GTPase superfamily, Rho type#IPR003579; Small GTPase superfamily, Rab type#IPR020849; Small GTPase superfamily, Ras type
GSVIVT01008423001	IPR001938; Thaumatin	SIN_1010944	IPR001938; Thaumatin
GSVIVT01008424001	IPR001356; Homeobox domain	SIN_1010942	NULL
GSVIVT01008429001	IPR013216; Methyltransferase type 11#IPR025771; Phosphoethanolamine N-methyltransferase	SIN_1010941	IPR013216; Methyltransferase type 11#IPR025771; Phosphoethanolamine N-methyltransferase
GSVIVT01008433001	IPR000120; Amidase#IPR013026; Tetratricopeptide repeat-containing domain#IPR013105; Tetratricopeptide TPR2#IPR019734; Tetratricopeptide repeat	SIN_1010937	IPR000120; Amidase#IPR013026; Tetratricopeptide repeat-containing domain#IPR019734; Tetratricopeptide repeat
GSVIVT01008445001	IPR011564; Telomeric single stranded DNA binding POT1/Cdc13	SIN_1010936	IPR005377; Vacuolar protein sorting-associated protein 26#IPR011564; Telomeric single stranded DNA binding POT1/Cdc13
GSVIVT01008463001	NULL	SIN_1010935	NULL
GSVIVT01008464001	IPR025322; Protein of unknown function DUF4228, plant	SIN_1010934	IPR025322; Protein of unknown function DUF4228, plant
GSVIVT01008492001	IPR001487; Bromodomain#IPR027353; NET domain	SIN_1010918	IPR001487; Bromodomain#IPR027353; NET domain
GSVIVT01008498001	IPR000873; AMP-dependent synthetase/ligase#IPR025110; AMP-binding enzyme C-terminal domain	SIN_1010914	IPR000873; AMP-dependent synthetase/ligase#IPR025110; AMP-binding enzyme C-terminal domain
GSVIVT01008499001	IPR005336; Mitochondrial pyruvate carrier	SIN_1010912	IPR005336; Mitochondrial pyruvate carrier
GSVIVT01008504001	IPR001948; Peptidase M18	SIN_1010911	IPR001948; Peptidase M18
GSVIVT01008505001	IPR000850; Adenylate kinase#IPR007862; Adenylate kinase, active site lid domain	SIN_1010910	IPR000850; Adenylate kinase#IPR007862; Adenylate kinase, active site lid domain
GSVIVT01008506001	IPR002687; Nop domain#IPR012974; NOP5, N-terminal#IPR012976; NOSIC	SIN_1010909	IPR002687; Nop domain#IPR012974; NOP5, N-terminal#IPR012976; NOSIC
GSVIVT01008523001	IPR009316; COG complex component, COG2#IPR024602; Conserved oligomeric Golgi complex, subunit 2, N-terminal#IPR024603; COG complex component, COG2, C-terminal	SIN_1010908	IPR009316; COG complex component, COG2#IPR024602; Conserved oligomeric Golgi complex, subunit 2, N-terminal#IPR024603; COG complex component, COG2, C-terminal
GSVIVT01008534001	IPR000644; CBS domain	SIN_1010905	IPR000644; CBS domain
GSVIVT01008560001	IPR002100; Transcription factor, MADS-box#IPR002487; Transcription factor, K-box	SIN_1010893	IPR002487; Transcription factor, K-box
GSVIVT01008573001	IPR006121; Heavy metal-associated domain, HMA	SIN_1010892	IPR006121; Heavy metal-associated domain, HMA
GSVIVT01008586001	IPR003480; Transferase#IPR014876; DEK, C-terminal	SIN_1010890	IPR014876; DEK, C-terminal
GSVIVT01008591001	IPR006145; Pseudouridine synthase, RsuA/RluB/C/D/E/F	SIN_1010885	IPR002942; RNA-binding S4 domain#IPR006145; Pseudouridine synthase, RsuA/RluB/C/D/E/F
GSVIVT01008599001	IPR001594; Zinc finger, DHHC-type, palmitoyltransferase	SIN_1010879	IPR001594; Zinc finger, DHHC-type, palmitoyltransferase
GSVIVT01008615001	IPR000449; Ubiquitin-associated domain/translation elongation factor EF-Ts, N-terminal#IPR000608; Ubiquitin-conjugating enzyme, E2#IPR015940; Ubiquitin-associated/translation elongation factor EF1B, N-terminal, eukaryote	SIN_1010875	IPR000449; Ubiquitin-associated domain/translation elongation factor EF-Ts, N-terminal#IPR000608; Ubiquitin-conjugating enzyme, E2#IPR015940; Ubiquitin-associated/translation elongation factor EF1B, N-terminal, eukaryote
GSVIVT01008617001	IPR025261; Domain of unknown function DUF4210	SIN_1010874	IPR025261; Domain of unknown function DUF4210
GSVIVT01008618001	IPR006702; Uncharacterised protein family UPF0497, trans-membrane plant	SIN_1010873	IPR006702; Uncharacterised protein family UPF0497, trans-membrane plant
GSVIVT01008621001	IPR004839; Aminotransferase, class I/classII	SIN_1010871	IPR004839; Aminotransferase, class I/classII
GSVIVT01008626001	IPR004907; ATPase, V1 complex, subunit C	SIN_1010870	IPR004907; ATPase, V1 complex, subunit C
GSVIVT01008628001	IPR011598; Myc-type, basic helix-loop-helix (bHLH) domain	SIN_1010869	IPR011598; Myc-type, basic helix-loop-helix (bHLH) domain
GSVIVT01008630001	IPR018108; Mitochondrial substrate/solute carrier	SIN_1010868	IPR018108; Mitochondrial substrate/solute carrier
GSVIVT01008636001	IPR001270; ClpA/B family#IPR001943; UVR domain#IPR003593; AAA+ ATPase domain#IPR003959; ATPase, AAA-type, core#IPR004176; Clp, N-terminal#IPR013093; ATPase, AAA-2	SIN_1010843	IPR001270; ClpA/B family#IPR001943; UVR domain#IPR003593; AAA+ ATPase domain#IPR003959; ATPase, AAA-type, core#IPR004176; Clp, N-terminal#IPR013093; ATPase, AAA-2#IPR019489; Clp ATPase, C-terminal
GSVIVT01008637001	IPR011598; Myc-type, basic helix-loop-helix (bHLH) domain	SIN_1010842	IPR011598; Myc-type, basic helix-loop-helix (bHLH) domain
GSVIVT01008639001	IPR003311; AUX/IAA protein#IPR003340; B3 DNA binding domain#IPR010525; Auxin response factor#IPR011525; Aux/IAA-ARF-dimerisation	SIN_1010841	IPR003311; AUX/IAA protein#IPR003340; B3 DNA binding domain#IPR010525; Auxin response factor#IPR011525; Aux/IAA-ARF-dimerisation
GSVIVT01008641001	NULL	SIN_1010840	NULL
GSVIVT01008643001	IPR010251; Magnesium-protoporphyrin IX methyltransferase#IPR010940; Magnesium-protoporphyrin IX methyltransferase, C-terminal	SIN_1010838	IPR007848; Methyltransferase small domain#IPR010251; Magnesium-protoporphyrin IX methyltransferase#IPR010940; Magnesium-protoporphyrin IX methyltransferase, C-terminal
GSVIVT01008644001	IPR017877; Myb-like domain	SIN_1010837	IPR017877; Myb-like domain
GSVIVT01008645001	NULL	SIN_1010836	NULL
GSVIVT01008648001	IPR000008; C2 calcium-dependent membrane targeting#IPR002035; von Willebrand factor, type A#IPR010734; Copine#IPR018029; C2 membrane targeting protein	SIN_1010834	IPR000008; C2 calcium-dependent membrane targeting#IPR002035; von Willebrand factor, type A#IPR010734; Copine#IPR018029; C2 membrane targeting protein
GSVIVT01008650001	IPR005341; Mitochondrial import inner membrane translocase subunit Tim16	SIN_1010832	IPR005341; Mitochondrial import inner membrane translocase subunit Tim16
GSVIVT01008654001	IPR000738; WHEP-TRS#IPR002314; Aminoacyl-tRNA synthetase, class II (G/ H/ P/ S), conserved domain#IPR002315; Glycyl-tRNA synthetase, alpha2 dimer#IPR004154; Anticodon-binding#IPR006195; Aminoacyl-tRNA synthetase, class II#IPR027031; Glycyl-tRNA synthetase/DNA polymerase subunit gamma-2	SIN_1010830	IPR002314; Aminoacyl-tRNA synthetase, class II (G/ H/ P/ S), conserved domain#IPR002315; Glycyl-tRNA synthetase, alpha2 dimer#IPR004154; Anticodon-binding#IPR006195; Aminoacyl-tRNA synthetase, class II#IPR027031; Glycyl-tRNA synthetase/DNA polymerase subunit gamma-2
GSVIVT01008661001	IPR004263; Exostosin-like	SIN_1010829	IPR004263; Exostosin-like
GSVIVT01008685001	IPR000719; Protein kinase domain#IPR001245; Serine-threonine/tyrosine-protein kinase catalytic domain#IPR002290; Serine/threonine- / dual specificity protein kinase, catalytic domain#IPR020635; Tyrosine-protein kinase, catalytic domain	SIN_1009016	NULL
GSVIVT01008686001	IPR000642; Peptidase M41#IPR003593; AAA+ ATPase domain#IPR003959; ATPase, AAA-type, core	SIN_1009017	IPR000642; Peptidase M41#IPR003593; AAA+ ATPase domain#IPR003959; ATPase, AAA-type, core
GSVIVT01008691001	NULL	SIN_1009021	NULL
GSVIVT01008697001	NULL	SIN_1009022	NULL
GSVIVT01008705001	IPR011063; tRNA(Ile)-lysidine/2-thiocytidine synthase	SIN_1009026	IPR011063; tRNA(Ile)-lysidine/2-thiocytidine synthase
GSVIVT01008708001	IPR002423; Chaperonin Cpn60/TCP-1#IPR012716; T-complex protein 1, beta subunit#IPR017998; Chaperone tailless complex polypeptide 1 (TCP-1)	SIN_1009028	IPR002423; Chaperonin Cpn60/TCP-1#IPR012716; T-complex protein 1, beta subunit#IPR017998; Chaperone tailless complex polypeptide 1 (TCP-1)
GSVIVT01008711001	IPR001375; Peptidase S9, prolyl oligopeptidase, catalytic domain#IPR002470; Peptidase S9A, prolyl oligopeptidase#IPR004106; Peptidase S9A/B/C, oligopeptidase, N-terminal beta-propeller	SIN_1009029	IPR001375; Peptidase S9, prolyl oligopeptidase, catalytic domain#IPR002470; Peptidase S9A, prolyl oligopeptidase#IPR004106; Peptidase S9A/B/C, oligopeptidase, N-terminal beta-propeller
GSVIVT01008732001	IPR007853; Zinc finger, DNL-type#IPR024158; Mitochondrial import protein TIM15	SIN_1009031	IPR007853; Zinc finger, DNL-type#IPR024158; Mitochondrial import protein TIM15
GSVIVT01008733001	IPR000923; Blue (type 1) copper domain#IPR001235; Blue (type 1) copper protein#IPR002387; Plastocyanin	SIN_1009032	IPR000923; Blue (type 1) copper domain#IPR001235; Blue (type 1) copper protein#IPR002387; Plastocyanin
GSVIVT01008734001	IPR000008; C2 calcium-dependent membrane targeting#IPR001736; Phospholipase D/Transphosphatidylase#IPR015679; Phospholipase D family#IPR018029; C2 membrane targeting protein#IPR024632; Phospholipase D, C-terminal	SIN_1009033	IPR000008; C2 calcium-dependent membrane targeting#IPR001736; Phospholipase D/Transphosphatidylase#IPR015679; Phospholipase D family#IPR018029; C2 membrane targeting protein#IPR024632; Phospholipase D, C-terminal
GSVIVT01008738001	NULL	SIN_1009034	NULL
GSVIVT01008745001	IPR005123; Oxoglutarate/iron-dependent dioxygenase#IPR006620; Prolyl 4-hydroxylase, alpha subunit	SIN_1009035	IPR005123; Oxoglutarate/iron-dependent dioxygenase#IPR006620; Prolyl 4-hydroxylase, alpha subunit
GSVIVT01008758001	IPR002775; DNA/RNA-binding protein Alba-like#IPR012336; Thioredoxin-like fold	SIN_1009036	IPR002775; DNA/RNA-binding protein Alba-like
GSVIVT01008760001	IPR002938; Monooxygenase, FAD-binding#IPR003042; Aromatic-ring hydroxylase-like	SIN_1009037	IPR002938; Monooxygenase, FAD-binding#IPR003042; Aromatic-ring hydroxylase-like
GSVIVT01008762001	IPR002963; Expansin#IPR007112; Expansin/pollen allergen, DPBB domain#IPR007117; Expansin, cellulose-binding-like domain#IPR007118; Expansin/Lol pI#IPR009009; RlpA-like double-psi beta-barrel domain	SIN_1009038	IPR002963; Expansin#IPR007112; Expansin/pollen allergen, DPBB domain#IPR007117; Expansin, cellulose-binding-like domain#IPR007118; Expansin/Lol pI#IPR009009; RlpA-like double-psi beta-barrel domain
GSVIVT01008763001	IPR000823; Plant peroxidase#IPR002016; Haem peroxidase, plant/fungal/bacterial	SIN_1009039	IPR000823; Plant peroxidase#IPR002016; Haem peroxidase, plant/fungal/bacterial
GSVIVT01008768001	IPR024438; Staygreen protein	SIN_1008962	IPR024438; Staygreen protein
GSVIVT01008796001	IPR000210; BTB/POZ-like#IPR013069; BTB/POZ	SIN_1008958	IPR000210; BTB/POZ-like#IPR013069; BTB/POZ
GSVIVT01008805001	IPR001214; SET domain#IPR003616; Post-SET domain#IPR006560; AWS#IPR011124; Zinc finger, CW-type	SIN_1008955	IPR001214; SET domain#IPR003616; Post-SET domain#IPR006560; AWS#IPR011124; Zinc finger, CW-type
GSVIVT01008807001	NULL	SIN_1008954	NULL
GSVIVT01008808001	IPR014840; Hpc2-related domain#IPR026949; Ubinuclein/Yemanuclein	SIN_1008953	IPR014840; Hpc2-related domain#IPR026949; Ubinuclein/Yemanuclein
GSVIVT01008813001	IPR000185; Protein translocase subunit SecA#IPR011115; SecA DEAD-like, N-terminal#IPR011116; SecA Wing/Scaffold#IPR011130; SecA preprotein, cross-linking domain#IPR014018; SecA motor DEAD	SIN_1008951	IPR000185; Protein translocase subunit SecA#IPR011115; SecA DEAD-like, N-terminal#IPR011116; SecA Wing/Scaffold#IPR011130; SecA preprotein, cross-linking domain#IPR014018; SecA motor DEAD
GSVIVT01008820001	IPR013057; Amino acid transporter, transmembrane	SIN_1008948	IPR013057; Amino acid transporter, transmembrane
GSVIVT01008831001	IPR001005; SANT/Myb domain#IPR007526; SWIRM domain#IPR017884; SANT domain	SIN_1008945	IPR001005; SANT/Myb domain#IPR007526; SWIRM domain#IPR017884; SANT domain
GSVIVT01008839001	IPR003441; NAC domain	SIN_1008944	IPR003441; NAC domain
GSVIVT01008843001	IPR001752; Kinesin, motor domain#IPR027640; Kinesin-like protein	SIN_1008943	IPR001752; Kinesin, motor domain#IPR027640; Kinesin-like protein
GSVIVT01008846001	IPR002016; Haem peroxidase, plant/fungal/bacterial#IPR002207; Plant ascorbate peroxidase	SIN_1008940	IPR002016; Haem peroxidase, plant/fungal/bacterial#IPR002207; Plant ascorbate peroxidase
GSVIVT01008850001	IPR001789; Signal transduction response regulator, receiver domain	SIN_1008937	IPR001789; Signal transduction response regulator, receiver domain
GSVIVT01008852001	IPR002933; Peptidase M20	SIN_1008936	IPR002933; Peptidase M20
GSVIVT01008866001	IPR022796; Chlorophyll A-B binding protein	SIN_1008935	IPR022796; Chlorophyll A-B binding protein
GSVIVT01008871001	NULL	SIN_1008932	NULL
GSVIVT01008878001	IPR000620; Drug/metabolite transporter#IPR004853; Triose-phosphate transporter domain	SIN_1008931	IPR000620; Drug/metabolite transporter#IPR004853; Triose-phosphate transporter domain
GSVIVT01008879001	IPR006016; UspA	SIN_1008930	NULL
GSVIVT01008882001	IPR018392; Peptidoglycan-binding lysin domain	SIN_1008929	IPR018392; Peptidoglycan-binding lysin domain
GSVIVT01008885001	NULL	SIN_1008928	NULL
GSVIVT01008888001	IPR000620; Drug/metabolite transporter	SIN_1008927	IPR000620; Drug/metabolite transporter
GSVIVT01008900001	IPR004839; Aminotransferase, class I/classII	SIN_1008924	IPR004839; Aminotransferase, class I/classII
GSVIVT01008904001	IPR001900; Ribonuclease II/R	SIN_1008921	IPR001900; Ribonuclease II/R
GSVIVT01008918001	IPR001938; Thaumatin	SIN_1008918	IPR001938; Thaumatin
GSVIVT01008930001	IPR000648; Oxysterol-binding protein#IPR001849; Pleckstrin homology domain	SIN_1008914	IPR000648; Oxysterol-binding protein#IPR001849; Pleckstrin homology domain
GSVIVT01008931001	IPR002498; Phosphatidylinositol-4-phosphate 5-kinase, core#IPR003409; MORN motif#IPR016034; Phosphatidylinositol-4-phosphate 5-kinase, core, subgroup#IPR023610; Phosphatidylinositol-4-phosphate 5-kinase	SIN_1008913	IPR002498; Phosphatidylinositol-4-phosphate 5-kinase, core#IPR003409; MORN motif#IPR016034; Phosphatidylinositol-4-phosphate 5-kinase, core, subgroup#IPR023610; Phosphatidylinositol-4-phosphate 5-kinase
GSVIVT01008941001	NULL	SIN_1008910	NULL
GSVIVT01008945001	IPR000953; Chromo domain/shadow#IPR002717; MOZ/SAS-like protein#IPR025995; RNA binding activity-knot of a chromodomain	SIN_1008908	IPR000953; Chromo domain/shadow#IPR002717; MOZ/SAS-like protein#IPR025995; RNA binding activity-knot of a chromodomain
GSVIVT01008947001	IPR003123; Vacuolar sorting protein 9#IPR013995; Vacuolar sorting protein 9, subgroup	SIN_1008907	IPR003123; Vacuolar sorting protein 9#IPR013995; Vacuolar sorting protein 9, subgroup
GSVIVT01008949001	IPR003307; W2 domain	SIN_1008905	IPR002735; Translation initiation factor IF2/IF5#IPR003307; W2 domain
GSVIVT01008951001	IPR000740; GrpE nucleotide exchange factor	SIN_1008902	IPR000740; GrpE nucleotide exchange factor
GSVIVT01008955001	NULL	SIN_1008899	NULL
GSVIVT01008984001	IPR002645; STAS domain#IPR011547; Sulphate transporter	SIN_1015767	IPR002645; STAS domain#IPR011547; Sulphate transporter
GSVIVT01008993001	IPR007650; Protein of unknown function DUF581	SIN_1015755	IPR007650; Protein of unknown function DUF581
GSVIVT01008995001	IPR001547; Glycoside hydrolase, family 5#IPR010431; Fascin	SIN_1015754	IPR001547; Glycoside hydrolase, family 5#IPR010431; Fascin
GSVIVT01008997001	IPR005952; Phosphoglycerate mutase 1#IPR013078; Histidine phosphatase superfamily, clade-1	SIN_1015752	IPR005952; Phosphoglycerate mutase 1#IPR013078; Histidine phosphatase superfamily, clade-1
GSVIVT01008998001	IPR001251; CRAL-TRIO domain#IPR011074; CRAL/TRIO, N-terminal domain	SIN_1015751	IPR001251; CRAL-TRIO domain#IPR011074; CRAL/TRIO, N-terminal domain
GSVIVT01009003001	IPR001764; Glycoside hydrolase, family 3, N-terminal#IPR002772; Glycoside hydrolase family 3 C-terminal domain#IPR026891; Fibronectin type III-like domain#IPR026892; Glycoside hydrolase family 3	SIN_1015749	IPR002772; Glycoside hydrolase family 3 C-terminal domain#IPR026891; Fibronectin type III-like domain#IPR026892; Glycoside hydrolase family 3
GSVIVT01009005001	IPR001680; WD40 repeat#IPR017986; WD40-repeat-containing domain	SIN_1015747	IPR001680; WD40 repeat#IPR017986; WD40-repeat-containing domain
GSVIVT01009007001	IPR001471; AP2/ERF domain	SIN_1015746	IPR001471; AP2/ERF domain
GSVIVT01009010001	IPR003337; Trehalose-phosphatase	SIN_1015744	IPR003337; Trehalose-phosphatase
GSVIVT01009012001	IPR003690; Mitochodrial transcription termination factor-related	SIN_1015742	IPR003690; Mitochodrial transcription termination factor-related
GSVIVT01009013001	NULL	SIN_1015739	NULL
GSVIVT01009014001	IPR013026; Tetratricopeptide repeat-containing domain#IPR013105; Tetratricopeptide TPR2#IPR013766; Thioredoxin domain#IPR019734; Tetratricopeptide repeat	SIN_1015738	IPR001440; Tetratricopeptide TPR-1#IPR013026; Tetratricopeptide repeat-containing domain#IPR013105; Tetratricopeptide TPR2#IPR019734; Tetratricopeptide repeat
GSVIVT01009017001	IPR013216; Methyltransferase type 11	SIN_1015736	IPR013216; Methyltransferase type 11
GSVIVT01009018001	IPR025131; Domain of unknown function DUF4057	SIN_1015735	IPR025131; Domain of unknown function DUF4057
GSVIVT01009021001	IPR001464; Annexin#IPR009118; Annexin, plant#IPR018502; Annexin repeat	SIN_1015734	IPR001464; Annexin#IPR009118; Annexin, plant#IPR018502; Annexin repeat
GSVIVT01009023001	IPR000504; RNA recognition motif domain#IPR003954; RNA recognition motif domain, eukaryote	SIN_1015733	IPR000504; RNA recognition motif domain#IPR003954; RNA recognition motif domain, eukaryote
GSVIVT01009025001	NULL	SIN_1015732	NULL
GSVIVT01009029001	IPR002067; Mitochondrial carrier protein#IPR018108; Mitochondrial substrate/solute carrier	SIN_1015731	IPR002067; Mitochondrial carrier protein#IPR018108; Mitochondrial substrate/solute carrier
GSVIVT01009033001	IPR002081; Cryptochrome/DNA photolyase, class 1#IPR005101; DNA photolyase, FAD-binding/Cryptochrome, C-terminal#IPR006050; DNA photolyase, N-terminal#IPR020978; Cryptochrome C-terminal	SIN_1015727	IPR002081; Cryptochrome/DNA photolyase, class 1#IPR005101; DNA photolyase, FAD-binding/Cryptochrome, C-terminal#IPR006050; DNA photolyase, N-terminal#IPR020978; Cryptochrome C-terminal
GSVIVT01009036001	IPR000073; Alpha/beta hydrolase fold-1#IPR000639; Epoxide hydrolase-like	SIN_1015724	IPR000073; Alpha/beta hydrolase fold-1
GSVIVT01009037001	IPR000308; 14-3-3 protein#IPR023410; 14-3-3 domain	SIN_1015723	IPR000308; 14-3-3 protein#IPR023410; 14-3-3 domain
GSVIVT01009040001	IPR007087; Zinc finger, C2H2#IPR015880; Zinc finger, C2H2-like	SIN_1015721	NULL
GSVIVT01009041001	IPR001611; Leucine-rich repeat#IPR003591; Leucine-rich repeat, typical subtype#IPR025875; Leucine rich repeat 4	SIN_1015720	IPR001611; Leucine-rich repeat#IPR003591; Leucine-rich repeat, typical subtype
GSVIVT01009043001	IPR004159; Putative S-adenosyl-L-methionine-dependent methyltransferase	SIN_1015719	IPR004159; Putative S-adenosyl-L-methionine-dependent methyltransferase
GSVIVT01009046001	IPR007087; Zinc finger, C2H2#IPR015880; Zinc finger, C2H2-like	SIN_1015718	IPR007087; Zinc finger, C2H2#IPR015880; Zinc finger, C2H2-like
GSVIVT01009067001	IPR006766; Phosphate-induced protein 1	SIN_1015716	IPR006766; Phosphate-induced protein 1
GSVIVT01009070001	IPR002480; DAHP synthetase, class II	SIN_1015714	IPR002480; DAHP synthetase, class II
GSVIVT01009071001	IPR001810; F-box domain#IPR003347; JmjC domain	SIN_1015712	IPR001810; F-box domain#IPR003347; JmjC domain
GSVIVT01009080001	IPR019378; GDP-fucose protein O-fucosyltransferase	SIN_1015708	IPR002616; tRNA-guanine(15) transglycosylase-like#IPR019378; GDP-fucose protein O-fucosyltransferase
GSVIVT01009084001	IPR002616; tRNA-guanine(15) transglycosylase-like	SIN_1015707	IPR002616; tRNA-guanine(15) transglycosylase-like
GSVIVT01009090001	IPR003245; Plastocyanin-like	SIN_1015706	IPR003245; Plastocyanin-like
GSVIVT01009091001	IPR000504; RNA recognition motif domain	SIN_1015705	NULL
GSVIVT01009092001	NULL	SIN_1015702	NULL
GSVIVT01009135001	IPR001680; WD40 repeat#IPR017986; WD40-repeat-containing domain	SIN_1015697	IPR001680; WD40 repeat#IPR017986; WD40-repeat-containing domain
GSVIVT01009151001	IPR000198; Rho GTPase-activating protein domain#IPR001849; Pleckstrin homology domain#IPR025757; Ternary complex factor MIP1, leucine-zipper	SIN_1015696	IPR000198; Rho GTPase-activating protein domain#IPR025757; Ternary complex factor MIP1, leucine-zipper
GSVIVT01009178001	IPR001752; Kinesin, motor domain#IPR027640; Kinesin-like protein	SIN_1011293	IPR001752; Kinesin, motor domain#IPR027640; Kinesin-like protein
GSVIVT01009192001	IPR000719; Protein kinase domain#IPR001245; Serine-threonine/tyrosine-protein kinase catalytic domain#IPR002290; Serine/threonine- / dual specificity protein kinase, catalytic domain#IPR020635; Tyrosine-protein kinase, catalytic domain#IPR026839; Serine/threonine-protein kinase CTR1#IPR026840; Armadillo repeat-containing protein 3 and Serine/threonine-protein kinase CTR1	SIN_1011296	IPR000719; Protein kinase domain#IPR001245; Serine-threonine/tyrosine-protein kinase catalytic domain#IPR002290; Serine/threonine- / dual specificity protein kinase, catalytic domain#IPR020635; Tyrosine-protein kinase, catalytic domain#IPR026839; Serine/threonine-protein kinase CTR1#IPR026840; Armadillo repeat-containing protein 3 and Serine/threonine-protein kinase CTR1
GSVIVT01009201001	NULL	SIN_1011299	NULL
GSVIVT01009215001	IPR010325; Rhamnogalacturonate lyase	SIN_1011301	IPR010325; Rhamnogalacturonate lyase
GSVIVT01009219001	IPR002100; Transcription factor, MADS-box#IPR002487; Transcription factor, K-box	SIN_1011302	IPR002100; Transcription factor, MADS-box#IPR002487; Transcription factor, K-box
GSVIVT01009223001	IPR004813; Oligopeptide transporter, OPT superfamily	SIN_1011303	IPR004813; Oligopeptide transporter, OPT superfamily
GSVIVT01009226001	IPR001085; Serine hydroxymethyltransferase	SIN_1011307	IPR001085; Serine hydroxymethyltransferase
GSVIVT01009228001	IPR000719; Protein kinase domain#IPR002290; Serine/threonine- / dual specificity protein kinase, catalytic domain#IPR004041; NAF domain#IPR018451; NAF/FISL domain#IPR020635; Tyrosine-protein kinase, catalytic domain	SIN_1011308	IPR000719; Protein kinase domain#IPR002290; Serine/threonine- / dual specificity protein kinase, catalytic domain#IPR004041; NAF domain#IPR018451; NAF/FISL domain#IPR020635; Tyrosine-protein kinase, catalytic domain
GSVIVT01009234001	IPR011598; Myc-type, basic helix-loop-helix (bHLH) domain	SIN_1011309	IPR011598; Myc-type, basic helix-loop-helix (bHLH) domain
GSVIVT01009241001	IPR006151; Quinate/shikimate 5-dehydrogenase/glutamyl-tRNA reductase#IPR015895; Tetrapyrrole biosynthesis, glutamyl-tRNA reductase, N-terminal#IPR015896; Tetrapyrrole biosynthesis, glutamyl-tRNA reductase, dimerisation domain	SIN_1011311	IPR006151; Quinate/shikimate 5-dehydrogenase/glutamyl-tRNA reductase#IPR015895; Tetrapyrrole biosynthesis, glutamyl-tRNA reductase, N-terminal#IPR015896; Tetrapyrrole biosynthesis, glutamyl-tRNA reductase, dimerisation domain
GSVIVT01009242001	IPR014806; Ubiquitin-fold modifier-conjugating enzyme 1	SIN_1011315	IPR014806; Ubiquitin-fold modifier-conjugating enzyme 1
GSVIVT01009243001	IPR021850; Protein of unknown function DUF3453	SIN_1011316	IPR021850; Protein of unknown function DUF3453
GSVIVT01009244001	IPR021850; Protein of unknown function DUF3453#IPR022075; Symplekin C-terminal	SIN_1011317	IPR021850; Protein of unknown function DUF3453
GSVIVT01009253001	IPR002528; Multi antimicrobial extrusion protein	SIN_1011319	IPR002528; Multi antimicrobial extrusion protein
GSVIVT01009254001	NULL	SIN_1011321	NULL
GSVIVT01009260001	IPR013057; Amino acid transporter, transmembrane	SIN_1011326	IPR013057; Amino acid transporter, transmembrane
GSVIVT01009265001	IPR008656; Inositol-tetrakisphosphate 1-kinase#IPR011761; ATP-grasp fold	SIN_1011329	IPR008656; Inositol-tetrakisphosphate 1-kinase
GSVIVT01009267001	IPR010410; Protein of unknown function DUF1005	SIN_1011332	IPR010410; Protein of unknown function DUF1005
GSVIVT01009268001	IPR005352; Erg28	SIN_1011333	IPR005352; Erg28
GSVIVT01009270001	NULL	SIN_1011335	NULL
GSVIVT01009271001	IPR007751; Domain of unknown function DUF676, lipase-like	SIN_1011336	IPR007751; Domain of unknown function DUF676, lipase-like
GSVIVT01009273001	IPR001356; Homeobox domain#IPR005539; ELK#IPR005540; KNOX1#IPR005541; KNOX2#IPR008422; Homeobox KN domain	SIN_1011337	IPR001356; Homeobox domain#IPR005539; ELK#IPR005540; KNOX1#IPR005541; KNOX2#IPR008422; Homeobox KN domain
GSVIVT01009281001	NULL	SIN_1011338	NULL
GSVIVT01009285001	NULL	SIN_1011339	NULL
GSVIVT01009286001	IPR001623; DnaJ domain	SIN_1011340	IPR001623; DnaJ domain
GSVIVT01009287001	IPR003042; Aromatic-ring hydroxylase-like#IPR013698; Squalene epoxidase	SIN_1011341	IPR003042; Aromatic-ring hydroxylase-like#IPR013698; Squalene epoxidase
GSVIVT01009288001	NULL	SIN_1011342	NULL
GSVIVT01009290001	NULL	SIN_1011344	NULL
GSVIVT01009292001	IPR011598; Myc-type, basic helix-loop-helix (bHLH) domain	SIN_1011350	IPR011598; Myc-type, basic helix-loop-helix (bHLH) domain
GSVIVT01009296001	IPR021414; Protein of unknown function DUF3054	SIN_1011352	IPR021414; Protein of unknown function DUF3054
GSVIVT01009299001	IPR014977; WRC#IPR014978; Glutamine-Leucine-Glutamine, QLQ	SIN_1011353	IPR014977; WRC#IPR014978; Glutamine-Leucine-Glutamine, QLQ
GSVIVT01009302001	IPR001202; WW domain#IPR002713; FF domain#IPR027237; Pre-mRNA-processing protein PRP40	SIN_1011355	IPR001202; WW domain#IPR002713; FF domain#IPR027237; Pre-mRNA-processing protein PRP40
GSVIVT01009308001	NULL	SIN_1011357	NULL
GSVIVT01009311001	NULL	SIN_1011359	NULL
GSVIVT01009317001	NULL	SIN_1011360	NULL
GSVIVT01009318001	IPR001179; Peptidyl-prolyl cis-trans isomerase, FKBP-type, domain#IPR013026; Tetratricopeptide repeat-containing domain#IPR013105; Tetratricopeptide TPR2#IPR019734; Tetratricopeptide repeat#IPR023566; Peptidyl-prolyl cis-trans isomerase, FKBP-type	SIN_1011362	IPR001179; Peptidyl-prolyl cis-trans isomerase, FKBP-type, domain#IPR013026; Tetratricopeptide repeat-containing domain#IPR019734; Tetratricopeptide repeat#IPR023566; Peptidyl-prolyl cis-trans isomerase, FKBP-type
GSVIVT01009320001	IPR001757; Cation-transporting P-type ATPase#IPR004014; Cation-transporting P-type ATPase, N-terminal#IPR006068; Cation-transporting P-type ATPase, C-terminal#IPR008250; P-type ATPase, A domain#IPR023214; HAD-like domain	SIN_1011365	IPR001757; Cation-transporting P-type ATPase#IPR006068; Cation-transporting P-type ATPase, C-terminal#IPR008250; P-type ATPase, A domain#IPR023214; HAD-like domain
GSVIVT01009321001	IPR001680; WD40 repeat#IPR017986; WD40-repeat-containing domain	SIN_1011366	IPR001680; WD40 repeat#IPR017986; WD40-repeat-containing domain
GSVIVT01009322001	NULL	SIN_1011367	NULL
GSVIVT01009335001	NULL	SIN_1011368	NULL
GSVIVT01009336001	IPR004140; Exocyst complex protein Exo70	SIN_1011369	IPR004140; Exocyst complex protein Exo70
GSVIVT01009337001	IPR001810; F-box domain	SIN_1011370	IPR001810; F-box domain
GSVIVT01009338001	IPR001781; Zinc finger, LIM-type	SIN_1011371	IPR001781; Zinc finger, LIM-type
GSVIVT01009341001	NULL	SIN_1011372	NULL
GSVIVT01009347001	IPR000225; Armadillo	SIN_1011374	IPR000225; Armadillo
GSVIVT01009348001	NULL	SIN_1011375	NULL
GSVIVT01009353001	IPR004367; Cyclin, C-terminal domain#IPR006671; Cyclin, N-terminal#IPR013763; Cyclin-like	SIN_1011377	IPR004367; Cyclin, C-terminal domain#IPR006671; Cyclin, N-terminal#IPR013763; Cyclin-like
GSVIVT01009355001	IPR003892; Ubiquitin system component Cue	SIN_1011378	IPR003892; Ubiquitin system component Cue
GSVIVT01009358001	IPR000836; Phosphoribosyltransferase domain	SIN_1011380	IPR000836; Phosphoribosyltransferase domain
GSVIVT01009360001	IPR004883; Lateral organ boundaries, LOB	SIN_1011383	IPR004883; Lateral organ boundaries, LOB
GSVIVT01009361001	IPR007573; Protein of unknown function DUF566	SIN_1011385	IPR007573; Protein of unknown function DUF566
GSVIVT01009364001	IPR007248; Mpv17/PMP22	SIN_1011387	IPR007248; Mpv17/PMP22
GSVIVT01009365001	IPR007900; Transcription initiation factor TFIID component TAF4#IPR022003; RST domain of plant C-terminal	SIN_1011388	IPR007900; Transcription initiation factor TFIID component TAF4#IPR022003; RST domain of plant C-terminal
GSVIVT01009369001	IPR000582; Acyl-CoA-binding protein, ACBP	SIN_1011391	IPR000582; Acyl-CoA-binding protein, ACBP
GSVIVT01009387001	IPR001046; Natural resistance-associated macrophage like	SIN_1011394	IPR001046; Natural resistance-associated macrophage like#IPR006873; Protein of unknown function DUF620
GSVIVT01009399001	IPR004367; Cyclin, C-terminal domain#IPR006671; Cyclin, N-terminal#IPR013763; Cyclin-like	SIN_1011395	IPR004367; Cyclin, C-terminal domain#IPR006671; Cyclin, N-terminal#IPR013763; Cyclin-like
GSVIVT01009447001	IPR001752; Kinesin, motor domain#IPR027640; Kinesin-like protein	SIN_1011413	IPR001752; Kinesin, motor domain#IPR027640; Kinesin-like protein
GSVIVT01009476001	IPR001841; Zinc finger, RING-type	SIN_1011427	IPR001841; Zinc finger, RING-type
GSVIVT01009477001	IPR000232; Heat shock factor (HSF)-type, DNA-binding#IPR027709; Heat shock transcription factor, plant#IPR027725; Heat shock transcription factor family	SIN_1011428	IPR000232; Heat shock factor (HSF)-type, DNA-binding#IPR027709; Heat shock transcription factor, plant#IPR027725; Heat shock transcription factor family
GSVIVT01009479001	IPR011598; Myc-type, basic helix-loop-helix (bHLH) domain	SIN_1011429	IPR011598; Myc-type, basic helix-loop-helix (bHLH) domain
GSVIVT01009482001	IPR005516; Remorin, C-terminal	SIN_1011431	IPR005516; Remorin, C-terminal
GSVIVT01009484001	IPR019163; THO complex, subunit 5	SIN_1011432	IPR019163; THO complex, subunit 5
GSVIVT01009489001	IPR000719; Protein kinase domain#IPR000961; AGC-kinase, C-terminal#IPR002290; Serine/threonine- / dual specificity protein kinase, catalytic domain#IPR020635; Tyrosine-protein kinase, catalytic domain	SIN_1011435	IPR000719; Protein kinase domain#IPR000961; AGC-kinase, C-terminal#IPR002290; Serine/threonine- / dual specificity protein kinase, catalytic domain#IPR017892; Protein kinase, C-terminal#IPR020635; Tyrosine-protein kinase, catalytic domain
GSVIVT01009490001	NULL	SIN_1011436	NULL
GSVIVT01009491001	IPR005031; Streptomyces cyclase/dehydrase	SIN_1011437	IPR005031; Streptomyces cyclase/dehydrase
GSVIVT01009493001	IPR001128; Cytochrome P450#IPR002401; Cytochrome P450, E-class, group I	SIN_1011438	IPR001128; Cytochrome P450#IPR002401; Cytochrome P450, E-class, group I
GSVIVT01009499001	IPR008545; WEB family	SIN_1011439	IPR008545; WEB family
GSVIVT01009501001	IPR002495; Glycosyl transferase, family 8	SIN_1011440	IPR002495; Glycosyl transferase, family 8
GSVIVT01009517001	NULL	SIN_1011441	NULL
GSVIVT01009518001	IPR001932; Protein phosphatase 2C (PP2C)-like domain#IPR015655; Protein phosphatase 2C	SIN_1011442	IPR001932; Protein phosphatase 2C (PP2C)-like domain#IPR015655; Protein phosphatase 2C
GSVIVT01009521001	IPR008547; Protein of unknown function DUF829, TMEM53	SIN_1011443	IPR008547; Protein of unknown function DUF829, TMEM53
GSVIVT01009522001	IPR007220; Origin recognition complex, subunit 2	SIN_1011444	IPR007220; Origin recognition complex, subunit 2
GSVIVT01009523001	NULL	SIN_1011445	NULL
GSVIVT01009525001	NULL	SIN_1011448	NULL
GSVIVT01009528001	IPR013094; Alpha/beta hydrolase fold-3	SIN_1011449	IPR013094; Alpha/beta hydrolase fold-3
GSVIVT01009553001	NULL	SIN_1011450	IPR012908; GPI inositol-deacylase PGAP1-like
GSVIVT01009562001	IPR006869; Domain of unknown function DUF547#IPR025757; Ternary complex factor MIP1, leucine-zipper	SIN_1011453	IPR006869; Domain of unknown function DUF547#IPR025757; Ternary complex factor MIP1, leucine-zipper
GSVIVT01009563001	IPR012442; Protein of unknown function DUF1645, plant	SIN_1011454	IPR012442; Protein of unknown function DUF1645, plant
GSVIVT01009566001	IPR001005; SANT/Myb domain#IPR006460; Protein of unknown function DUF617, plant#IPR017930; Myb domain	SIN_1011455	IPR001005; SANT/Myb domain#IPR017930; Myb domain
GSVIVT01009583001	IPR001128; Cytochrome P450#IPR002401; Cytochrome P450, E-class, group I	SIN_1011458	IPR001128; Cytochrome P450#IPR002401; Cytochrome P450, E-class, group I
GSVIVT01009611001	IPR000719; Protein kinase domain#IPR001245; Serine-threonine/tyrosine-protein kinase catalytic domain#IPR002290; Serine/threonine- / dual specificity protein kinase, catalytic domain#IPR020635; Tyrosine-protein kinase, catalytic domain	SIN_1011460	NULL
GSVIVT01009612001	IPR001680; WD40 repeat#IPR017986; WD40-repeat-containing domain#IPR020472; G-protein beta WD-40 repeat	SIN_1011464	IPR001680; WD40 repeat#IPR017986; WD40-repeat-containing domain#IPR020472; G-protein beta WD-40 repeat
GSVIVT01009614001	NULL	SIN_1011465	NULL
GSVIVT01009616001	IPR001128; Cytochrome P450	SIN_1011466	IPR001128; Cytochrome P450#IPR002403; Cytochrome P450, E-class, group IV
GSVIVT01009623001	IPR019160; Exocyst complex, component 1/SEC3#IPR028258; Exocyst complex component Sec3, PIP2-binding N-terminal domain	SIN_1011469	IPR019160; Exocyst complex, component 1/SEC3#IPR028258; Exocyst complex component Sec3, PIP2-binding N-terminal domain
GSVIVT01009625001	IPR004265; Plant disease resistance response protein#IPR006852; Protein of unknown function DUF616	SIN_1011470	IPR000754; Ribosomal protein S9#IPR004265; Plant disease resistance response protein
GSVIVT01009633001	IPR001356; Homeobox domain#IPR006563; POX domain#IPR008422; Homeobox KN domain	SIN_1011471	IPR001356; Homeobox domain#IPR006563; POX domain#IPR008422; Homeobox KN domain
GSVIVT01009636001	IPR001781; Zinc finger, LIM-type#IPR003903; Ubiquitin interacting motif#IPR022087; Protein DA1 like	SIN_1011473	IPR001781; Zinc finger, LIM-type#IPR003903; Ubiquitin interacting motif#IPR022087; Protein DA1 like
GSVIVT01009645001	IPR002123; Phospholipid/glycerol acyltransferase	SIN_1011477	IPR001938; Thaumatin#IPR002123; Phospholipid/glycerol acyltransferase
GSVIVT01009647001	IPR000742; Epidermal growth factor-like domain#IPR001577; Peptidase M8, leishmanolysin	SIN_1011478	IPR000742; Epidermal growth factor-like domain#IPR001577; Peptidase M8, leishmanolysin
GSVIVT01009648001	IPR006769; Coiled-coil domain containing protein 109, C-terminal	SIN_1011479	IPR006769; Coiled-coil domain containing protein 109, C-terminal
GSVIVT01009650001	IPR024145; Histone deacetylase complex subunit SAP30/SAP30-like#IPR025718; Histone deacetylase complex subunit SAP30, Sin3 binding domain	SIN_1011480	IPR024145; Histone deacetylase complex subunit SAP30/SAP30-like#IPR025718; Histone deacetylase complex subunit SAP30, Sin3 binding domain
GSVIVT01009651001	IPR003441; NAC domain	SIN_1011481	IPR003441; NAC domain
GSVIVT01009652001	IPR007757; MT-A70-like	SIN_1011482	IPR007757; MT-A70-like
GSVIVT01009654001	IPR000092; Polyprenyl synthetase#IPR017446; Polyprenyl synthetase-related	SIN_1011484	IPR000092; Polyprenyl synthetase#IPR017446; Polyprenyl synthetase-related
GSVIVT01009661001	IPR002123; Phospholipid/glycerol acyltransferase	SIN_1011487	IPR002123; Phospholipid/glycerol acyltransferase
GSVIVT01009662001	IPR008580; PPPDE putative peptidase domain	SIN_1011488	IPR008580; PPPDE putative peptidase domain
GSVIVT01009666001	IPR003388; Reticulon#IPR005069; Nucleotide-diphospho-sugar transferase	SIN_1011490	IPR003388; Reticulon#IPR005069; Nucleotide-diphospho-sugar transferase
GSVIVT01009676001	IPR001128; Cytochrome P450#IPR002401; Cytochrome P450, E-class, group I	SIN_1011492	IPR001128; Cytochrome P450#IPR002401; Cytochrome P450, E-class, group I
GSVIVT01009680001	IPR007087; Zinc finger, C2H2#IPR015880; Zinc finger, C2H2-like	SIN_1011495	IPR007087; Zinc finger, C2H2#IPR015880; Zinc finger, C2H2-like
GSVIVT01009684001	IPR000717; Proteasome component (PCI) domain	SIN_1011497	IPR000717; Proteasome component (PCI) domain
GSVIVT01009690001	NULL	SIN_1011498	NULL
GSVIVT01009695001	IPR003169; GYF	SIN_1011500	IPR003169; GYF
GSVIVT01009696001	IPR008180; DeoxyUTP pyrophosphatase#IPR008181; DeoxyUTP pyrophosphatase, dUTPase subfamily	SIN_1011501	IPR008180; DeoxyUTP pyrophosphatase#IPR008181; DeoxyUTP pyrophosphatase, dUTPase subfamily
GSVIVT01009701001	IPR025486; Domain of unknown function DUF4378	SIN_1011502	IPR025486; Domain of unknown function DUF4378
GSVIVT01009717001	IPR003697; Maf-like protein	SIN_1011508	IPR003697; Maf-like protein
GSVIVT01009719001	IPR003663; Sugar/inositol transporter#IPR005828; General substrate transporter#IPR020846; Major facilitator superfamily domain	SIN_1011510	IPR003663; Sugar/inositol transporter#IPR005828; General substrate transporter#IPR020846; Major facilitator superfamily domain
GSVIVT01009729001	IPR000070; Pectinesterase, catalytic	SIN_1011513	IPR000070; Pectinesterase, catalytic
GSVIVT01009730001	NULL	SIN_1011514	NULL
GSVIVT01009736001	IPR011611; Carbohydrate kinase PfkB	SIN_1011515	IPR011611; Carbohydrate kinase PfkB
GSVIVT01009737001	IPR001353; Proteasome, subunit alpha/beta#IPR023332; Proteasome A-type subunit	SIN_1011516	IPR000426; Proteasome, alpha-subunit, N-terminal domain#IPR001353; Proteasome, subunit alpha/beta#IPR023332; Proteasome A-type subunit
GSVIVT01009747001	IPR005835; Nucleotidyl transferase	SIN_1011518	IPR005835; Nucleotidyl transferase
GSVIVT01009760001	IPR003729; Bifunctional nuclease domain	SIN_1011521	IPR003729; Bifunctional nuclease domain
GSVIVT01009761001	IPR011598; Myc-type, basic helix-loop-helix (bHLH) domain	SIN_1011523	IPR011598; Myc-type, basic helix-loop-helix (bHLH) domain
GSVIVT01009778001	IPR006073; GTP binding domain#IPR016496; GTPase HflX#IPR025121; GTPase HflX N-terminal domain	SIN_1009107	IPR006073; GTP binding domain#IPR016496; GTPase HflX#IPR025121; GTPase HflX N-terminal domain
GSVIVT01009784001	IPR000608; Ubiquitin-conjugating enzyme, E2	SIN_1009106	IPR000608; Ubiquitin-conjugating enzyme, E2
GSVIVT01009788001	IPR001229; Mannose-binding lectin	SIN_1009105	IPR001229; Mannose-binding lectin
GSVIVT01009794001	IPR005746; Thioredoxin#IPR012336; Thioredoxin-like fold#IPR013766; Thioredoxin domain	SIN_1009104	IPR005746; Thioredoxin#IPR012336; Thioredoxin-like fold#IPR013766; Thioredoxin domain
GSVIVT01009796001	IPR000118; Granulin#IPR000668; Peptidase C1A, papain C-terminal#IPR013128; Peptidase C1A, papain#IPR013201; Proteinase inhibitor I29, cathepsin propeptide	SIN_1009102	IPR000118; Granulin#IPR000620; Drug/metabolite transporter#IPR000668; Peptidase C1A, papain C-terminal#IPR013128; Peptidase C1A, papain#IPR013201; Proteinase inhibitor I29, cathepsin propeptide
GSVIVT01009806001	IPR003196; Transcription initiation factor IIF, beta subunit	SIN_1009101	IPR003196; Transcription initiation factor IIF, beta subunit
GSVIVT01009812001	IPR007818; Protein of unknown function DUF702	SIN_1009100	IPR007818; Protein of unknown function DUF702
GSVIVT01009813001	IPR001680; WD40 repeat#IPR006692; Coatomer, WD associated region#IPR010714; Coatomer, alpha subunit, C-terminal#IPR017986; WD40-repeat-containing domain#IPR020472; G-protein beta WD-40 repeat	SIN_1009099	IPR001680; WD40 repeat#IPR006692; Coatomer, WD associated region#IPR010714; Coatomer, alpha subunit, C-terminal#IPR017986; WD40-repeat-containing domain#IPR020472; G-protein beta WD-40 repeat
GSVIVT01009815001	IPR002100; Transcription factor, MADS-box#IPR002487; Transcription factor, K-box	SIN_1009098	IPR002100; Transcription factor, MADS-box#IPR002487; Transcription factor, K-box
GSVIVT01009821001	IPR000315; Zinc finger, B-box	SIN_1009097	IPR000315; Zinc finger, B-box
GSVIVT01009822001	IPR001452; Src homology-3 domain	SIN_1009096	IPR000108; Neutrophil cytosol factor 2 p67phox#IPR001452; Src homology-3 domain
GSVIVT01009826001	IPR013026; Tetratricopeptide repeat-containing domain#IPR019734; Tetratricopeptide repeat	SIN_1009094	IPR002048; EF-hand domain#IPR013026; Tetratricopeptide repeat-containing domain#IPR013105; Tetratricopeptide TPR2#IPR019734; Tetratricopeptide repeat
GSVIVT01009830001	IPR000073; Alpha/beta hydrolase fold-1	SIN_1009091	IPR000073; Alpha/beta hydrolase fold-1
GSVIVT01009837001	IPR009880; Glyoxal oxidase, N-terminal#IPR015202; Domain of unknown function DUF1929	SIN_1009088	IPR009880; Glyoxal oxidase, N-terminal#IPR015202; Domain of unknown function DUF1929
GSVIVT01009858001	IPR000048; IQ motif, EF-hand binding site	SIN_1009085	IPR000048; IQ motif, EF-hand binding site#IPR025064; Domain of unknown function DUF4005
GSVIVT01009860001	NULL	SIN_1009083	IPR000571; Zinc finger, CCCH-type
GSVIVT01009861001	IPR019716; Ribosomal protein L53, mitochondrial	SIN_1009082	NULL
GSVIVT01009862001	IPR006571; TLDc	SIN_1009081	IPR006571; TLDc
GSVIVT01009864001	IPR004159; Putative S-adenosyl-L-methionine-dependent methyltransferase	SIN_1009080	IPR004159; Putative S-adenosyl-L-methionine-dependent methyltransferase
GSVIVT01009865001	IPR003311; AUX/IAA protein#IPR003340; B3 DNA binding domain#IPR010525; Auxin response factor#IPR011525; Aux/IAA-ARF-dimerisation	SIN_1009079	IPR003311; AUX/IAA protein#IPR003340; B3 DNA binding domain#IPR010525; Auxin response factor#IPR011525; Aux/IAA-ARF-dimerisation
GSVIVT01009871001	IPR008587; Filament-like plant protein	SIN_1009077	IPR008587; Filament-like plant protein
GSVIVT01009880001	IPR005269; Cytokinin riboside 5'-monophosphate phosphoribohydrolase LOG	SIN_1009075	IPR005269; Cytokinin riboside 5'-monophosphate phosphoribohydrolase LOG
GSVIVT01009881001	IPR001701; Glycoside hydrolase, family 9	SIN_1009074	IPR001701; Glycoside hydrolase, family 9
GSVIVT01009887001	IPR000878; Tetrapyrrole methylase	SIN_1009073	IPR000878; Tetrapyrrole methylase
GSVIVT01009889001	IPR004345; TB2/DP1/HVA22-related protein	SIN_1009071	IPR004345; TB2/DP1/HVA22-related protein
GSVIVT01009901001	NULL	SIN_1009067	NULL
GSVIVT01009902001	IPR003854; Gibberellin regulated protein	SIN_1009066	IPR003854; Gibberellin regulated protein
GSVIVT01009909001	NULL	SIN_1009063	NULL
GSVIVT01009920001	IPR007700; Protein of unknown function DUF668#IPR021864; Protein of unknown function DUF3475	SIN_1009059	IPR007700; Protein of unknown function DUF668#IPR021864; Protein of unknown function DUF3475
GSVIVT01009930001	IPR001938; Thaumatin	SIN_1009057	IPR001938; Thaumatin
GSVIVT01009931001	IPR001404; Heat shock protein Hsp90 family#IPR003594; Histidine kinase-like ATPase, ATP-binding domain#IPR015566; Endoplasmin#IPR020575; Heat shock protein Hsp90, N-terminal	SIN_1009056	IPR001404; Heat shock protein Hsp90 family#IPR003594; Histidine kinase-like ATPase, ATP-binding domain#IPR015566; Endoplasmin#IPR020575; Heat shock protein Hsp90, N-terminal
GSVIVT01009936001	IPR017923; Transcription factor IIS, N-terminal	SIN_1009053	IPR017923; Transcription factor IIS, N-terminal
GSVIVT01009941001	IPR000719; Protein kinase domain#IPR001611; Leucine-rich repeat#IPR002290; Serine/threonine- / dual specificity protein kinase, catalytic domain#IPR003591; Leucine-rich repeat, typical subtype#IPR013210; Leucine-rich repeat-containing N-terminal, type 2#IPR020635; Tyrosine-protein kinase, catalytic domain	SIN_1009052	IPR000719; Protein kinase domain#IPR001245; Serine-threonine/tyrosine-protein kinase catalytic domain#IPR002290; Serine/threonine- / dual specificity protein kinase, catalytic domain#IPR003591; Leucine-rich repeat, typical subtype#IPR013210; Leucine-rich repeat-containing N-terminal, type 2#IPR020635; Tyrosine-protein kinase, catalytic domain
GSVIVT01009943001	IPR000008; C2 calcium-dependent membrane targeting#IPR018029; C2 membrane targeting protein#IPR020477; C2 domain	SIN_1009051	IPR000008; C2 calcium-dependent membrane targeting#IPR018029; C2 membrane targeting protein#IPR020477; C2 domain
GSVIVT01009945001	IPR001222; Zinc finger, TFIIS-type	SIN_1009049	IPR001222; Zinc finger, TFIIS-type
GSVIVT01009968001	IPR000209; Peptidase S8/S53 domain#IPR003137; Protease-associated domain, PA#IPR010259; Proteinase inhibitor I9#IPR015500; Peptidase S8, subtilisin-related	SIN_1009043	IPR000209; Peptidase S8/S53 domain#IPR003137; Protease-associated domain, PA#IPR010259; Proteinase inhibitor I9#IPR015500; Peptidase S8, subtilisin-related
GSVIVT01009969001	NULL	SIN_1009042	NULL
GSVIVT01009971001	IPR006630; RNA-binding protein Lupus La	SIN_1009041	IPR006630; RNA-binding protein Lupus La
GSVIVT01009973001	IPR007749; Protein of unknown function DUF677	SIN_1009003	IPR007749; Protein of unknown function DUF677
GSVIVT01009977001	IPR002885; Pentatricopeptide repeat	SIN_1008967	IPR002885; Pentatricopeptide repeat
GSVIVT01009979001	IPR000719; Protein kinase domain#IPR002290; Serine/threonine- / dual specificity protein kinase, catalytic domain#IPR020635; Tyrosine-protein kinase, catalytic domain	SIN_1008968	IPR000719; Protein kinase domain#IPR002290; Serine/threonine- / dual specificity protein kinase, catalytic domain#IPR020635; Tyrosine-protein kinase, catalytic domain
GSVIVT01009981001	IPR001810; F-box domain#IPR006553; Leucine-rich repeat, cysteine-containing subtype	SIN_1008969	IPR006553; Leucine-rich repeat, cysteine-containing subtype
GSVIVT01009982001	IPR001623; DnaJ domain#IPR026894; DNAJ-containing protein, X-domain	SIN_1008970	IPR001623; DnaJ domain#IPR026894; DNAJ-containing protein, X-domain
GSVIVT01009983001	IPR001650; Helicase, C-terminal#IPR011545; DNA/RNA helicase, DEAD/DEAH box type, N-terminal#IPR012541; DBP10CT#IPR014001; Helicase, superfamily 1/2, ATP-binding domain#IPR014014; RNA helicase, DEAD-box type, Q motif	SIN_1008971	IPR001650; Helicase, C-terminal#IPR011545; DNA/RNA helicase, DEAD/DEAH box type, N-terminal#IPR012541; DBP10CT#IPR014001; Helicase, superfamily 1/2, ATP-binding domain#IPR014014; RNA helicase, DEAD-box type, Q motif
GSVIVT01009984001	IPR001932; Protein phosphatase 2C (PP2C)-like domain#IPR015655; Protein phosphatase 2C	SIN_1008972	IPR001932; Protein phosphatase 2C (PP2C)-like domain#IPR015655; Protein phosphatase 2C
GSVIVT01009987001	IPR001806; Small GTPase superfamily#IPR002041; Ran GTPase#IPR003578; Small GTPase superfamily, Rho type#IPR003579; Small GTPase superfamily, Rab type#IPR020849; Small GTPase superfamily, Ras type#IPR024156; Small GTPase superfamily, ARF type	SIN_1008973	IPR001806; Small GTPase superfamily#IPR002041; Ran GTPase#IPR003578; Small GTPase superfamily, Rho type#IPR003579; Small GTPase superfamily, Rab type#IPR020849; Small GTPase superfamily, Ras type#IPR024156; Small GTPase superfamily, ARF type
GSVIVT01010000001	NULL	SIN_1008975	NULL
GSVIVT01010013001	NULL	SIN_1008976	NULL
GSVIVT01010017001	IPR002885; Pentatricopeptide repeat	SIN_1008981	NULL
GSVIVT01010018001	IPR002683; Photosystem II PsbP, oxygen evolving complex	SIN_1008980	IPR002683; Photosystem II PsbP, oxygen evolving complex
GSVIVT01010025001	IPR004776; Auxin efflux carrier	SIN_1008979	IPR004776; Auxin efflux carrier
GSVIVT01010033001	IPR001563; Peptidase S10, serine carboxypeptidase	SIN_1008984	IPR001563; Peptidase S10, serine carboxypeptidase
GSVIVT01010035001	IPR000571; Zinc finger, CCCH-type	SIN_1008985	IPR000571; Zinc finger, CCCH-type
GSVIVT01010038001	IPR001619; Sec1-like protein	SIN_1008987	IPR001619; Sec1-like protein
GSVIVT01010039001	IPR006502; Protein of unknown function DUF506, plant	SIN_1008988	IPR006502; Protein of unknown function DUF506, plant
GSVIVT01010042001	IPR005178; Organic solute transporter Ost-alpha	SIN_1008989	IPR005178; Organic solute transporter Ost-alpha
GSVIVT01010096001	IPR007493; Protein of unknown function DUF538	SIN_1018838	IPR007493; Protein of unknown function DUF538
GSVIVT01010294001	IPR003675; CAAX amino terminal protease	SIN_1026550	IPR003675; CAAX amino terminal protease
GSVIVT01010295001	NULL	SIN_1026549	NULL
GSVIVT01010297001	IPR001841; Zinc finger, RING-type	SIN_1026548	IPR001841; Zinc finger, RING-type
GSVIVT01010298001	IPR000719; Protein kinase domain#IPR001245; Serine-threonine/tyrosine-protein kinase catalytic domain#IPR002290; Serine/threonine- / dual specificity protein kinase, catalytic domain#IPR020635; Tyrosine-protein kinase, catalytic domain#IPR024788; Malectin-like carbohydrate-binding domain	SIN_1026547	IPR000719; Protein kinase domain#IPR002290; Serine/threonine- / dual specificity protein kinase, catalytic domain#IPR020635; Tyrosine-protein kinase, catalytic domain#IPR024788; Malectin-like carbohydrate-binding domain#IPR025875; Leucine rich repeat 4
GSVIVT01010299001	IPR001841; Zinc finger, RING-type	SIN_1026546	IPR001841; Zinc finger, RING-type
GSVIVT01010300001	IPR001005; SANT/Myb domain#IPR001789; Signal transduction response regulator, receiver domain	SIN_1026545	IPR001005; SANT/Myb domain#IPR001789; Signal transduction response regulator, receiver domain
GSVIVT01010306001	NULL	SIN_1026543	NULL
GSVIVT01010318001	IPR002554; Protein phosphatase 2A, regulatory B subunit, B56	SIN_1026541	IPR002554; Protein phosphatase 2A, regulatory B subunit, B56
GSVIVT01010319001	IPR001567; Peptidase M3A/M3B	SIN_1026539	IPR001567; Peptidase M3A/M3B
GSVIVT01010321001	NULL	SIN_1026538	IPR001810; F-box domain
GSVIVT01010323001	IPR019080; YqaJ viral recombinase	SIN_1026537	IPR019080; YqaJ viral recombinase
GSVIVT01010324001	NULL	SIN_1026536	IPR001005; SANT/Myb domain#IPR017877; Myb-like domain
GSVIVT01010325001	IPR003511; DNA-binding HORMA#IPR027097; Mitotic spindle checkpoint protein Mad2	SIN_1026535	IPR003511; DNA-binding HORMA#IPR027097; Mitotic spindle checkpoint protein Mad2
GSVIVT01010326001	IPR001140; ABC transporter, transmembrane domain#IPR003439; ABC transporter-like#IPR003593; AAA+ ATPase domain#IPR017940; ABC transporter, integral membrane type 1	SIN_1026534	IPR001140; ABC transporter, transmembrane domain#IPR003439; ABC transporter-like#IPR003593; AAA+ ATPase domain#IPR017940; ABC transporter, integral membrane type 1
GSVIVT01010327001	IPR010530; NADH-ubiquinone reductase complex 1 MLRQ subunit	SIN_1026533	IPR010530; NADH-ubiquinone reductase complex 1 MLRQ subunit
GSVIVT01010328001	IPR020828; Glyceraldehyde 3-phosphate dehydrogenase, NAD(P) binding domain#IPR020829; Glyceraldehyde 3-phosphate dehydrogenase, catalytic domain#IPR020831; Glyceraldehyde/Erythrose phosphate dehydrogenase family	SIN_1026532	IPR020828; Glyceraldehyde 3-phosphate dehydrogenase, NAD(P) binding domain#IPR020829; Glyceraldehyde 3-phosphate dehydrogenase, catalytic domain#IPR020831; Glyceraldehyde/Erythrose phosphate dehydrogenase family
GSVIVT01010346001	IPR004394; Protein Iojap/ribosomal silencing factor RsfS#IPR025656; Oligomerisation domain	SIN_1026525	IPR004394; Protein Iojap/ribosomal silencing factor RsfS#IPR025656; Oligomerisation domain
GSVIVT01010358001	IPR000873; AMP-dependent synthetase/ligase#IPR025110; AMP-binding enzyme C-terminal domain	SIN_1026519	IPR000873; AMP-dependent synthetase/ligase#IPR025110; AMP-binding enzyme C-terminal domain
GSVIVT01010359001	IPR000907; Lipoxygenase#IPR001024; PLAT/LH2 domain#IPR001246; Lipoxygenase, plant#IPR013819; Lipoxygenase, C-terminal	SIN_1026518	IPR000907; Lipoxygenase#IPR001024; PLAT/LH2 domain#IPR001246; Lipoxygenase, plant#IPR013819; Lipoxygenase, C-terminal
GSVIVT01010360001	IPR002019; Urease, beta subunit#IPR002026; Urease, gamma/gamma-beta subunit#IPR005848; Urease, alpha subunit#IPR006680; Amidohydrolase 1#IPR011612; Urease alpha-subunit, N-terminal#IPR017951; Urease, alpha subunit, C-terminal	SIN_1026517	IPR002019; Urease, beta subunit#IPR002026; Urease, gamma/gamma-beta subunit#IPR005848; Urease, alpha subunit#IPR006680; Amidohydrolase 1#IPR011612; Urease alpha-subunit, N-terminal#IPR017951; Urease, alpha subunit, C-terminal
GSVIVT01010364001	NULL	SIN_1026515	IPR019448; EEIG1/EHBP1 N-terminal domain
GSVIVT01010374001	IPR000225; Armadillo#IPR003613; U box domain	SIN_1026513	IPR000225; Armadillo#IPR003613; U box domain
GSVIVT01010441001	IPR004888; Glycoside hydrolase, family 63	SIN_1026510	IPR004888; Glycoside hydrolase, family 63
GSVIVT01010442001	IPR024864; Nucleoporin Nup54/Nup57/Nup44#IPR025712; Nucleoporin Nup54, alpha-helical domain	SIN_1026509	IPR024864; Nucleoporin Nup54/Nup57/Nup44#IPR025712; Nucleoporin Nup54, alpha-helical domain
GSVIVT01010443001	IPR001810; F-box domain#IPR006652; Kelch repeat type 1	SIN_1026508	IPR001810; F-box domain#IPR006652; Kelch repeat type 1
GSVIVT01010444001	NULL	SIN_1026507	NULL
GSVIVT01010448001	IPR009542; Microsomal signal peptidase 12kDa subunit	SIN_1026506	IPR009542; Microsomal signal peptidase 12kDa subunit
GSVIVT01010449001	IPR001063; Ribosomal protein L22/L17#IPR005721; Ribosomal protein L22/L17, eukaryotic/archaeal	SIN_1026505	IPR001063; Ribosomal protein L22/L17#IPR005721; Ribosomal protein L22/L17, eukaryotic/archaeal
GSVIVT01010463001	IPR000620; Drug/metabolite transporter#IPR002935; O-methyltransferase, family 3	SIN_1026502	IPR002935; O-methyltransferase, family 3
GSVIVT01010468001	IPR002935; O-methyltransferase, family 3	SIN_1026499	IPR002935; O-methyltransferase, family 3
GSVIVT01010473001	IPR007145; Microtubule-associated protein, MAP65/Ase1/PRC1	SIN_1026497	IPR007145; Microtubule-associated protein, MAP65/Ase1/PRC1
GSVIVT01010477001	IPR004274; NLI interacting factor	SIN_1026495	IPR004274; NLI interacting factor
GSVIVT01010479001	IPR003511; DNA-binding HORMA	SIN_1026494	IPR003511; DNA-binding HORMA#IPR007526; SWIRM domain#IPR008802; Rubber elongation factor
GSVIVT01010482001	NULL	SIN_1026493	NULL
GSVIVT01010483001	IPR001344; Chlorophyll A-B binding protein, plant#IPR022796; Chlorophyll A-B binding protein	SIN_1026491	IPR001344; Chlorophyll A-B binding protein, plant#IPR022796; Chlorophyll A-B binding protein
GSVIVT01010487001	IPR005123; Oxoglutarate/iron-dependent dioxygenase#IPR027450; Alpha-ketoglutarate-dependent dioxygenase AlkB-like	SIN_1026489	IPR005123; Oxoglutarate/iron-dependent dioxygenase#IPR027450; Alpha-ketoglutarate-dependent dioxygenase AlkB-like
GSVIVT01010488001	IPR007454; Uncharacterised protein family UPF0250	SIN_1026488	NULL
GSVIVT01010491001	IPR021148; Putative polysaccharide biosynthesis protein	SIN_1026486	IPR021148; Putative polysaccharide biosynthesis protein
GSVIVT01010495001	IPR001876; Zinc finger, RanBP2-type	SIN_1026484	IPR001876; Zinc finger, RanBP2-type
GSVIVT01010496001	IPR004333; Transcription factor, SBP-box	SIN_1026483	IPR004333; Transcription factor, SBP-box
GSVIVT01010498001	IPR001810; F-box domain	SIN_1026480	IPR001810; F-box domain
GSVIVT01010500001	IPR010580; Endoplasmic reticulum, stress-associated Ramp4#IPR024593; Domain of unknown function DUF3444	SIN_1026479	IPR010580; Endoplasmic reticulum, stress-associated Ramp4
GSVIVT01010510001	IPR000048; IQ motif, EF-hand binding site#IPR002110; Ankyrin repeat#IPR002909; IPT domain#IPR005559; CG-1 DNA-binding domain#IPR020683; Ankyrin repeat-containing domain	SIN_1026474	IPR000048; IQ motif, EF-hand binding site#IPR002110; Ankyrin repeat#IPR002909; IPT domain#IPR005559; CG-1 DNA-binding domain#IPR020683; Ankyrin repeat-containing domain
GSVIVT01010521001	IPR002100; Transcription factor, MADS-box#IPR002487; Transcription factor, K-box	SIN_1026471	IPR002487; Transcription factor, K-box
GSVIVT01010522001	IPR004333; Transcription factor, SBP-box	SIN_1026466	IPR004333; Transcription factor, SBP-box
GSVIVT01010525001	IPR003657; DNA-binding WRKY	SIN_1026464	IPR003657; DNA-binding WRKY
GSVIVT01010526001	IPR002129; Pyridoxal phosphate-dependent decarboxylase	SIN_1026463	IPR002129; Pyridoxal phosphate-dependent decarboxylase
GSVIVT01010528001	NULL	SIN_1026462	NULL
GSVIVT01010531001	NULL	SIN_1026460	NULL
GSVIVT01010538001	IPR000432; DNA mismatch repair protein MutS, C-terminal#IPR007695; DNA mismatch repair protein MutS-like, N-terminal#IPR007696; DNA mismatch repair protein MutS, core#IPR007860; DNA mismatch repair protein MutS, connector domain#IPR007861; DNA mismatch repair protein MutS, clamp	SIN_1016559	IPR000432; DNA mismatch repair protein MutS, C-terminal#IPR007695; DNA mismatch repair protein MutS-like, N-terminal#IPR007696; DNA mismatch repair protein MutS, core#IPR007860; DNA mismatch repair protein MutS, connector domain#IPR007861; DNA mismatch repair protein MutS, clamp
GSVIVT01010540001	IPR006084; XPG/Rad2 endonuclease#IPR006085; XPG N-terminal#IPR006086; XPG-I domain#IPR008918; Helix-hairpin-helix motif, class 2	SIN_1016560	IPR006084; XPG/Rad2 endonuclease#IPR006085; XPG N-terminal#IPR006086; XPG-I domain#IPR008918; Helix-hairpin-helix motif, class 2
GSVIVT01010547001	IPR001739; Methyl-CpG DNA binding	SIN_1016563	IPR001739; Methyl-CpG DNA binding
GSVIVT01010548001	IPR018607; Chromosome transmission fidelity protein 8	SIN_1016564	IPR018607; Chromosome transmission fidelity protein 8
GSVIVT01010550001	IPR007062; Protein phosphatase inhibitor 2 (IPP-2)	SIN_1016566	IPR007062; Protein phosphatase inhibitor 2 (IPP-2)
GSVIVT01010593001	NULL	SIN_1016567	NULL
GSVIVT01010596001	IPR000719; Protein kinase domain#IPR001245; Serine-threonine/tyrosine-protein kinase catalytic domain#IPR001611; Leucine-rich repeat#IPR002290; Serine/threonine- / dual specificity protein kinase, catalytic domain#IPR003591; Leucine-rich repeat, typical subtype#IPR013210; Leucine-rich repeat-containing N-terminal, type 2#IPR020635; Tyrosine-protein kinase, catalytic domain	SIN_1016569	IPR000719; Protein kinase domain#IPR001611; Leucine-rich repeat#IPR002290; Serine/threonine- / dual specificity protein kinase, catalytic domain#IPR003591; Leucine-rich repeat, typical subtype#IPR013210; Leucine-rich repeat-containing N-terminal, type 2#IPR020635; Tyrosine-protein kinase, catalytic domain#IPR025875; Leucine rich repeat 4
GSVIVT01010598001	IPR008914; Phosphatidylethanolamine-binding protein PEBP	SIN_1016570	IPR008914; Phosphatidylethanolamine-binding protein PEBP
GSVIVT01010599001	IPR001841; Zinc finger, RING-type#IPR002110; Ankyrin repeat#IPR020683; Ankyrin repeat-containing domain	SIN_1016571	IPR001841; Zinc finger, RING-type#IPR002110; Ankyrin repeat#IPR020683; Ankyrin repeat-containing domain
GSVIVT01010602001	IPR002610; Peptidase S54, rhomboid#IPR022764; Peptidase S54, rhomboid domain	SIN_1016574	IPR002610; Peptidase S54, rhomboid#IPR022764; Peptidase S54, rhomboid domain
GSVIVT01010604001	IPR000048; IQ motif, EF-hand binding site#IPR025064; Domain of unknown function DUF4005	SIN_1016575	IPR000048; IQ motif, EF-hand binding site#IPR025064; Domain of unknown function DUF4005
GSVIVT01010611001	IPR004159; Putative S-adenosyl-L-methionine-dependent methyltransferase	SIN_1016576	IPR004159; Putative S-adenosyl-L-methionine-dependent methyltransferase
GSVIVT01010615001	NULL	SIN_1016578	IPR001841; Zinc finger, RING-type
GSVIVT01010616001	NULL	SIN_1016580	NULL
GSVIVT01010617001	IPR021325; Protein of unknown function DUF2930	SIN_1016581	IPR021325; Protein of unknown function DUF2930
GSVIVT01010618001	IPR000846; Dihydrodipicolinate reductase, N-terminal#IPR011770; Dihydrodipicolinate reductase, bacterial/plant#IPR022663; Dihydrodipicolinate reductase, C-terminal	SIN_1016582	IPR000846; Dihydrodipicolinate reductase, N-terminal#IPR011770; Dihydrodipicolinate reductase, bacterial/plant#IPR022663; Dihydrodipicolinate reductase, C-terminal
GSVIVT01010619001	IPR003103; BAG domain#IPR019955; Ubiquitin supergroup	SIN_1016583	IPR003103; BAG domain#IPR019955; Ubiquitin supergroup
GSVIVT01010621001	IPR002528; Multi antimicrobial extrusion protein	SIN_1016584	IPR002528; Multi antimicrobial extrusion protein
GSVIVT01010623001	IPR000504; RNA recognition motif domain	SIN_1016585	IPR000504; RNA recognition motif domain
GSVIVT01010626001	IPR001005; SANT/Myb domain#IPR001789; Signal transduction response regulator, receiver domain#IPR017930; Myb domain	SIN_1016586	IPR001005; SANT/Myb domain#IPR001789; Signal transduction response regulator, receiver domain#IPR017930; Myb domain
GSVIVT01010628001	IPR002816; Pheromone shutdown, TraB	SIN_1016587	IPR002816; Pheromone shutdown, TraB
GSVIVT01010629001	IPR001471; AP2/ERF domain	SIN_1016588	IPR001471; AP2/ERF domain
GSVIVT01010634001	IPR001140; ABC transporter, transmembrane domain#IPR003439; ABC transporter-like#IPR003593; AAA+ ATPase domain#IPR017940; ABC transporter, integral membrane type 1	SIN_1016591	IPR001140; ABC transporter, transmembrane domain#IPR003439; ABC transporter-like#IPR003593; AAA+ ATPase domain#IPR017940; ABC transporter, integral membrane type 1
GSVIVT01010638001	IPR000571; Zinc finger, CCCH-type#IPR001680; WD40 repeat#IPR017986; WD40-repeat-containing domain#IPR020472; G-protein beta WD-40 repeat	SIN_1016593	IPR000571; Zinc finger, CCCH-type#IPR001680; WD40 repeat#IPR017986; WD40-repeat-containing domain#IPR020472; G-protein beta WD-40 repeat
GSVIVT01010855001	IPR010402; CCT domain	SIN_1003511	NULL
GSVIVT01010859001	IPR011124; Zinc finger, CW-type	SIN_1003510	IPR001965; Zinc finger, PHD-type#IPR011124; Zinc finger, CW-type#IPR019787; Zinc finger, PHD-finger
GSVIVT01010860001	IPR001356; Homeobox domain#IPR001965; Zinc finger, PHD-type#IPR019787; Zinc finger, PHD-finger	SIN_1003509	IPR001356; Homeobox domain#IPR001965; Zinc finger, PHD-type#IPR019787; Zinc finger, PHD-finger
GSVIVT01010864001	IPR011417; AP180 N-terminal homology (ANTH) domain#IPR013809; Epsin-like, N-terminal	SIN_1003508	IPR011417; AP180 N-terminal homology (ANTH) domain#IPR013809; Epsin-like, N-terminal
GSVIVT01010868001	IPR000195; Rab-GTPase-TBC domain	SIN_1003507	IPR000195; Rab-GTPase-TBC domain
GSVIVT01010869001	IPR002885; Pentatricopeptide repeat	SIN_1003506	IPR002885; Pentatricopeptide repeat
GSVIVT01010871001	IPR000209; Peptidase S8/S53 domain#IPR003137; Protease-associated domain, PA#IPR010259; Proteinase inhibitor I9#IPR010435; Peptidase S8A, DUF1034 C-terminal#IPR015500; Peptidase S8, subtilisin-related	SIN_1003505	IPR000209; Peptidase S8/S53 domain#IPR003137; Protease-associated domain, PA#IPR010259; Proteinase inhibitor I9#IPR010435; Peptidase S8A, DUF1034 C-terminal#IPR015500; Peptidase S8, subtilisin-related
GSVIVT01010896001	IPR001757; Cation-transporting P-type ATPase#IPR006121; Heavy metal-associated domain, HMA#IPR008250; P-type ATPase, A domain#IPR023214; HAD-like domain#IPR027265; Divalent cation-transporting P-type ATPase	SIN_1003493	IPR001757; Cation-transporting P-type ATPase#IPR006121; Heavy metal-associated domain, HMA#IPR008250; P-type ATPase, A domain#IPR023214; HAD-like domain#IPR027265; Divalent cation-transporting P-type ATPase
GSVIVT01010910001	IPR001813; Ribosomal protein L10/L12	SIN_1003490	IPR001813; Ribosomal protein L10/L12
GSVIVT01010937001	IPR003445; Cation transporter	SIN_1003479	IPR003445; Cation transporter
GSVIVT01010945001	IPR001680; WD40 repeat	SIN_1012787	IPR001680; WD40 repeat
GSVIVT01010948001	IPR000719; Protein kinase domain#IPR002290; Serine/threonine- / dual specificity protein kinase, catalytic domain#IPR020635; Tyrosine-protein kinase, catalytic domain	SIN_1012788	IPR000719; Protein kinase domain#IPR002290; Serine/threonine- / dual specificity protein kinase, catalytic domain#IPR020635; Tyrosine-protein kinase, catalytic domain
GSVIVT01010951001	IPR003855; K+ potassium transporter	SIN_1012789	IPR003855; K+ potassium transporter
GSVIVT01010983001	IPR000210; BTB/POZ-like#IPR013069; BTB/POZ#IPR027356; NPH3 domain	SIN_1012791	IPR027356; NPH3 domain
GSVIVT01010987001	IPR019955; Ubiquitin supergroup	SIN_1012795	IPR019955; Ubiquitin supergroup
GSVIVT01010995001	IPR006553; Leucine-rich repeat, cysteine-containing subtype	SIN_1012796	IPR001810; F-box domain#IPR006553; Leucine-rich repeat, cysteine-containing subtype
GSVIVT01011007001	IPR001254; Peptidase S1#IPR001478; PDZ domain#IPR001940; Peptidase S1C#IPR015724; Serine endopeptidase DegP2	SIN_1012801	IPR001254; Peptidase S1#IPR001940; Peptidase S1C#IPR015724; Serine endopeptidase DegP2
GSVIVT01011009001	NULL	SIN_1012802	NULL
GSVIVT01011011001	IPR000690; Zinc finger, C2H2-type matrin#IPR003604; Zinc finger, U1-type#IPR013085; Zinc finger, U1-C type#IPR017340; U1 small nuclear ribonucleoprotein C	SIN_1012803	IPR000690; Zinc finger, C2H2-type matrin#IPR003604; Zinc finger, U1-type#IPR013085; Zinc finger, U1-C type#IPR017340; U1 small nuclear ribonucleoprotein C
GSVIVT01011013001	IPR000504; RNA recognition motif domain#IPR002343; Paraneoplastic encephalomyelitis antigen	SIN_1012804	IPR000504; RNA recognition motif domain#IPR002343; Paraneoplastic encephalomyelitis antigen
GSVIVT01011015001	IPR000095; CRIB domain#IPR000198; Rho GTPase-activating protein domain	SIN_1012805	IPR000095; CRIB domain#IPR000198; Rho GTPase-activating protein domain
GSVIVT01011026001	IPR004843; Phosphoesterase domain#IPR006186; Serine/threonine-specific protein phosphatase/bis(5-nucleosyl)-tetraphosphatase	SIN_1012806	IPR004843; Phosphoesterase domain#IPR006186; Serine/threonine-specific protein phosphatase/bis(5-nucleosyl)-tetraphosphatase
GSVIVT01011028001	IPR001395; Aldo/keto reductase#IPR023210; NADP-dependent oxidoreductase domain	SIN_1012807	IPR001395; Aldo/keto reductase#IPR023210; NADP-dependent oxidoreductase domain
GSVIVT01011033001	IPR002119; Histone H2A#IPR007125; Histone core	SIN_1012808	IPR002119; Histone H2A#IPR007125; Histone core
GSVIVT01011040001	IPR002885; Pentatricopeptide repeat	SIN_1012812	IPR002885; Pentatricopeptide repeat
GSVIVT01011041001	IPR001680; WD40 repeat#IPR017986; WD40-repeat-containing domain#IPR020472; G-protein beta WD-40 repeat	SIN_1012813	IPR001680; WD40 repeat#IPR017986; WD40-repeat-containing domain
GSVIVT01011042001	IPR013210; Leucine-rich repeat-containing N-terminal, type 2	SIN_1012814	IPR001611; Leucine-rich repeat#IPR013210; Leucine-rich repeat-containing N-terminal, type 2#IPR025875; Leucine rich repeat 4
GSVIVT01011043001	IPR008207; Signal transduction histidine kinase, phosphotransfer (Hpt) domain	SIN_1012815	IPR008207; Signal transduction histidine kinase, phosphotransfer (Hpt) domain
GSVIVT01011045001	IPR000719; Protein kinase domain#IPR002290; Serine/threonine- / dual specificity protein kinase, catalytic domain#IPR020635; Tyrosine-protein kinase, catalytic domain	SIN_1012817	IPR000719; Protein kinase domain#IPR002290; Serine/threonine- / dual specificity protein kinase, catalytic domain#IPR020635; Tyrosine-protein kinase, catalytic domain
GSVIVT01011059001	IPR027272; Piezo family	SIN_1012819	IPR027272; Piezo family
GSVIVT01011074001	NULL	SIN_1012821	NULL
GSVIVT01011097001	IPR003864; Domain of unknown function DUF221#IPR027815; Domain of unknown function DUF4463	SIN_1012822	IPR003864; Domain of unknown function DUF221#IPR027815; Domain of unknown function DUF4463
GSVIVT01011100001	IPR000313; PWWP domain#IPR006569; CID domain	SIN_1012823	IPR000313; PWWP domain#IPR006569; CID domain
GSVIVT01011103001	NULL	SIN_1012824	IPR003892; Ubiquitin system component Cue
GSVIVT01011106001	NULL	SIN_1012825	NULL
GSVIVT01011116001	IPR001461; Peptidase A1	SIN_1012827	IPR001461; Peptidase A1
GSVIVT01011117001	IPR001163; Ribonucleoprotein LSM domain#IPR006649; Ribonucleoprotein LSM domain, eukaryotic/archaea-type#IPR027141; U6 snRNA-associated Sm-like protein LSm4/Small nuclear ribonucleoprotein Sm D1/D3	SIN_1012829	IPR001163; Ribonucleoprotein LSM domain#IPR006649; Ribonucleoprotein LSM domain, eukaryotic/archaea-type#IPR027141; U6 snRNA-associated Sm-like protein LSm4/Small nuclear ribonucleoprotein Sm D1/D3
GSVIVT01011128001	IPR002208; SecY/SEC61-alpha family	SIN_1012834	IPR002208; SecY/SEC61-alpha family
GSVIVT01011154001	IPR001841; Zinc finger, RING-type	SIN_1011082	IPR001841; Zinc finger, RING-type
GSVIVT01011157001	IPR021850; Protein of unknown function DUF3453#IPR022075; Symplekin C-terminal	SIN_1011081	IPR021850; Protein of unknown function DUF3453#IPR022075; Symplekin C-terminal
GSVIVT01011168001	IPR017877; Myb-like domain#IPR027759; Trihelix transcription factor GT3#IPR027775; C2H2- zinc finger protein family	SIN_1011076	IPR017877; Myb-like domain#IPR027759; Trihelix transcription factor GT3#IPR027775; C2H2- zinc finger protein family
GSVIVT01011172001	IPR011893; Selenoprotein, Rdx type#IPR019389; Selenoprotein T	SIN_1011075	IPR011893; Selenoprotein, Rdx type#IPR019389; Selenoprotein T
GSVIVT01011173001	IPR001388; Synaptobrevin#IPR001680; WD40 repeat	SIN_1011074	IPR001388; Synaptobrevin#IPR001680; WD40 repeat
GSVIVT01011175001	IPR006091; Acyl-CoA oxidase/dehydrogenase, central domain#IPR006092; Acyl-CoA dehydrogenase, N-terminal#IPR009075; Acyl-CoA dehydrogenase/oxidase C-terminal	SIN_1011073	IPR006091; Acyl-CoA oxidase/dehydrogenase, central domain#IPR006092; Acyl-CoA dehydrogenase, N-terminal#IPR009075; Acyl-CoA dehydrogenase/oxidase C-terminal
GSVIVT01011177001	IPR002013; Synaptojanin, N-terminal	SIN_1011071	IPR002013; Synaptojanin, N-terminal
GSVIVT01011180001	IPR025846; PMR5 N-terminal domain#IPR026057; PC-Esterase	SIN_1011069	IPR025846; PMR5 N-terminal domain#IPR026057; PC-Esterase
GSVIVT01011185001	IPR001365; Adenosine/AMP deaminase domain#IPR006329; AMP deaminase	SIN_1011068	IPR001365; Adenosine/AMP deaminase domain#IPR006329; AMP deaminase
GSVIVT01011187001	IPR000537; UbiA prenyltransferase family	SIN_1011067	IPR000537; UbiA prenyltransferase family
GSVIVT01011346001	IPR027246; Eukaryotic porin/Tom40	SIN_1007977	IPR027246; Eukaryotic porin/Tom40
GSVIVT01011347001	IPR004776; Auxin efflux carrier	SIN_1007978	IPR004776; Auxin efflux carrier
GSVIVT01011348001	IPR002022; Pectate lyase/Amb allergen#IPR007524; Pectate lyase, N-terminal#IPR018082; AmbAllergen	SIN_1007979	IPR002022; Pectate lyase/Amb allergen#IPR007524; Pectate lyase, N-terminal#IPR018082; AmbAllergen
GSVIVT01011349001	IPR000969; Structure-specific recognition protein#IPR009071; High mobility group box domain#IPR013719; Domain of unknown function DUF1747#IPR024954; SSRP1 domain	SIN_1007980	IPR000969; Structure-specific recognition protein#IPR009071; High mobility group box domain#IPR013719; Domain of unknown function DUF1747#IPR024954; SSRP1 domain
GSVIVT01011351001	IPR001680; WD40 repeat#IPR017986; WD40-repeat-containing domain#IPR020472; G-protein beta WD-40 repeat	SIN_1007983	IPR001680; WD40 repeat#IPR017986; WD40-repeat-containing domain#IPR020472; G-protein beta WD-40 repeat
GSVIVT01011352001	IPR002843; ATPase, V0 complex, c/d subunit#IPR016727; ATPase, V0 complex, subunit d	SIN_1007984	IPR002843; ATPase, V0 complex, c/d subunit#IPR016727; ATPase, V0 complex, subunit d
GSVIVT01011353001	IPR012864; Cysteamine dioxygenase	SIN_1007985	IPR012864; Cysteamine dioxygenase
GSVIVT01011356001	IPR003657; DNA-binding WRKY	SIN_1007987	IPR003657; DNA-binding WRKY
GSVIVT01011357001	IPR000640; Translation elongation factor EFG, V domain#IPR000795; Elongation factor, GTP-binding domain#IPR006297; Elongation factor 4#IPR013842; GTP-binding protein LepA, C-terminal	SIN_1007988	IPR000640; Translation elongation factor EFG, V domain#IPR000795; Elongation factor, GTP-binding domain#IPR006297; Elongation factor 4#IPR013842; GTP-binding protein LepA, C-terminal
GSVIVT01011360001	IPR000048; IQ motif, EF-hand binding site#IPR025064; Domain of unknown function DUF4005	SIN_1007989	IPR000048; IQ motif, EF-hand binding site#IPR025064; Domain of unknown function DUF4005
GSVIVT01011361001	IPR018391; Pyrrolo-quinoline quinone beta-propeller repeat	SIN_1007990	IPR018391; Pyrrolo-quinoline quinone beta-propeller repeat
GSVIVT01011374001	IPR000719; Protein kinase domain#IPR001245; Serine-threonine/tyrosine-protein kinase catalytic domain#IPR001611; Leucine-rich repeat#IPR002290; Serine/threonine- / dual specificity protein kinase, catalytic domain#IPR002812; 3-dehydroquinate synthase#IPR003591; Leucine-rich repeat, typical subtype#IPR020635; Tyrosine-protein kinase, catalytic domain	SIN_1007992	IPR001568; Ribonuclease T2-like#IPR002812; 3-dehydroquinate synthase#IPR008183; Aldose 1-/Glucose-6-phosphate 1-epimerase#IPR015443; Aldose 1-epimerase
GSVIVT01011377001	IPR000047; Helix-turn-helix motif#IPR001356; Homeobox domain#IPR003106; Leucine zipper, homeobox-associated	SIN_1007994	IPR000047; Helix-turn-helix motif#IPR001356; Homeobox domain#IPR003106; Leucine zipper, homeobox-associated
GSVIVT01011378001	IPR002109; Glutaredoxin	SIN_1007995	IPR002109; Glutaredoxin
GSVIVT01011379001	IPR000504; RNA recognition motif domain	SIN_1007996	IPR000504; RNA recognition motif domain
GSVIVT01011380001	IPR011598; Myc-type, basic helix-loop-helix (bHLH) domain	SIN_1007997	IPR011598; Myc-type, basic helix-loop-helix (bHLH) domain
GSVIVT01011386001	IPR011598; Myc-type, basic helix-loop-helix (bHLH) domain	SIN_1008001	IPR011598; Myc-type, basic helix-loop-helix (bHLH) domain
GSVIVT01011388001	IPR019442; Domain of unknown function DUF2428, death-receptor-like	SIN_1008003	IPR019442; Domain of unknown function DUF2428, death-receptor-like
GSVIVT01011396001	IPR001478; PDZ domain#IPR001940; Peptidase S1C	SIN_1008004	IPR001478; PDZ domain#IPR001940; Peptidase S1C
GSVIVT01011401001	IPR013057; Amino acid transporter, transmembrane	SIN_1008012	IPR013057; Amino acid transporter, transmembrane
GSVIVT01011406001	IPR013057; Amino acid transporter, transmembrane	SIN_1008013	IPR013057; Amino acid transporter, transmembrane
GSVIVT01011429001	IPR001296; Glycosyl transferase, family 1#IPR013534; Starch synthase, catalytic domain	SIN_1008015	IPR001296; Glycosyl transferase, family 1#IPR013534; Starch synthase, catalytic domain
GSVIVT01011430001	IPR005176; Potentiating neddylation domain#IPR014764; Defective-in-cullin neddylation protein	SIN_1008016	IPR005176; Potentiating neddylation domain#IPR014764; Defective-in-cullin neddylation protein
GSVIVT01011433001	IPR003851; Zinc finger, Dof-type	SIN_1008018	IPR003851; Zinc finger, Dof-type
GSVIVT01011435001	IPR002048; EF-hand domain#IPR011992; EF-hand domain pair	SIN_1008020	IPR002048; EF-hand domain#IPR011992; EF-hand domain pair
GSVIVT01011436001	IPR001005; SANT/Myb domain#IPR017930; Myb domain	SIN_1008021	IPR001005; SANT/Myb domain#IPR017930; Myb domain
GSVIVT01011437001	IPR002963; Expansin#IPR007112; Expansin/pollen allergen, DPBB domain#IPR007117; Expansin, cellulose-binding-like domain#IPR007118; Expansin/Lol pI#IPR009009; RlpA-like double-psi beta-barrel domain	SIN_1008022	IPR002963; Expansin#IPR007112; Expansin/pollen allergen, DPBB domain#IPR007117; Expansin, cellulose-binding-like domain#IPR007118; Expansin/Lol pI#IPR009009; RlpA-like double-psi beta-barrel domain
GSVIVT01011438001	IPR000504; RNA recognition motif domain	SIN_1008023	IPR000504; RNA recognition motif domain
GSVIVT01011439001	IPR004087; K Homology domain#IPR004088; K Homology domain, type 1	SIN_1008024	IPR004087; K Homology domain#IPR004088; K Homology domain, type 1
GSVIVT01011443001	IPR006702; Uncharacterised protein family UPF0497, trans-membrane plant	SIN_1008025	IPR006702; Uncharacterised protein family UPF0497, trans-membrane plant
GSVIVT01011444001	IPR002885; Pentatricopeptide repeat	SIN_1008027	IPR002885; Pentatricopeptide repeat
GSVIVT01011445001	IPR003441; NAC domain	SIN_1008028	IPR003441; NAC domain
GSVIVT01011450001	IPR000277; Cys/Met metabolism, pyridoxal phosphate-dependent enzyme	SIN_1008030	IPR000277; Cys/Met metabolism, pyridoxal phosphate-dependent enzyme
GSVIVT01011451001	IPR004331; SPX, N-terminal	SIN_1008031	IPR004331; SPX, N-terminal
GSVIVT01011460001	IPR018971; Protein of unknown function DUF1997	SIN_1008033	IPR018971; Protein of unknown function DUF1997
GSVIVT01011464001	IPR003864; Domain of unknown function DUF221#IPR027815; Domain of unknown function DUF4463	SIN_1008035	IPR003864; Domain of unknown function DUF221#IPR027815; Domain of unknown function DUF4463
GSVIVT01011465001	IPR001471; AP2/ERF domain	SIN_1008036	IPR001471; AP2/ERF domain
GSVIVT01011467001	IPR000449; Ubiquitin-associated domain/translation elongation factor EF-Ts, N-terminal#IPR000719; Protein kinase domain#IPR001772; Kinase associated domain 1 (KA1)#IPR002290; Serine/threonine- / dual specificity protein kinase, catalytic domain#IPR015940; Ubiquitin-associated/translation elongation factor EF1B, N-terminal, eukaryote#IPR020635; Tyrosine-protein kinase, catalytic domain	SIN_1008037	IPR000449; Ubiquitin-associated domain/translation elongation factor EF-Ts, N-terminal#IPR000719; Protein kinase domain#IPR001772; Kinase associated domain 1 (KA1)#IPR002290; Serine/threonine- / dual specificity protein kinase, catalytic domain#IPR015940; Ubiquitin-associated/translation elongation factor EF1B, N-terminal, eukaryote#IPR020635; Tyrosine-protein kinase, catalytic domain
GSVIVT01011470001	IPR009769; Domain of unknown function DUF1336	SIN_1008038	IPR009769; Domain of unknown function DUF1336
GSVIVT01011471001	IPR000719; Protein kinase domain#IPR002290; Serine/threonine- / dual specificity protein kinase, catalytic domain#IPR020635; Tyrosine-protein kinase, catalytic domain	SIN_1008039	IPR000719; Protein kinase domain#IPR002290; Serine/threonine- / dual specificity protein kinase, catalytic domain#IPR020635; Tyrosine-protein kinase, catalytic domain
GSVIVT01011475001	IPR003245; Plastocyanin-like	SIN_1008041	IPR003245; Plastocyanin-like
GSVIVT01011476001	IPR003245; Plastocyanin-like	SIN_1008042	IPR003245; Plastocyanin-like
GSVIVT01011478001	IPR008238; Chorismate mutase, AroQ class, eukaryotic type#IPR020822; Chorismate mutase, type II	SIN_1008043	IPR008238; Chorismate mutase, AroQ class, eukaryotic type#IPR020822; Chorismate mutase, type II
GSVIVT01011479001	IPR002885; Pentatricopeptide repeat	SIN_1008044	IPR002885; Pentatricopeptide repeat
GSVIVT01011480001	IPR003774; Protein of unknown function UPF0301	SIN_1008045	IPR003774; Protein of unknown function UPF0301
GSVIVT01011482001	NULL	SIN_1008048	IPR005097; Saccharopine dehydrogenase / Homospermidine synthase
GSVIVT01011483001	IPR001537; tRNA/rRNA methyltransferase, SpoU	SIN_1008052	IPR001537; tRNA/rRNA methyltransferase, SpoU
GSVIVT01011484001	IPR003613; U box domain#IPR019474; Ubiquitin conjugation factor E4, core	SIN_1008053	IPR003613; U box domain#IPR019474; Ubiquitin conjugation factor E4, core
GSVIVT01011486001	IPR000340; Dual specificity phosphatase, catalytic domain#IPR014019; Phosphatase tensin type	SIN_1008054	IPR000340; Dual specificity phosphatase, catalytic domain#IPR014019; Phosphatase tensin type#IPR014020; Tensin phosphatase, C2 domain
GSVIVT01011487001	IPR000595; Cyclic nucleotide-binding domain	SIN_1008055	IPR000595; Cyclic nucleotide-binding domain
GSVIVT01011489001	IPR001841; Zinc finger, RING-type#IPR027370; RING-type zinc-finger, LisH dimerisation motif	SIN_1008056	IPR001841; Zinc finger, RING-type#IPR027370; RING-type zinc-finger, LisH dimerisation motif
GSVIVT01011490001	IPR025638; Protein of unknown function DUF4336	SIN_1008057	IPR025638; Protein of unknown function DUF4336
GSVIVT01011491001	NULL	SIN_1008058	IPR012417; Calmodulin-binding domain, plant
GSVIVT01011494001	IPR002885; Pentatricopeptide repeat	SIN_1008059	IPR002885; Pentatricopeptide repeat
GSVIVT01011500001	IPR002495; Glycosyl transferase, family 8	SIN_1008060	IPR002495; Glycosyl transferase, family 8
GSVIVT01011501001	IPR002885; Pentatricopeptide repeat	SIN_1008061	IPR002885; Pentatricopeptide repeat
GSVIVT01011504001	IPR000811; Glycosyl transferase, family 35	SIN_1008062	IPR000811; Glycosyl transferase, family 35
GSVIVT01011505001	IPR003604; Zinc finger, U1-type#IPR007087; Zinc finger, C2H2#IPR015880; Zinc finger, C2H2-like	SIN_1008063	IPR007087; Zinc finger, C2H2#IPR015880; Zinc finger, C2H2-like
GSVIVT01011508001	IPR009675; TPX2#IPR027329; TPX2, C-terminal domain	SIN_1008065	IPR009675; TPX2#IPR027329; TPX2, C-terminal domain
GSVIVT01011510001	IPR007863; Peptidase M16, C-terminal domain#IPR011765; Peptidase M16, N-terminal	SIN_1008067	IPR007863; Peptidase M16, C-terminal domain#IPR011765; Peptidase M16, N-terminal
GSVIVT01011514001	IPR024986; Sister chromatid cohesion C-terminal domain#IPR026003; HEAT repeat associated with sister chromatid cohesion protein	SIN_1008069	IPR001965; Zinc finger, PHD-type#IPR019787; Zinc finger, PHD-finger#IPR024986; Sister chromatid cohesion C-terminal domain#IPR026003; HEAT repeat associated with sister chromatid cohesion protein
GSVIVT01011680001	IPR021629; Mediator complex, subunit Med23	SIN_1013785	IPR021629; Mediator complex, subunit Med23
GSVIVT01011690001	IPR006461; Uncharacterised protein family Cys-rich	SIN_1013782	IPR006461; Uncharacterised protein family Cys-rich
GSVIVT01011701001	IPR000116; High mobility group, HMG-I/HMG-Y#IPR005818; Linker histone H1/H5, domain H15#IPR017956; AT hook, DNA-binding motif#IPR020478; AT hook-like	SIN_1013777	IPR000116; High mobility group, HMG-I/HMG-Y#IPR005818; Linker histone H1/H5, domain H15#IPR017956; AT hook, DNA-binding motif#IPR020478; AT hook-like
GSVIVT01011704001	IPR011417; AP180 N-terminal homology (ANTH) domain#IPR013809; Epsin-like, N-terminal	SIN_1013776	IPR011417; AP180 N-terminal homology (ANTH) domain#IPR013809; Epsin-like, N-terminal
GSVIVT01011705001	NULL	SIN_1013775	NULL
GSVIVT01011706001	IPR000225; Armadillo#IPR021133; HEAT, type 2	SIN_1013774	IPR000225; Armadillo#IPR000253; Forkhead-associated (FHA) domain#IPR021133; HEAT, type 2
GSVIVT01011707001	IPR019654; NAD(P)H-quinone oxidoreductase subunit L	SIN_1013773	IPR000008; C2 calcium-dependent membrane targeting#IPR018029; C2 membrane targeting protein#IPR019654; NAD(P)H-quinone oxidoreductase subunit L
GSVIVT01011718001	IPR000916; Bet v I domain#IPR024948; Major latex protein domain	SIN_1013772	IPR000916; Bet v I domain#IPR024948; Major latex protein domain
GSVIVT01011734001	IPR000620; Drug/metabolite transporter	SIN_1013771	IPR000620; Drug/metabolite transporter
GSVIVT01011737001	NULL	SIN_1013770	NULL
GSVIVT01011738001	IPR001356; Homeobox domain	SIN_1013769	IPR001356; Homeobox domain
GSVIVT01011740001	IPR019378; GDP-fucose protein O-fucosyltransferase	SIN_1013768	IPR019378; GDP-fucose protein O-fucosyltransferase
GSVIVT01011742001	IPR020818; Chaperonin Cpn10	SIN_1013767	IPR020818; Chaperonin Cpn10
GSVIVT01011744001	IPR002645; STAS domain#IPR011547; Sulphate transporter	SIN_1013766	IPR011547; Sulphate transporter
GSVIVT01011747001	IPR000086; NUDIX hydrolase domain#IPR020476; NUDIX hydrolase	SIN_1013765	IPR000086; NUDIX hydrolase domain#IPR020476; NUDIX hydrolase
GSVIVT01011748001	IPR005818; Linker histone H1/H5, domain H15#IPR020478; AT hook-like	SIN_1013764	IPR005818; Linker histone H1/H5, domain H15
GSVIVT01011753001	IPR001650; Helicase, C-terminal#IPR011545; DNA/RNA helicase, DEAD/DEAH box type, N-terminal#IPR014001; Helicase, superfamily 1/2, ATP-binding domain	SIN_1013760	IPR001650; Helicase, C-terminal#IPR011545; DNA/RNA helicase, DEAD/DEAH box type, N-terminal#IPR014001; Helicase, superfamily 1/2, ATP-binding domain
GSVIVT01011754001	IPR001356; Homeobox domain#IPR003106; Leucine zipper, homeobox-associated	SIN_1013759	IPR001356; Homeobox domain#IPR003106; Leucine zipper, homeobox-associated
GSVIVT01011757001	IPR027329; TPX2, C-terminal domain	SIN_1013754	IPR027329; TPX2, C-terminal domain
GSVIVT01011760001	IPR001623; DnaJ domain	SIN_1013751	IPR001623; DnaJ domain
GSVIVT01011763001	IPR002638; Quinolinate phosphoribosyl transferase, C-terminal#IPR022412; Quinolinate phosphoribosyl transferase, N-terminal	SIN_1013750	IPR002638; Quinolinate phosphoribosyl transferase, C-terminal#IPR022412; Quinolinate phosphoribosyl transferase, N-terminal
GSVIVT01011766001	IPR025322; Protein of unknown function DUF4228, plant	SIN_1013748	IPR025322; Protein of unknown function DUF4228, plant
GSVIVT01011767001	IPR000225; Armadillo#IPR003613; U box domain	SIN_1013747	IPR000225; Armadillo#IPR003613; U box domain
GSVIVT01011773001	IPR001117; Multicopper oxidase, type 1#IPR011706; Multicopper oxidase, type 2#IPR011707; Multicopper oxidase, type 3	SIN_1013746	IPR001117; Multicopper oxidase, type 1#IPR011706; Multicopper oxidase, type 2#IPR011707; Multicopper oxidase, type 3
GSVIVT01011778001	IPR006121; Heavy metal-associated domain, HMA	SIN_1013744	IPR006121; Heavy metal-associated domain, HMA
GSVIVT01011785001	NULL	SIN_1013739	NULL
GSVIVT01011788001	IPR006863; Erv1/Alr#IPR012336; Thioredoxin-like fold#IPR013766; Thioredoxin domain#IPR017905; ERV/ALR sulphydryl oxidase	SIN_1013737	IPR006863; Erv1/Alr#IPR012336; Thioredoxin-like fold#IPR013766; Thioredoxin domain#IPR017905; ERV/ALR sulphydryl oxidase
GSVIVT01011790001	IPR025322; Protein of unknown function DUF4228, plant#IPR025714; Methyltransferase domain#IPR026635; N-lysine methyltransferase See1-like	SIN_1013733	IPR025322; Protein of unknown function DUF4228, plant
GSVIVT01011792001	IPR013026; Tetratricopeptide repeat-containing domain#IPR019734; Tetratricopeptide repeat	SIN_1013729	IPR013026; Tetratricopeptide repeat-containing domain#IPR013105; Tetratricopeptide TPR2#IPR019734; Tetratricopeptide repeat
GSVIVT01011794001	IPR004328; BRO1 domain#IPR025304; ALIX V-shaped domain	SIN_1013723	IPR004328; BRO1 domain#IPR025304; ALIX V-shaped domain
GSVIVT01011796001	IPR001221; Phenol hydroxylase reductase#IPR001433; Oxidoreductase FAD/NAD(P)-binding	SIN_1013721	IPR001221; Phenol hydroxylase reductase#IPR001433; Oxidoreductase FAD/NAD(P)-binding#IPR017927; Ferredoxin reductase-type FAD-binding domain
GSVIVT01011801001	IPR002528; Multi antimicrobial extrusion protein	SIN_1013719	IPR002528; Multi antimicrobial extrusion protein
GSVIVT01011808001	IPR004277; Phosphatidyl serine synthase	SIN_1013718	IPR004277; Phosphatidyl serine synthase
GSVIVT01011809001	IPR001650; Helicase, C-terminal#IPR007502; Helicase-associated domain#IPR011545; DNA/RNA helicase, DEAD/DEAH box type, N-terminal#IPR011709; Domain of unknown function DUF1605#IPR014001; Helicase, superfamily 1/2, ATP-binding domain#IPR014720; Double-stranded RNA-binding domain	SIN_1013717	IPR001650; Helicase, C-terminal#IPR007502; Helicase-associated domain#IPR011545; DNA/RNA helicase, DEAD/DEAH box type, N-terminal#IPR011709; Domain of unknown function DUF1605#IPR014001; Helicase, superfamily 1/2, ATP-binding domain#IPR014720; Double-stranded RNA-binding domain
GSVIVT01011810001	IPR000741; Fructose-bisphosphate aldolase, class-I	SIN_1013716	IPR000741; Fructose-bisphosphate aldolase, class-I
GSVIVT01011812001	IPR005123; Oxoglutarate/iron-dependent dioxygenase#IPR006620; Prolyl 4-hydroxylase, alpha subunit	SIN_1013714	IPR005123; Oxoglutarate/iron-dependent dioxygenase#IPR006620; Prolyl 4-hydroxylase, alpha subunit
GSVIVT01011814001	IPR002934; Nucleotidyl transferase domain#IPR007010; Poly(A) polymerase, RNA-binding domain#IPR007012; Poly(A) polymerase, central domain	SIN_1013711	IPR002934; Nucleotidyl transferase domain#IPR007010; Poly(A) polymerase, RNA-binding domain#IPR007012; Poly(A) polymerase, central domain
GSVIVT01011819001	IPR000571; Zinc finger, CCCH-type	SIN_1013710	IPR000571; Zinc finger, CCCH-type
GSVIVT01011832001	IPR000326; Phosphatidic acid phosphatase type 2/haloperoxidase	SIN_1013708	IPR000326; Phosphatidic acid phosphatase type 2/haloperoxidase
GSVIVT01011842001	IPR000719; Protein kinase domain#IPR001611; Leucine-rich repeat#IPR002290; Serine/threonine- / dual specificity protein kinase, catalytic domain#IPR003591; Leucine-rich repeat, typical subtype#IPR013210; Leucine-rich repeat-containing N-terminal, type 2#IPR020635; Tyrosine-protein kinase, catalytic domain	SIN_1013704	IPR000719; Protein kinase domain#IPR001611; Leucine-rich repeat#IPR002290; Serine/threonine- / dual specificity protein kinase, catalytic domain#IPR013210; Leucine-rich repeat-containing N-terminal, type 2#IPR020635; Tyrosine-protein kinase, catalytic domain
GSVIVT01011845001	IPR003388; Reticulon	SIN_1013702	IPR003388; Reticulon
GSVIVT01011846001	IPR009606; Protein of unknown function DUF1218	SIN_1013700	NULL
GSVIVT01011848001	IPR008507; Protein of unknown function DUF789	SIN_1013698	IPR008507; Protein of unknown function DUF789
GSVIVT01011850001	IPR000719; Protein kinase domain#IPR002290; Serine/threonine- / dual specificity protein kinase, catalytic domain#IPR020635; Tyrosine-protein kinase, catalytic domain	SIN_1013697	IPR000719; Protein kinase domain#IPR002290; Serine/threonine- / dual specificity protein kinase, catalytic domain#IPR020635; Tyrosine-protein kinase, catalytic domain
GSVIVT01011852001	IPR002067; Mitochondrial carrier protein#IPR018108; Mitochondrial substrate/solute carrier	SIN_1013696	IPR002067; Mitochondrial carrier protein#IPR018108; Mitochondrial substrate/solute carrier
GSVIVT01011854001	IPR000719; Protein kinase domain#IPR002290; Serine/threonine- / dual specificity protein kinase, catalytic domain#IPR020635; Tyrosine-protein kinase, catalytic domain#IPR025287; Wall-associated receptor kinase galacturonan-binding domain	SIN_1013693	IPR000719; Protein kinase domain#IPR002290; Serine/threonine- / dual specificity protein kinase, catalytic domain#IPR020635; Tyrosine-protein kinase, catalytic domain
GSVIVT01011857001	IPR000719; Protein kinase domain#IPR001611; Leucine-rich repeat#IPR002290; Serine/threonine- / dual specificity protein kinase, catalytic domain#IPR013210; Leucine-rich repeat-containing N-terminal, type 2#IPR020635; Tyrosine-protein kinase, catalytic domain#IPR025875; Leucine rich repeat 4	SIN_1013691	IPR000719; Protein kinase domain#IPR001611; Leucine-rich repeat#IPR002290; Serine/threonine- / dual specificity protein kinase, catalytic domain#IPR013210; Leucine-rich repeat-containing N-terminal, type 2#IPR020635; Tyrosine-protein kinase, catalytic domain#IPR025875; Leucine rich repeat 4
GSVIVT01011862001	IPR001279; Beta-lactamase-like	SIN_1013690	IPR001279; Beta-lactamase-like#IPR003406; Glycosyl transferase, family 14
GSVIVT01011867001	IPR001623; DnaJ domain	SIN_1013688	IPR001623; DnaJ domain
GSVIVT01011869001	IPR012438; Protein of unknown function DUF1639	SIN_1013686	IPR012438; Protein of unknown function DUF1639
GSVIVT01011872001	IPR001005; SANT/Myb domain#IPR017930; Myb domain	SIN_1013683	IPR001005; SANT/Myb domain#IPR017930; Myb domain
GSVIVT01011873001	IPR011598; Myc-type, basic helix-loop-helix (bHLH) domain	SIN_1013682	IPR011598; Myc-type, basic helix-loop-helix (bHLH) domain
GSVIVT01011878001	NULL	SIN_1013680	NULL
GSVIVT01011879001	IPR006015; Universal stress protein A#IPR006016; UspA	SIN_1013679	IPR006015; Universal stress protein A#IPR006016; UspA
GSVIVT01011886001	IPR002627; tRNA isopentenyltransferase	SIN_1013675	IPR002627; tRNA isopentenyltransferase
GSVIVT01011887001	IPR002885; Pentatricopeptide repeat	SIN_1013674	IPR002885; Pentatricopeptide repeat
GSVIVT01011889001	IPR005061; Domain of unknown function DUF292, eukaryotic	SIN_1013673	IPR005061; Domain of unknown function DUF292, eukaryotic
GSVIVT01011890001	IPR007087; Zinc finger, C2H2	SIN_1013672	IPR007087; Zinc finger, C2H2
GSVIVT01011891001	IPR005749; Ribosomal protein L15, bacterial-type#IPR021131; Ribosomal protein L18e/L15P	SIN_1013671	IPR021131; Ribosomal protein L18e/L15P
GSVIVT01011892001	NULL	SIN_1013670	NULL
GSVIVT01011894001	IPR009606; Protein of unknown function DUF1218	SIN_1013668	IPR009606; Protein of unknown function DUF1218
GSVIVT01011895001	IPR004883; Lateral organ boundaries, LOB	SIN_1013666	IPR004883; Lateral organ boundaries, LOB
GSVIVT01011897001	IPR000315; Zinc finger, B-box#IPR010402; CCT domain	SIN_1013665	IPR000315; Zinc finger, B-box#IPR010402; CCT domain
GSVIVT01011901001	IPR001509; NAD-dependent epimerase/dehydratase	SIN_1013662	IPR001509; NAD-dependent epimerase/dehydratase
GSVIVT01011902001	IPR001471; AP2/ERF domain	SIN_1013660	IPR001471; AP2/ERF domain
GSVIVT01011904001	IPR000322; Glycoside hydrolase, family 31	SIN_1013659	IPR000322; Glycoside hydrolase, family 31
GSVIVT01011906001	NULL	SIN_1013657	NULL
GSVIVT01011908001	IPR000109; Proton-dependent oligopeptide transporter family#IPR014830; Glycolipid transfer protein domain	SIN_1013656	IPR000109; Proton-dependent oligopeptide transporter family
GSVIVT01011909001	IPR001078; 2-oxoacid dehydrogenase acyltransferase, catalytic domain	SIN_1013654	IPR000089; Biotin/lipoyl attachment#IPR001078; 2-oxoacid dehydrogenase acyltransferase, catalytic domain#IPR004167; E3 binding
GSVIVT01011916001	IPR000719; Protein kinase domain#IPR002290; Serine/threonine- / dual specificity protein kinase, catalytic domain#IPR020635; Tyrosine-protein kinase, catalytic domain	SIN_1013650	IPR000719; Protein kinase domain#IPR002290; Serine/threonine- / dual specificity protein kinase, catalytic domain#IPR020635; Tyrosine-protein kinase, catalytic domain
GSVIVT01011922001	IPR020966; Aluminum-activated malate transporter	SIN_1013648	IPR020966; Aluminum-activated malate transporter
GSVIVT01011926001	IPR006461; Uncharacterised protein family Cys-rich	SIN_1013644	IPR006461; Uncharacterised protein family Cys-rich
GSVIVT01011929001	IPR004827; Basic-leucine zipper domain#IPR025422; Transcription factor TGA like domain	SIN_1013641	IPR004827; Basic-leucine zipper domain#IPR025422; Transcription factor TGA like domain
GSVIVT01011930001	IPR007603; Choline transporter-like	SIN_1013640	IPR007603; Choline transporter-like
GSVIVT01011939001	IPR021419; Mediator complex, subunit Med25, von Willebrand factor type A	SIN_1013638	IPR021419; Mediator complex, subunit Med25, von Willebrand factor type A
GSVIVT01011942001	IPR001005; SANT/Myb domain#IPR017930; Myb domain	SIN_1013637	IPR001005; SANT/Myb domain#IPR017930; Myb domain
GSVIVT01011943001	IPR007087; Zinc finger, C2H2#IPR015880; Zinc finger, C2H2-like	SIN_1013636	IPR007087; Zinc finger, C2H2#IPR015880; Zinc finger, C2H2-like
GSVIVT01011944001	IPR009410; Allene oxide cyclase	SIN_1013635	IPR009410; Allene oxide cyclase
GSVIVT01011948001	IPR001611; Leucine-rich repeat#IPR024788; Malectin-like carbohydrate-binding domain	SIN_1013633	IPR001611; Leucine-rich repeat#IPR013210; Leucine-rich repeat-containing N-terminal, type 2#IPR024788; Malectin-like carbohydrate-binding domain
GSVIVT01011952001	IPR000719; Protein kinase domain#IPR002290; Serine/threonine- / dual specificity protein kinase, catalytic domain	SIN_1013630	IPR000719; Protein kinase domain#IPR002290; Serine/threonine- / dual specificity protein kinase, catalytic domain
GSVIVT01011954001	IPR003441; NAC domain	SIN_1013628	IPR003441; NAC domain
GSVIVT01011959001	IPR001841; Zinc finger, RING-type#IPR019396; Transmembrane Fragile-X-F-associated protein	SIN_1013627	IPR001841; Zinc finger, RING-type#IPR019396; Transmembrane Fragile-X-F-associated protein
GSVIVT01011960001	IPR011598; Myc-type, basic helix-loop-helix (bHLH) domain	SIN_1013626	IPR011598; Myc-type, basic helix-loop-helix (bHLH) domain
GSVIVT01011962001	IPR005333; Transcription factor, TCP#IPR017887; Transcription factor TCP subgroup#IPR017888; CYC/TB1, R domain	SIN_1013625	IPR005333; Transcription factor, TCP#IPR017887; Transcription factor TCP subgroup#IPR017888; CYC/TB1, R domain
GSVIVT01011963001	IPR002293; Amino acid/polyamine transporter I#IPR007590; CWC16 protein#IPR015606; Cationic amino acid transporter	SIN_1013624	IPR007590; CWC16 protein
GSVIVT01011966001	NULL	SIN_1013622	NULL
GSVIVT01011969001	IPR004877; Cytochrome b561, eukaryote#IPR006593; Cytochrome b561/ferric reductase transmembrane	SIN_1013621	IPR004877; Cytochrome b561, eukaryote#IPR006593; Cytochrome b561/ferric reductase transmembrane
GSVIVT01011970001	IPR003819; Taurine catabolism dioxygenase TauD/TfdA	SIN_1013620	IPR003819; Taurine catabolism dioxygenase TauD/TfdA
GSVIVT01011971001	IPR019050; FDF domain#IPR025609; Lsm14 N-terminal#IPR025761; FFD box#IPR025762; DFDF domain#IPR025768; TFG box	SIN_1013619	IPR019050; FDF domain#IPR025609; Lsm14 N-terminal#IPR025761; FFD box#IPR025762; DFDF domain#IPR025768; TFG box
GSVIVT01011972001	NULL	SIN_1013618	NULL
GSVIVT01011974001	IPR001611; Leucine-rich repeat#IPR025875; Leucine rich repeat 4	SIN_1013617	IPR003591; Leucine-rich repeat, typical subtype
GSVIVT01011976001	IPR006460; Protein of unknown function DUF617, plant	SIN_1013614	IPR006460; Protein of unknown function DUF617, plant
GSVIVT01011978001	IPR000086; NUDIX hydrolase domain#IPR020476; NUDIX hydrolase	SIN_1013612	IPR000086; NUDIX hydrolase domain#IPR020476; NUDIX hydrolase
GSVIVT01011981001	IPR003439; ABC transporter-like#IPR003593; AAA+ ATPase domain#IPR013525; ABC-2 type transporter	SIN_1013611	IPR003439; ABC transporter-like#IPR003593; AAA+ ATPase domain#IPR013525; ABC-2 type transporter
GSVIVT01012001001	IPR004331; SPX, N-terminal#IPR004342; EXS, C-terminal	SIN_1013609	IPR004331; SPX, N-terminal#IPR004342; EXS, C-terminal
GSVIVT01012006001	IPR002048; EF-hand domain#IPR011992; EF-hand domain pair	SIN_1013608	IPR002048; EF-hand domain#IPR011992; EF-hand domain pair
GSVIVT01012008001	IPR000719; Protein kinase domain#IPR001245; Serine-threonine/tyrosine-protein kinase catalytic domain#IPR002290; Serine/threonine- / dual specificity protein kinase, catalytic domain#IPR020635; Tyrosine-protein kinase, catalytic domain	SIN_1013606	IPR000719; Protein kinase domain#IPR002290; Serine/threonine- / dual specificity protein kinase, catalytic domain#IPR020635; Tyrosine-protein kinase, catalytic domain
GSVIVT01012018001	IPR001841; Zinc finger, RING-type	SIN_1013605	IPR001841; Zinc finger, RING-type
GSVIVT01012020001	IPR001841; Zinc finger, RING-type#IPR011016; Zinc finger, RING-CH-type	SIN_1013602	IPR001841; Zinc finger, RING-type
GSVIVT01012023001	IPR001494; Importin-beta, N-terminal domain	SIN_1013601	IPR001494; Importin-beta, N-terminal domain
GSVIVT01012027001	NULL	SIN_1013600	NULL
GSVIVT01012028001	IPR018710; Protein of unknown function DUF2232, membrane	SIN_1013599	NULL
GSVIVT01012494001	IPR007705; Vesicle transport v-SNARE, N-terminal	SIN_1018812	IPR007705; Vesicle transport v-SNARE, N-terminal
GSVIVT01012622001	IPR004864; Late embryogenesis abundant protein, LEA-14	SIN_1026985	IPR004864; Late embryogenesis abundant protein, LEA-14
GSVIVT01012625001	NULL	SIN_1026984	NULL
GSVIVT01012626001	IPR005177; Bifunctional kinase-pyrophosphorylase	SIN_1026983	IPR005177; Bifunctional kinase-pyrophosphorylase
GSVIVT01012628001	IPR005123; Oxoglutarate/iron-dependent dioxygenase#IPR026992; Non-haem dioxygenase N-terminal domain	SIN_1026982	IPR005123; Oxoglutarate/iron-dependent dioxygenase#IPR026992; Non-haem dioxygenase N-terminal domain
GSVIVT01012634001	IPR019367; PDZ-binding protein, CRIPT	SIN_1026980	IPR019367; PDZ-binding protein, CRIPT
GSVIVT01012636001	IPR002922; Thiazole biosynthetic enzyme Thi4 family	SIN_1026979	IPR002922; Thiazole biosynthetic enzyme Thi4 family
GSVIVT01012640001	IPR000095; CRIB domain	SIN_1026976	IPR000095; CRIB domain
GSVIVT01012643001	IPR001356; Homeobox domain#IPR002913; START domain	SIN_1026975	IPR001356; Homeobox domain#IPR002913; START domain
GSVIVT01012651001	IPR006145; Pseudouridine synthase, RsuA/RluB/C/D/E/F	SIN_1026973	IPR006145; Pseudouridine synthase, RsuA/RluB/C/D/E/F
GSVIVT01012652001	IPR001128; Cytochrome P450#IPR002401; Cytochrome P450, E-class, group I	SIN_1026972	IPR001128; Cytochrome P450#IPR002401; Cytochrome P450, E-class, group I
GSVIVT01012655001	IPR000225; Armadillo#IPR002641; Patatin/Phospholipase A2-related#IPR003591; Leucine-rich repeat, typical subtype	SIN_1026969	IPR000225; Armadillo#IPR002641; Patatin/Phospholipase A2-related#IPR003591; Leucine-rich repeat, typical subtype
GSVIVT01012657001	IPR000719; Protein kinase domain#IPR002290; Serine/threonine- / dual specificity protein kinase, catalytic domain#IPR020635; Tyrosine-protein kinase, catalytic domain	SIN_1026968	IPR000719; Protein kinase domain#IPR002290; Serine/threonine- / dual specificity protein kinase, catalytic domain#IPR020635; Tyrosine-protein kinase, catalytic domain
GSVIVT01012710001	IPR010325; Rhamnogalacturonate lyase	SIN_1026955	IPR010325; Rhamnogalacturonate lyase
GSVIVT01012825001	IPR000368; Sucrose synthase#IPR001296; Glycosyl transferase, family 1#IPR006380; Sucrose-phosphate synthase	SIN_1007310	IPR001296; Glycosyl transferase, family 1#IPR006380; Sucrose-phosphate synthase
GSVIVT01012828001	IPR000644; CBS domain#IPR001807; Chloride channel, voltage gated#IPR002251; Chloride channel ClC-plant	SIN_1007306	IPR000644; CBS domain#IPR001807; Chloride channel, voltage gated#IPR002251; Chloride channel ClC-plant
GSVIVT01012838001	IPR007235; Glycosyl transferase, family 28, C-terminal#IPR009695; Diacylglycerol glucosyltransferase, N-terminal	SIN_1007304	IPR007235; Glycosyl transferase, family 28, C-terminal#IPR009695; Diacylglycerol glucosyltransferase, N-terminal
GSVIVT01012858001	IPR000270; Phox/Bem1p#IPR013026; Tetratricopeptide repeat-containing domain#IPR019734; Tetratricopeptide repeat	SIN_1007295	IPR000270; Phox/Bem1p#IPR001440; Tetratricopeptide TPR-1#IPR013026; Tetratricopeptide repeat-containing domain#IPR019734; Tetratricopeptide repeat
GSVIVT01012859001	IPR012913; Glucosidase II beta subunit-like	SIN_1007294	IPR012913; Glucosidase II beta subunit-like
GSVIVT01012860001	IPR000449; Ubiquitin-associated domain/translation elongation factor EF-Ts, N-terminal#IPR015940; Ubiquitin-associated/translation elongation factor EF1B, N-terminal, eukaryote#IPR019955; Ubiquitin supergroup	SIN_1007293	IPR000449; Ubiquitin-associated domain/translation elongation factor EF-Ts, N-terminal#IPR015940; Ubiquitin-associated/translation elongation factor EF1B, N-terminal, eukaryote
GSVIVT01012862001	IPR002048; EF-hand domain	SIN_1007288	IPR002048; EF-hand domain
GSVIVT01012863001	IPR011510; Sterile alpha motif, type 2	SIN_1007287	IPR011510; Sterile alpha motif, type 2
GSVIVT01012865001	NULL	SIN_1007283	NULL
GSVIVT01012872001	IPR014946; Protein of unknown function DUF1817	SIN_1007282	IPR014946; Protein of unknown function DUF1817
GSVIVT01012874001	NULL	SIN_1007281	NULL
GSVIVT01012889001	NULL	SIN_1007274	NULL
GSVIVT01012897001	IPR001356; Homeobox domain#IPR005539; ELK#IPR005540; KNOX1#IPR005541; KNOX2#IPR008422; Homeobox KN domain	SIN_1007270	IPR001356; Homeobox domain#IPR005539; ELK#IPR005540; KNOX1#IPR005541; KNOX2#IPR008422; Homeobox KN domain
GSVIVT01012898001	IPR002130; Cyclophilin-like peptidyl-prolyl cis-trans isomerase domain	SIN_1006190	IPR002130; Cyclophilin-like peptidyl-prolyl cis-trans isomerase domain
GSVIVT01012900001	IPR000467; G-patch domain	SIN_1006183	IPR000467; G-patch domain
GSVIVT01013365001	IPR000210; BTB/POZ-like#IPR000421; Coagulation factor 5/8 C-terminal type domain#IPR011705; BTB/Kelch-associated#IPR013069; BTB/POZ#IPR022041; Farnesoic acid O-methyl transferase	SIN_1015802	IPR000210; BTB/POZ-like#IPR000421; Coagulation factor 5/8 C-terminal type domain#IPR013069; BTB/POZ#IPR022041; Farnesoic acid O-methyl transferase
GSVIVT01013367001	IPR010582; Catalase immune-responsive domain#IPR011614; Catalase core domain#IPR018028; Catalase, mono-functional, haem-containing	SIN_1015806	IPR010582; Catalase immune-responsive domain#IPR011614; Catalase core domain#IPR018028; Catalase, mono-functional, haem-containing
GSVIVT01013370001	IPR000270; Phox/Bem1p#IPR003035; RWP-RK domain	SIN_1015807	IPR000270; Phox/Bem1p#IPR003035; RWP-RK domain
GSVIVT01013375001	IPR000719; Protein kinase domain#IPR001245; Serine-threonine/tyrosine-protein kinase catalytic domain#IPR002290; Serine/threonine- / dual specificity protein kinase, catalytic domain#IPR020635; Tyrosine-protein kinase, catalytic domain	SIN_1015808	IPR000719; Protein kinase domain#IPR001245; Serine-threonine/tyrosine-protein kinase catalytic domain#IPR002290; Serine/threonine- / dual specificity protein kinase, catalytic domain#IPR020635; Tyrosine-protein kinase, catalytic domain
GSVIVT01013378001	IPR000719; Protein kinase domain#IPR002290; Serine/threonine- / dual specificity protein kinase, catalytic domain#IPR020635; Tyrosine-protein kinase, catalytic domain	SIN_1015809	IPR000719; Protein kinase domain#IPR002290; Serine/threonine- / dual specificity protein kinase, catalytic domain#IPR020635; Tyrosine-protein kinase, catalytic domain
GSVIVT01013379001	IPR008166; Domain of unknown function DUF23	SIN_1015810	IPR008166; Domain of unknown function DUF23
GSVIVT01013381001	IPR001487; Bromodomain	SIN_1015811	IPR001487; Bromodomain#IPR009071; High mobility group box domain
GSVIVT01013397001	NULL	SIN_1015812	IPR001810; F-box domain#IPR006652; Kelch repeat type 1
GSVIVT01013399001	IPR001932; Protein phosphatase 2C (PP2C)-like domain#IPR015655; Protein phosphatase 2C	SIN_1015813	IPR001932; Protein phosphatase 2C (PP2C)-like domain#IPR015655; Protein phosphatase 2C
GSVIVT01013403001	IPR003823; Domain of unknown function CP12#IPR020828; Glyceraldehyde 3-phosphate dehydrogenase, NAD(P) binding domain#IPR020829; Glyceraldehyde 3-phosphate dehydrogenase, catalytic domain#IPR020831; Glyceraldehyde/Erythrose phosphate dehydrogenase family	SIN_1015817	IPR003823; Domain of unknown function CP12#IPR020828; Glyceraldehyde 3-phosphate dehydrogenase, NAD(P) binding domain#IPR020829; Glyceraldehyde 3-phosphate dehydrogenase, catalytic domain#IPR020831; Glyceraldehyde/Erythrose phosphate dehydrogenase family
GSVIVT01013414001	IPR003663; Sugar/inositol transporter#IPR005828; General substrate transporter#IPR020846; Major facilitator superfamily domain	SIN_1015821	IPR003663; Sugar/inositol transporter#IPR005828; General substrate transporter#IPR020846; Major facilitator superfamily domain
GSVIVT01013417001	IPR019448; EEIG1/EHBP1 N-terminal domain	SIN_1015822	IPR019448; EEIG1/EHBP1 N-terminal domain
GSVIVT01013419001	IPR003441; NAC domain	SIN_1015824	IPR003441; NAC domain
GSVIVT01013423001	IPR002068; Alpha crystallin/Hsp20 domain	SIN_1015826	IPR002068; Alpha crystallin/Hsp20 domain
GSVIVT01013425001	IPR002225; 3-beta hydroxysteroid dehydrogenase/isomerase#IPR028110; Protein of unknown function DUF4499	SIN_1015827	IPR002225; 3-beta hydroxysteroid dehydrogenase/isomerase#IPR028110; Protein of unknown function DUF4499
GSVIVT01013426001	IPR005175; Domain of unknown function DUF296#IPR017956; AT hook, DNA-binding motif	SIN_1015828	IPR005175; Domain of unknown function DUF296
GSVIVT01013428001	IPR001005; SANT/Myb domain#IPR007526; SWIRM domain#IPR017884; SANT domain	SIN_1015829	IPR001005; SANT/Myb domain#IPR017884; SANT domain
GSVIVT01013430001	IPR000504; RNA recognition motif domain	SIN_1015830	IPR000504; RNA recognition motif domain
GSVIVT01013442001	IPR000023; Phosphofructokinase domain	SIN_1015834	NULL
GSVIVT01013446001	IPR013212; Mad3/BUB1 homology region 1#IPR015661; Mitotic checkpoint serine/threonine protein kinase Bub1/Mitotic spindle checkpoint component Mad3	SIN_1015836	IPR013212; Mad3/BUB1 homology region 1#IPR015661; Mitotic checkpoint serine/threonine protein kinase Bub1/Mitotic spindle checkpoint component Mad3
GSVIVT01013447001	IPR003823; Domain of unknown function CP12	SIN_1015837	IPR003823; Domain of unknown function CP12
GSVIVT01013450001	IPR001344; Chlorophyll A-B binding protein, plant#IPR022796; Chlorophyll A-B binding protein	SIN_1015838	IPR001344; Chlorophyll A-B binding protein, plant#IPR022796; Chlorophyll A-B binding protein
GSVIVT01013456001	IPR025322; Protein of unknown function DUF4228, plant	SIN_1015840	IPR025322; Protein of unknown function DUF4228, plant
GSVIVT01013459001	IPR006869; Domain of unknown function DUF547#IPR025757; Ternary complex factor MIP1, leucine-zipper	SIN_1015841	IPR006869; Domain of unknown function DUF547#IPR025757; Ternary complex factor MIP1, leucine-zipper
GSVIVT01013466001	IPR001602; Uncharacterised protein family UPF0047	SIN_1015842	IPR001602; Uncharacterised protein family UPF0047
GSVIVT01013474001	IPR004853; Triose-phosphate transporter domain	SIN_1015844	IPR004853; Triose-phosphate transporter domain
GSVIVT01013734001	IPR000489; Pterin-binding#IPR002085; Alcohol dehydrogenase superfamily, zinc-type#IPR013154; Alcohol dehydrogenase GroES-like#IPR020843; Polyketide synthase, enoylreductase	SIN_1026659	IPR002085; Alcohol dehydrogenase superfamily, zinc-type#IPR003863; Protein of unknown function DUF220#IPR013154; Alcohol dehydrogenase GroES-like#IPR020843; Polyketide synthase, enoylreductase
GSVIVT01013737001	IPR000555; JAB/MPN domain	SIN_1026655	IPR000555; JAB/MPN domain
GSVIVT01013761001	IPR004567; Type II pantothenate kinase	SIN_1026654	IPR004567; Type II pantothenate kinase
GSVIVT01013771001	IPR000743; Glycoside hydrolase, family 28#IPR006626; Parallel beta-helix repeat	SIN_1026650	IPR000743; Glycoside hydrolase, family 28#IPR006626; Parallel beta-helix repeat
GSVIVT01013778001	IPR006780; YABBY protein	SIN_1026647	IPR006780; YABBY protein
GSVIVT01013784001	IPR019009; Signal recognition particle receptor, beta subunit#IPR024156; Small GTPase superfamily, ARF type	SIN_1026644	IPR019009; Signal recognition particle receptor, beta subunit#IPR024156; Small GTPase superfamily, ARF type
GSVIVT01013785001	IPR013650; ATP-grasp fold, succinyl-CoA synthetase-type	SIN_1026643	IPR013650; ATP-grasp fold, succinyl-CoA synthetase-type
GSVIVT01013786001	NULL	SIN_1026642	IPR001810; F-box domain
GSVIVT01013787001	IPR000719; Protein kinase domain#IPR002290; Serine/threonine- / dual specificity protein kinase, catalytic domain#IPR013210; Leucine-rich repeat-containing N-terminal, type 2#IPR020635; Tyrosine-protein kinase, catalytic domain	SIN_1026640	IPR000719; Protein kinase domain#IPR001611; Leucine-rich repeat#IPR002290; Serine/threonine- / dual specificity protein kinase, catalytic domain#IPR013210; Leucine-rich repeat-containing N-terminal, type 2#IPR020635; Tyrosine-protein kinase, catalytic domain
GSVIVT01013788001	IPR025846; PMR5 N-terminal domain#IPR026057; PC-Esterase	SIN_1026638	IPR025846; PMR5 N-terminal domain#IPR026057; PC-Esterase
GSVIVT01013790001	IPR001356; Homeobox domain#IPR005539; ELK#IPR005540; KNOX1#IPR005541; KNOX2#IPR008422; Homeobox KN domain	SIN_1026637	IPR001356; Homeobox domain#IPR005539; ELK#IPR005540; KNOX1#IPR005541; KNOX2#IPR008422; Homeobox KN domain
GSVIVT01013797001	IPR004033; UbiE/COQ5 methyltransferase	SIN_1026636	IPR004033; UbiE/COQ5 methyltransferase
GSVIVT01013798001	IPR000719; Protein kinase domain#IPR002290; Serine/threonine- / dual specificity protein kinase, catalytic domain#IPR002902; Gnk2-homologous domain#IPR020635; Tyrosine-protein kinase, catalytic domain	SIN_1026634	IPR000719; Protein kinase domain#IPR001320; Ionotropic glutamate receptor#IPR001638; Extracellular solute-binding protein, family 3#IPR001828; Extracellular ligand-binding receptor#IPR002290; Serine/threonine- / dual specificity protein kinase, catalytic domain#IPR002902; Gnk2-homologous domain#IPR020635; Tyrosine-protein kinase, catalytic domain
GSVIVT01013799001	IPR000719; Protein kinase domain#IPR002290; Serine/threonine- / dual specificity protein kinase, catalytic domain#IPR002902; Gnk2-homologous domain#IPR020635; Tyrosine-protein kinase, catalytic domain	SIN_1026633	IPR000719; Protein kinase domain#IPR002290; Serine/threonine- / dual specificity protein kinase, catalytic domain#IPR002902; Gnk2-homologous domain#IPR020635; Tyrosine-protein kinase, catalytic domain
GSVIVT01013806001	IPR002192; Pyruvate phosphate dikinase, PEP/pyruvate-binding	SIN_1026628	IPR002192; Pyruvate phosphate dikinase, PEP/pyruvate-binding
GSVIVT01013838001	IPR000070; Pectinesterase, catalytic	SIN_1012026	IPR000070; Pectinesterase, catalytic
GSVIVT01013839001	IPR000070; Pectinesterase, catalytic	SIN_1012025	IPR000070; Pectinesterase, catalytic
GSVIVT01013874001	IPR003245; Plastocyanin-like	SIN_1016746	IPR003245; Plastocyanin-like
GSVIVT01013876001	IPR004023; Mago nashi protein	SIN_1016745	IPR004023; Mago nashi protein
GSVIVT01013888001	IPR005123; Oxoglutarate/iron-dependent dioxygenase#IPR026992; Non-haem dioxygenase N-terminal domain	SIN_1016739	IPR005123; Oxoglutarate/iron-dependent dioxygenase#IPR026992; Non-haem dioxygenase N-terminal domain
GSVIVT01013934001	IPR001471; AP2/ERF domain	SIN_1016730	IPR001471; AP2/ERF domain
GSVIVT01013938001	IPR000023; Phosphofructokinase domain#IPR022953; Phosphofructokinase	SIN_1016728	IPR000023; Phosphofructokinase domain#IPR022953; Phosphofructokinase
GSVIVT01013975001	IPR001680; WD40 repeat	SIN_1016727	IPR001680; WD40 repeat
GSVIVT01013977001	IPR007129; Ubiquinol-cytochrome c chaperone, CBP3#IPR021150; Ubiquinol-cytochrome c chaperone/UPF0174	SIN_1016725	IPR007129; Ubiquinol-cytochrome c chaperone, CBP3#IPR021150; Ubiquinol-cytochrome c chaperone/UPF0174
GSVIVT01014003001	IPR001206; Diacylglycerol kinase, catalytic domain	SIN_1016717	IPR001206; Diacylglycerol kinase, catalytic domain
GSVIVT01014025001	IPR003663; Sugar/inositol transporter#IPR005828; General substrate transporter#IPR020846; Major facilitator superfamily domain	SIN_1016707	IPR005828; General substrate transporter#IPR020846; Major facilitator superfamily domain
GSVIVT01014037001	IPR000719; Protein kinase domain#IPR001611; Leucine-rich repeat#IPR002290; Serine/threonine- / dual specificity protein kinase, catalytic domain#IPR003591; Leucine-rich repeat, typical subtype#IPR020635; Tyrosine-protein kinase, catalytic domain#IPR025875; Leucine rich repeat 4	SIN_1016691	IPR000719; Protein kinase domain#IPR001611; Leucine-rich repeat#IPR002290; Serine/threonine- / dual specificity protein kinase, catalytic domain#IPR003591; Leucine-rich repeat, typical subtype#IPR013210; Leucine-rich repeat-containing N-terminal, type 2#IPR020635; Tyrosine-protein kinase, catalytic domain
GSVIVT01014046001	NULL	SIN_1016688	IPR006553; Leucine-rich repeat, cysteine-containing subtype
GSVIVT01014047001	IPR005150; Cellulose synthase	SIN_1016687	NULL
GSVIVT01014048001	IPR001395; Aldo/keto reductase#IPR020471; Aldo/keto reductase subgroup#IPR023210; NADP-dependent oxidoreductase domain	SIN_1016686	IPR001395; Aldo/keto reductase#IPR020471; Aldo/keto reductase subgroup#IPR023210; NADP-dependent oxidoreductase domain
GSVIVT01014066001	IPR000092; Polyprenyl synthetase#IPR014120; Solanesyl diphosphate synthase#IPR017446; Polyprenyl synthetase-related	SIN_1019402	IPR000092; Polyprenyl synthetase#IPR014120; Solanesyl diphosphate synthase#IPR017446; Polyprenyl synthetase-related
GSVIVT01014068001	IPR012946; X8	SIN_1019403	IPR012946; X8
GSVIVT01014069001	IPR016087; Chalcone isomerase	SIN_1019404	IPR016087; Chalcone isomerase
GSVIVT01014070001	IPR000719; Protein kinase domain#IPR002290; Serine/threonine- / dual specificity protein kinase, catalytic domain#IPR020635; Tyrosine-protein kinase, catalytic domain	SIN_1019405	IPR000719; Protein kinase domain#IPR002290; Serine/threonine- / dual specificity protein kinase, catalytic domain#IPR020635; Tyrosine-protein kinase, catalytic domain
GSVIVT01014086001	NULL	SIN_1019409	NULL
GSVIVT01014094001	IPR003656; Zinc finger, BED-type predicted#IPR008906; HAT dimerisation domain, C-terminal#IPR025525; Domain of unknown function DUF4413	SIN_1019414	IPR003656; Zinc finger, BED-type predicted#IPR008906; HAT dimerisation domain, C-terminal#IPR025525; Domain of unknown function DUF4413
GSVIVT01014095001	IPR002504; Inorganic polyphosphate/ATP-NAD kinase, predicted	SIN_1019415	IPR002504; Inorganic polyphosphate/ATP-NAD kinase, predicted
GSVIVT01014096001	IPR001841; Zinc finger, RING-type	SIN_1019416	IPR001841; Zinc finger, RING-type
GSVIVT01014097001	IPR000315; Zinc finger, B-box	SIN_1019417	IPR000315; Zinc finger, B-box
GSVIVT01014100001	IPR000967; Zinc finger, NF-X1-type#IPR002794; Protein of unknown function DUF92, TMEM19	SIN_1019418	IPR002794; Protein of unknown function DUF92, TMEM19
GSVIVT01014101001	IPR005822; Ribosomal protein L13#IPR011442; Domain of unknown function DUF1546	SIN_1019419	IPR005822; Ribosomal protein L13
GSVIVT01014102001	IPR025846; PMR5 N-terminal domain#IPR026057; PC-Esterase	SIN_1019420	IPR025846; PMR5 N-terminal domain#IPR026057; PC-Esterase
GSVIVT01014134001	IPR000719; Protein kinase domain#IPR001245; Serine-threonine/tyrosine-protein kinase catalytic domain#IPR001611; Leucine-rich repeat#IPR002290; Serine/threonine- / dual specificity protein kinase, catalytic domain#IPR020635; Tyrosine-protein kinase, catalytic domain#IPR021720; Malectin	SIN_1019421	IPR000719; Protein kinase domain#IPR001245; Serine-threonine/tyrosine-protein kinase catalytic domain#IPR002290; Serine/threonine- / dual specificity protein kinase, catalytic domain#IPR020635; Tyrosine-protein kinase, catalytic domain#IPR021720; Malectin
GSVIVT01014151001	IPR009617; Adipose-regulatory protein, Seipin	SIN_1019422	IPR009617; Adipose-regulatory protein, Seipin
GSVIVT01014152001	NULL	SIN_1019423	NULL
GSVIVT01014153001	IPR000306; FYVE zinc finger#IPR007461; Ysc84 actin-binding domain#IPR017455; Zinc finger, FYVE-related	SIN_1019424	IPR000306; FYVE zinc finger#IPR007461; Ysc84 actin-binding domain#IPR017455; Zinc finger, FYVE-related
GSVIVT01014167001	IPR011697; Peptidase C26#IPR015527; Peptidase C26, gamma-glutamyl hydrolase	SIN_1019425	IPR011697; Peptidase C26#IPR015527; Peptidase C26, gamma-glutamyl hydrolase
GSVIVT01014171001	IPR002208; SecY/SEC61-alpha family	SIN_1019427	IPR002208; SecY/SEC61-alpha family#IPR019561; Translocon Sec61/SecY, plug domain
GSVIVT01014172001	IPR006943; Domain of unknown function DUF641, plant	SIN_1019428	IPR006943; Domain of unknown function DUF641, plant
GSVIVT01014182001	IPR001440; Tetratricopeptide TPR-1#IPR013026; Tetratricopeptide repeat-containing domain#IPR013105; Tetratricopeptide TPR2#IPR019734; Tetratricopeptide repeat	SIN_1019430	IPR013026; Tetratricopeptide repeat-containing domain#IPR013105; Tetratricopeptide TPR2#IPR019734; Tetratricopeptide repeat
GSVIVT01014186001	IPR001296; Glycosyl transferase, family 1#IPR027054; Alpha-1,3/1,6-mannosyltransferase ALG2	SIN_1019431	IPR001296; Glycosyl transferase, family 1#IPR027054; Alpha-1,3/1,6-mannosyltransferase ALG2
GSVIVT01014191001	IPR000007; Tubby, C-terminal#IPR001810; F-box domain	SIN_1019435	IPR000007; Tubby, C-terminal
GSVIVT01014196001	IPR001510; Zinc finger, PARP-type#IPR013954; Polynucleotide kinase 3 phosphatase#IPR015636; Polynucleotide kinase 3-phosphatase, eukaryota	SIN_1019436	IPR001510; Zinc finger, PARP-type#IPR013954; Polynucleotide kinase 3 phosphatase#IPR015636; Polynucleotide kinase 3-phosphatase, eukaryota
GSVIVT01014199001	IPR026059; Rab3-GAP regulatory subunit	SIN_1019437	IPR026059; Rab3-GAP regulatory subunit
GSVIVT01014200001	IPR000257; Uroporphyrinogen decarboxylase (URO-D)#IPR006361; Uroporphyrinogen decarboxylase HemE#IPR021102; Peptide-N4-(N-acetyl-beta-glucosaminyl)asparagine amidase A	SIN_1019438	IPR000257; Uroporphyrinogen decarboxylase (URO-D)#IPR006361; Uroporphyrinogen decarboxylase HemE#IPR021102; Peptide-N4-(N-acetyl-beta-glucosaminyl)asparagine amidase A
GSVIVT01014206001	IPR021135; Phosphoenolpyruvate carboxylase	SIN_1019439	IPR021135; Phosphoenolpyruvate carboxylase
GSVIVT01014208001	IPR005599; GPI mannosyltransferase	SIN_1019440	IPR005599; GPI mannosyltransferase
GSVIVT01014218001	IPR002659; Glycosyl transferase, family 31	SIN_1019445	IPR002659; Glycosyl transferase, family 31
GSVIVT01014219001	IPR000182; GNAT domain#IPR001965; Zinc finger, PHD-type#IPR019787; Zinc finger, PHD-finger	SIN_1019446	NULL
GSVIVT01014220001	IPR002818; ThiJ/PfpI	SIN_1019448	IPR002818; ThiJ/PfpI
GSVIVT01014221001	IPR000719; Protein kinase domain#IPR001245; Serine-threonine/tyrosine-protein kinase catalytic domain#IPR002290; Serine/threonine- / dual specificity protein kinase, catalytic domain#IPR020635; Tyrosine-protein kinase, catalytic domain	SIN_1019449	IPR000719; Protein kinase domain#IPR002290; Serine/threonine- / dual specificity protein kinase, catalytic domain#IPR020635; Tyrosine-protein kinase, catalytic domain
GSVIVT01014223001	NULL	SIN_1019451	NULL
GSVIVT01014236001	IPR005333; Transcription factor, TCP#IPR017887; Transcription factor TCP subgroup	SIN_1019454	IPR005333; Transcription factor, TCP#IPR017887; Transcription factor TCP subgroup
GSVIVT01014238001	IPR000048; IQ motif, EF-hand binding site	SIN_1019455	IPR000048; IQ motif, EF-hand binding site
GSVIVT01014239001	NULL	SIN_1019456	IPR014855; Plant transcription factor NOZZLE
GSVIVT01014240001	IPR002048; EF-hand domain#IPR004837; Sodium/calcium exchanger membrane region#IPR011992; EF-hand domain pair	SIN_1019457	IPR002048; EF-hand domain#IPR004837; Sodium/calcium exchanger membrane region#IPR011992; EF-hand domain pair
GSVIVT01014247001	IPR008383; Apoptosis inhibitory 5	SIN_1019458	IPR008383; Apoptosis inhibitory 5
GSVIVT01014249001	NULL	SIN_1019459	NULL
GSVIVT01014250001	IPR001806; Small GTPase superfamily#IPR002041; Ran GTPase#IPR003578; Small GTPase superfamily, Rho type#IPR003579; Small GTPase superfamily, Rab type#IPR020849; Small GTPase superfamily, Ras type	SIN_1019460	IPR001806; Small GTPase superfamily#IPR002041; Ran GTPase#IPR003578; Small GTPase superfamily, Rho type#IPR003579; Small GTPase superfamily, Rab type#IPR020849; Small GTPase superfamily, Ras type
GSVIVT01014254001	IPR001841; Zinc finger, RING-type	SIN_1019461	IPR001841; Zinc finger, RING-type
GSVIVT01014258001	IPR001356; Homeobox domain	SIN_1019463	IPR001356; Homeobox domain
GSVIVT01014259001	IPR002085; Alcohol dehydrogenase superfamily, zinc-type#IPR013154; Alcohol dehydrogenase GroES-like#IPR020843; Polyketide synthase, enoylreductase	SIN_1019464	IPR002085; Alcohol dehydrogenase superfamily, zinc-type#IPR013154; Alcohol dehydrogenase GroES-like#IPR020843; Polyketide synthase, enoylreductase
GSVIVT01014262001	IPR006747; Protein of unknown function DUF599	SIN_1019465	NULL
GSVIVT01014263001	IPR021434; Protein of unknown function DUF3082	SIN_1019467	IPR021434; Protein of unknown function DUF3082
GSVIVT01014264001	NULL	SIN_1019468	NULL
GSVIVT01014274001	IPR003593; AAA+ ATPase domain#IPR003959; ATPase, AAA-type, core	SIN_1019469	IPR003593; AAA+ ATPase domain#IPR003959; ATPase, AAA-type, core
GSVIVT01014284001	IPR001544; Aminotransferase, class IV	SIN_1019471	IPR001544; Aminotransferase, class IV
GSVIVT01014288001	IPR019538; 26S proteasome non-ATPase regulatory subunit 5	SIN_1019472	IPR019538; 26S proteasome non-ATPase regulatory subunit 5
GSVIVT01014290001	IPR002583; Ribosomal protein S20	SIN_1019473	IPR002583; Ribosomal protein S20
GSVIVT01014293001	IPR004910; Yippee/Mis18	SIN_1019474	NULL
GSVIVT01014297001	IPR000719; Protein kinase domain#IPR002290; Serine/threonine- / dual specificity protein kinase, catalytic domain#IPR020635; Tyrosine-protein kinase, catalytic domain	SIN_1019475	IPR000719; Protein kinase domain#IPR002290; Serine/threonine- / dual specificity protein kinase, catalytic domain#IPR020635; Tyrosine-protein kinase, catalytic domain
GSVIVT01014299001	IPR025610; Transcription factor MYC/MYB N-terminal	SIN_1019476	IPR025610; Transcription factor MYC/MYB N-terminal
GSVIVT01014303001	IPR000719; Protein kinase domain#IPR002290; Serine/threonine- / dual specificity protein kinase, catalytic domain#IPR003591; Leucine-rich repeat, typical subtype#IPR013210; Leucine-rich repeat-containing N-terminal, type 2#IPR020635; Tyrosine-protein kinase, catalytic domain#IPR025875; Leucine rich repeat 4	SIN_1019478	IPR000719; Protein kinase domain#IPR001611; Leucine-rich repeat#IPR002290; Serine/threonine- / dual specificity protein kinase, catalytic domain#IPR003591; Leucine-rich repeat, typical subtype#IPR013210; Leucine-rich repeat-containing N-terminal, type 2#IPR020635; Tyrosine-protein kinase, catalytic domain#IPR025875; Leucine rich repeat 4
GSVIVT01014309001	IPR002528; Multi antimicrobial extrusion protein	SIN_1019480	IPR002528; Multi antimicrobial extrusion protein
GSVIVT01014313001	NULL	SIN_1019483	NULL
GSVIVT01014315001	IPR001303; Class II aldolase/adducin N-terminal#IPR017714; Methylthioribulose-1-phosphate dehydratase#IPR023214; HAD-like domain	SIN_1019484	IPR023214; HAD-like domain
GSVIVT01014319001	IPR001401; Dynamin, GTPase domain#IPR022812; Dynamin superfamily	SIN_1019486	IPR001401; Dynamin, GTPase domain#IPR022812; Dynamin superfamily
GSVIVT01014330001	NULL	SIN_1019489	NULL
GSVIVT01014331001	IPR003406; Glycosyl transferase, family 14	SIN_1019490	IPR003406; Glycosyl transferase, family 14
GSVIVT01014335001	IPR000719; Protein kinase domain#IPR002290; Serine/threonine- / dual specificity protein kinase, catalytic domain#IPR020635; Tyrosine-protein kinase, catalytic domain	SIN_1019492	IPR000719; Protein kinase domain#IPR002290; Serine/threonine- / dual specificity protein kinase, catalytic domain#IPR020635; Tyrosine-protein kinase, catalytic domain
GSVIVT01014338001	IPR006852; Protein of unknown function DUF616	SIN_1019493	IPR006852; Protein of unknown function DUF616
GSVIVT01014339001	IPR007745; Cytochrome c oxidase copper chaperone	SIN_1019496	IPR007745; Cytochrome c oxidase copper chaperone
GSVIVT01014340001	NULL	SIN_1019497	NULL
GSVIVT01014341001	IPR003338; CDC48, N-terminal subdomain#IPR003593; AAA+ ATPase domain#IPR003959; ATPase, AAA-type, core#IPR004201; CDC48, domain 2	SIN_1019498	IPR003593; AAA+ ATPase domain#IPR003959; ATPase, AAA-type, core#IPR004201; CDC48, domain 2
GSVIVT01014343001	IPR000608; Ubiquitin-conjugating enzyme, E2	SIN_1019499	IPR000608; Ubiquitin-conjugating enzyme, E2
GSVIVT01014344001	IPR021319; Protein of unknown function DUF2921	SIN_1019500	IPR021319; Protein of unknown function DUF2921
GSVIVT01014360001	IPR005746; Thioredoxin#IPR012336; Thioredoxin-like fold#IPR013766; Thioredoxin domain	SIN_1019501	IPR003329; Acylneuraminate cytidylyltransferase#IPR005746; Thioredoxin#IPR012336; Thioredoxin-like fold#IPR013766; Thioredoxin domain
GSVIVT01014361001	IPR001841; Zinc finger, RING-type	SIN_1019502	IPR001841; Zinc finger, RING-type
GSVIVT01014363001	IPR002885; Pentatricopeptide repeat	SIN_1019503	IPR002885; Pentatricopeptide repeat
GSVIVT01014368001	IPR004326; Mlo-related protein	SIN_1019505	IPR004326; Mlo-related protein
GSVIVT01014371001	IPR001611; Leucine-rich repeat#IPR003591; Leucine-rich repeat, typical subtype#IPR015766; Leucine-rich repeat-containing protein 40#IPR025875; Leucine rich repeat 4	SIN_1019506	IPR001611; Leucine-rich repeat#IPR003591; Leucine-rich repeat, typical subtype#IPR015766; Leucine-rich repeat-containing protein 40#IPR025875; Leucine rich repeat 4
GSVIVT01014379001	IPR019481; Transcription factor TFIIIC, tau55-related	SIN_1019507	IPR019481; Transcription factor TFIIIC, tau55-related
GSVIVT01014382001	IPR000644; CBS domain	SIN_1019508	NULL
GSVIVT01014387001	IPR007822; Lanthionine synthetase C-like#IPR020464; LanC-like protein, eukaryotic	SIN_1019510	IPR007822; Lanthionine synthetase C-like#IPR020464; LanC-like protein, eukaryotic
GSVIVT01014388001	IPR002198; Short-chain dehydrogenase/reductase SDR#IPR002347; Glucose/ribitol dehydrogenase	SIN_1019511	IPR002198; Short-chain dehydrogenase/reductase SDR#IPR002347; Glucose/ribitol dehydrogenase
GSVIVT01014389001	IPR001680; WD40 repeat#IPR017986; WD40-repeat-containing domain#IPR020472; G-protein beta WD-40 repeat	SIN_1019512	IPR001680; WD40 repeat#IPR017986; WD40-repeat-containing domain#IPR020472; G-protein beta WD-40 repeat
GSVIVT01014395001	NULL	SIN_1019513	NULL
GSVIVT01014399001	IPR001360; Glycoside hydrolase, family 1	SIN_1019514	IPR001360; Glycoside hydrolase, family 1
GSVIVT01014402001	IPR003439; ABC transporter-like#IPR003593; AAA+ ATPase domain#IPR013525; ABC-2 type transporter	SIN_1019518	IPR003439; ABC transporter-like#IPR003593; AAA+ ATPase domain#IPR013525; ABC-2 type transporter
GSVIVT01014403001	IPR003441; NAC domain	SIN_1019519	IPR003441; NAC domain
GSVIVT01014405001	IPR003441; NAC domain	SIN_1019520	IPR003441; NAC domain
GSVIVT01014407001	IPR007248; Mpv17/PMP22	SIN_1019521	IPR007248; Mpv17/PMP22
GSVIVT01014409001	IPR021773; Foie gras liver health family 1#IPR022233; TRAPP II complex, TRAPPC10	SIN_1019522	IPR021773; Foie gras liver health family 1#IPR022233; TRAPP II complex, TRAPPC10
GSVIVT01014410001	IPR013216; Methyltransferase type 11	SIN_1019523	IPR013216; Methyltransferase type 11
GSVIVT01014427001	IPR001164; Arf GTPase activating protein	SIN_1019525	IPR001164; Arf GTPase activating protein
GSVIVT01014432001	IPR003340; B3 DNA binding domain	SIN_1019526	IPR003340; B3 DNA binding domain
GSVIVT01014437001	IPR000048; IQ motif, EF-hand binding site#IPR001609; Myosin head, motor domain	SIN_1019527	IPR000048; IQ motif, EF-hand binding site#IPR001609; Myosin head, motor domain
GSVIVT01014444001	IPR010634; Protein of unknown function DUF1223	SIN_1019528	IPR010634; Protein of unknown function DUF1223
GSVIVT01014446001	IPR022251; Protein of unknown function wound-induced	SIN_1019529	IPR022251; Protein of unknown function wound-induced
GSVIVT01014465001	IPR000449; Ubiquitin-associated domain/translation elongation factor EF-Ts, N-terminal#IPR001394; Ubiquitin carboxyl-terminal hydrolases family 2#IPR001607; Zinc finger, UBP-type#IPR015940; Ubiquitin-associated/translation elongation factor EF1B, N-terminal, eukaryote	SIN_1005057	IPR000449; Ubiquitin-associated domain/translation elongation factor EF-Ts, N-terminal#IPR001394; Ubiquitin carboxyl-terminal hydrolases family 2#IPR001607; Zinc finger, UBP-type#IPR015940; Ubiquitin-associated/translation elongation factor EF1B, N-terminal, eukaryote
GSVIVT01014499001	IPR000719; Protein kinase domain#IPR000858; S-locus glycoprotein#IPR001245; Serine-threonine/tyrosine-protein kinase catalytic domain#IPR001480; Bulb-type lectin domain#IPR002290; Serine/threonine- / dual specificity protein kinase, catalytic domain#IPR003609; Apple-like#IPR013227; PAN-2 domain#IPR020635; Tyrosine-protein kinase, catalytic domain#IPR021820; S-locus receptor kinase, C-terminal	SIN_1005050	IPR000719; Protein kinase domain#IPR000858; S-locus glycoprotein#IPR001245; Serine-threonine/tyrosine-protein kinase catalytic domain#IPR001480; Bulb-type lectin domain#IPR002290; Serine/threonine- / dual specificity protein kinase, catalytic domain#IPR003609; Apple-like#IPR013227; PAN-2 domain#IPR020635; Tyrosine-protein kinase, catalytic domain
GSVIVT01014501001	IPR000719; Protein kinase domain#IPR000742; Epidermal growth factor-like domain#IPR000858; S-locus glycoprotein#IPR001245; Serine-threonine/tyrosine-protein kinase catalytic domain#IPR001480; Bulb-type lectin domain#IPR002290; Serine/threonine- / dual specificity protein kinase, catalytic domain#IPR003609; Apple-like#IPR013227; PAN-2 domain#IPR020635; Tyrosine-protein kinase, catalytic domain	SIN_1005049	IPR000719; Protein kinase domain#IPR000858; S-locus glycoprotein#IPR001245; Serine-threonine/tyrosine-protein kinase catalytic domain#IPR001480; Bulb-type lectin domain#IPR002290; Serine/threonine- / dual specificity protein kinase, catalytic domain#IPR003609; Apple-like#IPR013227; PAN-2 domain#IPR020635; Tyrosine-protein kinase, catalytic domain
GSVIVT01014539001	IPR002048; EF-hand domain	SIN_1005048	IPR002048; EF-hand domain
GSVIVT01014540001	IPR005025; NADPH-dependent FMN reductase#IPR008254; Flavodoxin/nitric oxide synthase	SIN_1005046	IPR005025; NADPH-dependent FMN reductase#IPR008254; Flavodoxin/nitric oxide synthase
GSVIVT01014542001	IPR011598; Myc-type, basic helix-loop-helix (bHLH) domain	SIN_1005045	IPR011598; Myc-type, basic helix-loop-helix (bHLH) domain
GSVIVT01014545001	IPR004993; GH3 auxin-responsive promoter	SIN_1005044	IPR004993; GH3 auxin-responsive promoter
GSVIVT01014548001	IPR007493; Protein of unknown function DUF538	SIN_1005043	IPR007493; Protein of unknown function DUF538
GSVIVT01014550001	IPR004971; mRNA (guanine-N(7))-methyltransferase domain	SIN_1005042	IPR004971; mRNA (guanine-N(7))-methyltransferase domain
GSVIVT01014552001	IPR002171; Ribosomal protein L2#IPR022669; Ribosomal protein L2, C-terminal	SIN_1005041	IPR002171; Ribosomal protein L2#IPR022666; Ribosomal Proteins L2, RNA binding domain#IPR022669; Ribosomal protein L2, C-terminal
GSVIVT01014553001	IPR000504; RNA recognition motif domain	SIN_1005040	IPR000504; RNA recognition motif domain
GSVIVT01014571001	IPR000719; Protein kinase domain#IPR001245; Serine-threonine/tyrosine-protein kinase catalytic domain#IPR002290; Serine/threonine- / dual specificity protein kinase, catalytic domain#IPR020635; Tyrosine-protein kinase, catalytic domain	SIN_1005036	IPR000719; Protein kinase domain#IPR001245; Serine-threonine/tyrosine-protein kinase catalytic domain#IPR002290; Serine/threonine- / dual specificity protein kinase, catalytic domain#IPR020635; Tyrosine-protein kinase, catalytic domain
GSVIVT01014572001	IPR003256; Ribosomal protein L24#IPR005824; KOW	SIN_1005035	IPR003256; Ribosomal protein L24#IPR005824; KOW
GSVIVT01014576001	NULL	SIN_1005034	NULL
GSVIVT01014580001	IPR002119; Histone H2A#IPR007125; Histone core	SIN_1005031	IPR002119; Histone H2A#IPR007125; Histone core
GSVIVT01014581001	IPR015425; Formin, FH2 domain	SIN_1005030	IPR015425; Formin, FH2 domain
GSVIVT01014582001	IPR002068; Alpha crystallin/Hsp20 domain	SIN_1005029	IPR002068; Alpha crystallin/Hsp20 domain
GSVIVT01014585001	IPR001752; Kinesin, motor domain#IPR027640; Kinesin-like protein	SIN_1005028	IPR001752; Kinesin, motor domain#IPR027640; Kinesin-like protein
GSVIVT01014589001	IPR011598; Myc-type, basic helix-loop-helix (bHLH) domain	SIN_1005027	IPR011598; Myc-type, basic helix-loop-helix (bHLH) domain
GSVIVT01014590001	IPR018962; Domain of unknown function DUF1995	SIN_1005026	IPR018962; Domain of unknown function DUF1995
GSVIVT01014592001	IPR002495; Glycosyl transferase, family 8	SIN_1005025	IPR002495; Glycosyl transferase, family 8
GSVIVT01014602001	IPR001680; WD40 repeat	SIN_1005024	IPR001680; WD40 repeat#IPR022175; Breast carcinoma amplified sequence 3
GSVIVT01014604001	IPR026728; UHRF1-binding protein 1-like#IPR026854; Vacuolar protein sorting-associated protein 13A N-terminal domain	SIN_1005023	IPR026728; UHRF1-binding protein 1-like
GSVIVT01014607001	IPR002885; Pentatricopeptide repeat	SIN_1005022	IPR002885; Pentatricopeptide repeat
GSVIVT01014640001	IPR001848; Ribosomal protein S10#IPR027486; Ribosomal protein S10 domain	SIN_1003092	IPR001848; Ribosomal protein S10#IPR027486; Ribosomal protein S10 domain
GSVIVT01014644001	IPR001876; Zinc finger, RanBP2-type#IPR013536; WLM	SIN_1003093	IPR001876; Zinc finger, RanBP2-type#IPR013536; WLM
GSVIVT01014657001	IPR004274; NLI interacting factor#IPR027111; Mitochondrial import inner membrane translocase subunit Tim50	SIN_1003096	IPR004274; NLI interacting factor#IPR027111; Mitochondrial import inner membrane translocase subunit Tim50
GSVIVT01014662001	IPR003280; Two pore domain potassium channel#IPR013099; Two pore domain potassium channel domain	SIN_1003100	IPR003280; Two pore domain potassium channel#IPR013099; Two pore domain potassium channel domain
GSVIVT01014668001	NULL	SIN_1003102	NULL
GSVIVT01014672001	IPR014876; DEK, C-terminal	SIN_1003103	IPR014876; DEK, C-terminal
GSVIVT01014673001	IPR003957; Transcription factor, CBFA/NFYB, DNA topoisomerase#IPR003958; Transcription factor CBF/NF-Y/archaeal histone	SIN_1003104	IPR003957; Transcription factor, CBFA/NFYB, DNA topoisomerase#IPR003958; Transcription factor CBF/NF-Y/archaeal histone
GSVIVT01014675001	NULL	SIN_1003105	IPR000504; RNA recognition motif domain
GSVIVT01014682001	IPR002022; Pectate lyase/Amb allergen#IPR018082; AmbAllergen	SIN_1003107	IPR002022; Pectate lyase/Amb allergen#IPR018082; AmbAllergen
GSVIVT01014693001	IPR000719; Protein kinase domain#IPR001220; Legume lectin domain#IPR002290; Serine/threonine- / dual specificity protein kinase, catalytic domain#IPR003245; Plastocyanin-like#IPR020635; Tyrosine-protein kinase, catalytic domain	SIN_1003109	IPR000719; Protein kinase domain#IPR001220; Legume lectin domain#IPR002290; Serine/threonine- / dual specificity protein kinase, catalytic domain#IPR020635; Tyrosine-protein kinase, catalytic domain
GSVIVT01014694001	IPR006941; Ribonuclease CAF1	SIN_1003110	IPR006941; Ribonuclease CAF1
GSVIVT01014701001	IPR008700; Pathogenic type III effector avirulence factor Avr cleavage site	SIN_1003111	IPR008700; Pathogenic type III effector avirulence factor Avr cleavage site
GSVIVT01014703001	IPR005150; Cellulose synthase	SIN_1003112	IPR005150; Cellulose synthase
GSVIVT01014705001	IPR005150; Cellulose synthase	SIN_1003113	IPR005150; Cellulose synthase
GSVIVT01014707001	IPR008545; WEB family	SIN_1003115	IPR008545; WEB family
GSVIVT01014717001	IPR001678; Bacterial Fmu (Sun)/eukaryotic nucleolar NOL1/Nop2p#IPR023273; RNA (C5-cytosine) methyltransferase, NOP2	SIN_1003117	IPR001678; Bacterial Fmu (Sun)/eukaryotic nucleolar NOL1/Nop2p#IPR023267; RNA (C5-cytosine) methyltransferase#IPR023273; RNA (C5-cytosine) methyltransferase, NOP2
GSVIVT01014721001	IPR004813; Oligopeptide transporter, OPT superfamily	SIN_1003118	IPR004813; Oligopeptide transporter, OPT superfamily
GSVIVT01014728001	IPR005366; Uncharacterised protein family UPF0172	SIN_1003119	IPR005366; Uncharacterised protein family UPF0172
GSVIVT01014731001	IPR004853; Triose-phosphate transporter domain#IPR013657; UAA transporter	SIN_1003124	IPR004853; Triose-phosphate transporter domain#IPR013657; UAA transporter
GSVIVT01014735001	IPR006973; Pre-mRNA-splicing factor Cwf15/Cwc15	SIN_1003125	IPR006973; Pre-mRNA-splicing factor Cwf15/Cwc15
GSVIVT01014742001	NULL	SIN_1003127	NULL
GSVIVT01014744001	IPR001125; Recoverin#IPR002048; EF-hand domain#IPR011992; EF-hand domain pair	SIN_1003128	IPR001125; Recoverin#IPR002048; EF-hand domain#IPR011992; EF-hand domain pair
GSVIVT01014749001	IPR007305; Vesicle transport protein, Got1/SFT2-like#IPR011691; Vesicle transport protein, SFT2-like	SIN_1003130	IPR007305; Vesicle transport protein, Got1/SFT2-like#IPR011691; Vesicle transport protein, SFT2-like
GSVIVT01014752001	IPR001715; Calponin homology domain#IPR001752; Kinesin, motor domain#IPR027640; Kinesin-like protein	SIN_1003132	IPR001715; Calponin homology domain#IPR001752; Kinesin, motor domain#IPR027640; Kinesin-like protein
GSVIVT01014790001	IPR000210; BTB/POZ-like#IPR013069; BTB/POZ	SIN_1003135	IPR000210; BTB/POZ-like#IPR013069; BTB/POZ
GSVIVT01014841001	IPR001680; WD40 repeat#IPR017986; WD40-repeat-containing domain	SIN_1003146	IPR001680; WD40 repeat#IPR017986; WD40-repeat-containing domain
GSVIVT01014844001	IPR007087; Zinc finger, C2H2#IPR015880; Zinc finger, C2H2-like	SIN_1003147	IPR007087; Zinc finger, C2H2#IPR015880; Zinc finger, C2H2-like
GSVIVT01014846001	NULL	SIN_1003148	NULL
GSVIVT01014847001	IPR002182; NB-ARC#IPR003593; AAA+ ATPase domain	SIN_1003149	IPR002182; NB-ARC#IPR003593; AAA+ ATPase domain
GSVIVT01014849001	NULL	SIN_1003150	NULL
GSVIVT01014850001	NULL	SIN_1003151	NULL
GSVIVT01014852001	IPR000644; CBS domain#IPR001807; Chloride channel, voltage gated	SIN_1003152	IPR000644; CBS domain#IPR001807; Chloride channel, voltage gated
GSVIVT01014854001	IPR003657; DNA-binding WRKY	SIN_1003153	IPR003657; DNA-binding WRKY
GSVIVT01014858001	IPR006553; Leucine-rich repeat, cysteine-containing subtype	SIN_1003154	IPR001810; F-box domain#IPR006553; Leucine-rich repeat, cysteine-containing subtype
GSVIVT01014862001	IPR005202; Transcription factor GRAS	SIN_1003155	IPR005202; Transcription factor GRAS
GSVIVT01015579001	IPR000195; Rab-GTPase-TBC domain#IPR021935; Domain of unknown function DUF3548	SIN_1007335	NULL
GSVIVT01015583001	IPR003892; Ubiquitin system component Cue	SIN_1007328	IPR003892; Ubiquitin system component Cue
GSVIVT01016359001	IPR000555; JAB/MPN domain#IPR024969; Rpn11/EIF3F C-terminal domain	SIN_1012175	IPR000555; JAB/MPN domain#IPR024969; Rpn11/EIF3F C-terminal domain
GSVIVT01016360001	IPR001356; Homeobox domain	SIN_1012176	IPR001356; Homeobox domain
GSVIVT01016362001	IPR003480; Transferase	SIN_1012180	IPR003480; Transferase
GSVIVT01016366001	NULL	SIN_1012183	NULL
GSVIVT01016368001	NULL	SIN_1012184	NULL
GSVIVT01016370001	IPR001005; SANT/Myb domain#IPR017884; SANT domain#IPR017930; Myb domain	SIN_1012186	IPR001005; SANT/Myb domain#IPR017884; SANT domain#IPR017930; Myb domain
GSVIVT01016373001	IPR000146; Fructose-1,6-bisphosphatase class 1/Sedoheputulose-1,7-bisphosphatase#IPR023079; Sedoheptulose-1,7-bisphosphatase	SIN_1012187	IPR000146; Fructose-1,6-bisphosphatase class 1/Sedoheputulose-1,7-bisphosphatase#IPR023079; Sedoheptulose-1,7-bisphosphatase
GSVIVT01016377001	IPR005519; Acid phosphatase (Class B)	SIN_1012188	IPR005519; Acid phosphatase (Class B)
GSVIVT01016380001	IPR018870; Protein of unknown function DUF2454	SIN_1012189	IPR018870; Protein of unknown function DUF2454
GSVIVT01016382001	IPR001781; Zinc finger, LIM-type	SIN_1012190	IPR001781; Zinc finger, LIM-type
GSVIVT01016390001	IPR013057; Amino acid transporter, transmembrane	SIN_1012193	IPR013057; Amino acid transporter, transmembrane
GSVIVT01016394001	IPR011016; Zinc finger, RING-CH-type	SIN_1012199	IPR011016; Zinc finger, RING-CH-type
GSVIVT01016395001	IPR006873; Protein of unknown function DUF620	SIN_1012200	IPR006873; Protein of unknown function DUF620
GSVIVT01016403001	IPR002068; Alpha crystallin/Hsp20 domain	SIN_1012201	IPR002068; Alpha crystallin/Hsp20 domain
GSVIVT01016422001	IPR002213; UDP-glucuronosyl/UDP-glucosyltransferase	SIN_1012202	IPR002213; UDP-glucuronosyl/UDP-glucosyltransferase
GSVIVT01016431001	NULL	SIN_1012206	NULL
GSVIVT01016434001	IPR005512; PRONE domain	SIN_1012208	IPR005512; PRONE domain
GSVIVT01016448001	IPR000209; Peptidase S8/S53 domain#IPR003137; Protease-associated domain, PA#IPR010259; Proteinase inhibitor I9#IPR015500; Peptidase S8, subtilisin-related	SIN_1012215	IPR000209; Peptidase S8/S53 domain#IPR010259; Proteinase inhibitor I9#IPR015500; Peptidase S8, subtilisin-related
GSVIVT01016467001	IPR001048; Aspartate/glutamate/uridylate kinase#IPR001057; Glutamate/acetylglutamate kinase#IPR015590; Aldehyde dehydrogenase domain	SIN_1012216	IPR001048; Aspartate/glutamate/uridylate kinase#IPR001057; Glutamate/acetylglutamate kinase#IPR015590; Aldehyde dehydrogenase domain
GSVIVT01016468001	IPR003428; Mitochondrial glycoprotein	SIN_1012217	IPR003428; Mitochondrial glycoprotein
GSVIVT01016470001	IPR005835; Nucleotidyl transferase	SIN_1012219	IPR001451; Bacterial transferase hexapeptide repeat#IPR005835; Nucleotidyl transferase
GSVIVT01016478001	IPR000210; BTB/POZ-like#IPR002083; MATH#IPR013069; BTB/POZ	SIN_1012220	IPR000210; BTB/POZ-like#IPR002083; MATH#IPR013069; BTB/POZ
GSVIVT01016481001	NULL	SIN_1012221	NULL
GSVIVT01016489001	IPR002198; Short-chain dehydrogenase/reductase SDR#IPR002347; Glucose/ribitol dehydrogenase	SIN_1012223	IPR002198; Short-chain dehydrogenase/reductase SDR#IPR002347; Glucose/ribitol dehydrogenase
GSVIVT01016493001	IPR007087; Zinc finger, C2H2#IPR015880; Zinc finger, C2H2-like	SIN_1012224	IPR007087; Zinc finger, C2H2#IPR015880; Zinc finger, C2H2-like
GSVIVT01016495001	IPR001646; Pentapeptide repeat	SIN_1012225	IPR001646; Pentapeptide repeat
GSVIVT01016500001	IPR004883; Lateral organ boundaries, LOB	SIN_1012228	IPR004883; Lateral organ boundaries, LOB
GSVIVT01016505001	IPR005123; Oxoglutarate/iron-dependent dioxygenase#IPR026992; Non-haem dioxygenase N-terminal domain	SIN_1012230	IPR005123; Oxoglutarate/iron-dependent dioxygenase#IPR026992; Non-haem dioxygenase N-terminal domain
GSVIVT01016507001	IPR001313; Pumilio RNA-binding repeat#IPR012940; Nucleic acid binding NABP	SIN_1012233	IPR001313; Pumilio RNA-binding repeat#IPR012940; Nucleic acid binding NABP
GSVIVT01016648001	IPR000719; Protein kinase domain#IPR001611; Leucine-rich repeat#IPR002290; Serine/threonine- / dual specificity protein kinase, catalytic domain#IPR013210; Leucine-rich repeat-containing N-terminal, type 2#IPR020635; Tyrosine-protein kinase, catalytic domain#IPR025875; Leucine rich repeat 4	SIN_1017530	IPR000719; Protein kinase domain#IPR001611; Leucine-rich repeat#IPR002290; Serine/threonine- / dual specificity protein kinase, catalytic domain#IPR003591; Leucine-rich repeat, typical subtype#IPR020635; Tyrosine-protein kinase, catalytic domain
GSVIVT01016650001	IPR001613; Flavin amine oxidase#IPR002937; Amine oxidase	SIN_1017532	IPR001613; Flavin amine oxidase#IPR002937; Amine oxidase
GSVIVT01016655001	IPR003593; AAA+ ATPase domain#IPR003959; ATPase, AAA-type, core	SIN_1017533	IPR003593; AAA+ ATPase domain#IPR003959; ATPase, AAA-type, core#IPR018786; Protein of unknown function DUF2343
GSVIVT01016658001	IPR019378; GDP-fucose protein O-fucosyltransferase	SIN_1017534	NULL
GSVIVT01016660001	NULL	SIN_1017536	IPR003611; Nuclease associated modular domain 3
GSVIVT01016663001	IPR000608; Ubiquitin-conjugating enzyme, E2	SIN_1017537	IPR000608; Ubiquitin-conjugating enzyme, E2
GSVIVT01016664001	IPR001313; Pumilio RNA-binding repeat	SIN_1017538	IPR001313; Pumilio RNA-binding repeat
GSVIVT01016667001	IPR000070; Pectinesterase, catalytic	SIN_1017540	IPR000070; Pectinesterase, catalytic#IPR006501; Pectinesterase inhibitor domain
GSVIVT01016669001	IPR004839; Aminotransferase, class I/classII	SIN_1017541	IPR004839; Aminotransferase, class I/classII
GSVIVT01016670001	IPR000426; Proteasome, alpha-subunit, N-terminal domain#IPR001353; Proteasome, subunit alpha/beta#IPR023332; Proteasome A-type subunit	SIN_1017542	IPR000426; Proteasome, alpha-subunit, N-terminal domain#IPR001353; Proteasome, subunit alpha/beta#IPR023332; Proteasome A-type subunit
GSVIVT01016672001	IPR005516; Remorin, C-terminal	SIN_1017543	IPR005516; Remorin, C-terminal
GSVIVT01016674001	IPR000306; FYVE zinc finger#IPR002423; Chaperonin Cpn60/TCP-1#IPR002498; Phosphatidylinositol-4-phosphate 5-kinase, core#IPR016034; Phosphatidylinositol-4-phosphate 5-kinase, core, subgroup#IPR017455; Zinc finger, FYVE-related	SIN_1017544	IPR000306; FYVE zinc finger#IPR002423; Chaperonin Cpn60/TCP-1#IPR002498; Phosphatidylinositol-4-phosphate 5-kinase, core#IPR016034; Phosphatidylinositol-4-phosphate 5-kinase, core, subgroup#IPR017455; Zinc finger, FYVE-related
GSVIVT01016675001	IPR000649; Initiation factor 2B-related#IPR007612; LURP1-like domain	SIN_1017545	IPR000649; Initiation factor 2B-related
GSVIVT01016680001	IPR001606; ARID/BRIGHT DNA-binding domain	SIN_1017546	IPR001606; ARID/BRIGHT DNA-binding domain#IPR001965; Zinc finger, PHD-type
GSVIVT01016682001	IPR000209; Peptidase S8/S53 domain#IPR003137; Protease-associated domain, PA#IPR015500; Peptidase S8, subtilisin-related	SIN_1017547	IPR000209; Peptidase S8/S53 domain#IPR003137; Protease-associated domain, PA#IPR010259; Proteinase inhibitor I9#IPR015500; Peptidase S8, subtilisin-related
GSVIVT01016684001	NULL	SIN_1017548	IPR001471; AP2/ERF domain
GSVIVT01016685001	IPR001087; Lipase, GDSL	SIN_1017549	IPR001087; Lipase, GDSL#IPR004864; Late embryogenesis abundant protein, LEA-14
GSVIVT01016696001	IPR005612; CCAAT-binding factor	SIN_1017552	IPR005612; CCAAT-binding factor
GSVIVT01016699001	IPR013857; NADH:ubiquinone oxidoreductase intermediate-associated protein 30	SIN_1017553	IPR013857; NADH:ubiquinone oxidoreductase intermediate-associated protein 30
GSVIVT01016700001	IPR001623; DnaJ domain	SIN_1017554	IPR001623; DnaJ domain
GSVIVT01016701001	IPR008406; Dormancyauxin associated	SIN_1017555	IPR008406; Dormancyauxin associated
GSVIVT01016705001	NULL	SIN_1017556	NULL
GSVIVT01016706001	IPR001140; ABC transporter, transmembrane domain#IPR003439; ABC transporter-like#IPR003593; AAA+ ATPase domain#IPR017940; ABC transporter, integral membrane type 1	SIN_1017557	IPR001140; ABC transporter, transmembrane domain#IPR003439; ABC transporter-like#IPR003593; AAA+ ATPase domain#IPR017940; ABC transporter, integral membrane type 1
GSVIVT01016709001	IPR001388; Synaptobrevin#IPR010908; Longin domain	SIN_1010469	IPR001388; Synaptobrevin#IPR010908; Longin domain
GSVIVT01016710001	IPR014030; Beta-ketoacyl synthase, N-terminal#IPR014031; Beta-ketoacyl synthase, C-terminal#IPR020841; Polyketide synthase, beta-ketoacyl synthase domain	SIN_1010468	IPR014030; Beta-ketoacyl synthase, N-terminal#IPR014031; Beta-ketoacyl synthase, C-terminal#IPR020841; Polyketide synthase, beta-ketoacyl synthase domain
GSVIVT01016714001	IPR000262; FMN-dependent dehydrogenase#IPR012133; Alpha-hydroxy acid dehydrogenase, FMN-dependent	SIN_1010467	IPR000262; FMN-dependent dehydrogenase#IPR003034; SAP domain#IPR012133; Alpha-hydroxy acid dehydrogenase, FMN-dependent
GSVIVT01016716001	IPR021950; Transcription factor Spt20	SIN_1010466	IPR021950; Transcription factor Spt20
GSVIVT01016720001	IPR000504; RNA recognition motif domain	SIN_1010465	IPR000504; RNA recognition motif domain
GSVIVT01016721001	IPR010399; Tify#IPR018467; CO/COL/TOC1, conserved site	SIN_1010464	IPR010399; Tify#IPR018467; CO/COL/TOC1, conserved site
GSVIVT01016723001	IPR004140; Exocyst complex protein Exo70#IPR021934; Sox C-terminal transactivation domain	SIN_1010463	IPR004140; Exocyst complex protein Exo70
GSVIVT01016725001	IPR009637; Transmembrane receptor, eukaryota	SIN_1010461	IPR009637; Transmembrane receptor, eukaryota
GSVIVT01016726001	IPR001163; Ribonucleoprotein LSM domain#IPR006649; Ribonucleoprotein LSM domain, eukaryotic/archaea-type	SIN_1010460	IPR001163; Ribonucleoprotein LSM domain#IPR006649; Ribonucleoprotein LSM domain, eukaryotic/archaea-type
GSVIVT01016727001	NULL	SIN_1010459	IPR001564; Nucleoside diphosphate kinase
GSVIVT01016729001	IPR002035; von Willebrand factor, type A	SIN_1010458	IPR002035; von Willebrand factor, type A
GSVIVT01016733001	IPR012876; Protein of unknown function DUF1677, plant	SIN_1010455	IPR012876; Protein of unknown function DUF1677, plant
GSVIVT01016735001	IPR000209; Peptidase S8/S53 domain#IPR003137; Protease-associated domain, PA#IPR004837; Sodium/calcium exchanger membrane region#IPR010259; Proteinase inhibitor I9#IPR015500; Peptidase S8, subtilisin-related	SIN_1010453	IPR004837; Sodium/calcium exchanger membrane region
GSVIVT01016738001	IPR000907; Lipoxygenase#IPR001024; PLAT/LH2 domain#IPR001246; Lipoxygenase, plant#IPR013819; Lipoxygenase, C-terminal	SIN_1010450	IPR000907; Lipoxygenase#IPR001024; PLAT/LH2 domain#IPR001246; Lipoxygenase, plant#IPR013819; Lipoxygenase, C-terminal
GSVIVT01016742001	IPR013598; Exportin-1/Importin-beta-like	SIN_1010448	IPR013598; Exportin-1/Importin-beta-like
GSVIVT01016749001	IPR003607; HD/PDEase domain#IPR007685; RelA/SpoT#IPR026020; (p)ppGpp synthetase	SIN_1010447	IPR003607; HD/PDEase domain#IPR007685; RelA/SpoT#IPR026020; (p)ppGpp synthetase
GSVIVT01016752001	IPR001841; Zinc finger, RING-type#IPR022170; Mitochondrial ubiquitin ligase activator of NFKB 1	SIN_1010444	IPR000073; Alpha/beta hydrolase fold-1#IPR001841; Zinc finger, RING-type#IPR022170; Mitochondrial ubiquitin ligase activator of NFKB 1
GSVIVT01016764001	IPR001471; AP2/ERF domain	SIN_1010442	IPR001471; AP2/ERF domain
GSVIVT01016766001	IPR007242; Ubiquitin-like protein Atg12	SIN_1010441	IPR007242; Ubiquitin-like protein Atg12
GSVIVT01016770001	IPR003228; Transcription initiation factor TFIID	SIN_1010440	NULL
GSVIVT01016771001	IPR007309; B-block binding subunit of TFIIIC	SIN_1010439	IPR007309; B-block binding subunit of TFIIIC
GSVIVT01016778001	IPR004095; TGS#IPR006073; GTP binding domain	SIN_1010436	IPR004095; TGS#IPR006073; GTP binding domain
GSVIVT01016781001	IPR009719; Protein of unknown function DUF1296, plant	SIN_1010434	IPR009719; Protein of unknown function DUF1296, plant
GSVIVT01016782001	IPR013591; Brevis radix (BRX) domain#IPR027988; Transcription factor BREVIS RADIX, N-terminal domain	SIN_1010433	IPR013591; Brevis radix (BRX) domain#IPR027988; Transcription factor BREVIS RADIX, N-terminal domain
GSVIVT01016784001	IPR003386; Lecithin:cholesterol/phospholipid:diacylglycerol acyltransferase	SIN_1010432	IPR003386; Lecithin:cholesterol/phospholipid:diacylglycerol acyltransferase
GSVIVT01016786001	IPR009604; LsmAD domain#IPR025852; Ataxin 2, SM domain	SIN_1010431	IPR009604; LsmAD domain#IPR009818; Ataxin-2, C-terminal#IPR025852; Ataxin 2, SM domain
GSVIVT01016794001	IPR002035; von Willebrand factor, type A#IPR003593; AAA+ ATPase domain#IPR011704; ATPase, dynein-related, AAA domain	SIN_1010428	IPR003593; AAA+ ATPase domain#IPR011704; ATPase, dynein-related, AAA domain
GSVIVT01016820001	IPR008480; Protein of unknown function DUF761, plant	SIN_1010424	IPR008480; Protein of unknown function DUF761, plant
GSVIVT01016859001	IPR001844; Chaperonin Cpn60#IPR002423; Chaperonin Cpn60/TCP-1	SIN_1010404	IPR001844; Chaperonin Cpn60#IPR002423; Chaperonin Cpn60/TCP-1
GSVIVT01016876001	IPR001736; Phospholipase D/Transphosphatidylase#IPR015679; Phospholipase D family#IPR024632; Phospholipase D, C-terminal	SIN_1010390	IPR001736; Phospholipase D/Transphosphatidylase#IPR007877; Protein of unknown function DUF707#IPR015679; Phospholipase D family#IPR024632; Phospholipase D, C-terminal
GSVIVT01016877001	IPR000504; RNA recognition motif domain	SIN_1010384	IPR000504; RNA recognition motif domain
GSVIVT01016879001	IPR001140; ABC transporter, transmembrane domain#IPR003439; ABC transporter-like#IPR003593; AAA+ ATPase domain#IPR017940; ABC transporter, integral membrane type 1	SIN_1010378	IPR001140; ABC transporter, transmembrane domain#IPR003439; ABC transporter-like#IPR003593; AAA+ ATPase domain#IPR017940; ABC transporter, integral membrane type 1
GSVIVT01016883001	IPR016965; Phosphatase PHOSPHO-type	SIN_1010376	IPR016965; Phosphatase PHOSPHO-type
GSVIVT01016885001	IPR000009; Protein phosphatase 2A, regulatory subunit PR55#IPR001680; WD40 repeat	SIN_1010374	IPR000009; Protein phosphatase 2A, regulatory subunit PR55#IPR001680; WD40 repeat
GSVIVT01016888001	IPR000626; Ubiquitin domain#IPR001394; Ubiquitin carboxyl-terminal hydrolases family 2#IPR019955; Ubiquitin supergroup	SIN_1010372	IPR000626; Ubiquitin domain#IPR001394; Ubiquitin carboxyl-terminal hydrolases family 2#IPR019955; Ubiquitin supergroup
GSVIVT01016889001	IPR010844; Occludin/RNA polymerase II elongation factor, ELL domain	SIN_1010371	NULL
GSVIVT01016890001	IPR000630; Ribosomal protein S8	SIN_1010370	IPR000630; Ribosomal protein S8
GSVIVT01016891001	IPR006095; Glutamate/phenylalanine/leucine/valine dehydrogenase#IPR006096; Glutamate/phenylalanine/leucine/valine dehydrogenase, C-terminal#IPR006097; Glutamate/phenylalanine/leucine/valine dehydrogenase, dimerisation domain	SIN_1010369	IPR006095; Glutamate/phenylalanine/leucine/valine dehydrogenase#IPR006096; Glutamate/phenylalanine/leucine/valine dehydrogenase, C-terminal#IPR006097; Glutamate/phenylalanine/leucine/valine dehydrogenase, dimerisation domain
GSVIVT01016895001	IPR002672; Ribosomal protein L28e	SIN_1010366	IPR002672; Ribosomal protein L28e
GSVIVT01016901001	IPR002933; Peptidase M20#IPR011650; Peptidase M20, dimerisation domain	SIN_1010363	IPR002933; Peptidase M20#IPR011650; Peptidase M20, dimerisation domain
GSVIVT01016903001	IPR003406; Glycosyl transferase, family 14	SIN_1010362	IPR003406; Glycosyl transferase, family 14
GSVIVT01016904001	IPR002792; TRAM domain#IPR010280; (Uracil-5)-methyltransferase	SIN_1010360	IPR002792; TRAM domain#IPR010280; (Uracil-5)-methyltransferase
GSVIVT01016927001	IPR007018; Mediator complex, subunit Med6	SIN_1010356	IPR007018; Mediator complex, subunit Med6
GSVIVT01016929001	IPR007828; Inositol oxygenase	SIN_1010355	IPR007828; Inositol oxygenase
GSVIVT01016949001	IPR001087; Lipase, GDSL	SIN_1010350	IPR001087; Lipase, GDSL
GSVIVT01016951001	IPR000504; RNA recognition motif domain#IPR003954; RNA recognition motif domain, eukaryote	SIN_1010349	IPR000504; RNA recognition motif domain
GSVIVT01016952001	NULL	SIN_1010348	NULL
GSVIVT01016954001	IPR003593; AAA+ ATPase domain#IPR004504; DNA repair protein RadA	SIN_1010347	IPR003593; AAA+ ATPase domain#IPR004504; DNA repair protein RadA
GSVIVT01016956001	IPR002885; Pentatricopeptide repeat	SIN_1010345	IPR002885; Pentatricopeptide repeat
GSVIVT01016960001	IPR005455; Profilin	SIN_1010344	IPR005455; Profilin#IPR005519; Acid phosphatase (Class B)
GSVIVT01016967001	IPR000048; IQ motif, EF-hand binding site#IPR025064; Domain of unknown function DUF4005	SIN_1010341	IPR000048; IQ motif, EF-hand binding site#IPR025064; Domain of unknown function DUF4005
GSVIVT01016969001	IPR002934; Nucleotidyl transferase domain#IPR007010; Poly(A) polymerase, RNA-binding domain#IPR007012; Poly(A) polymerase, central domain	SIN_1010340	IPR002934; Nucleotidyl transferase domain#IPR007010; Poly(A) polymerase, RNA-binding domain#IPR007012; Poly(A) polymerase, central domain
GSVIVT01016972001	IPR003311; AUX/IAA protein#IPR011525; Aux/IAA-ARF-dimerisation	SIN_1010338	IPR003311; AUX/IAA protein#IPR011525; Aux/IAA-ARF-dimerisation
GSVIVT01016975001	IPR000719; Protein kinase domain#IPR001245; Serine-threonine/tyrosine-protein kinase catalytic domain#IPR002290; Serine/threonine- / dual specificity protein kinase, catalytic domain#IPR018392; Peptidoglycan-binding lysin domain#IPR020635; Tyrosine-protein kinase, catalytic domain	SIN_1010337	IPR000719; Protein kinase domain#IPR001245; Serine-threonine/tyrosine-protein kinase catalytic domain#IPR002290; Serine/threonine- / dual specificity protein kinase, catalytic domain#IPR018392; Peptidoglycan-binding lysin domain#IPR020635; Tyrosine-protein kinase, catalytic domain
GSVIVT01016977001	IPR003819; Taurine catabolism dioxygenase TauD/TfdA	SIN_1010336	IPR003819; Taurine catabolism dioxygenase TauD/TfdA
GSVIVT01016979001	NULL	SIN_1010335	NULL
GSVIVT01016980001	IPR024687; RNAPII transcription regulator C-terminal	SIN_1010334	IPR024687; RNAPII transcription regulator C-terminal
GSVIVT01016986001	IPR008207; Signal transduction histidine kinase, phosphotransfer (Hpt) domain	SIN_1010333	IPR008207; Signal transduction histidine kinase, phosphotransfer (Hpt) domain
GSVIVT01016996001	IPR001005; SANT/Myb domain#IPR017930; Myb domain	SIN_1010332	IPR001005; SANT/Myb domain#IPR017930; Myb domain
GSVIVT01016997001	IPR001891; Malic oxidoreductase#IPR012301; Malic enzyme, N-terminal#IPR012302; Malic enzyme, NAD-binding	SIN_1010331	IPR001891; Malic oxidoreductase#IPR012301; Malic enzyme, N-terminal#IPR012302; Malic enzyme, NAD-binding
GSVIVT01016999001	IPR003439; ABC transporter-like#IPR003593; AAA+ ATPase domain#IPR013525; ABC-2 type transporter#IPR013581; Plant PDR ABC transporter associated	SIN_1010330	IPR003439; ABC transporter-like#IPR003593; AAA+ ATPase domain#IPR013525; ABC-2 type transporter#IPR013581; Plant PDR ABC transporter associated
GSVIVT01017000001	IPR005123; Oxoglutarate/iron-dependent dioxygenase	SIN_1010329	IPR026992; Non-haem dioxygenase N-terminal domain
GSVIVT01017001001	NULL	SIN_1010328	NULL
GSVIVT01017003001	IPR000719; Protein kinase domain#IPR002290; Serine/threonine- / dual specificity protein kinase, catalytic domain	SIN_1010327	IPR000719; Protein kinase domain#IPR002290; Serine/threonine- / dual specificity protein kinase, catalytic domain
GSVIVT01017010001	IPR001356; Homeobox domain#IPR002913; START domain#IPR013978; MEKHLA	SIN_1010324	IPR001356; Homeobox domain#IPR002913; START domain#IPR013978; MEKHLA
GSVIVT01017011001	IPR000679; Zinc finger, GATA-type	SIN_1010322	IPR000679; Zinc finger, GATA-type
GSVIVT01017013001	IPR007846; RNA-recognition motif (RRM) Nup35-type domain	SIN_1010320	IPR007846; RNA-recognition motif (RRM) Nup35-type domain
GSVIVT01017014001	IPR006702; Uncharacterised protein family UPF0497, trans-membrane plant	SIN_1010319	IPR006702; Uncharacterised protein family UPF0497, trans-membrane plant
GSVIVT01017030001	IPR003245; Plastocyanin-like	SIN_1010315	IPR003245; Plastocyanin-like
GSVIVT01017035001	NULL	SIN_1010312	NULL
GSVIVT01017037001	IPR011685; LETM1-like	SIN_1010311	IPR011685; LETM1-like
GSVIVT01017040001	IPR027794; tRNase Z endonuclease	SIN_1010310	IPR027794; tRNase Z endonuclease
GSVIVT01017041001	IPR001041; 2Fe-2S ferredoxin-type domain	SIN_1010309	IPR001041; 2Fe-2S ferredoxin-type domain
GSVIVT01017044001	IPR001680; WD40 repeat#IPR004087; K Homology domain#IPR004088; K Homology domain, type 1#IPR017986; WD40-repeat-containing domain#IPR019510; Protein kinase A anchor protein, nuclear localisation signal domain	SIN_1010306	IPR001680; WD40 repeat#IPR004087; K Homology domain#IPR004088; K Homology domain, type 1#IPR017986; WD40-repeat-containing domain#IPR019510; Protein kinase A anchor protein, nuclear localisation signal domain
GSVIVT01017045001	NULL	SIN_1010301	NULL
GSVIVT01017046001	IPR003311; AUX/IAA protein#IPR011525; Aux/IAA-ARF-dimerisation	SIN_1010300	IPR003311; AUX/IAA protein#IPR011525; Aux/IAA-ARF-dimerisation
GSVIVT01017050001	IPR011598; Myc-type, basic helix-loop-helix (bHLH) domain	SIN_1010299	IPR011598; Myc-type, basic helix-loop-helix (bHLH) domain
GSVIVT01017052001	IPR000109; Proton-dependent oligopeptide transporter family	SIN_1010298	IPR000109; Proton-dependent oligopeptide transporter family
GSVIVT01017056001	IPR000873; AMP-dependent synthetase/ligase#IPR020459; AMP-binding#IPR025110; AMP-binding enzyme C-terminal domain	SIN_1010297	IPR000873; AMP-dependent synthetase/ligase#IPR020459; AMP-binding#IPR025110; AMP-binding enzyme C-terminal domain
GSVIVT01017057001	IPR006461; Uncharacterised protein family Cys-rich	SIN_1010295	IPR006461; Uncharacterised protein family Cys-rich
GSVIVT01017058001	IPR005616; Cytochrome C biogenesis protein CcmH	SIN_1010294	IPR005616; Cytochrome C biogenesis protein CcmH
GSVIVT01017070001	IPR005512; PRONE domain	SIN_1010290	IPR005512; PRONE domain
GSVIVT01017080001	IPR001683; Phox homologous domain#IPR003114; Phox-associated domain#IPR013937; Sorting nexin, C-terminal#IPR013996; PX-associated, sorting nexin 13	SIN_1010281	IPR001683; Phox homologous domain#IPR003114; Phox-associated domain#IPR013937; Sorting nexin, C-terminal#IPR013996; PX-associated, sorting nexin 13
GSVIVT01017082001	IPR006554; Helicase-like, DEXD box c2 type#IPR006555; ATP-dependent helicase, C-terminal#IPR010614; DEAD2#IPR014001; Helicase, superfamily 1/2, ATP-binding domain#IPR014013; Helicase, superfamily 1/2, ATP-binding domain, DinG/Rad3-type#IPR027076; ATP-dependent RNA helicase DDX11/CHL1	SIN_1010279	IPR006554; Helicase-like, DEXD box c2 type#IPR006555; ATP-dependent helicase, C-terminal#IPR010614; DEAD2#IPR014001; Helicase, superfamily 1/2, ATP-binding domain#IPR014013; Helicase, superfamily 1/2, ATP-binding domain, DinG/Rad3-type#IPR027076; ATP-dependent RNA helicase DDX11/CHL1
GSVIVT01017086001	IPR001752; Kinesin, motor domain#IPR027640; Kinesin-like protein	SIN_1010277	IPR001752; Kinesin, motor domain#IPR027640; Kinesin-like protein
GSVIVT01017089001	IPR002067; Mitochondrial carrier protein#IPR018108; Mitochondrial substrate/solute carrier	SIN_1010276	IPR002067; Mitochondrial carrier protein#IPR018108; Mitochondrial substrate/solute carrier
GSVIVT01017090001	NULL	SIN_1010273	NULL
GSVIVT01017099001	IPR005061; Domain of unknown function DUF292, eukaryotic	SIN_1010271	IPR005061; Domain of unknown function DUF292, eukaryotic
GSVIVT01017101001	IPR006867; Domain of unknown function DUF632#IPR006868; Domain of unknown function DUF630	SIN_1010269	IPR004864; Late embryogenesis abundant protein, LEA-14#IPR006867; Domain of unknown function DUF632#IPR006868; Domain of unknown function DUF630
GSVIVT01017105001	IPR006458; Ovate protein family, C-terminal	SIN_1010266	IPR006458; Ovate protein family, C-terminal
GSVIVT01017108001	IPR006554; Helicase-like, DEXD box c2 type#IPR006555; ATP-dependent helicase, C-terminal#IPR010614; DEAD2#IPR014001; Helicase, superfamily 1/2, ATP-binding domain#IPR014013; Helicase, superfamily 1/2, ATP-binding domain, DinG/Rad3-type	SIN_1010265	IPR006554; Helicase-like, DEXD box c2 type#IPR006555; ATP-dependent helicase, C-terminal#IPR010614; DEAD2#IPR014013; Helicase, superfamily 1/2, ATP-binding domain, DinG/Rad3-type
GSVIVT01017110001	IPR013126; Heat shock protein 70 family	SIN_1010264	IPR013126; Heat shock protein 70 family
GSVIVT01017111001	IPR002885; Pentatricopeptide repeat	SIN_1010263	IPR002885; Pentatricopeptide repeat
GSVIVT01017112001	IPR017877; Myb-like domain	SIN_1010262	IPR017877; Myb-like domain
GSVIVT01017115001	NULL	SIN_1010259	IPR019185; Integral membrane protein SYS1-related
GSVIVT01017118001	IPR002645; STAS domain#IPR011547; Sulphate transporter	SIN_1010258	IPR002645; STAS domain#IPR011547; Sulphate transporter
GSVIVT01017121001	IPR001680; WD40 repeat#IPR006692; Coatomer, WD associated region#IPR017986; WD40-repeat-containing domain#IPR020472; G-protein beta WD-40 repeat	SIN_1010257	IPR001680; WD40 repeat#IPR006692; Coatomer, WD associated region#IPR017986; WD40-repeat-containing domain#IPR020472; G-protein beta WD-40 repeat
GSVIVT01017123001	IPR000156; Ran binding domain#IPR015007; Nuclear pore complex, NUP2/50/61	SIN_1010256	IPR000156; Ran binding domain#IPR015007; Nuclear pore complex, NUP2/50/61
GSVIVT01017130001	IPR018545; Btz domain	SIN_1005064	IPR018545; Btz domain
GSVIVT01017132001	IPR001296; Glycosyl transferase, family 1	SIN_1005065	IPR001296; Glycosyl transferase, family 1
GSVIVT01017152001	NULL	SIN_1005067	NULL
GSVIVT01017154001	IPR013026; Tetratricopeptide repeat-containing domain#IPR019734; Tetratricopeptide repeat#IPR021183; N-terminal acetyltransferase A, auxiliary subunit	SIN_1005068	IPR013026; Tetratricopeptide repeat-containing domain#IPR019734; Tetratricopeptide repeat#IPR021183; N-terminal acetyltransferase A, auxiliary subunit
GSVIVT01017158001	IPR003311; AUX/IAA protein#IPR011525; Aux/IAA-ARF-dimerisation	SIN_1005070	IPR003311; AUX/IAA protein#IPR011525; Aux/IAA-ARF-dimerisation
GSVIVT01017163001	NULL	SIN_1005074	NULL
GSVIVT01017172001	IPR003593; AAA+ ATPase domain#IPR003959; ATPase, AAA-type, core#IPR015415; Vps4 oligomerisation, C-terminal	SIN_1005075	IPR003593; AAA+ ATPase domain#IPR003959; ATPase, AAA-type, core#IPR015415; Vps4 oligomerisation, C-terminal
GSVIVT01017173001	IPR005123; Oxoglutarate/iron-dependent dioxygenase#IPR026992; Non-haem dioxygenase N-terminal domain	SIN_1005077	IPR005123; Oxoglutarate/iron-dependent dioxygenase#IPR026992; Non-haem dioxygenase N-terminal domain
GSVIVT01017174001	IPR002283; Isopenicillin N synthase#IPR005123; Oxoglutarate/iron-dependent dioxygenase#IPR026992; Non-haem dioxygenase N-terminal domain	SIN_1005078	IPR005123; Oxoglutarate/iron-dependent dioxygenase#IPR026992; Non-haem dioxygenase N-terminal domain
GSVIVT01017175001	IPR005123; Oxoglutarate/iron-dependent dioxygenase#IPR026992; Non-haem dioxygenase N-terminal domain	SIN_1005079	IPR005123; Oxoglutarate/iron-dependent dioxygenase#IPR026992; Non-haem dioxygenase N-terminal domain
GSVIVT01017180001	IPR005123; Oxoglutarate/iron-dependent dioxygenase#IPR026992; Non-haem dioxygenase N-terminal domain	SIN_1005081	IPR005123; Oxoglutarate/iron-dependent dioxygenase#IPR026992; Non-haem dioxygenase N-terminal domain
GSVIVT01017185001	IPR003439; ABC transporter-like#IPR003593; AAA+ ATPase domain#IPR013525; ABC-2 type transporter#IPR013581; Plant PDR ABC transporter associated	SIN_1005083	IPR003439; ABC transporter-like#IPR003593; AAA+ ATPase domain#IPR013525; ABC-2 type transporter#IPR013581; Plant PDR ABC transporter associated
GSVIVT01017198001	IPR003439; ABC transporter-like#IPR003593; AAA+ ATPase domain#IPR013525; ABC-2 type transporter#IPR013581; Plant PDR ABC transporter associated	SIN_1005085	IPR003439; ABC transporter-like#IPR003593; AAA+ ATPase domain#IPR013525; ABC-2 type transporter#IPR013581; Plant PDR ABC transporter associated
GSVIVT01017210001	IPR027356; NPH3 domain	SIN_1005086	IPR027356; NPH3 domain
GSVIVT01017211001	IPR004667; ADP/ATP carrier protein	SIN_1005087	IPR004667; ADP/ATP carrier protein
GSVIVT01017212001	IPR000245; V-ATPase proteolipid subunit#IPR002379; V-ATPase proteolipid subunit C-like domain	SIN_1005090	IPR000245; V-ATPase proteolipid subunit#IPR002379; V-ATPase proteolipid subunit C-like domain
GSVIVT01017214001	NULL	SIN_1005091	NULL
GSVIVT01017215001	IPR000639; Epoxide hydrolase-like	SIN_1005092	IPR000639; Epoxide hydrolase-like
GSVIVT01017233001	IPR006946; Protein of unknown function DUF642	SIN_1005097	IPR001806; Small GTPase superfamily#IPR002041; Ran GTPase#IPR006946; Protein of unknown function DUF642
GSVIVT01017236001	IPR002326; Cytochrome c1#IPR009056; Cytochrome c-like domain	SIN_1005098	IPR002326; Cytochrome c1#IPR009056; Cytochrome c-like domain
GSVIVT01017237001	IPR001128; Cytochrome P450#IPR002401; Cytochrome P450, E-class, group I	SIN_1005099	IPR001128; Cytochrome P450#IPR002401; Cytochrome P450, E-class, group I
GSVIVT01017239001	IPR005101; DNA photolyase, FAD-binding/Cryptochrome, C-terminal#IPR006050; DNA photolyase, N-terminal	SIN_1005100	IPR005101; DNA photolyase, FAD-binding/Cryptochrome, C-terminal#IPR006050; DNA photolyase, N-terminal
GSVIVT01017240001	IPR002124; Cytochrome c oxidase, subunit Vb	SIN_1005101	IPR002124; Cytochrome c oxidase, subunit Vb
GSVIVT01017241001	IPR003140; Phospholipase/carboxylesterase/thioesterase	SIN_1005102	IPR003140; Phospholipase/carboxylesterase/thioesterase
GSVIVT01017243001	IPR001680; WD40 repeat#IPR007148; Small-subunit processome, Utp12#IPR017986; WD40-repeat-containing domain#IPR020472; G-protein beta WD-40 repeat#IPR027145; Periodic tryptophan protein 2	SIN_1005103	IPR001680; WD40 repeat#IPR007148; Small-subunit processome, Utp12#IPR017986; WD40-repeat-containing domain#IPR020472; G-protein beta WD-40 repeat#IPR027145; Periodic tryptophan protein 2
GSVIVT01017247001	NULL	SIN_1005104	NULL
GSVIVT01017253001	IPR000089; Biotin/lipoyl attachment	SIN_1005106	IPR000089; Biotin/lipoyl attachment
GSVIVT01017270001	IPR015942; Asp/Glu/hydantoin racemase	SIN_1005107	IPR015942; Asp/Glu/hydantoin racemase
GSVIVT01017274001	IPR005339; GINS complex, subunit Psf1#IPR021151; GINS complex	SIN_1005109	IPR005339; GINS complex, subunit Psf1
GSVIVT01017279001	IPR000743; Glycoside hydrolase, family 28	SIN_1005115	IPR000743; Glycoside hydrolase, family 28#IPR006626; Parallel beta-helix repeat
GSVIVT01017284001	IPR025870; Glyoxalase-like domain	SIN_1005121	IPR025870; Glyoxalase-like domain
GSVIVT01017295001	IPR019378; GDP-fucose protein O-fucosyltransferase	SIN_1005123	IPR019378; GDP-fucose protein O-fucosyltransferase
GSVIVT01017299001	IPR001733; Peptidase S26B, eukaryotic signal peptidase#IPR019759; Peptidase S24/S26A/S26B	SIN_1005124	IPR001733; Peptidase S26B, eukaryotic signal peptidase#IPR019759; Peptidase S24/S26A/S26B#IPR027245; Signal peptidase Sec11-like
GSVIVT01017300001	IPR007263; Putative thiol-disulphide oxidoreductase DCC	SIN_1005125	IPR007263; Putative thiol-disulphide oxidoreductase DCC
GSVIVT01017302001	IPR000743; Glycoside hydrolase, family 28#IPR006626; Parallel beta-helix repeat	SIN_1005127	IPR000743; Glycoside hydrolase, family 28#IPR006626; Parallel beta-helix repeat
GSVIVT01017305001	IPR000743; Glycoside hydrolase, family 28#IPR006626; Parallel beta-helix repeat	SIN_1005130	IPR000743; Glycoside hydrolase, family 28
GSVIVT01017315001	IPR001471; AP2/ERF domain	SIN_1021880	IPR001471; AP2/ERF domain
GSVIVT01017318001	NULL	SIN_1021883	NULL
GSVIVT01017323001	NULL	SIN_1021884	NULL
GSVIVT01017324001	IPR013026; Tetratricopeptide repeat-containing domain	SIN_1021885	NULL
GSVIVT01017331001	IPR000490; Glycoside hydrolase, family 17	SIN_1021887	IPR000490; Glycoside hydrolase, family 17
GSVIVT01017334001	IPR007612; LURP1-like domain	SIN_1021888	IPR007612; LURP1-like domain
GSVIVT01017339001	IPR005804; Fatty acid desaturase, type 1#IPR015876; Fatty acid desaturase, type 1, core	SIN_1021889	IPR005804; Fatty acid desaturase, type 1#IPR015876; Fatty acid desaturase, type 1, core
GSVIVT01017340001	NULL	SIN_1021890	NULL
GSVIVT01017341001	NULL	SIN_1021891	NULL
GSVIVT01017342001	IPR000644; CBS domain	SIN_1021892	IPR000644; CBS domain
GSVIVT01017347001	IPR002885; Pentatricopeptide repeat	SIN_1021896	IPR000626; Ubiquitin domain#IPR019955; Ubiquitin supergroup
GSVIVT01017348001	IPR000719; Protein kinase domain#IPR002290; Serine/threonine- / dual specificity protein kinase, catalytic domain#IPR020635; Tyrosine-protein kinase, catalytic domain#IPR025422; Transcription factor TGA like domain	SIN_1021897	IPR000719; Protein kinase domain#IPR002290; Serine/threonine- / dual specificity protein kinase, catalytic domain#IPR020635; Tyrosine-protein kinase, catalytic domain#IPR025422; Transcription factor TGA like domain
GSVIVT01017349001	IPR000836; Phosphoribosyltransferase domain	SIN_1021898	IPR000836; Phosphoribosyltransferase domain
GSVIVT01017363001	IPR001683; Phox homologous domain	SIN_1021900	IPR001683; Phox homologous domain
GSVIVT01017368001	IPR004330; FAR1 DNA binding domain#IPR006564; Zinc finger, PMZ-type#IPR007527; Zinc finger, SWIM-type#IPR018289; MULE transposase domain	SIN_1021902	IPR004330; FAR1 DNA binding domain#IPR006564; Zinc finger, PMZ-type#IPR007527; Zinc finger, SWIM-type#IPR018289; MULE transposase domain
GSVIVT01017369001	IPR004330; FAR1 DNA binding domain#IPR006564; Zinc finger, PMZ-type#IPR007527; Zinc finger, SWIM-type#IPR018289; MULE transposase domain	SIN_1021903	IPR004330; FAR1 DNA binding domain#IPR006564; Zinc finger, PMZ-type#IPR007527; Zinc finger, SWIM-type#IPR018289; MULE transposase domain
GSVIVT01017379001	IPR012319; DNA glycosylase/AP lyase, catalytic domain#IPR015886; DNA glycosylase/AP lyase, H2TH DNA-binding	SIN_1021904	IPR012319; DNA glycosylase/AP lyase, catalytic domain#IPR015886; DNA glycosylase/AP lyase, H2TH DNA-binding
GSVIVT01017381001	IPR013026; Tetratricopeptide repeat-containing domain#IPR019734; Tetratricopeptide repeat#IPR028275; Clustered mitochondria protein, N-terminal	SIN_1021905	IPR013026; Tetratricopeptide repeat-containing domain#IPR019734; Tetratricopeptide repeat#IPR028275; Clustered mitochondria protein, N-terminal
GSVIVT01017422001	IPR005999; Glycerol kinase#IPR018484; Carbohydrate kinase, FGGY, N-terminal#IPR018485; Carbohydrate kinase, FGGY, C-terminal	SIN_1021907	IPR005999; Glycerol kinase#IPR018484; Carbohydrate kinase, FGGY, N-terminal#IPR018485; Carbohydrate kinase, FGGY, C-terminal
GSVIVT01017424001	IPR004131; Pyrophosphate-energised proton pump	SIN_1021908	IPR004131; Pyrophosphate-energised proton pump
GSVIVT01017449001	IPR005123; Oxoglutarate/iron-dependent dioxygenase#IPR026992; Non-haem dioxygenase N-terminal domain	SIN_1021909	IPR005123; Oxoglutarate/iron-dependent dioxygenase#IPR026992; Non-haem dioxygenase N-terminal domain
GSVIVT01017451001	IPR002048; EF-hand domain#IPR011992; EF-hand domain pair	SIN_1021910	IPR002048; EF-hand domain#IPR011992; EF-hand domain pair
GSVIVT01017454001	IPR001650; Helicase, C-terminal#IPR001878; Zinc finger, CCHC-type#IPR011545; DNA/RNA helicase, DEAD/DEAH box type, N-terminal#IPR014001; Helicase, superfamily 1/2, ATP-binding domain#IPR014014; RNA helicase, DEAD-box type, Q motif	SIN_1021911	IPR001650; Helicase, C-terminal#IPR001878; Zinc finger, CCHC-type#IPR011545; DNA/RNA helicase, DEAD/DEAH box type, N-terminal#IPR014001; Helicase, superfamily 1/2, ATP-binding domain#IPR014014; RNA helicase, DEAD-box type, Q motif
GSVIVT01017471001	IPR003495; CobW/HypB/UreG domain#IPR011629; Cobalamin (vitamin B12) biosynthesis CobW-like, C-terminal	SIN_1021912	IPR003495; CobW/HypB/UreG domain#IPR011629; Cobalamin (vitamin B12) biosynthesis CobW-like, C-terminal
GSVIVT01017472001	IPR006553; Leucine-rich repeat, cysteine-containing subtype#IPR025875; Leucine rich repeat 4	SIN_1021913	IPR006553; Leucine-rich repeat, cysteine-containing subtype
GSVIVT01017487001	IPR001680; WD40 repeat#IPR006594; LisH dimerisation motif#IPR006595; CTLH, C-terminal LisH motif#IPR017986; WD40-repeat-containing domain#IPR027728; Topless family	SIN_1021914	IPR001680; WD40 repeat#IPR006594; LisH dimerisation motif#IPR006595; CTLH, C-terminal LisH motif#IPR017986; WD40-repeat-containing domain#IPR027728; Topless family
GSVIVT01017493001	IPR011510; Sterile alpha motif, type 2	SIN_1021915	IPR011510; Sterile alpha motif, type 2
GSVIVT01017512001	IPR004158; Protein of unknown function DUF247, plant	SIN_1021920	IPR004158; Protein of unknown function DUF247, plant
GSVIVT01017521001	IPR006553; Leucine-rich repeat, cysteine-containing subtype	SIN_1021923	IPR006553; Leucine-rich repeat, cysteine-containing subtype
GSVIVT01017542001	IPR001471; AP2/ERF domain	SIN_1021925	IPR001471; AP2/ERF domain
GSVIVT01017553001	NULL	SIN_1021934	NULL
GSVIVT01017556001	IPR008580; PPPDE putative peptidase domain	SIN_1021935	IPR008580; PPPDE putative peptidase domain
GSVIVT01017565001	IPR003428; Mitochondrial glycoprotein	SIN_1021936	IPR003428; Mitochondrial glycoprotein
GSVIVT01017722001	IPR026971; Condensin subunit 1/Condensin-2 complex subunit D3	SIN_1010200	IPR026971; Condensin subunit 1/Condensin-2 complex subunit D3
GSVIVT01017723001	IPR018105; Translationally controlled tumour protein	SIN_1010199	IPR018105; Translationally controlled tumour protein
GSVIVT01017727001	IPR001752; Kinesin, motor domain#IPR027640; Kinesin-like protein	SIN_1010197	IPR001752; Kinesin, motor domain#IPR027640; Kinesin-like protein
GSVIVT01017732001	IPR000210; BTB/POZ-like#IPR013069; BTB/POZ	SIN_1010195	IPR000210; BTB/POZ-like#IPR013069; BTB/POZ
GSVIVT01017733001	IPR002885; Pentatricopeptide repeat	SIN_1010194	IPR002885; Pentatricopeptide repeat
GSVIVT01017736001	IPR006703; AIG1#IPR024283; Domain of unknown function DUF3406, chloroplast translocase	SIN_1010193	IPR006703; AIG1#IPR024283; Domain of unknown function DUF3406, chloroplast translocase
GSVIVT01017752001	NULL	SIN_1010186	IPR013218; Kinetochore-associated protein Dsn1/Mis13
GSVIVT01017765001	IPR011124; Zinc finger, CW-type	SIN_1010175	IPR011124; Zinc finger, CW-type
GSVIVT01017767001	IPR000644; CBS domain	SIN_1010174	IPR000644; CBS domain
GSVIVT01017769001	NULL	SIN_1010173	NULL
GSVIVT01017770001	IPR001005; SANT/Myb domain#IPR010561; DIRP#IPR017884; SANT domain	SIN_1010172	IPR010561; DIRP
GSVIVT01017774001	IPR000571; Zinc finger, CCCH-type	SIN_1010170	IPR000571; Zinc finger, CCCH-type
GSVIVT01017775001	IPR006073; GTP binding domain#IPR006169; GTP1/OBG domain#IPR014100; GTP-binding protein Obg/CgtA#IPR015349; GTP-binding protein GTP1/OBG, C-terminal	SIN_1010167	IPR006073; GTP binding domain#IPR006169; GTP1/OBG domain#IPR014100; GTP-binding protein Obg/CgtA#IPR015349; GTP-binding protein GTP1/OBG, C-terminal
GSVIVT01017782001	IPR001841; Zinc finger, RING-type	SIN_1010166	IPR001841; Zinc finger, RING-type#IPR002483; PWI domain
GSVIVT01017783001	IPR013026; Tetratricopeptide repeat-containing domain#IPR013105; Tetratricopeptide TPR2#IPR019734; Tetratricopeptide repeat	SIN_1010165	IPR013026; Tetratricopeptide repeat-containing domain#IPR013105; Tetratricopeptide TPR2#IPR019734; Tetratricopeptide repeat
GSVIVT01017784001	NULL	SIN_1010164	IPR002109; Glutaredoxin
GSVIVT01017786001	IPR002109; Glutaredoxin#IPR014025; Glutaredoxin subgroup	SIN_1010163	IPR002109; Glutaredoxin#IPR014025; Glutaredoxin subgroup
GSVIVT01017789001	IPR000719; Protein kinase domain#IPR002290; Serine/threonine- / dual specificity protein kinase, catalytic domain#IPR020635; Tyrosine-protein kinase, catalytic domain	SIN_1010162	IPR000719; Protein kinase domain#IPR002290; Serine/threonine- / dual specificity protein kinase, catalytic domain#IPR020635; Tyrosine-protein kinase, catalytic domain
GSVIVT01017791001	IPR000330; SNF2-related#IPR001005; SANT/Myb domain#IPR001650; Helicase, C-terminal#IPR014001; Helicase, superfamily 1/2, ATP-binding domain#IPR015194; ISWI HAND domain#IPR015195; SLIDE domain#IPR017884; SANT domain#IPR020838; DBINO domain	SIN_1010161	IPR000330; SNF2-related#IPR001005; SANT/Myb domain#IPR001650; Helicase, C-terminal#IPR014001; Helicase, superfamily 1/2, ATP-binding domain#IPR015195; SLIDE domain#IPR017884; SANT domain#IPR020838; DBINO domain
GSVIVT01017792001	IPR002921; Lipase, class 3	SIN_1010160	IPR002921; Lipase, class 3
GSVIVT01017793001	IPR001841; Zinc finger, RING-type#IPR008913; Zinc finger, CHY-type#IPR017921; Zinc finger, CTCHY-type	SIN_1010158	IPR001841; Zinc finger, RING-type#IPR008913; Zinc finger, CHY-type#IPR017921; Zinc finger, CTCHY-type
GSVIVT01017829001	IPR000823; Plant peroxidase#IPR002016; Haem peroxidase, plant/fungal/bacterial	SIN_1010134	NULL
GSVIVT01017856001	IPR001985; S-adenosylmethionine decarboxylase	SIN_1010111	IPR001985; S-adenosylmethionine decarboxylase
GSVIVT01017858001	IPR008968; Clathrin adaptor, mu subunit, C-terminal	SIN_1010109	IPR008968; Clathrin adaptor, mu subunit, C-terminal
GSVIVT01017859001	IPR006553; Leucine-rich repeat, cysteine-containing subtype	SIN_1010108	IPR006553; Leucine-rich repeat, cysteine-containing subtype
GSVIVT01017860001	IPR013878; Mo25-like	SIN_1010106	IPR013878; Mo25-like
GSVIVT01017862001	IPR005607; BSD	SIN_1010105	IPR005607; BSD
GSVIVT01017864001	IPR006214; Bax inhibitor 1-related	SIN_1010104	IPR006214; Bax inhibitor 1-related
GSVIVT01017865001	IPR002885; Pentatricopeptide repeat	SIN_1010101	IPR002885; Pentatricopeptide repeat
GSVIVT01017867001	IPR008390; AWPM-19-like	SIN_1010099	IPR008390; AWPM-19-like
GSVIVT01017870001	IPR000225; Armadillo	SIN_1010098	NULL
GSVIVT01017873001	IPR000719; Protein kinase domain#IPR002290; Serine/threonine- / dual specificity protein kinase, catalytic domain#IPR020635; Tyrosine-protein kinase, catalytic domain	SIN_1010096	IPR000719; Protein kinase domain#IPR002290; Serine/threonine- / dual specificity protein kinase, catalytic domain#IPR020635; Tyrosine-protein kinase, catalytic domain
GSVIVT01017879001	NULL	SIN_1010094	NULL
GSVIVT01017880001	IPR002885; Pentatricopeptide repeat	SIN_1010093	IPR002885; Pentatricopeptide repeat
GSVIVT01017881001	IPR008195; Ribosomal protein L34Ae	SIN_1010092	IPR008195; Ribosomal protein L34Ae
GSVIVT01017882001	IPR005016; TMS membrane protein/tumour differentially expressed protein	SIN_1010091	IPR005016; TMS membrane protein/tumour differentially expressed protein
GSVIVT01017883001	IPR000644; CBS domain#IPR002550; Domain of unknown function DUF21	SIN_1010090	IPR000644; CBS domain#IPR002550; Domain of unknown function DUF21
GSVIVT01017884001	IPR000504; RNA recognition motif domain	SIN_1010089	IPR000504; RNA recognition motif domain
GSVIVT01017885001	IPR002627; tRNA isopentenyltransferase	SIN_1010088	IPR002627; tRNA isopentenyltransferase#IPR002648; Isopentenyl transferase
GSVIVT01017887001	NULL	SIN_1010087	NULL
GSVIVT01017888001	IPR015414; SNARE associated Golgi protein	SIN_1010086	IPR015414; SNARE associated Golgi protein
GSVIVT01017889001	IPR001841; Zinc finger, RING-type	SIN_1010084	NULL
GSVIVT01017890001	IPR006121; Heavy metal-associated domain, HMA	SIN_1010082	IPR006121; Heavy metal-associated domain, HMA
GSVIVT01017892001	IPR011598; Myc-type, basic helix-loop-helix (bHLH) domain	SIN_1010081	IPR011598; Myc-type, basic helix-loop-helix (bHLH) domain
GSVIVT01017893001	IPR000340; Dual specificity phosphatase, catalytic domain#IPR000387; Protein-tyrosine/Dual specificity phosphatase#IPR020422; Dual specificity phosphatase, subgroup, catalytic domain#IPR024950; Dual specificity phosphatase	SIN_1010080	IPR000340; Dual specificity phosphatase, catalytic domain#IPR000387; Protein-tyrosine/Dual specificity phosphatase#IPR020422; Dual specificity phosphatase, subgroup, catalytic domain#IPR024950; Dual specificity phosphatase
GSVIVT01017896001	IPR000425; Major intrinsic protein	SIN_1010072	IPR000425; Major intrinsic protein
GSVIVT01017899001	IPR024286; Domain of unknown function DUF3700	SIN_1010071	IPR024286; Domain of unknown function DUF3700
GSVIVT01017902001	IPR000631; YjeF C-terminal domain, carbohydrate kinase-related	SIN_1010069	IPR000631; YjeF C-terminal domain, carbohydrate kinase-related
GSVIVT01017905001	IPR000127; Ubiquitin-activating enzyme repeat#IPR000594; UBA/THIF-type NAD/FAD binding fold#IPR014929; E2 binding#IPR019572; Ubiquitin-activating enzyme	SIN_1010067	IPR000127; Ubiquitin-activating enzyme repeat#IPR000594; UBA/THIF-type NAD/FAD binding fold#IPR014929; E2 binding#IPR019572; Ubiquitin-activating enzyme
GSVIVT01017907001	IPR002198; Short-chain dehydrogenase/reductase SDR	SIN_1010066	IPR002198; Short-chain dehydrogenase/reductase SDR#IPR002347; Glucose/ribitol dehydrogenase
GSVIVT01017910001	IPR001650; Helicase, C-terminal#IPR011545; DNA/RNA helicase, DEAD/DEAH box type, N-terminal#IPR014001; Helicase, superfamily 1/2, ATP-binding domain	SIN_1010065	IPR001650; Helicase, C-terminal#IPR011545; DNA/RNA helicase, DEAD/DEAH box type, N-terminal#IPR014001; Helicase, superfamily 1/2, ATP-binding domain
GSVIVT01017911001	IPR005835; Nucleotidyl transferase	SIN_1010064	IPR005835; Nucleotidyl transferase
GSVIVT01017914001	IPR002067; Mitochondrial carrier protein#IPR018108; Mitochondrial substrate/solute carrier	SIN_1010063	IPR018108; Mitochondrial substrate/solute carrier
GSVIVT01017915001	IPR000719; Protein kinase domain#IPR002290; Serine/threonine- / dual specificity protein kinase, catalytic domain#IPR020635; Tyrosine-protein kinase, catalytic domain	SIN_1010062	IPR000719; Protein kinase domain#IPR002290; Serine/threonine- / dual specificity protein kinase, catalytic domain#IPR020635; Tyrosine-protein kinase, catalytic domain
GSVIVT01017917001	IPR021410; The fantastic four family	SIN_1010061	IPR021410; The fantastic four family
GSVIVT01017921001	IPR000330; SNF2-related#IPR001650; Helicase, C-terminal#IPR014001; Helicase, superfamily 1/2, ATP-binding domain	SIN_1010060	IPR000330; SNF2-related#IPR001650; Helicase, C-terminal#IPR014001; Helicase, superfamily 1/2, ATP-binding domain
GSVIVT01017928001	NULL	SIN_1010057	NULL
GSVIVT01017929001	IPR006671; Cyclin, N-terminal#IPR013763; Cyclin-like#IPR015429; Cyclin C/H/T/L	SIN_1010056	IPR006671; Cyclin, N-terminal#IPR013763; Cyclin-like#IPR015429; Cyclin C/H/T/L
GSVIVT01017932001	IPR000873; AMP-dependent synthetase/ligase	SIN_1010055	IPR000873; AMP-dependent synthetase/ligase
GSVIVT01017936001	IPR003245; Plastocyanin-like	SIN_1010050	IPR003245; Plastocyanin-like
GSVIVT01017937001	IPR003663; Sugar/inositol transporter#IPR005828; General substrate transporter#IPR020846; Major facilitator superfamily domain	SIN_1010049	IPR003663; Sugar/inositol transporter#IPR005828; General substrate transporter#IPR020846; Major facilitator superfamily domain
GSVIVT01017938001	NULL	SIN_1010047	NULL
GSVIVT01017942001	IPR015414; SNARE associated Golgi protein	SIN_1010046	IPR015414; SNARE associated Golgi protein
GSVIVT01017954001	IPR000269; Copper amine oxidase#IPR015798; Copper amine oxidase, C-terminal#IPR015800; Copper amine oxidase, N2-terminal#IPR015802; Copper amine oxidase, N3-terminal	SIN_1010029	IPR000269; Copper amine oxidase#IPR015798; Copper amine oxidase, C-terminal#IPR015800; Copper amine oxidase, N2-terminal#IPR015802; Copper amine oxidase, N3-terminal
GSVIVT01017958001	IPR000269; Copper amine oxidase#IPR015798; Copper amine oxidase, C-terminal#IPR015800; Copper amine oxidase, N2-terminal#IPR015802; Copper amine oxidase, N3-terminal	SIN_1010028	IPR000269; Copper amine oxidase#IPR015798; Copper amine oxidase, C-terminal#IPR015800; Copper amine oxidase, N2-terminal#IPR015802; Copper amine oxidase, N3-terminal
GSVIVT01017984001	IPR006458; Ovate protein family, C-terminal	SIN_1010025	IPR006458; Ovate protein family, C-terminal
GSVIVT01017987001	IPR025870; Glyoxalase-like domain	SIN_1010023	IPR007011; Seed maturation protein#IPR025870; Glyoxalase-like domain
GSVIVT01017997001	IPR006716; ERG2/sigma1 receptor-like	SIN_1010020	NULL
GSVIVT01017998001	IPR012876; Protein of unknown function DUF1677, plant	SIN_1010019	IPR012876; Protein of unknown function DUF1677, plant
GSVIVT01017999001	IPR004324; Biopterin transport-related protein BT1	SIN_1010018	IPR004324; Biopterin transport-related protein BT1
GSVIVT01018003001	IPR000182; GNAT domain	SIN_1010013	IPR000182; GNAT domain
GSVIVT01018007001	IPR007852; RNA polymerase II accessory factor, Cdc73	SIN_1010010	IPR007852; RNA polymerase II accessory factor, Cdc73
GSVIVT01018008001	IPR000528; Plant lipid transfer protein/Par allergen#IPR016140; Bifunctional inhibitor/plant lipid transfer protein/seed storage helical domain	SIN_1010008	IPR000528; Plant lipid transfer protein/Par allergen#IPR016140; Bifunctional inhibitor/plant lipid transfer protein/seed storage helical domain
GSVIVT01018010001	IPR016140; Bifunctional inhibitor/plant lipid transfer protein/seed storage helical domain	SIN_1010007	IPR016140; Bifunctional inhibitor/plant lipid transfer protein/seed storage helical domain
GSVIVT01018011001	IPR026127; Probable RNA helicase SDE3	SIN_1010005	IPR026127; Probable RNA helicase SDE3
GSVIVT01018012001	IPR000300; Inositol polyphosphate-related phosphatase#IPR005135; Endonuclease/exonuclease/phosphatase	SIN_1010002	IPR000300; Inositol polyphosphate-related phosphatase#IPR005135; Endonuclease/exonuclease/phosphatase
GSVIVT01018017001	IPR015270; Protein RDM1	SIN_1010001	IPR015270; Protein RDM1
GSVIVT01018018001	IPR002885; Pentatricopeptide repeat	SIN_1010000	IPR002885; Pentatricopeptide repeat
GSVIVT01018019001	IPR003726; Homocysteine S-methyltransferase	SIN_1009999	IPR003726; Homocysteine S-methyltransferase
GSVIVT01018020001	IPR000719; Protein kinase domain#IPR001245; Serine-threonine/tyrosine-protein kinase catalytic domain#IPR002290; Serine/threonine- / dual specificity protein kinase, catalytic domain#IPR020635; Tyrosine-protein kinase, catalytic domain	SIN_1009998	IPR000719; Protein kinase domain#IPR001245; Serine-threonine/tyrosine-protein kinase catalytic domain#IPR002290; Serine/threonine- / dual specificity protein kinase, catalytic domain#IPR020635; Tyrosine-protein kinase, catalytic domain
GSVIVT01018021001	IPR005172; CRC domain	SIN_1009996	IPR005172; CRC domain
GSVIVT01018023001	IPR011684; KIP1-like	SIN_1009995	IPR011684; KIP1-like
GSVIVT01018024001	IPR001593; Ribosomal protein S3Ae	SIN_1009994	IPR001593; Ribosomal protein S3Ae
GSVIVT01018025001	IPR001611; Leucine-rich repeat	SIN_1009993	IPR001611; Leucine-rich repeat#IPR003591; Leucine-rich repeat, typical subtype#IPR013210; Leucine-rich repeat-containing N-terminal, type 2
GSVIVT01018026001	IPR001440; Tetratricopeptide TPR-1#IPR013026; Tetratricopeptide repeat-containing domain#IPR019734; Tetratricopeptide repeat	SIN_1009992	IPR013026; Tetratricopeptide repeat-containing domain#IPR013105; Tetratricopeptide TPR2#IPR019734; Tetratricopeptide repeat
GSVIVT01018029001	IPR000048; IQ motif, EF-hand binding site#IPR025064; Domain of unknown function DUF4005	SIN_1009990	IPR000048; IQ motif, EF-hand binding site#IPR025064; Domain of unknown function DUF4005
GSVIVT01018031001	NULL	SIN_1009989	NULL
GSVIVT01018032001	IPR008546; Domain of unknown function DUF828#IPR013666; Pleckstrin-like, plant	SIN_1009987	IPR008546; Domain of unknown function DUF828#IPR013666; Pleckstrin-like, plant
GSVIVT01018036001	IPR010821; Chlorophyllase	SIN_1009986	IPR010821; Chlorophyllase
GSVIVT01018037001	NULL	SIN_1009984	NULL
GSVIVT01018039001	IPR004313; Acireductone dioxygenase ARD family	SIN_1009983	IPR004313; Acireductone dioxygenase ARD family
GSVIVT01018040001	IPR004313; Acireductone dioxygenase ARD family	SIN_1009982	IPR004313; Acireductone dioxygenase ARD family
GSVIVT01018042001	IPR019142; Dymeclin	SIN_1009980	IPR019142; Dymeclin
GSVIVT01018044001	IPR022796; Chlorophyll A-B binding protein	SIN_1009979	IPR022796; Chlorophyll A-B binding protein
GSVIVT01018049001	IPR009038; GOLD	SIN_1009978	IPR009038; GOLD
GSVIVT01018050001	IPR024286; Domain of unknown function DUF3700	SIN_1009977	IPR024286; Domain of unknown function DUF3700
GSVIVT01018051001	IPR003593; AAA+ ATPase domain#IPR013632; DNA recombination and repair protein Rad51, C-terminal#IPR020587; DNA recombination/repair protein RecA, monomer-monomer interface#IPR020588; DNA recombination/repair protein RecA/RadB, ATP-binding domain	SIN_1009976	IPR003593; AAA+ ATPase domain#IPR013632; DNA recombination and repair protein Rad51, C-terminal#IPR020587; DNA recombination/repair protein RecA, monomer-monomer interface#IPR020588; DNA recombination/repair protein RecA/RadB, ATP-binding domain
GSVIVT01018052001	IPR000719; Protein kinase domain#IPR001611; Leucine-rich repeat#IPR002290; Serine/threonine- / dual specificity protein kinase, catalytic domain#IPR003591; Leucine-rich repeat, typical subtype#IPR020635; Tyrosine-protein kinase, catalytic domain#IPR026840; Armadillo repeat-containing protein 3 and Serine/threonine-protein kinase CTR1	SIN_1009975	IPR000719; Protein kinase domain#IPR001611; Leucine-rich repeat#IPR002290; Serine/threonine- / dual specificity protein kinase, catalytic domain#IPR003591; Leucine-rich repeat, typical subtype#IPR020635; Tyrosine-protein kinase, catalytic domain#IPR026840; Armadillo repeat-containing protein 3 and Serine/threonine-protein kinase CTR1
GSVIVT01018054001	IPR003100; Argonaute/Dicer protein, PAZ#IPR003165; Stem cell self-renewal protein Piwi#IPR014811; Domain of unknown function DUF1785	SIN_1009974	IPR003100; Argonaute/Dicer protein, PAZ#IPR003165; Stem cell self-renewal protein Piwi#IPR014811; Domain of unknown function DUF1785
GSVIVT01018056001	IPR002885; Pentatricopeptide repeat	SIN_1009973	IPR002885; Pentatricopeptide repeat
GSVIVT01018057001	IPR024951; Sulphate adenylyltransferase catalytic domain#IPR025980; ATP-sulfurylase PUA-like domain	SIN_1009972	IPR024951; Sulphate adenylyltransferase catalytic domain#IPR025980; ATP-sulfurylase PUA-like domain
GSVIVT01018058001	IPR001757; Cation-transporting P-type ATPase#IPR004014; Cation-transporting P-type ATPase, N-terminal#IPR006068; Cation-transporting P-type ATPase, C-terminal#IPR008250; P-type ATPase, A domain#IPR023214; HAD-like domain	SIN_1009971	IPR001757; Cation-transporting P-type ATPase#IPR004014; Cation-transporting P-type ATPase, N-terminal#IPR006068; Cation-transporting P-type ATPase, C-terminal#IPR008250; P-type ATPase, A domain#IPR023214; HAD-like domain
GSVIVT01018070001	IPR002048; EF-hand domain#IPR011992; EF-hand domain pair	SIN_1002604	IPR002048; EF-hand domain#IPR011992; EF-hand domain pair
GSVIVT01018073001	NULL	SIN_1002603	NULL
GSVIVT01018076001	IPR015898; G-protein gamma-like domain	SIN_1002595	IPR015898; G-protein gamma-like domain
GSVIVT01018077001	IPR003579; Small GTPase superfamily, Rab type#IPR006687; Small GTPase superfamily, SAR1-type#IPR006689; Small GTPase superfamily, ARF/SAR type#IPR024156; Small GTPase superfamily, ARF type	SIN_1002594	IPR003579; Small GTPase superfamily, Rab type#IPR006687; Small GTPase superfamily, SAR1-type#IPR006689; Small GTPase superfamily, ARF/SAR type#IPR024156; Small GTPase superfamily, ARF type
GSVIVT01018081001	IPR001509; NAD-dependent epimerase/dehydratase	SIN_1002590	IPR001509; NAD-dependent epimerase/dehydratase
GSVIVT01018089001	IPR000719; Protein kinase domain#IPR002290; Serine/threonine- / dual specificity protein kinase, catalytic domain#IPR004041; NAF domain#IPR018451; NAF/FISL domain#IPR020635; Tyrosine-protein kinase, catalytic domain	SIN_1002584	IPR000719; Protein kinase domain#IPR002290; Serine/threonine- / dual specificity protein kinase, catalytic domain#IPR004041; NAF domain#IPR018451; NAF/FISL domain#IPR020635; Tyrosine-protein kinase, catalytic domain
GSVIVT01018091001	IPR001375; Peptidase S9, prolyl oligopeptidase, catalytic domain	SIN_1002579	IPR001375; Peptidase S9, prolyl oligopeptidase, catalytic domain
GSVIVT01018092001	NULL	SIN_1002577	NULL
GSVIVT01018093001	IPR000719; Protein kinase domain#IPR002290; Serine/threonine- / dual specificity protein kinase, catalytic domain#IPR018392; Peptidoglycan-binding lysin domain#IPR020635; Tyrosine-protein kinase, catalytic domain	SIN_1002576	IPR000719; Protein kinase domain#IPR002290; Serine/threonine- / dual specificity protein kinase, catalytic domain#IPR020635; Tyrosine-protein kinase, catalytic domain
GSVIVT01018095001	IPR010420; CASTOR/POLLUX/SYM8 ion channels	SIN_1002574	IPR010420; CASTOR/POLLUX/SYM8 ion channels
GSVIVT01018097001	IPR001382; Glycoside hydrolase, family 47	SIN_1002573	IPR001382; Glycoside hydrolase, family 47
GSVIVT01018099001	IPR003311; AUX/IAA protein#IPR011525; Aux/IAA-ARF-dimerisation	SIN_1002572	IPR003311; AUX/IAA protein#IPR011525; Aux/IAA-ARF-dimerisation
GSVIVT01018101001	IPR003311; AUX/IAA protein#IPR011525; Aux/IAA-ARF-dimerisation	SIN_1002570	IPR003311; AUX/IAA protein#IPR011525; Aux/IAA-ARF-dimerisation
GSVIVT01018104001	IPR002523; Mg2+ transporter protein, CorA-like/Zinc transport protein ZntB#IPR026573; Magnesium transporter MRS2/LPE10	SIN_1002567	IPR002523; Mg2+ transporter protein, CorA-like/Zinc transport protein ZntB#IPR026573; Magnesium transporter MRS2/LPE10
GSVIVT01018108001	IPR005576; RNA polymerase Rpb7, N-terminal	SIN_1002564	IPR003029; Ribosomal protein S1, RNA-binding domain#IPR005576; RNA polymerase Rpb7, N-terminal
GSVIVT01018109001	IPR001890; RNA-binding, CRM domain	SIN_1002562	IPR001890; RNA-binding, CRM domain
GSVIVT01018111001	IPR011598; Myc-type, basic helix-loop-helix (bHLH) domain	SIN_1002561	IPR011598; Myc-type, basic helix-loop-helix (bHLH) domain
GSVIVT01018116001	IPR001087; Lipase, GDSL#IPR010488; Zeta toxin domain	SIN_1002560	IPR010488; Zeta toxin domain
GSVIVT01018119001	IPR004343; Plus-3#IPR018144; Plus-3 domain, subgroup	SIN_1002559	IPR001878; Zinc finger, CCHC-type#IPR004343; Plus-3#IPR018144; Plus-3 domain, subgroup
GSVIVT01018122001	IPR027329; TPX2, C-terminal domain	SIN_1002558	IPR027329; TPX2, C-terminal domain
GSVIVT01018124001	IPR002933; Peptidase M20	SIN_1002557	IPR002933; Peptidase M20
GSVIVT01018130001	IPR006767; Cwf19-like protein, C-terminal domain-2#IPR006768; Cwf19-like, C-terminal domain-1	SIN_1002553	IPR006767; Cwf19-like protein, C-terminal domain-2#IPR006768; Cwf19-like, C-terminal domain-1
GSVIVT01018132001	IPR008395; Agenet-like domain#IPR014002; Tudor-like, plant	SIN_1002549	IPR014002; Tudor-like, plant
GSVIVT01018143001	IPR005150; Cellulose synthase	SIN_1002548	IPR005150; Cellulose synthase
GSVIVT01018161001	IPR007087; Zinc finger, C2H2#IPR015880; Zinc finger, C2H2-like	SIN_1013927	IPR007087; Zinc finger, C2H2#IPR015880; Zinc finger, C2H2-like
GSVIVT01018162001	IPR007087; Zinc finger, C2H2#IPR015880; Zinc finger, C2H2-like	SIN_1013926	IPR007087; Zinc finger, C2H2#IPR015880; Zinc finger, C2H2-like
GSVIVT01018166001	IPR013922; Cyclin PHO80-like	SIN_1013924	IPR013922; Cyclin PHO80-like
GSVIVT01018177001	IPR005609; Preprotein translocase Sec, Sec61-beta subunit#IPR016482; Preprotein translocase Sec, Sec61-beta subunit, eukarya	SIN_1013921	IPR005609; Preprotein translocase Sec, Sec61-beta subunit#IPR016482; Preprotein translocase Sec, Sec61-beta subunit, eukarya
GSVIVT01018178001	IPR007196; CCR4-Not complex component, Not1, C-terminal#IPR024557; CCR4-Not complex, Not1 subunit, domain of unknown function DUF3819	SIN_1013920	IPR007196; CCR4-Not complex component, Not1, C-terminal#IPR024557; CCR4-Not complex, Not1 subunit, domain of unknown function DUF3819
GSVIVT01018180001	IPR000679; Zinc finger, GATA-type	SIN_1013919	IPR000679; Zinc finger, GATA-type
GSVIVT01018204001	IPR004333; Transcription factor, SBP-box	SIN_1013913	IPR004333; Transcription factor, SBP-box
GSVIVT01018216001	IPR007758; Nucleoporin, NSP1-like, C-terminal#IPR026010; Nucleoporin NSP1/NUP62	SIN_1013908	IPR026010; Nucleoporin NSP1/NUP62
GSVIVT01018217001	IPR004294; Carotenoid oxygenase	SIN_1013906	IPR004294; Carotenoid oxygenase
GSVIVT01018218001	IPR000330; SNF2-related#IPR001650; Helicase, C-terminal#IPR014001; Helicase, superfamily 1/2, ATP-binding domain	SIN_1013905	IPR000330; SNF2-related#IPR001650; Helicase, C-terminal#IPR014001; Helicase, superfamily 1/2, ATP-binding domain
GSVIVT01018219001	IPR001099; Chalcone/stilbene synthase, N-terminal#IPR012328; Chalcone/stilbene synthase, C-terminal	SIN_1013903	IPR001099; Chalcone/stilbene synthase, N-terminal#IPR012328; Chalcone/stilbene synthase, C-terminal
GSVIVT01018220001	IPR003386; Lecithin:cholesterol/phospholipid:diacylglycerol acyltransferase	SIN_1013901	IPR003386; Lecithin:cholesterol/phospholipid:diacylglycerol acyltransferase
GSVIVT01018223001	IPR001841; Zinc finger, RING-type	SIN_1013900	IPR001841; Zinc finger, RING-type#IPR018957; Zinc finger, C3HC4 RING-type
GSVIVT01018226001	IPR001305; Heat shock protein DnaJ, cysteine-rich domain#IPR001471; AP2/ERF domain#IPR001623; DnaJ domain#IPR002939; Chaperone DnaJ, C-terminal	SIN_1013899	IPR001471; AP2/ERF domain
GSVIVT01018234001	IPR001005; SANT/Myb domain#IPR017930; Myb domain	SIN_1013898	IPR001005; SANT/Myb domain#IPR012438; Protein of unknown function DUF1639#IPR017930; Myb domain
GSVIVT01018248001	IPR006789; ARP2/3 complex, 16kDa subunit (p16-Arc)	SIN_1013896	IPR006789; ARP2/3 complex, 16kDa subunit (p16-Arc)
GSVIVT01018249001	IPR000340; Dual specificity phosphatase, catalytic domain#IPR000387; Protein-tyrosine/Dual specificity phosphatase#IPR020422; Dual specificity phosphatase, subgroup, catalytic domain#IPR024950; Dual specificity phosphatase	SIN_1013895	IPR008480; Protein of unknown function DUF761, plant
GSVIVT01018250001	IPR001179; Peptidyl-prolyl cis-trans isomerase, FKBP-type, domain#IPR023566; Peptidyl-prolyl cis-trans isomerase, FKBP-type	SIN_1013893	IPR001179; Peptidyl-prolyl cis-trans isomerase, FKBP-type, domain#IPR023566; Peptidyl-prolyl cis-trans isomerase, FKBP-type
GSVIVT01018251001	IPR002293; Amino acid/polyamine transporter I#IPR015606; Cationic amino acid transporter	SIN_1013892	IPR002293; Amino acid/polyamine transporter I#IPR015606; Cationic amino acid transporter
GSVIVT01018256001	IPR002472; Palmitoyl protein thioesterase	SIN_1013889	IPR002472; Palmitoyl protein thioesterase
GSVIVT01018265001	IPR001757; Cation-transporting P-type ATPase#IPR004014; Cation-transporting P-type ATPase, N-terminal#IPR008250; P-type ATPase, A domain#IPR023214; HAD-like domain	SIN_1013887	IPR001757; Cation-transporting P-type ATPase#IPR004014; Cation-transporting P-type ATPase, N-terminal#IPR008250; P-type ATPase, A domain#IPR023214; HAD-like domain
GSVIVT01018268001	IPR018881; Uncharacterised protein family UPF0565	SIN_1013886	IPR018881; Uncharacterised protein family UPF0565
GSVIVT01018270001	IPR001471; AP2/ERF domain	SIN_1013876	IPR001471; AP2/ERF domain
GSVIVT01018273001	IPR000717; Proteasome component (PCI) domain#IPR027530; COP9 signalosome complex subunit 7	SIN_1013873	IPR000717; Proteasome component (PCI) domain#IPR027530; COP9 signalosome complex subunit 7
GSVIVT01018280001	IPR004182; GRAM domain	SIN_1013872	IPR006867; Domain of unknown function DUF632#IPR006868; Domain of unknown function DUF630
GSVIVT01018283001	IPR002921; Lipase, class 3	SIN_1013870	IPR002921; Lipase, class 3
GSVIVT01018284001	IPR001841; Zinc finger, RING-type#IPR006575; RWD domain	SIN_1013869	IPR001841; Zinc finger, RING-type#IPR006575; RWD domain
GSVIVT01018288001	IPR002310; Glycine-tRNA ligase, alpha subunit#IPR006194; Glycine-tRNA synthetase, heterodimeric#IPR015944; Glycine-tRNA ligase, beta subunit	SIN_1013868	IPR002310; Glycine-tRNA ligase, alpha subunit#IPR006194; Glycine-tRNA synthetase, heterodimeric#IPR015944; Glycine-tRNA ligase, beta subunit
GSVIVT01018298001	IPR005599; GPI mannosyltransferase	SIN_1008086	IPR005599; GPI mannosyltransferase
GSVIVT01018303001	IPR001440; Tetratricopeptide TPR-1#IPR002885; Pentatricopeptide repeat	SIN_1003222	IPR002885; Pentatricopeptide repeat#IPR004895; Prenylated rab acceptor PRA1
GSVIVT01018304001	IPR013922; Cyclin PHO80-like	SIN_1003221	IPR013922; Cyclin PHO80-like
GSVIVT01018306001	IPR026961; PGG domain	SIN_1003220	IPR026961; PGG domain
GSVIVT01018323001	IPR001128; Cytochrome P450#IPR002401; Cytochrome P450, E-class, group I	SIN_1003218	IPR001128; Cytochrome P450#IPR002401; Cytochrome P450, E-class, group I
GSVIVT01018326001	IPR000704; Casein kinase II, regulatory subunit	SIN_1003217	IPR000704; Casein kinase II, regulatory subunit
GSVIVT01018327001	IPR003409; MORN motif	SIN_1003216	IPR003409; MORN motif
GSVIVT01018328001	IPR002674; Ribosomal protein L37ae	SIN_1003215	IPR002674; Ribosomal protein L37ae
GSVIVT01018334001	IPR000719; Protein kinase domain#IPR001245; Serine-threonine/tyrosine-protein kinase catalytic domain#IPR002290; Serine/threonine- / dual specificity protein kinase, catalytic domain#IPR020635; Tyrosine-protein kinase, catalytic domain	SIN_1003212	IPR000719; Protein kinase domain#IPR002290; Serine/threonine- / dual specificity protein kinase, catalytic domain#IPR020635; Tyrosine-protein kinase, catalytic domain
GSVIVT01018339001	IPR002885; Pentatricopeptide repeat	SIN_1003211	IPR002885; Pentatricopeptide repeat
GSVIVT01018340001	IPR001469; ATPase, F1 complex, delta/epsilon subunit#IPR020546; ATPase, F1 complex, delta/epsilon subunit, N-terminal	SIN_1003208	IPR001469; ATPase, F1 complex, delta/epsilon subunit#IPR020546; ATPase, F1 complex, delta/epsilon subunit, N-terminal
GSVIVT01018343001	IPR001841; Zinc finger, RING-type	SIN_1003205	IPR001841; Zinc finger, RING-type
GSVIVT01018345001	NULL	SIN_1003204	NULL
GSVIVT01018361001	IPR001806; Small GTPase superfamily#IPR002041; Ran GTPase#IPR003578; Small GTPase superfamily, Rho type#IPR003579; Small GTPase superfamily, Rab type#IPR020849; Small GTPase superfamily, Ras type	SIN_1003198	IPR001806; Small GTPase superfamily#IPR002041; Ran GTPase#IPR003578; Small GTPase superfamily, Rho type#IPR003579; Small GTPase superfamily, Rab type#IPR020849; Small GTPase superfamily, Ras type
GSVIVT01018380001	IPR000375; Dynamin central domain#IPR001401; Dynamin, GTPase domain#IPR003130; Dynamin GTPase effector#IPR020850; GTPase effector domain, GED#IPR022812; Dynamin superfamily	SIN_1003195	IPR000375; Dynamin central domain#IPR001401; Dynamin, GTPase domain#IPR003130; Dynamin GTPase effector#IPR020850; GTPase effector domain, GED#IPR022812; Dynamin superfamily
GSVIVT01018381001	IPR023214; HAD-like domain	SIN_1003194	IPR023214; HAD-like domain
GSVIVT01018382001	IPR005946; Ribose-phosphate diphosphokinase	SIN_1003185	IPR005849; Galactose-1-phosphate uridyl transferase, N-terminal#IPR005850; Galactose-1-phosphate uridyl transferase, C-terminal#IPR005946; Ribose-phosphate diphosphokinase
GSVIVT01018386001	IPR000537; UbiA prenyltransferase family	SIN_1003184	IPR000537; UbiA prenyltransferase family
GSVIVT01018395001	IPR000109; Proton-dependent oligopeptide transporter family	SIN_1003183	IPR000109; Proton-dependent oligopeptide transporter family
GSVIVT01018397001	IPR001128; Cytochrome P450#IPR002401; Cytochrome P450, E-class, group I	SIN_1003180	IPR001128; Cytochrome P450#IPR002401; Cytochrome P450, E-class, group I
GSVIVT01018444001	IPR005123; Oxoglutarate/iron-dependent dioxygenase#IPR006620; Prolyl 4-hydroxylase, alpha subunit	SIN_1016602	NULL
GSVIVT01018447001	IPR025486; Domain of unknown function DUF4378	SIN_1016604	IPR025486; Domain of unknown function DUF4378
GSVIVT01018448001	NULL	SIN_1016605	NULL
GSVIVT01018458001	IPR000719; Protein kinase domain#IPR002290; Serine/threonine- / dual specificity protein kinase, catalytic domain#IPR020635; Tyrosine-protein kinase, catalytic domain	SIN_1016610	IPR000719; Protein kinase domain#IPR002290; Serine/threonine- / dual specificity protein kinase, catalytic domain#IPR020635; Tyrosine-protein kinase, catalytic domain
GSVIVT01018460001	IPR011598; Myc-type, basic helix-loop-helix (bHLH) domain	SIN_1016613	IPR011598; Myc-type, basic helix-loop-helix (bHLH) domain#IPR024752; Myb/SANT-like domain
GSVIVT01018461001	IPR011598; Myc-type, basic helix-loop-helix (bHLH) domain	SIN_1016614	IPR011598; Myc-type, basic helix-loop-helix (bHLH) domain
GSVIVT01018494001	IPR004839; Aminotransferase, class I/classII	SIN_1016633	IPR004839; Aminotransferase, class I/classII
GSVIVT01018534001	IPR009902; Protein of unknown function DUF1442	SIN_1016645	IPR009902; Protein of unknown function DUF1442
GSVIVT01018536001	IPR000719; Protein kinase domain#IPR001245; Serine-threonine/tyrosine-protein kinase catalytic domain#IPR001611; Leucine-rich repeat#IPR002290; Serine/threonine- / dual specificity protein kinase, catalytic domain#IPR020635; Tyrosine-protein kinase, catalytic domain	SIN_1016647	IPR000719; Protein kinase domain#IPR001245; Serine-threonine/tyrosine-protein kinase catalytic domain#IPR002290; Serine/threonine- / dual specificity protein kinase, catalytic domain#IPR013210; Leucine-rich repeat-containing N-terminal, type 2#IPR020635; Tyrosine-protein kinase, catalytic domain
GSVIVT01018540001	IPR003521; Methylosome subunit pICln	SIN_1016650	IPR003521; Methylosome subunit pICln
GSVIVT01018553001	IPR001848; Ribosomal protein S10#IPR027486; Ribosomal protein S10 domain	SIN_1016651	IPR001848; Ribosomal protein S10#IPR027486; Ribosomal protein S10 domain
GSVIVT01018556001	IPR006766; Phosphate-induced protein 1	SIN_1016653	IPR006766; Phosphate-induced protein 1
GSVIVT01018572001	IPR001567; Peptidase M3A/M3B	SIN_1016655	IPR001567; Peptidase M3A/M3B
GSVIVT01018574001	IPR000719; Protein kinase domain#IPR000961; AGC-kinase, C-terminal#IPR002290; Serine/threonine- / dual specificity protein kinase, catalytic domain#IPR020635; Tyrosine-protein kinase, catalytic domain	SIN_1016656	IPR000719; Protein kinase domain#IPR000850; Adenylate kinase#IPR000961; AGC-kinase, C-terminal#IPR002290; Serine/threonine- / dual specificity protein kinase, catalytic domain#IPR020635; Tyrosine-protein kinase, catalytic domain
GSVIVT01018597001	IPR002885; Pentatricopeptide repeat	SIN_1016657	IPR002885; Pentatricopeptide repeat
GSVIVT01018598001	IPR006501; Pectinesterase inhibitor domain	SIN_1016658	IPR006501; Pectinesterase inhibitor domain
GSVIVT01018606001	IPR006501; Pectinesterase inhibitor domain	SIN_1016659	IPR006501; Pectinesterase inhibitor domain
GSVIVT01018622001	IPR000070; Pectinesterase, catalytic	SIN_1016662	IPR000070; Pectinesterase, catalytic
GSVIVT01018623001	IPR003441; NAC domain	SIN_1016664	IPR003441; NAC domain
GSVIVT01018625001	IPR001362; Glycoside hydrolase, family 32#IPR013148; Glycosyl hydrolase family 32, N-terminal#IPR013189; Glycosyl hydrolase family 32, C-terminal	SIN_1016666	IPR001362; Glycoside hydrolase, family 32#IPR013148; Glycosyl hydrolase family 32, N-terminal#IPR013189; Glycosyl hydrolase family 32, C-terminal#IPR021792; Beta-fructofuranosidase
GSVIVT01018628001	IPR003337; Trehalose-phosphatase	SIN_1016667	IPR003337; Trehalose-phosphatase
GSVIVT01018630001	IPR000048; IQ motif, EF-hand binding site	SIN_1016668	IPR000048; IQ motif, EF-hand binding site
GSVIVT01018636001	IPR001841; Zinc finger, RING-type#IPR003892; Ubiquitin system component Cue	SIN_1016673	IPR001841; Zinc finger, RING-type#IPR003892; Ubiquitin system component Cue
GSVIVT01018638001	IPR027854; Protein of unknown function DUF4535	SIN_1016674	IPR027854; Protein of unknown function DUF4535
GSVIVT01018648001	IPR011701; Major facilitator superfamily#IPR020846; Major facilitator superfamily domain	SIN_1016675	IPR011701; Major facilitator superfamily#IPR020846; Major facilitator superfamily domain
GSVIVT01018659001	IPR019335; Conserved oligomeric Golgi complex subunit 7	SIN_1016681	IPR019335; Conserved oligomeric Golgi complex subunit 7
GSVIVT01018663001	IPR008733; Peroxisomal biogenesis factor 11	SIN_1016682	IPR008733; Peroxisomal biogenesis factor 11
GSVIVT01018678001	IPR000425; Major intrinsic protein	SIN_1016683	IPR000425; Major intrinsic protein
GSVIVT01018681001	IPR006073; GTP binding domain	SIN_1016684	IPR006073; GTP binding domain
GSVIVT01018715001	IPR003395; RecF/RecN/SMC, N-terminal#IPR010935; SMCs flexible hinge#IPR027120; Structural maintenance of chromosomes Smc2	SIN_1016685	IPR003395; RecF/RecN/SMC, N-terminal#IPR010935; SMCs flexible hinge#IPR027120; Structural maintenance of chromosomes Smc2
GSVIVT01018847001	NULL	SIN_1022242	NULL
GSVIVT01018849001	NULL	SIN_1022241	NULL
GSVIVT01018853001	IPR000922; D-galactoside/L-rhamnose binding SUEL lectin domain#IPR001944; Glycoside hydrolase, family 35	SIN_1022238	IPR000922; D-galactoside/L-rhamnose binding SUEL lectin domain#IPR001944; Glycoside hydrolase, family 35
GSVIVT01018854001	IPR001737; Ribosomal RNA adenine methylase transferase#IPR020598; Ribosomal RNA adenine methylase transferase, N-terminal#IPR025814; 18S rRNA dimethylase DIM1	SIN_1022237	IPR001737; Ribosomal RNA adenine methylase transferase#IPR020598; Ribosomal RNA adenine methylase transferase, N-terminal#IPR025814; 18S rRNA dimethylase DIM1
GSVIVT01018856001	NULL	SIN_1022236	NULL
GSVIVT01018857001	IPR001128; Cytochrome P450#IPR002403; Cytochrome P450, E-class, group IV	SIN_1022235	IPR001128; Cytochrome P450#IPR002403; Cytochrome P450, E-class, group IV
GSVIVT01018858001	IPR002792; TRAM domain#IPR006638; Elongator protein 3/MiaB/NifB#IPR007197; Radical SAM#IPR013848; Methylthiotransferase, N-terminal#IPR023970; Methylthiotransferase/radical SAM-type protein	SIN_1022234	IPR002792; TRAM domain#IPR006638; Elongator protein 3/MiaB/NifB#IPR007197; Radical SAM#IPR013848; Methylthiotransferase, N-terminal#IPR023970; Methylthiotransferase/radical SAM-type protein
GSVIVT01018859001	IPR004113; FAD-linked oxidase, C-terminal#IPR006094; FAD linked oxidase, N-terminal#IPR016166; FAD-binding, type 2	SIN_1022233	IPR004113; FAD-linked oxidase, C-terminal#IPR006094; FAD linked oxidase, N-terminal#IPR016166; FAD-binding, type 2
GSVIVT01018862001	IPR018108; Mitochondrial substrate/solute carrier	SIN_1022232	IPR018108; Mitochondrial substrate/solute carrier
GSVIVT01018865001	IPR000823; Plant peroxidase#IPR002016; Haem peroxidase, plant/fungal/bacterial	SIN_1022230	IPR000823; Plant peroxidase#IPR002016; Haem peroxidase, plant/fungal/bacterial
GSVIVT01018866001	NULL	SIN_1022229	NULL
GSVIVT01018876001	NULL	SIN_1022225	NULL
GSVIVT01018883001	IPR000719; Protein kinase domain#IPR002290; Serine/threonine- / dual specificity protein kinase, catalytic domain#IPR019193; Ubiquitin-conjugating enzyme E2-binding protein#IPR020635; Tyrosine-protein kinase, catalytic domain	SIN_1022223	NULL
GSVIVT01018892001	IPR008322; Uncharacterised protein family UPF0261#IPR009215; TIM-barrel domain, IGPS-like	SIN_1022213	IPR008322; Uncharacterised protein family UPF0261#IPR009215; TIM-barrel domain, IGPS-like
GSVIVT01018919001	IPR005299; SAM dependent carboxyl methyltransferase	SIN_1022211	IPR005299; SAM dependent carboxyl methyltransferase
GSVIVT01018920001	NULL	SIN_1022210	NULL
GSVIVT01018921001	IPR000326; Phosphatidic acid phosphatase type 2/haloperoxidase	SIN_1022208	NULL
GSVIVT01018922001	IPR002885; Pentatricopeptide repeat	SIN_1022207	IPR002885; Pentatricopeptide repeat
GSVIVT01018923001	IPR001547; Glycoside hydrolase, family 5	SIN_1022206	IPR001547; Glycoside hydrolase, family 5
GSVIVT01018924001	IPR004044; K Homology domain, type 2#IPR006073; GTP binding domain	SIN_1022205	IPR004044; K Homology domain, type 2#IPR006073; GTP binding domain
GSVIVT01018925001	NULL	SIN_1022203	NULL
GSVIVT01018926001	NULL	SIN_1022201	NULL
GSVIVT01018930001	IPR008162; Inorganic pyrophosphatase	SIN_1022198	IPR008162; Inorganic pyrophosphatase
GSVIVT01018934001	IPR000073; Alpha/beta hydrolase fold-1#IPR026129; Alpha/beta hydrolase, putative	SIN_1022196	IPR026129; Alpha/beta hydrolase, putative
GSVIVT01019050001	IPR003386; Lecithin:cholesterol/phospholipid:diacylglycerol acyltransferase	SIN_1001910	IPR003386; Lecithin:cholesterol/phospholipid:diacylglycerol acyltransferase
GSVIVT01019060001	IPR001580; Calreticulin/calnexin	SIN_1001905	IPR001580; Calreticulin/calnexin
GSVIVT01019063001	IPR004882; LUC7-related	SIN_1001902	IPR004882; LUC7-related
GSVIVT01019067001	IPR007493; Protein of unknown function DUF538	SIN_1001901	IPR007493; Protein of unknown function DUF538
GSVIVT01019068001	IPR000089; Biotin/lipoyl attachment#IPR001249; Acetyl-CoA biotin carboxyl carrier	SIN_1001899	IPR000089; Biotin/lipoyl attachment#IPR001249; Acetyl-CoA biotin carboxyl carrier
GSVIVT01019071001	IPR001461; Peptidase A1	SIN_1001896	IPR001461; Peptidase A1
GSVIVT01019072001	IPR018790; Protein of unknown function DUF2358	SIN_1001894	IPR018790; Protein of unknown function DUF2358
GSVIVT01019074001	IPR001563; Peptidase S10, serine carboxypeptidase	SIN_1001893	IPR001563; Peptidase S10, serine carboxypeptidase
GSVIVT01019077001	IPR002125; CMP/dCMP deaminase, zinc-binding#IPR002734; Bacterial bifunctional deaminase-reductase, C-terminal#IPR012816; Conserved hypothetical protein CHP02464	SIN_1001891	IPR002125; CMP/dCMP deaminase, zinc-binding#IPR002734; Bacterial bifunctional deaminase-reductase, C-terminal#IPR012816; Conserved hypothetical protein CHP02464
GSVIVT01019078001	IPR003307; W2 domain	SIN_1001889	IPR003307; W2 domain
GSVIVT01019086001	NULL	SIN_1001888	NULL
GSVIVT01019108001	IPR009617; Adipose-regulatory protein, Seipin	SIN_1001878	IPR009617; Adipose-regulatory protein, Seipin
GSVIVT01019111001	IPR026939; Zinc finger protein 706	SIN_1001874	NULL
GSVIVT01019119001	IPR000571; Zinc finger, CCCH-type	SIN_1001871	IPR000571; Zinc finger, CCCH-type
GSVIVT01019121001	NULL	SIN_1001870	NULL
GSVIVT01019122001	IPR007877; Protein of unknown function DUF707	SIN_1001869	IPR007877; Protein of unknown function DUF707
GSVIVT01019126001	IPR004776; Auxin efflux carrier	SIN_1001866	IPR004776; Auxin efflux carrier
GSVIVT01019128001	IPR000644; CBS domain	SIN_1001864	IPR000644; CBS domain
GSVIVT01019143001	IPR001374; Single-stranded nucleic acid binding R3H#IPR024771; SUZ domain	SIN_1001860	IPR001374; Single-stranded nucleic acid binding R3H
GSVIVT01019388001	IPR024145; Histone deacetylase complex subunit SAP30/SAP30-like#IPR025718; Histone deacetylase complex subunit SAP30, Sin3 binding domain	SIN_1015517	IPR024145; Histone deacetylase complex subunit SAP30/SAP30-like#IPR025718; Histone deacetylase complex subunit SAP30, Sin3 binding domain
GSVIVT01019391001	IPR002553; Clathrin/coatomer adaptor, adaptin-like, N-terminal#IPR008152; Clathrin adaptor, alpha/beta/gamma-adaptin, appendage, Ig-like subdomain#IPR015151; Beta-adaptin appendage, C-terminal subdomain#IPR026739; AP complex subunit beta	SIN_1015515	IPR002553; Clathrin/coatomer adaptor, adaptin-like, N-terminal#IPR008152; Clathrin adaptor, alpha/beta/gamma-adaptin, appendage, Ig-like subdomain#IPR015151; Beta-adaptin appendage, C-terminal subdomain#IPR026739; AP complex subunit beta
GSVIVT01019392001	IPR001161; Helicase Ercc3#IPR001650; Helicase, C-terminal#IPR006935; Helicase/UvrB domain#IPR014001; Helicase, superfamily 1/2, ATP-binding domain	SIN_1015514	IPR001161; Helicase Ercc3#IPR001650; Helicase, C-terminal#IPR006935; Helicase/UvrB domain#IPR014001; Helicase, superfamily 1/2, ATP-binding domain
GSVIVT01019393001	IPR010402; CCT domain	SIN_1015513	IPR010402; CCT domain
GSVIVT01019396001	IPR000210; BTB/POZ-like	SIN_1015510	IPR000210; BTB/POZ-like
GSVIVT01019399001	IPR001356; Homeobox domain#IPR006563; POX domain#IPR008422; Homeobox KN domain	SIN_1015509	IPR001356; Homeobox domain#IPR006563; POX domain#IPR008422; Homeobox KN domain
GSVIVT01019400001	IPR006740; Protein of unknown function DUF604	SIN_1015507	IPR006740; Protein of unknown function DUF604
GSVIVT01019406001	IPR000719; Protein kinase domain#IPR002290; Serine/threonine- / dual specificity protein kinase, catalytic domain#IPR020635; Tyrosine-protein kinase, catalytic domain	SIN_1015506	IPR000719; Protein kinase domain#IPR002290; Serine/threonine- / dual specificity protein kinase, catalytic domain#IPR020635; Tyrosine-protein kinase, catalytic domain
GSVIVT01019411001	IPR008511; Protein BYPASS-related	SIN_1015502	IPR008511; Protein BYPASS-related
GSVIVT01019413001	IPR006121; Heavy metal-associated domain, HMA	SIN_1015501	IPR006121; Heavy metal-associated domain, HMA
GSVIVT01019414001	IPR004839; Aminotransferase, class I/classII	SIN_1015500	IPR004839; Aminotransferase, class I/classII
GSVIVT01019415001	IPR003526; 2-C-methyl-D-erythritol 2,4-cyclodiphosphate synthase	SIN_1015499	IPR003526; 2-C-methyl-D-erythritol 2,4-cyclodiphosphate synthase
GSVIVT01019417001	IPR000467; G-patch domain	SIN_1015498	IPR000467; G-patch domain
GSVIVT01019418001	IPR002815; Spo11/DNA topoisomerase VI, subunit A#IPR013048; Meiotic recombination, Spo11#IPR013049; Spo11/DNA topoisomerase VI, subunit A, N-terminal	SIN_1015497	IPR002815; Spo11/DNA topoisomerase VI, subunit A#IPR013049; Spo11/DNA topoisomerase VI, subunit A, N-terminal
GSVIVT01019419001	IPR003657; DNA-binding WRKY	SIN_1015496	IPR003657; DNA-binding WRKY
GSVIVT01019420001	IPR001701; Glycoside hydrolase, family 9	SIN_1015495	IPR001701; Glycoside hydrolase, family 9
GSVIVT01019421001	IPR001680; WD40 repeat#IPR017986; WD40-repeat-containing domain	SIN_1015493	IPR001680; WD40 repeat#IPR017986; WD40-repeat-containing domain
GSVIVT01019423001	IPR004181; Zinc finger, MIZ-type	SIN_1015491	IPR004181; Zinc finger, MIZ-type
GSVIVT01019427001	IPR007612; LURP1-like domain	SIN_1015490	IPR007612; LURP1-like domain
GSVIVT01019429001	IPR000778; Cytochrome b245, heavy chain#IPR002048; EF-hand domain#IPR013112; FAD-binding 8#IPR013121; Ferric reductase, NAD binding#IPR013130; Ferric reductase transmembrane component-like domain#IPR013623; NADPH oxidase Respiratory burst#IPR017927; Ferredoxin reductase-type FAD-binding domain	SIN_1015489	IPR000778; Cytochrome b245, heavy chain#IPR002048; EF-hand domain#IPR013112; FAD-binding 8#IPR013121; Ferric reductase, NAD binding#IPR013130; Ferric reductase transmembrane component-like domain#IPR013623; NADPH oxidase Respiratory burst#IPR017927; Ferredoxin reductase-type FAD-binding domain
GSVIVT01019432001	NULL	SIN_1015486	NULL
GSVIVT01019433001	IPR001547; Glycoside hydrolase, family 5	SIN_1015481	IPR001547; Glycoside hydrolase, family 5
GSVIVT01019439001	IPR020055; Ribosomal protein L25, short-form	SIN_1015480	IPR020055; Ribosomal protein L25, short-form
GSVIVT01019440001	IPR003388; Reticulon	SIN_1015479	IPR003388; Reticulon
GSVIVT01019444001	IPR003675; CAAX amino terminal protease	SIN_1015478	IPR003675; CAAX amino terminal protease
GSVIVT01019446001	IPR000719; Protein kinase domain#IPR002048; EF-hand domain#IPR002290; Serine/threonine- / dual specificity protein kinase, catalytic domain#IPR011992; EF-hand domain pair#IPR020635; Tyrosine-protein kinase, catalytic domain	SIN_1015477	IPR000719; Protein kinase domain#IPR002048; EF-hand domain#IPR002290; Serine/threonine- / dual specificity protein kinase, catalytic domain#IPR011992; EF-hand domain pair#IPR020635; Tyrosine-protein kinase, catalytic domain
GSVIVT01019447001	IPR020966; Aluminum-activated malate transporter	SIN_1015476	IPR020966; Aluminum-activated malate transporter
GSVIVT01019448001	NULL	SIN_1015475	NULL
GSVIVT01019450001	IPR004265; Plant disease resistance response protein	SIN_1015471	IPR004265; Plant disease resistance response protein
GSVIVT01019462001	IPR025870; Glyoxalase-like domain	SIN_1015469	NULL
GSVIVT01019467001	IPR001140; ABC transporter, transmembrane domain#IPR003439; ABC transporter-like#IPR003593; AAA+ ATPase domain#IPR006114; 6-phosphogluconate dehydrogenase, C-terminal#IPR006115; 6-phosphogluconate dehydrogenase, NADP-binding#IPR017940; ABC transporter, integral membrane type 1	SIN_1015466	IPR006114; 6-phosphogluconate dehydrogenase, C-terminal#IPR006115; 6-phosphogluconate dehydrogenase, NADP-binding
GSVIVT01019491001	IPR000719; Protein kinase domain#IPR002290; Serine/threonine- / dual specificity protein kinase, catalytic domain#IPR010632; Domain of unknown function DUF1221#IPR020635; Tyrosine-protein kinase, catalytic domain	SIN_1015458	IPR000719; Protein kinase domain#IPR002290; Serine/threonine- / dual specificity protein kinase, catalytic domain#IPR010632; Domain of unknown function DUF1221#IPR020635; Tyrosine-protein kinase, catalytic domain
GSVIVT01019492001	IPR000719; Protein kinase domain#IPR001680; WD40 repeat#IPR017986; WD40-repeat-containing domain#IPR020472; G-protein beta WD-40 repeat	SIN_1015457	NULL
GSVIVT01019732001	NULL	SIN_1015519	NULL
GSVIVT01019733001	IPR003131; Potassium channel tetramerisation-type BTB domain#IPR004680; Citrate transporter-like domain	SIN_1015521	IPR000210; BTB/POZ-like#IPR003131; Potassium channel tetramerisation-type BTB domain
GSVIVT01019739001	IPR000719; Protein kinase domain#IPR002290; Serine/threonine- / dual specificity protein kinase, catalytic domain#IPR020635; Tyrosine-protein kinase, catalytic domain	SIN_1015522	IPR000719; Protein kinase domain#IPR002290; Serine/threonine- / dual specificity protein kinase, catalytic domain#IPR020635; Tyrosine-protein kinase, catalytic domain
GSVIVT01019744001	IPR003137; Protease-associated domain, PA#IPR006639; Presenilin/signal peptide peptidase#IPR007369; Peptidase A22B, signal peptide peptidase	SIN_1015524	IPR003137; Protease-associated domain, PA#IPR006639; Presenilin/signal peptide peptidase#IPR007369; Peptidase A22B, signal peptide peptidase
GSVIVT01019748001	IPR001674; GMP synthase, C-terminal#IPR001962; Asparagine synthase#IPR017926; Glutamine amidotransferase#IPR025777; GMP synthetase ATP pyrophosphatase domain	SIN_1015526	IPR001674; GMP synthase, C-terminal#IPR001962; Asparagine synthase#IPR017926; Glutamine amidotransferase#IPR025777; GMP synthetase ATP pyrophosphatase domain
GSVIVT01019750001	IPR011598; Myc-type, basic helix-loop-helix (bHLH) domain#IPR025610; Transcription factor MYC/MYB N-terminal	SIN_1015527	IPR011598; Myc-type, basic helix-loop-helix (bHLH) domain#IPR025610; Transcription factor MYC/MYB N-terminal
GSVIVT01019753001	IPR001715; Calponin homology domain#IPR001752; Kinesin, motor domain#IPR027640; Kinesin-like protein	SIN_1015533	IPR001752; Kinesin, motor domain#IPR027640; Kinesin-like protein
GSVIVT01019754001	IPR018108; Mitochondrial substrate/solute carrier	SIN_1015534	IPR018108; Mitochondrial substrate/solute carrier
GSVIVT01019755001	IPR001025; Bromo adjacent homology (BAH) domain#IPR003618; Transcription elongation factor S-II, central domain#IPR017890; Transcription elongation factor S-IIM#IPR021916; Protein of unknown function DUF3527	SIN_1015535	IPR021916; Protein of unknown function DUF3527
GSVIVT01019756001	IPR023214; HAD-like domain	SIN_1015539	IPR023214; HAD-like domain
GSVIVT01019757001	IPR006336; Glutamate--cysteine ligase, GCS2	SIN_1015540	IPR006336; Glutamate--cysteine ligase, GCS2
GSVIVT01019758001	IPR000217; Tubulin#IPR002453; Beta tubulin#IPR003008; Tubulin/FtsZ, GTPase domain#IPR018316; Tubulin/FtsZ, 2-layer sandwich domain	SIN_1015541	IPR000217; Tubulin#IPR002453; Beta tubulin#IPR003008; Tubulin/FtsZ, GTPase domain#IPR018316; Tubulin/FtsZ, 2-layer sandwich domain
GSVIVT01019759001	IPR000719; Protein kinase domain#IPR001245; Serine-threonine/tyrosine-protein kinase catalytic domain#IPR002290; Serine/threonine- / dual specificity protein kinase, catalytic domain#IPR020635; Tyrosine-protein kinase, catalytic domain	SIN_1015545	IPR000719; Protein kinase domain#IPR001245; Serine-threonine/tyrosine-protein kinase catalytic domain#IPR002290; Serine/threonine- / dual specificity protein kinase, catalytic domain#IPR020635; Tyrosine-protein kinase, catalytic domain
GSVIVT01019762001	IPR005227; Resolvase, holliday junction-type, YqgF-like#IPR006641; YqgF/RNase H-like domain	SIN_1015547	IPR005227; Resolvase, holliday junction-type, YqgF-like#IPR006641; YqgF/RNase H-like domain
GSVIVT01019763001	IPR005175; Domain of unknown function DUF296#IPR017956; AT hook, DNA-binding motif	SIN_1015548	IPR005175; Domain of unknown function DUF296
GSVIVT01019766001	IPR000889; Glutathione peroxidase	SIN_1015549	IPR000889; Glutathione peroxidase
GSVIVT01019767001	IPR000008; C2 calcium-dependent membrane targeting#IPR004263; Exostosin-like#IPR013583; Phosphoribosyltransferase C-terminal#IPR018029; C2 membrane targeting protein	SIN_1015550	IPR004263; Exostosin-like
GSVIVT01019768001	IPR004045; Glutathione S-transferase, N-terminal#IPR017933; Glutathione S-transferase/chloride channel, C-terminal	SIN_1015552	IPR004045; Glutathione S-transferase, N-terminal#IPR017933; Glutathione S-transferase/chloride channel, C-terminal
GSVIVT01019772001	IPR001926; Tryptophan synthase beta subunit-like PLP-dependent enzymes superfamily	SIN_1015557	IPR001926; Tryptophan synthase beta subunit-like PLP-dependent enzymes superfamily
GSVIVT01019778001	IPR000719; Protein kinase domain#IPR001245; Serine-threonine/tyrosine-protein kinase catalytic domain#IPR002290; Serine/threonine- / dual specificity protein kinase, catalytic domain#IPR003591; Leucine-rich repeat, typical subtype#IPR013210; Leucine-rich repeat-containing N-terminal, type 2#IPR020635; Tyrosine-protein kinase, catalytic domain	SIN_1015559	IPR000719; Protein kinase domain#IPR001245; Serine-threonine/tyrosine-protein kinase catalytic domain#IPR001611; Leucine-rich repeat#IPR002290; Serine/threonine- / dual specificity protein kinase, catalytic domain#IPR020635; Tyrosine-protein kinase, catalytic domain
GSVIVT01019781001	IPR000649; Initiation factor 2B-related#IPR007612; LURP1-like domain	SIN_1015560	IPR000649; Initiation factor 2B-related#IPR007612; LURP1-like domain
GSVIVT01019782001	IPR019448; EEIG1/EHBP1 N-terminal domain	SIN_1015561	IPR019448; EEIG1/EHBP1 N-terminal domain
GSVIVT01019787001	IPR001650; Helicase, C-terminal#IPR011545; DNA/RNA helicase, DEAD/DEAH box type, N-terminal#IPR014001; Helicase, superfamily 1/2, ATP-binding domain#IPR014014; RNA helicase, DEAD-box type, Q motif	SIN_1015562	IPR001650; Helicase, C-terminal#IPR011545; DNA/RNA helicase, DEAD/DEAH box type, N-terminal#IPR014001; Helicase, superfamily 1/2, ATP-binding domain#IPR019557; Aminotransferase-like, plant mobile domain
GSVIVT01019807001	IPR001781; Zinc finger, LIM-type	SIN_1015563	IPR001781; Zinc finger, LIM-type
GSVIVT01019829001	IPR000232; Heat shock factor (HSF)-type, DNA-binding#IPR027709; Heat shock transcription factor, plant#IPR027725; Heat shock transcription factor family	SIN_1015574	IPR000232; Heat shock factor (HSF)-type, DNA-binding#IPR027709; Heat shock transcription factor, plant#IPR027725; Heat shock transcription factor family
GSVIVT01019854001	IPR001810; F-box domain#IPR025886; Phloem protein 2-like	SIN_1015587	IPR001810; F-box domain#IPR025886; Phloem protein 2-like
GSVIVT01019855001	NULL	SIN_1015588	NULL
GSVIVT01019857001	IPR004299; Membrane bound O-acyl transferase, MBOAT	SIN_1015589	IPR004299; Membrane bound O-acyl transferase, MBOAT
GSVIVT01019858001	IPR002528; Multi antimicrobial extrusion protein	SIN_1015592	IPR002528; Multi antimicrobial extrusion protein
GSVIVT01019860001	IPR001471; AP2/ERF domain	SIN_1015595	IPR001471; AP2/ERF domain
GSVIVT01019863001	NULL	SIN_1015596	NULL
GSVIVT01019865001	IPR013657; UAA transporter	SIN_1015597	IPR013657; UAA transporter
GSVIVT01019868001	IPR000719; Protein kinase domain#IPR002290; Serine/threonine- / dual specificity protein kinase, catalytic domain#IPR020635; Tyrosine-protein kinase, catalytic domain	SIN_1015598	IPR000719; Protein kinase domain#IPR002290; Serine/threonine- / dual specificity protein kinase, catalytic domain#IPR020635; Tyrosine-protein kinase, catalytic domain
GSVIVT01019869001	IPR000722; RNA polymerase, alpha subunit#IPR006592; RNA polymerase, N-terminal#IPR007080; RNA polymerase Rpb1, domain 1#IPR007081; RNA polymerase Rpb1, domain 5#IPR007083; RNA polymerase Rpb1, domain 4#IPR021602; Protein of unknown function DUF3223	SIN_1015599	IPR000722; RNA polymerase, alpha subunit#IPR006592; RNA polymerase, N-terminal#IPR007066; RNA polymerase Rpb1, domain 3#IPR007081; RNA polymerase Rpb1, domain 5#IPR007083; RNA polymerase Rpb1, domain 4#IPR021602; Protein of unknown function DUF3223
GSVIVT01019870001	IPR004331; SPX, N-terminal#IPR011701; Major facilitator superfamily	SIN_1015600	IPR004331; SPX, N-terminal#IPR011701; Major facilitator superfamily
GSVIVT01019871001	IPR000172; Glucose-methanol-choline oxidoreductase, N-terminal#IPR007867; Glucose-methanol-choline oxidoreductase, C-terminal	SIN_1015601	IPR000172; Glucose-methanol-choline oxidoreductase, N-terminal#IPR007867; Glucose-methanol-choline oxidoreductase, C-terminal
GSVIVT01019874001	IPR000192; Aminotransferase, class V/Cysteine desulfurase	SIN_1015603	NULL
GSVIVT01019875001	IPR013528; Hydroxymethylglutaryl-coenzyme A synthase, N-terminal#IPR013746; Hydroxymethylglutaryl-coenzyme A synthase C-terminal	SIN_1015604	IPR013528; Hydroxymethylglutaryl-coenzyme A synthase, N-terminal#IPR013746; Hydroxymethylglutaryl-coenzyme A synthase C-terminal
GSVIVT01019877001	IPR000209; Peptidase S8/S53 domain#IPR010259; Proteinase inhibitor I9#IPR015500; Peptidase S8, subtilisin-related	SIN_1015605	IPR000209; Peptidase S8/S53 domain#IPR010259; Proteinase inhibitor I9#IPR015500; Peptidase S8, subtilisin-related
GSVIVT01019879001	IPR000008; C2 calcium-dependent membrane targeting#IPR001736; Phospholipase D/Transphosphatidylase#IPR015679; Phospholipase D family#IPR018029; C2 membrane targeting protein#IPR024632; Phospholipase D, C-terminal	SIN_1015607	IPR000008; C2 calcium-dependent membrane targeting#IPR001736; Phospholipase D/Transphosphatidylase#IPR015679; Phospholipase D family#IPR018029; C2 membrane targeting protein#IPR024632; Phospholipase D, C-terminal
GSVIVT01019880001	IPR001356; Homeobox domain#IPR005539; ELK#IPR005540; KNOX1#IPR005541; KNOX2#IPR008422; Homeobox KN domain	SIN_1015608	IPR001356; Homeobox domain#IPR005539; ELK#IPR005540; KNOX1#IPR005541; KNOX2#IPR008422; Homeobox KN domain
GSVIVT01019881001	IPR007518; Protein of unknown function DUF544	SIN_1015609	IPR007518; Protein of unknown function DUF544
GSVIVT01019888001	IPR010605; Protein of unknown function DUF1191	SIN_1015612	IPR010605; Protein of unknown function DUF1191
GSVIVT01019889001	IPR002963; Expansin#IPR007112; Expansin/pollen allergen, DPBB domain#IPR007117; Expansin, cellulose-binding-like domain#IPR007118; Expansin/Lol pI#IPR009009; RlpA-like double-psi beta-barrel domain	SIN_1015613	IPR002963; Expansin#IPR007117; Expansin, cellulose-binding-like domain
GSVIVT01019890001	NULL	SIN_1015615	NULL
GSVIVT01019895001	IPR007275; YTH domain	SIN_1015625	IPR007275; YTH domain
GSVIVT01019901001	IPR000209; Peptidase S8/S53 domain#IPR003137; Protease-associated domain, PA#IPR010259; Proteinase inhibitor I9#IPR015500; Peptidase S8, subtilisin-related	SIN_1015626	IPR000209; Peptidase S8/S53 domain#IPR003137; Protease-associated domain, PA#IPR010259; Proteinase inhibitor I9#IPR015500; Peptidase S8, subtilisin-related
GSVIVT01019902001	IPR001424; Superoxide dismutase, copper/zinc binding domain#IPR006121; Heavy metal-associated domain, HMA#IPR024134; Superoxide dismutase (Cu/Zn) / superoxide dismutase copper chaperone#IPR024142; Superoxide dismutase copper chaperone	SIN_1015632	IPR001424; Superoxide dismutase, copper/zinc binding domain#IPR006121; Heavy metal-associated domain, HMA#IPR024134; Superoxide dismutase (Cu/Zn) / superoxide dismutase copper chaperone#IPR024142; Superoxide dismutase copper chaperone
GSVIVT01019903001	IPR000086; NUDIX hydrolase domain	SIN_1015634	IPR000086; NUDIX hydrolase domain
GSVIVT01019918001	IPR027330; TPX2 central domain	SIN_1015647	IPR027330; TPX2 central domain
GSVIVT01019921001	IPR015414; SNARE associated Golgi protein	SIN_1015651	IPR015414; SNARE associated Golgi protein
GSVIVT01019935001	IPR002912; ACT domain	SIN_1015668	IPR002912; ACT domain
GSVIVT01019937001	IPR005175; Domain of unknown function DUF296#IPR017956; AT hook, DNA-binding motif	SIN_1015669	IPR005175; Domain of unknown function DUF296
GSVIVT01019939001	IPR001907; ClpP#IPR023562; Clp protease proteolytic subunit /Translocation-enhancing protein TepA	SIN_1015671	IPR001907; ClpP#IPR023562; Clp protease proteolytic subunit /Translocation-enhancing protein TepA
GSVIVT01019941001	IPR003377; Cornichon	SIN_1015675	IPR003377; Cornichon
GSVIVT01019942001	NULL	SIN_1015676	NULL
GSVIVT01019952001	IPR003441; NAC domain	SIN_1018790	IPR003441; NAC domain
GSVIVT01019969001	IPR003851; Zinc finger, Dof-type	SIN_1018780	IPR003851; Zinc finger, Dof-type
GSVIVT01019971001	IPR001005; SANT/Myb domain#IPR017930; Myb domain#IPR025756; MYB-CC type transcription factor, LHEQLE-containing domain	SIN_1018779	IPR001005; SANT/Myb domain#IPR017930; Myb domain#IPR025756; MYB-CC type transcription factor, LHEQLE-containing domain
GSVIVT01019972001	IPR001841; Zinc finger, RING-type	SIN_1018778	IPR001841; Zinc finger, RING-type
GSVIVT01019973001	IPR001079; Galectin, carbohydrate recognition domain#IPR002659; Glycosyl transferase, family 31	SIN_1018775	IPR001079; Galectin, carbohydrate recognition domain#IPR002659; Glycosyl transferase, family 31
GSVIVT01019974001	IPR001568; Ribonuclease T2-like	SIN_1018772	IPR001568; Ribonuclease T2-like
GSVIVT01019976001	IPR013057; Amino acid transporter, transmembrane	SIN_1018771	IPR013057; Amino acid transporter, transmembrane
GSVIVT01019977001	IPR000407; Nucleoside phosphatase GDA1/CD39	SIN_1018768	IPR000407; Nucleoside phosphatase GDA1/CD39
GSVIVT01019993001	IPR003441; NAC domain	SIN_1018764	IPR003441; NAC domain
GSVIVT01019995001	IPR003675; CAAX amino terminal protease	SIN_1018763	IPR003675; CAAX amino terminal protease
GSVIVT01019997001	IPR004159; Putative S-adenosyl-L-methionine-dependent methyltransferase	SIN_1018762	IPR004159; Putative S-adenosyl-L-methionine-dependent methyltransferase
GSVIVT01019998001	NULL	SIN_1018761	NULL
GSVIVT01020000001	IPR006694; Fatty acid hydroxylase	SIN_1018760	IPR006694; Fatty acid hydroxylase
GSVIVT01020002001	IPR008721; Origin recognition complex, subunit 6#IPR020529; Origin recognition complex, subunit 6, metazoa/plant	SIN_1018759	IPR008721; Origin recognition complex, subunit 6#IPR020529; Origin recognition complex, subunit 6, metazoa/plant
GSVIVT01020008001	IPR001373; Cullin, N-terminal#IPR016158; Cullin homology#IPR019559; Cullin protein, neddylation domain	SIN_1018757	IPR001373; Cullin, N-terminal#IPR016158; Cullin homology#IPR019559; Cullin protein, neddylation domain
GSVIVT01020010001	IPR007681; Ran-interacting Mog1 protein	SIN_1018756	IPR007681; Ran-interacting Mog1 protein
GSVIVT01020012001	IPR004345; TB2/DP1/HVA22-related protein	SIN_1018754	IPR004345; TB2/DP1/HVA22-related protein
GSVIVT01020024001	IPR002130; Cyclophilin-like peptidyl-prolyl cis-trans isomerase domain	SIN_1018745	IPR002130; Cyclophilin-like peptidyl-prolyl cis-trans isomerase domain
GSVIVT01020030001	IPR000504; RNA recognition motif domain	SIN_1018740	NULL
GSVIVT01020031001	IPR011701; Major facilitator superfamily	SIN_1018739	NULL
GSVIVT01020033001	IPR000047; Helix-turn-helix motif#IPR001356; Homeobox domain#IPR003106; Leucine zipper, homeobox-associated	SIN_1018738	IPR000047; Helix-turn-helix motif#IPR001356; Homeobox domain#IPR003106; Leucine zipper, homeobox-associated
GSVIVT01020038001	IPR001005; SANT/Myb domain#IPR017930; Myb domain	SIN_1026822	NULL
GSVIVT01020040001	IPR013657; UAA transporter	SIN_1026821	IPR013657; UAA transporter
GSVIVT01020041001	IPR000719; Protein kinase domain#IPR001245; Serine-threonine/tyrosine-protein kinase catalytic domain#IPR002290; Serine/threonine- / dual specificity protein kinase, catalytic domain#IPR020635; Tyrosine-protein kinase, catalytic domain	SIN_1026818	IPR000719; Protein kinase domain#IPR001245; Serine-threonine/tyrosine-protein kinase catalytic domain#IPR002290; Serine/threonine- / dual specificity protein kinase, catalytic domain#IPR020635; Tyrosine-protein kinase, catalytic domain
GSVIVT01020046001	IPR018391; Pyrrolo-quinoline quinone beta-propeller repeat	SIN_1026817	IPR018391; Pyrrolo-quinoline quinone beta-propeller repeat
GSVIVT01020054001	IPR000048; IQ motif, EF-hand binding site#IPR025064; Domain of unknown function DUF4005	SIN_1026815	IPR000048; IQ motif, EF-hand binding site#IPR025064; Domain of unknown function DUF4005
GSVIVT01020055001	IPR000719; Protein kinase domain#IPR001245; Serine-threonine/tyrosine-protein kinase catalytic domain#IPR002290; Serine/threonine- / dual specificity protein kinase, catalytic domain#IPR020635; Tyrosine-protein kinase, catalytic domain	SIN_1026814	IPR000719; Protein kinase domain#IPR001611; Leucine-rich repeat#IPR002290; Serine/threonine- / dual specificity protein kinase, catalytic domain#IPR020635; Tyrosine-protein kinase, catalytic domain
GSVIVT01020058001	IPR002885; Pentatricopeptide repeat	SIN_1026813	IPR002885; Pentatricopeptide repeat
GSVIVT01020060001	IPR003657; DNA-binding WRKY	SIN_1026809	IPR003657; DNA-binding WRKY
GSVIVT01020061001	IPR013742; Plant transcription factor	SIN_1026807	IPR013742; Plant transcription factor
GSVIVT01020063001	IPR001878; Zinc finger, CCHC-type	SIN_1026805	IPR001878; Zinc finger, CCHC-type
GSVIVT01020067001	IPR002022; Pectate lyase/Amb allergen#IPR007524; Pectate lyase, N-terminal#IPR018082; AmbAllergen	SIN_1026802	IPR002022; Pectate lyase/Amb allergen#IPR007524; Pectate lyase, N-terminal#IPR018082; AmbAllergen
GSVIVT01020069001	IPR006046; Alpha amylase#IPR006047; Glycosyl hydrolase, family 13, catalytic domain#IPR006589; Glycosyl hydrolase, family 13, subfamily, catalytic domain#IPR012850; Alpha-amylase, C-terminal beta-sheet#IPR015902; Glycoside hydrolase, family 13	SIN_1026795	IPR006046; Alpha amylase#IPR006047; Glycosyl hydrolase, family 13, catalytic domain#IPR006589; Glycosyl hydrolase, family 13, subfamily, catalytic domain#IPR012850; Alpha-amylase, C-terminal beta-sheet#IPR015902; Glycoside hydrolase, family 13
GSVIVT01020072001	IPR009770; Domain of unknown function DUF1338	SIN_1026793	IPR009770; Domain of unknown function DUF1338
GSVIVT01020073001	IPR000719; Protein kinase domain#IPR002290; Serine/threonine- / dual specificity protein kinase, catalytic domain#IPR020635; Tyrosine-protein kinase, catalytic domain	SIN_1026792	IPR000719; Protein kinase domain#IPR002290; Serine/threonine- / dual specificity protein kinase, catalytic domain#IPR020635; Tyrosine-protein kinase, catalytic domain
GSVIVT01020075001	IPR000014; PAS domain#IPR001610; PAC motif	SIN_1026789	IPR000014; PAS domain#IPR000700; PAS-associated, C-terminal#IPR001610; PAC motif
GSVIVT01020076001	IPR000109; Proton-dependent oligopeptide transporter family#IPR002885; Pentatricopeptide repeat	SIN_1026788	IPR000109; Proton-dependent oligopeptide transporter family
GSVIVT01020078001	IPR000047; Helix-turn-helix motif#IPR001356; Homeobox domain#IPR003106; Leucine zipper, homeobox-associated	SIN_1026787	IPR000047; Helix-turn-helix motif#IPR001356; Homeobox domain#IPR003106; Leucine zipper, homeobox-associated
GSVIVT01020079001	IPR009577; Putative small multi-drug export	SIN_1026786	IPR009577; Putative small multi-drug export
GSVIVT01020082001	NULL	SIN_1026785	NULL
GSVIVT01020084001	IPR000109; Proton-dependent oligopeptide transporter family	SIN_1026784	IPR000109; Proton-dependent oligopeptide transporter family
GSVIVT01020087001	IPR001365; Adenosine/AMP deaminase domain#IPR006329; AMP deaminase	SIN_1026783	IPR001365; Adenosine/AMP deaminase domain#IPR006329; AMP deaminase
GSVIVT01020088001	NULL	SIN_1026782	NULL
GSVIVT01020089001	IPR005746; Thioredoxin#IPR012336; Thioredoxin-like fold#IPR013766; Thioredoxin domain	SIN_1026780	IPR005746; Thioredoxin#IPR012336; Thioredoxin-like fold#IPR013766; Thioredoxin domain
GSVIVT01020091001	IPR002885; Pentatricopeptide repeat	SIN_1026778	IPR002885; Pentatricopeptide repeat
GSVIVT01020093001	IPR007679; Protein of unknown function DUF569	SIN_1026777	IPR007679; Protein of unknown function DUF569
GSVIVT01020097001	NULL	SIN_1026775	NULL
GSVIVT01020100001	IPR004045; Glutathione S-transferase, N-terminal#IPR004046; Glutathione S-transferase, C-terminal#IPR017933; Glutathione S-transferase/chloride channel, C-terminal	SIN_1026766	IPR004045; Glutathione S-transferase, N-terminal
GSVIVT01020105001	IPR012938; Glucose/Sorbosone dehydrogenase	SIN_1026764	IPR012938; Glucose/Sorbosone dehydrogenase
GSVIVT01020108001	IPR002885; Pentatricopeptide repeat	SIN_1026762	IPR002885; Pentatricopeptide repeat
GSVIVT01020112001	NULL	SIN_1026756	NULL
GSVIVT01020121001	IPR011598; Myc-type, basic helix-loop-helix (bHLH) domain	SIN_1026753	IPR011598; Myc-type, basic helix-loop-helix (bHLH) domain
GSVIVT01020127001	NULL	SIN_1026751	NULL
GSVIVT01020128001	IPR004843; Phosphoesterase domain#IPR006186; Serine/threonine-specific protein phosphatase/bis(5-nucleosyl)-tetraphosphatase	SIN_1026750	IPR004843; Phosphoesterase domain#IPR006186; Serine/threonine-specific protein phosphatase/bis(5-nucleosyl)-tetraphosphatase
GSVIVT01020129001	NULL	SIN_1026749	NULL
GSVIVT01020132001	IPR001005; SANT/Myb domain#IPR001878; Zinc finger, CCHC-type#IPR017930; Myb domain	SIN_1026747	IPR001005; SANT/Myb domain#IPR017930; Myb domain
GSVIVT01020133001	IPR021325; Protein of unknown function DUF2930	SIN_1026746	IPR021325; Protein of unknown function DUF2930
GSVIVT01020134001	IPR008166; Domain of unknown function DUF23	SIN_1026745	IPR008166; Domain of unknown function DUF23
GSVIVT01020135001	IPR000357; HEAT	SIN_1026743	IPR026003; HEAT repeat associated with sister chromatid cohesion protein
GSVIVT01020136001	IPR003822; Paired amphipathic helix#IPR013194; Histone deacetylase interacting	SIN_1026742	IPR003822; Paired amphipathic helix#IPR013194; Histone deacetylase interacting
GSVIVT01020137001	IPR001650; Helicase, C-terminal#IPR011545; DNA/RNA helicase, DEAD/DEAH box type, N-terminal#IPR012961; DSH, C-terminal#IPR014001; Helicase, superfamily 1/2, ATP-binding domain	SIN_1026740	IPR001650; Helicase, C-terminal#IPR011545; DNA/RNA helicase, DEAD/DEAH box type, N-terminal#IPR012961; DSH, C-terminal#IPR014001; Helicase, superfamily 1/2, ATP-binding domain
GSVIVT01020139001	IPR001017; Dehydrogenase, E1 component	SIN_1026739	IPR001017; Dehydrogenase, E1 component
GSVIVT01020141001	IPR002495; Glycosyl transferase, family 8	SIN_1026736	IPR002495; Glycosyl transferase, family 8
GSVIVT01020142001	IPR001929; Germin#IPR006045; Cupin 1	SIN_1026735	IPR001929; Germin#IPR006045; Cupin 1
GSVIVT01020143001	IPR027329; TPX2, C-terminal domain	SIN_1026734	NULL
GSVIVT01020145001	IPR015425; Formin, FH2 domain	SIN_1026733	IPR015425; Formin, FH2 domain
GSVIVT01020146001	IPR001789; Signal transduction response regulator, receiver domain	SIN_1026732	IPR001789; Signal transduction response regulator, receiver domain
GSVIVT01020147001	IPR002893; Zinc finger, MYND-type	SIN_1026731	IPR002893; Zinc finger, MYND-type
GSVIVT01020148001	NULL	SIN_1026730	NULL
GSVIVT01020151001	IPR001818; Peptidase M10, metallopeptidase#IPR002477; Peptidoglycan binding-like#IPR006026; Peptidase, metallopeptidase	SIN_1026719	IPR001818; Peptidase M10, metallopeptidase#IPR002477; Peptidoglycan binding-like#IPR006026; Peptidase, metallopeptidase#IPR021190; Peptidase M10A
GSVIVT01020154001	IPR001660; Sterile alpha motif domain#IPR021129; Sterile alpha motif, type 1	SIN_1026716	IPR001660; Sterile alpha motif domain#IPR021129; Sterile alpha motif, type 1
GSVIVT01020155001	IPR007087; Zinc finger, C2H2	SIN_1026714	IPR007087; Zinc finger, C2H2
GSVIVT01020157001	IPR001623; DnaJ domain	SIN_1026712	IPR001623; DnaJ domain
GSVIVT01020159001	IPR002933; Peptidase M20#IPR011650; Peptidase M20, dimerisation domain	SIN_1026709	IPR002933; Peptidase M20
GSVIVT01020167001	IPR004367; Cyclin, C-terminal domain#IPR006671; Cyclin, N-terminal#IPR013763; Cyclin-like	SIN_1026699	IPR004367; Cyclin, C-terminal domain#IPR006671; Cyclin, N-terminal#IPR013763; Cyclin-like
GSVIVT01020170001	IPR002156; Ribonuclease H domain	SIN_1026696	IPR002156; Ribonuclease H domain#IPR019181; Anticodon-binding domain
GSVIVT01020181001	IPR000182; GNAT domain	SIN_1026695	IPR000182; GNAT domain
GSVIVT01020182001	IPR000719; Protein kinase domain#IPR002290; Serine/threonine- / dual specificity protein kinase, catalytic domain#IPR020635; Tyrosine-protein kinase, catalytic domain	SIN_1026694	IPR000719; Protein kinase domain#IPR002290; Serine/threonine- / dual specificity protein kinase, catalytic domain#IPR020635; Tyrosine-protein kinase, catalytic domain
GSVIVT01020185001	IPR000620; Drug/metabolite transporter	SIN_1026690	NULL
GSVIVT01020187001	IPR000620; Drug/metabolite transporter	SIN_1026689	IPR000620; Drug/metabolite transporter
GSVIVT01020189001	IPR000620; Drug/metabolite transporter	SIN_1026688	NULL
GSVIVT01020205001	IPR025610; Transcription factor MYC/MYB N-terminal	SIN_1026687	IPR025610; Transcription factor MYC/MYB N-terminal
GSVIVT01020209001	IPR002553; Clathrin/coatomer adaptor, adaptin-like, N-terminal#IPR008152; Clathrin adaptor, alpha/beta/gamma-adaptin, appendage, Ig-like subdomain#IPR008153; Clathrin adaptor, gamma-adaptin, appendage#IPR017107; Adaptor protein complex AP-1, gamma subunit	SIN_1026686	IPR002553; Clathrin/coatomer adaptor, adaptin-like, N-terminal#IPR008152; Clathrin adaptor, alpha/beta/gamma-adaptin, appendage, Ig-like subdomain#IPR008153; Clathrin adaptor, gamma-adaptin, appendage#IPR017107; Adaptor protein complex AP-1, gamma subunit
GSVIVT01020219001	IPR003855; K+ potassium transporter	SIN_1026680	IPR003855; K+ potassium transporter
GSVIVT01020222001	IPR001045; Spermidine/spermine synthases family	SIN_1026679	IPR001045; Spermidine/spermine synthases family
GSVIVT01020223001	IPR002687; Nop domain#IPR012976; NOSIC#IPR019175; Prp31 C-terminal#IPR027105; U4/U6 small nuclear ribonucleoprotein Prp31	SIN_1026678	IPR001189; Manganese/iron superoxide dismutase#IPR002687; Nop domain#IPR012976; NOSIC#IPR019175; Prp31 C-terminal#IPR019831; Manganese/iron superoxide dismutase, N-terminal#IPR019832; Manganese/iron superoxide dismutase, C-terminal#IPR027105; U4/U6 small nuclear ribonucleoprotein Prp31
GSVIVT01020228001	IPR000757; Glycoside hydrolase, family 16#IPR010713; Xyloglucan endo-transglycosylase, C-terminal	SIN_1026675	IPR000757; Glycoside hydrolase, family 16#IPR010713; Xyloglucan endo-transglycosylase, C-terminal
GSVIVT01020232001	IPR001487; Bromodomain#IPR001965; Zinc finger, PHD-type#IPR003888; FY-rich, N-terminal#IPR003889; FY-rich, C-terminal#IPR019787; Zinc finger, PHD-finger	SIN_1026671	IPR001487; Bromodomain#IPR001739; Methyl-CpG DNA binding#IPR001965; Zinc finger, PHD-type#IPR003888; FY-rich, N-terminal#IPR003889; FY-rich, C-terminal#IPR019787; Zinc finger, PHD-finger
GSVIVT01020233001	IPR000504; RNA recognition motif domain#IPR002483; PWI domain	SIN_1026670	IPR000504; RNA recognition motif domain#IPR002483; PWI domain
GSVIVT01020234001	NULL	SIN_1026669	NULL
GSVIVT01020236001	IPR003607; HD/PDEase domain#IPR006674; HD domain	SIN_1026668	IPR003607; HD/PDEase domain#IPR006674; HD domain
GSVIVT01020239001	IPR004383; Ribosomal RNA large subunit methyltransferase RlmN/Cfr#IPR007197; Radical SAM	SIN_1026666	IPR004383; Ribosomal RNA large subunit methyltransferase RlmN/Cfr#IPR006638; Elongator protein 3/MiaB/NifB#IPR007197; Radical SAM
GSVIVT01020240001	IPR001680; WD40 repeat#IPR017986; WD40-repeat-containing domain#IPR020472; G-protein beta WD-40 repeat	SIN_1026665	IPR001680; WD40 repeat#IPR017986; WD40-repeat-containing domain#IPR020472; G-protein beta WD-40 repeat
GSVIVT01020241001	IPR010341; Protein of unknown function DUF936, plant	SIN_1026663	IPR010341; Protein of unknown function DUF936, plant
GSVIVT01021053001	IPR001394; Ubiquitin carboxyl-terminal hydrolases family 2	SIN_1019027	IPR001394; Ubiquitin carboxyl-terminal hydrolases family 2
GSVIVT01021058001	IPR019955; Ubiquitin supergroup#IPR022617; Rad60/SUMO-like domain	SIN_1019018	IPR022617; Rad60/SUMO-like domain
GSVIVT01021060001	IPR001471; AP2/ERF domain	SIN_1019010	IPR001471; AP2/ERF domain
GSVIVT01021061001	IPR001606; ARID/BRIGHT DNA-binding domain#IPR009071; High mobility group box domain	SIN_1019008	IPR001606; ARID/BRIGHT DNA-binding domain#IPR009071; High mobility group box domain
GSVIVT01021064001	IPR007656; Zein-binding domain	SIN_1019002	IPR007656; Zein-binding domain
GSVIVT01021069001	IPR000719; Protein kinase domain#IPR001245; Serine-threonine/tyrosine-protein kinase catalytic domain#IPR002290; Serine/threonine- / dual specificity protein kinase, catalytic domain#IPR020635; Tyrosine-protein kinase, catalytic domain	SIN_1019001	IPR000719; Protein kinase domain#IPR001245; Serine-threonine/tyrosine-protein kinase catalytic domain#IPR002290; Serine/threonine- / dual specificity protein kinase, catalytic domain#IPR020635; Tyrosine-protein kinase, catalytic domain
GSVIVT01021072001	IPR001005; SANT/Myb domain#IPR017930; Myb domain#IPR025756; MYB-CC type transcription factor, LHEQLE-containing domain	SIN_1019000	IPR001005; SANT/Myb domain#IPR017930; Myb domain#IPR025756; MYB-CC type transcription factor, LHEQLE-containing domain
GSVIVT01021074001	IPR011598; Myc-type, basic helix-loop-helix (bHLH) domain	SIN_1018992	IPR011598; Myc-type, basic helix-loop-helix (bHLH) domain
GSVIVT01021086001	IPR003851; Zinc finger, Dof-type	SIN_1027065	IPR003851; Zinc finger, Dof-type
GSVIVT01021091001	IPR001841; Zinc finger, RING-type#IPR018957; Zinc finger, C3HC4 RING-type	SIN_1027066	NULL
GSVIVT01021092001	IPR008406; Dormancyauxin associated	SIN_1027067	IPR008406; Dormancyauxin associated
GSVIVT01021107001	NULL	SIN_1027070	NULL
GSVIVT01021114001	IPR004853; Triose-phosphate transporter domain	SIN_1027072	IPR000620; Drug/metabolite transporter#IPR004853; Triose-phosphate transporter domain
GSVIVT01021118001	IPR000719; Protein kinase domain#IPR002290; Serine/threonine- / dual specificity protein kinase, catalytic domain#IPR013210; Leucine-rich repeat-containing N-terminal, type 2#IPR020635; Tyrosine-protein kinase, catalytic domain	SIN_1027074	IPR000719; Protein kinase domain#IPR001611; Leucine-rich repeat#IPR002290; Serine/threonine- / dual specificity protein kinase, catalytic domain#IPR013210; Leucine-rich repeat-containing N-terminal, type 2#IPR020635; Tyrosine-protein kinase, catalytic domain#IPR025875; Leucine rich repeat 4
GSVIVT01021120001	IPR003441; NAC domain	SIN_1027075	IPR003441; NAC domain
GSVIVT01021137001	NULL	SIN_1027078	NULL
GSVIVT01021144001	IPR001356; Homeobox domain	SIN_1027082	IPR001356; Homeobox domain
GSVIVT01021147001	IPR001087; Lipase, GDSL	SIN_1027084	IPR001087; Lipase, GDSL
GSVIVT01021164001	IPR002048; EF-hand domain#IPR004837; Sodium/calcium exchanger membrane region#IPR011992; EF-hand domain pair	SIN_1027085	IPR002048; EF-hand domain#IPR011992; EF-hand domain pair
GSVIVT01021168001	IPR000086; NUDIX hydrolase domain	SIN_1027086	IPR000086; NUDIX hydrolase domain
GSVIVT01021169001	NULL	SIN_1027088	IPR000523; Magnesium chelatase, ChlI subunit#IPR003593; AAA+ ATPase domain
GSVIVT01021186001	IPR001087; Lipase, GDSL	SIN_1027091	IPR001087; Lipase, GDSL
GSVIVT01021189001	NULL	SIN_1027092	NULL
GSVIVT01021196001	IPR002882; LPPG:FO 2-phospho-L-lactate transferase CofD/UPF0052	SIN_1027095	IPR002882; LPPG:FO 2-phospho-L-lactate transferase CofD/UPF0052
GSVIVT01021200001	NULL	SIN_1027096	NULL
GSVIVT01021207001	IPR007493; Protein of unknown function DUF538	SIN_1027099	IPR007493; Protein of unknown function DUF538
GSVIVT01021209001	IPR007751; Domain of unknown function DUF676, lipase-like	SIN_1027100	IPR007751; Domain of unknown function DUF676, lipase-like
GSVIVT01021211001	IPR006041; Pollen Ole e 1 allergen/extensin	SIN_1027101	IPR006041; Pollen Ole e 1 allergen/extensin
GSVIVT01021212001	IPR003851; Zinc finger, Dof-type	SIN_1027102	IPR003851; Zinc finger, Dof-type
GSVIVT01021213001	IPR003124; WH2 domain#IPR028288; SCAR/WAVE family	SIN_1027103	IPR028288; SCAR/WAVE family
GSVIVT01021215001	IPR006936; Domain of unknown function DUF640	SIN_1027104	IPR006936; Domain of unknown function DUF640
GSVIVT01021218001	IPR025322; Protein of unknown function DUF4228, plant	SIN_1027106	IPR025322; Protein of unknown function DUF4228, plant
GSVIVT01021224001	IPR007789; Protein of unknown function DUF688	SIN_1027109	IPR007789; Protein of unknown function DUF688
GSVIVT01021228001	IPR000719; Protein kinase domain#IPR001245; Serine-threonine/tyrosine-protein kinase catalytic domain#IPR001611; Leucine-rich repeat#IPR002290; Serine/threonine- / dual specificity protein kinase, catalytic domain#IPR013210; Leucine-rich repeat-containing N-terminal, type 2#IPR020635; Tyrosine-protein kinase, catalytic domain	SIN_1027110	IPR000719; Protein kinase domain#IPR001245; Serine-threonine/tyrosine-protein kinase catalytic domain#IPR002290; Serine/threonine- / dual specificity protein kinase, catalytic domain#IPR013210; Leucine-rich repeat-containing N-terminal, type 2#IPR020635; Tyrosine-protein kinase, catalytic domain
GSVIVT01021229001	IPR025422; Transcription factor TGA like domain	SIN_1027111	IPR025422; Transcription factor TGA like domain
GSVIVT01021231001	IPR000719; Protein kinase domain#IPR002290; Serine/threonine- / dual specificity protein kinase, catalytic domain#IPR004041; NAF domain#IPR018451; NAF/FISL domain#IPR020635; Tyrosine-protein kinase, catalytic domain	SIN_1027113	IPR000719; Protein kinase domain#IPR002290; Serine/threonine- / dual specificity protein kinase, catalytic domain#IPR004041; NAF domain#IPR018451; NAF/FISL domain#IPR020635; Tyrosine-protein kinase, catalytic domain#IPR020636; Calcium/calmodulin-dependent/calcium-dependent protein kinase
GSVIVT01021239001	IPR000719; Protein kinase domain#IPR002290; Serine/threonine- / dual specificity protein kinase, catalytic domain#IPR020635; Tyrosine-protein kinase, catalytic domain	SIN_1027115	IPR000719; Protein kinase domain#IPR002290; Serine/threonine- / dual specificity protein kinase, catalytic domain#IPR020635; Tyrosine-protein kinase, catalytic domain
GSVIVT01021240001	IPR000719; Protein kinase domain#IPR001611; Leucine-rich repeat#IPR002290; Serine/threonine- / dual specificity protein kinase, catalytic domain#IPR003591; Leucine-rich repeat, typical subtype#IPR013210; Leucine-rich repeat-containing N-terminal, type 2#IPR020635; Tyrosine-protein kinase, catalytic domain	SIN_1027116	IPR000719; Protein kinase domain#IPR001245; Serine-threonine/tyrosine-protein kinase catalytic domain#IPR002290; Serine/threonine- / dual specificity protein kinase, catalytic domain#IPR020635; Tyrosine-protein kinase, catalytic domain
GSVIVT01021248001	IPR005150; Cellulose synthase#IPR027934; Cellulose synthase, RING-type zinc finger	SIN_1027118	IPR005150; Cellulose synthase#IPR027934; Cellulose synthase, RING-type zinc finger
GSVIVT01021251001	NULL	SIN_1019662	NULL
GSVIVT01021252001	IPR003657; DNA-binding WRKY	SIN_1019661	IPR003657; DNA-binding WRKY
GSVIVT01021255001	NULL	SIN_1019659	NULL
GSVIVT01021261001	IPR006943; Domain of unknown function DUF641, plant	SIN_1019657	IPR006943; Domain of unknown function DUF641, plant
GSVIVT01021263001	NULL	SIN_1019656	NULL
GSVIVT01021264001	IPR003593; AAA+ ATPase domain#IPR022754; DNA polymerase III, gamma subunit, domain III	SIN_1019655	IPR003593; AAA+ ATPase domain#IPR022754; DNA polymerase III, gamma subunit, domain III
GSVIVT01021265001	IPR000225; Armadillo#IPR003613; U box domain	SIN_1019654	IPR000225; Armadillo#IPR003613; U box domain
GSVIVT01021267001	IPR006458; Ovate protein family, C-terminal	SIN_1019653	IPR006458; Ovate protein family, C-terminal
GSVIVT01021275001	IPR009617; Adipose-regulatory protein, Seipin	SIN_1019651	IPR009617; Adipose-regulatory protein, Seipin
GSVIVT01021299001	IPR010686; Protein of unknown function DUF1264	SIN_1019649	IPR010686; Protein of unknown function DUF1264
GSVIVT01021301001	IPR000719; Protein kinase domain#IPR002110; Ankyrin repeat#IPR002290; Serine/threonine- / dual specificity protein kinase, catalytic domain#IPR020635; Tyrosine-protein kinase, catalytic domain#IPR020683; Ankyrin repeat-containing domain	SIN_1019648	IPR000719; Protein kinase domain#IPR001245; Serine-threonine/tyrosine-protein kinase catalytic domain#IPR002110; Ankyrin repeat#IPR002290; Serine/threonine- / dual specificity protein kinase, catalytic domain#IPR020635; Tyrosine-protein kinase, catalytic domain#IPR020683; Ankyrin repeat-containing domain
GSVIVT01021304001	IPR001087; Lipase, GDSL	SIN_1019647	IPR001087; Lipase, GDSL
GSVIVT01021309001	IPR001087; Lipase, GDSL	SIN_1019646	IPR001087; Lipase, GDSL
GSVIVT01021323001	IPR001040; Translation Initiation factor eIF- 4e	SIN_1019644	IPR001040; Translation Initiation factor eIF- 4e
GSVIVT01021355001	IPR005123; Oxoglutarate/iron-dependent dioxygenase#IPR026992; Non-haem dioxygenase N-terminal domain	SIN_1019640	IPR005123; Oxoglutarate/iron-dependent dioxygenase#IPR026992; Non-haem dioxygenase N-terminal domain
GSVIVT01021374001	IPR002885; Pentatricopeptide repeat	SIN_1019638	IPR002885; Pentatricopeptide repeat
GSVIVT01021377001	IPR001515; Ribosomal protein L32e	SIN_1019637	IPR001515; Ribosomal protein L32e
GSVIVT01021381001	IPR000014; PAS domain#IPR000700; PAS-associated, C-terminal#IPR001294; Phytochrome#IPR003018; GAF domain#IPR003594; Histidine kinase-like ATPase, ATP-binding domain#IPR003661; Signal transduction histidine kinase, subgroup 1, dimerisation/phosphoacceptor domain#IPR005467; Signal transduction histidine kinase, core#IPR013515; Phytochrome, central region#IPR013767; PAS fold#IPR016132; Phytochrome c…	SIN_1019635	IPR000014; PAS domain#IPR000700; PAS-associated, C-terminal#IPR001294; Phytochrome#IPR003018; GAF domain#IPR003594; Histidine kinase-like ATPase, ATP-binding domain#IPR003661; Signal transduction histidine kinase, subgroup 1, dimerisation/phosphoacceptor domain#IPR005467; Signal transduction histidine kinase, core#IPR013515; Phytochrome, central region#IPR013654; PAS fold-2#IPR013767; PAS fold#IP…
GSVIVT01021383001	IPR003107; RNA-processing protein, HAT helix	SIN_1019634	NULL
GSVIVT01021389001	IPR009719; Protein of unknown function DUF1296, plant	SIN_1019632	IPR009719; Protein of unknown function DUF1296, plant
GSVIVT01021391001	IPR022775; AP complex, mu/sigma subunit	SIN_1019631	IPR022775; AP complex, mu/sigma subunit
GSVIVT01021392001	IPR001533; Transcriptional coactivator/pterin dehydratase	SIN_1019630	IPR001533; Transcriptional coactivator/pterin dehydratase
GSVIVT01021395001	IPR002836; DNA-binding TFAR19-related protein	SIN_1019629	IPR002836; DNA-binding TFAR19-related protein
GSVIVT01021396001	IPR013099; Two pore domain potassium channel domain	SIN_1019628	IPR003280; Two pore domain potassium channel#IPR013099; Two pore domain potassium channel domain
GSVIVT01021397001	IPR003657; DNA-binding WRKY	SIN_1019627	IPR003657; DNA-binding WRKY
GSVIVT01021399001	IPR012419; Cas1p 10 TM acyl transferase domain	SIN_1019625	IPR012419; Cas1p 10 TM acyl transferase domain
GSVIVT01021400001	IPR004853; Triose-phosphate transporter domain	SIN_1019624	IPR004853; Triose-phosphate transporter domain
GSVIVT01021407001	IPR000719; Protein kinase domain#IPR001611; Leucine-rich repeat#IPR002290; Serine/threonine- / dual specificity protein kinase, catalytic domain#IPR003591; Leucine-rich repeat, typical subtype#IPR013210; Leucine-rich repeat-containing N-terminal, type 2#IPR020635; Tyrosine-protein kinase, catalytic domain	SIN_1019621	IPR000719; Protein kinase domain#IPR001611; Leucine-rich repeat#IPR002290; Serine/threonine- / dual specificity protein kinase, catalytic domain#IPR003591; Leucine-rich repeat, typical subtype#IPR013210; Leucine-rich repeat-containing N-terminal, type 2#IPR020635; Tyrosine-protein kinase, catalytic domain
GSVIVT01021412001	IPR012946; X8	SIN_1019620	IPR012946; X8
GSVIVT01021418001	IPR009457; Domain of unknown function DUF1084	SIN_1019618	IPR009457; Domain of unknown function DUF1084
GSVIVT01021423001	IPR007570; Uncharacterised protein family Ycf23	SIN_1019615	IPR007570; Uncharacterised protein family Ycf23
GSVIVT01021425001	IPR014030; Beta-ketoacyl synthase, N-terminal#IPR014031; Beta-ketoacyl synthase, C-terminal#IPR020841; Polyketide synthase, beta-ketoacyl synthase domain	SIN_1019614	IPR014030; Beta-ketoacyl synthase, N-terminal#IPR014031; Beta-ketoacyl synthase, C-terminal#IPR020841; Polyketide synthase, beta-ketoacyl synthase domain
GSVIVT01021426001	IPR001208; Mini-chromosome maintenance, DNA-dependent ATPase#IPR003593; AAA+ ATPase domain#IPR008046; DNA replication licensing factor Mcm3#IPR027925; MCM N-terminal domain	SIN_1019613	IPR001208; Mini-chromosome maintenance, DNA-dependent ATPase#IPR003593; AAA+ ATPase domain#IPR008046; DNA replication licensing factor Mcm3#IPR027925; MCM N-terminal domain
GSVIVT01021429001	IPR003495; CobW/HypB/UreG domain#IPR004877; Cytochrome b561, eukaryote#IPR006593; Cytochrome b561/ferric reductase transmembrane	SIN_1019612	IPR003495; CobW/HypB/UreG domain#IPR006593; Cytochrome b561/ferric reductase transmembrane
GSVIVT01021430001	IPR021138; Ribosomal protein L18a#IPR023573; Ribosomal protein L18a/LX	SIN_1019611	IPR002670; Ribosomal protein L18ae#IPR021138; Ribosomal protein L18a#IPR023573; Ribosomal protein L18a/LX
GSVIVT01021443001	IPR006946; Protein of unknown function DUF642	SIN_1019609	IPR006946; Protein of unknown function DUF642
GSVIVT01021445001	IPR000595; Cyclic nucleotide-binding domain#IPR003938; Potassium channel, voltage-dependent, EAG/ELK/ERG#IPR005821; Ion transport domain#IPR021789; Potassium channel, plant-type	SIN_1019608	IPR000595; Cyclic nucleotide-binding domain#IPR003938; Potassium channel, voltage-dependent, EAG/ELK/ERG#IPR005821; Ion transport domain#IPR021789; Potassium channel, plant-type
GSVIVT01021449001	IPR007493; Protein of unknown function DUF538	SIN_1019607	IPR007493; Protein of unknown function DUF538
GSVIVT01021450001	IPR006852; Protein of unknown function DUF616	SIN_1019606	IPR006852; Protein of unknown function DUF616
GSVIVT01021468001	IPR002283; Isopenicillin N synthase#IPR005123; Oxoglutarate/iron-dependent dioxygenase#IPR026992; Non-haem dioxygenase N-terminal domain	SIN_1019605	IPR005123; Oxoglutarate/iron-dependent dioxygenase#IPR026992; Non-haem dioxygenase N-terminal domain
GSVIVT01021470001	IPR003593; AAA+ ATPase domain#IPR003959; ATPase, AAA-type, core	SIN_1019604	IPR003593; AAA+ ATPase domain#IPR003959; ATPase, AAA-type, core
GSVIVT01021499001	IPR000490; Glycoside hydrolase, family 17	SIN_1019603	IPR000490; Glycoside hydrolase, family 17
GSVIVT01021502001	IPR001373; Cullin, N-terminal#IPR016158; Cullin homology#IPR019559; Cullin protein, neddylation domain	SIN_1019602	IPR001373; Cullin, N-terminal#IPR016158; Cullin homology#IPR019559; Cullin protein, neddylation domain
GSVIVT01021505001	IPR001810; F-box domain#IPR006652; Kelch repeat type 1	SIN_1019601	IPR001810; F-box domain#IPR006652; Kelch repeat type 1
GSVIVT01021514001	IPR010399; Tify#IPR018467; CO/COL/TOC1, conserved site	SIN_1019600	IPR010399; Tify#IPR018467; CO/COL/TOC1, conserved site
GSVIVT01021526001	NULL	SIN_1019598	NULL
GSVIVT01021528001	IPR005333; Transcription factor, TCP#IPR017887; Transcription factor TCP subgroup	SIN_1019597	IPR005333; Transcription factor, TCP#IPR017888; CYC/TB1, R domain
GSVIVT01021531001	IPR002109; Glutaredoxin#IPR014025; Glutaredoxin subgroup	SIN_1019596	IPR002109; Glutaredoxin
GSVIVT01021532001	IPR007266; Endoplasmic reticulum oxidoreductin 1	SIN_1019595	IPR007266; Endoplasmic reticulum oxidoreductin 1
GSVIVT01021535001	IPR005045; Protein of unknown function DUF284, transmembrane eukaryotic	SIN_1019594	IPR005045; Protein of unknown function DUF284, transmembrane eukaryotic
GSVIVT01021541001	IPR000719; Protein kinase domain#IPR002290; Serine/threonine- / dual specificity protein kinase, catalytic domain#IPR004041; NAF domain#IPR018451; NAF/FISL domain#IPR020635; Tyrosine-protein kinase, catalytic domain	SIN_1019590	IPR000719; Protein kinase domain#IPR002290; Serine/threonine- / dual specificity protein kinase, catalytic domain#IPR004041; NAF domain#IPR018451; NAF/FISL domain#IPR020635; Tyrosine-protein kinase, catalytic domain#IPR020636; Calcium/calmodulin-dependent/calcium-dependent protein kinase
GSVIVT01021553001	IPR003340; B3 DNA binding domain#IPR010525; Auxin response factor	SIN_1019589	IPR003311; AUX/IAA protein#IPR003340; B3 DNA binding domain#IPR010525; Auxin response factor#IPR011525; Aux/IAA-ARF-dimerisation
GSVIVT01021575001	IPR000626; Ubiquitin domain#IPR003103; BAG domain#IPR019955; Ubiquitin supergroup	SIN_1019586	IPR000626; Ubiquitin domain#IPR019955; Ubiquitin supergroup
GSVIVT01021577001	NULL	SIN_1019584	NULL
GSVIVT01021582001	IPR000719; Protein kinase domain#IPR002290; Serine/threonine- / dual specificity protein kinase, catalytic domain#IPR020635; Tyrosine-protein kinase, catalytic domain	SIN_1019583	IPR000719; Protein kinase domain#IPR002290; Serine/threonine- / dual specificity protein kinase, catalytic domain#IPR020635; Tyrosine-protein kinase, catalytic domain
GSVIVT01021587001	IPR004871; Cleavage/polyadenylation specificity factor, A subunit, C-terminal	SIN_1019582	IPR004871; Cleavage/polyadenylation specificity factor, A subunit, C-terminal
GSVIVT01021607001	IPR004841; Amino acid permease/ SLC12A domain	SIN_1019581	IPR004841; Amino acid permease/ SLC12A domain
GSVIVT01021617001	IPR000571; Zinc finger, CCCH-type#IPR007275; YTH domain	SIN_1019580	IPR000571; Zinc finger, CCCH-type#IPR007275; YTH domain
GSVIVT01021620001	IPR007587; SIT4 phosphatase-associated protein family	SIN_1019579	IPR001680; WD40 repeat#IPR007587; SIT4 phosphatase-associated protein family#IPR017986; WD40-repeat-containing domain
GSVIVT01021625001	IPR001356; Homeobox domain#IPR002913; START domain#IPR013978; MEKHLA	SIN_1019576	IPR001356; Homeobox domain#IPR002913; START domain#IPR013978; MEKHLA
GSVIVT01021650001	IPR001433; Oxidoreductase FAD/NAD(P)-binding#IPR001709; Flavoprotein pyridine nucleotide cytochrome reductase#IPR008333; Oxidoreductase, FAD-binding domain#IPR015701; Ferredoxin Reductase#IPR017927; Ferredoxin reductase-type FAD-binding domain	SIN_1019573	IPR001433; Oxidoreductase FAD/NAD(P)-binding#IPR001709; Flavoprotein pyridine nucleotide cytochrome reductase#IPR015701; Ferredoxin Reductase#IPR017927; Ferredoxin reductase-type FAD-binding domain
GSVIVT01021658001	IPR000873; AMP-dependent synthetase/ligase#IPR025110; AMP-binding enzyme C-terminal domain	SIN_1019572	IPR000873; AMP-dependent synthetase/ligase#IPR025110; AMP-binding enzyme C-terminal domain
GSVIVT01021666001	IPR006073; GTP binding domain#IPR013029; Domain of unknown function DUF933	SIN_1019571	IPR006073; GTP binding domain#IPR013029; Domain of unknown function DUF933
GSVIVT01021667001	IPR000719; Protein kinase domain#IPR001245; Serine-threonine/tyrosine-protein kinase catalytic domain#IPR001611; Leucine-rich repeat#IPR002290; Serine/threonine- / dual specificity protein kinase, catalytic domain#IPR003591; Leucine-rich repeat, typical subtype#IPR013210; Leucine-rich repeat-containing N-terminal, type 2#IPR020635; Tyrosine-protein kinase, catalytic domain	SIN_1019570	IPR000719; Protein kinase domain#IPR001245; Serine-threonine/tyrosine-protein kinase catalytic domain#IPR001611; Leucine-rich repeat#IPR002290; Serine/threonine- / dual specificity protein kinase, catalytic domain#IPR013210; Leucine-rich repeat-containing N-terminal, type 2#IPR020635; Tyrosine-protein kinase, catalytic domain
GSVIVT01021670001	IPR001179; Peptidyl-prolyl cis-trans isomerase, FKBP-type, domain#IPR014720; Double-stranded RNA-binding domain#IPR026610; 3'-RNA ribose 2'-O-methyltransferase, Hen1	SIN_1019569	IPR000719; Protein kinase domain#IPR000742; Epidermal growth factor-like domain#IPR001881; EGF-like calcium-binding domain#IPR002290; Serine/threonine- / dual specificity protein kinase, catalytic domain#IPR014720; Double-stranded RNA-binding domain#IPR020635; Tyrosine-protein kinase, catalytic domain#IPR025287; Wall-associated receptor kinase galacturonan-binding domain
GSVIVT01021671001	IPR000719; Protein kinase domain#IPR000742; Epidermal growth factor-like domain#IPR001881; EGF-like calcium-binding domain#IPR002290; Serine/threonine- / dual specificity protein kinase, catalytic domain#IPR020635; Tyrosine-protein kinase, catalytic domain#IPR025287; Wall-associated receptor kinase galacturonan-binding domain	SIN_1019568	IPR000719; Protein kinase domain#IPR001881; EGF-like calcium-binding domain#IPR002290; Serine/threonine- / dual specificity protein kinase, catalytic domain#IPR020635; Tyrosine-protein kinase, catalytic domain#IPR025287; Wall-associated receptor kinase galacturonan-binding domain
GSVIVT01021699001	IPR001929; Germin#IPR006045; Cupin 1	SIN_1019565	IPR001929; Germin#IPR006045; Cupin 1
GSVIVT01021705001	IPR001929; Germin#IPR006045; Cupin 1	SIN_1019564	IPR001929; Germin#IPR006045; Cupin 1
GSVIVT01021712001	IPR006694; Fatty acid hydroxylase	SIN_1019562	IPR006694; Fatty acid hydroxylase
GSVIVT01021726001	IPR006094; FAD linked oxidase, N-terminal#IPR012951; Berberine/berberine-like#IPR016166; FAD-binding, type 2	SIN_1019558	IPR006094; FAD linked oxidase, N-terminal#IPR012951; Berberine/berberine-like#IPR016166; FAD-binding, type 2
GSVIVT01022061001	IPR004932; Retrieval of early ER protein Rer1	SIN_1003952	IPR004932; Retrieval of early ER protein Rer1
GSVIVT01022064001	IPR005027; Glycosyl transferase, family 43	SIN_1003954	IPR005027; Glycosyl transferase, family 43
GSVIVT01022068001	IPR001269; tRNA-dihydrouridine synthase	SIN_1003955	IPR001269; tRNA-dihydrouridine synthase
GSVIVT01022074001	IPR000608; Ubiquitin-conjugating enzyme, E2#IPR027230; SUMO-conjugating enzyme Ubc9	SIN_1003958	IPR000608; Ubiquitin-conjugating enzyme, E2#IPR027230; SUMO-conjugating enzyme Ubc9
GSVIVT01022076001	IPR001471; AP2/ERF domain	SIN_1003959	IPR001471; AP2/ERF domain
GSVIVT01022081001	IPR001471; AP2/ERF domain	SIN_1003961	IPR001471; AP2/ERF domain
GSVIVT01022084001	IPR003323; Ovarian tumour, otubain	SIN_1003962	IPR003323; Ovarian tumour, otubain#IPR004027; SEC-C motif
GSVIVT01022112001	IPR007229; Nicotinate phosphoribosyltransferase-related#IPR015977; Nicotinate phosphoribosyltransferase-like	SIN_1003964	IPR007229; Nicotinate phosphoribosyltransferase-related#IPR015977; Nicotinate phosphoribosyltransferase-like
GSVIVT01022843001	IPR001085; Serine hydroxymethyltransferase#IPR001680; WD40 repeat	SIN_1022927	IPR001085; Serine hydroxymethyltransferase
GSVIVT01022844001	NULL	SIN_1022928	NULL
GSVIVT01022866001	IPR000595; Cyclic nucleotide-binding domain#IPR002110; Ankyrin repeat#IPR003938; Potassium channel, voltage-dependent, EAG/ELK/ERG#IPR005821; Ion transport domain#IPR020683; Ankyrin repeat-containing domain#IPR021789; Potassium channel, plant-type	SIN_1022929	IPR000595; Cyclic nucleotide-binding domain#IPR002110; Ankyrin repeat#IPR003938; Potassium channel, voltage-dependent, EAG/ELK/ERG#IPR005821; Ion transport domain#IPR020683; Ankyrin repeat-containing domain#IPR021789; Potassium channel, plant-type
GSVIVT01022867001	IPR002495; Glycosyl transferase, family 8#IPR009448; UDP-glucose:Glycoprotein Glucosyltransferase	SIN_1022930	IPR002495; Glycosyl transferase, family 8#IPR009448; UDP-glucose:Glycoprotein Glucosyltransferase
GSVIVT01022875001	IPR008901; Ceramidase	SIN_1022934	IPR008901; Ceramidase
GSVIVT01022894001	IPR002885; Pentatricopeptide repeat	SIN_1022936	IPR002885; Pentatricopeptide repeat
GSVIVT01022895001	IPR005549; Kinetochore protein Nuf2	SIN_1022938	IPR005549; Kinetochore protein Nuf2
GSVIVT01022916001	IPR006044; 11-S seed storage protein, plant#IPR006045; Cupin 1	SIN_1022939	IPR006044; 11-S seed storage protein, plant#IPR006045; Cupin 1
GSVIVT01022917001	IPR006115; 6-phosphogluconate dehydrogenase, NADP-binding#IPR015815; Hydroxy monocarboxylic acid anion dehydrogenase, HIBADH-type	SIN_1022943	IPR006115; 6-phosphogluconate dehydrogenase, NADP-binding#IPR015815; Hydroxy monocarboxylic acid anion dehydrogenase, HIBADH-type
GSVIVT01022920001	IPR002885; Pentatricopeptide repeat	SIN_1022945	IPR002885; Pentatricopeptide repeat
GSVIVT01022924001	IPR002498; Phosphatidylinositol-4-phosphate 5-kinase, core#IPR003409; MORN motif#IPR016034; Phosphatidylinositol-4-phosphate 5-kinase, core, subgroup#IPR023610; Phosphatidylinositol-4-phosphate 5-kinase	SIN_1022946	IPR002498; Phosphatidylinositol-4-phosphate 5-kinase, core#IPR003409; MORN motif#IPR016034; Phosphatidylinositol-4-phosphate 5-kinase, core, subgroup#IPR023610; Phosphatidylinositol-4-phosphate 5-kinase
GSVIVT01022927001	NULL	SIN_1022950	NULL
GSVIVT01022966001	IPR009038; GOLD	SIN_1022951	IPR009038; GOLD
GSVIVT01022969001	NULL	SIN_1022952	NULL
GSVIVT01022970001	IPR002610; Peptidase S54, rhomboid#IPR022764; Peptidase S54, rhomboid domain	SIN_1022953	IPR002610; Peptidase S54, rhomboid#IPR022764; Peptidase S54, rhomboid domain
GSVIVT01022976001	IPR021825; Protein of unknown function DUF3411, plant	SIN_1022956	IPR021825; Protein of unknown function DUF3411, plant
GSVIVT01022993001	IPR001938; Thaumatin	SIN_1022958	IPR001938; Thaumatin
GSVIVT01022995001	IPR006843; Plastid lipid-associated protein/fibrillin conserved domain	SIN_1022959	IPR006843; Plastid lipid-associated protein/fibrillin conserved domain
GSVIVT01023000001	IPR003245; Plastocyanin-like	SIN_1022960	IPR003245; Plastocyanin-like
GSVIVT01023002001	IPR003245; Plastocyanin-like	SIN_1022962	IPR003245; Plastocyanin-like
GSVIVT01023003001	IPR002213; UDP-glucuronosyl/UDP-glucosyltransferase	SIN_1022964	IPR002213; UDP-glucuronosyl/UDP-glucosyltransferase
GSVIVT01023017001	IPR015362; Exon junction complex, Pym	SIN_1022965	IPR015362; Exon junction complex, Pym
GSVIVT01023018001	IPR001790; Ribosomal protein L10/acidic P0	SIN_1022966	IPR001790; Ribosomal protein L10/acidic P0
GSVIVT01023021001	IPR005314; Peptidase C50, separase	SIN_1022967	IPR005314; Peptidase C50, separase
GSVIVT01023022001	IPR012866; Protein of unknown function DUF1644	SIN_1022968	IPR012866; Protein of unknown function DUF1644
GSVIVT01023023001	IPR005550; Kinetochore protein Ndc80	SIN_1022970	IPR005550; Kinetochore protein Ndc80
GSVIVT01023101001	IPR004326; Mlo-related protein	SIN_1022829	IPR004326; Mlo-related protein
GSVIVT01023105001	IPR000778; Cytochrome b245, heavy chain#IPR013112; FAD-binding 8#IPR013121; Ferric reductase, NAD binding#IPR013130; Ferric reductase transmembrane component-like domain#IPR017927; Ferredoxin reductase-type FAD-binding domain	SIN_1022830	IPR000778; Cytochrome b245, heavy chain#IPR013112; FAD-binding 8#IPR013121; Ferric reductase, NAD binding#IPR013130; Ferric reductase transmembrane component-like domain#IPR017927; Ferredoxin reductase-type FAD-binding domain
GSVIVT01023113001	IPR000719; Protein kinase domain#IPR001245; Serine-threonine/tyrosine-protein kinase catalytic domain#IPR001611; Leucine-rich repeat#IPR002290; Serine/threonine- / dual specificity protein kinase, catalytic domain#IPR003591; Leucine-rich repeat, typical subtype#IPR020635; Tyrosine-protein kinase, catalytic domain	SIN_1022831	IPR000719; Protein kinase domain#IPR001611; Leucine-rich repeat#IPR002290; Serine/threonine- / dual specificity protein kinase, catalytic domain#IPR020635; Tyrosine-protein kinase, catalytic domain
GSVIVT01023115001	IPR002913; START domain	SIN_1022835	IPR002913; START domain
GSVIVT01023116001	IPR001509; NAD-dependent epimerase/dehydratase	SIN_1022836	IPR001509; NAD-dependent epimerase/dehydratase
GSVIVT01023121001	IPR010298; Protein of unknown function DUF901	SIN_1022837	IPR010298; Protein of unknown function DUF901
GSVIVT01023123001	IPR003441; NAC domain	SIN_1022838	IPR003441; NAC domain
GSVIVT01023128001	IPR001965; Zinc finger, PHD-type#IPR019787; Zinc finger, PHD-finger#IPR021998; Alfin	SIN_1022840	IPR001965; Zinc finger, PHD-type#IPR019787; Zinc finger, PHD-finger#IPR021998; Alfin
GSVIVT01023130001	IPR003593; AAA+ ATPase domain#IPR022754; DNA polymerase III, gamma subunit, domain III	SIN_1022841	IPR022754; DNA polymerase III, gamma subunit, domain III
GSVIVT01023131001	IPR001228; 2-C-methyl-D-erythritol 4-phosphate cytidylyltransferase	SIN_1022842	IPR001228; 2-C-methyl-D-erythritol 4-phosphate cytidylyltransferase
GSVIVT01023132001	NULL	SIN_1022843	NULL
GSVIVT01023133001	IPR004839; Aminotransferase, class I/classII#IPR007848; Methyltransferase small domain#IPR025779; Methionine S-methyltransferase	SIN_1022845	IPR004839; Aminotransferase, class I/classII#IPR025779; Methionine S-methyltransferase
GSVIVT01023134001	IPR002068; Alpha crystallin/Hsp20 domain	SIN_1022846	IPR002068; Alpha crystallin/Hsp20 domain
GSVIVT01023136001	IPR000504; RNA recognition motif domain#IPR003107; RNA-processing protein, HAT helix#IPR008669; LSM-interacting domain	SIN_1022848	IPR000504; RNA recognition motif domain#IPR003107; RNA-processing protein, HAT helix#IPR008669; LSM-interacting domain#IPR008847; Suppressor of forked
GSVIVT01023138001	IPR006968; Vitamin B6 photo-protection and homoeostasis	SIN_1022852	IPR006968; Vitamin B6 photo-protection and homoeostasis
GSVIVT01023143001	IPR013932; TATA-binding protein interacting (TIP20)	SIN_1022853	IPR003593; AAA+ ATPase domain#IPR013093; ATPase, AAA-2#IPR013932; TATA-binding protein interacting (TIP20)#IPR019489; Clp ATPase, C-terminal
GSVIVT01023146001	IPR000109; Proton-dependent oligopeptide transporter family	SIN_1022854	IPR000109; Proton-dependent oligopeptide transporter family
GSVIVT01023147001	IPR008672; Spindle assembly checkpoint component Mad1	SIN_1022855	IPR008672; Spindle assembly checkpoint component Mad1
GSVIVT01023148001	IPR008672; Spindle assembly checkpoint component Mad1	SIN_1022856	NULL
GSVIVT01023149001	IPR003311; AUX/IAA protein#IPR003340; B3 DNA binding domain#IPR010525; Auxin response factor#IPR011525; Aux/IAA-ARF-dimerisation	SIN_1022857	IPR003311; AUX/IAA protein#IPR003340; B3 DNA binding domain#IPR010525; Auxin response factor#IPR011525; Aux/IAA-ARF-dimerisation
GSVIVT01023150001	IPR000504; RNA recognition motif domain#IPR000571; Zinc finger, CCCH-type#IPR003954; RNA recognition motif domain, eukaryote#IPR009145; U2 auxiliary factor small subunit	SIN_1022859	NULL
GSVIVT01023151001	IPR002198; Short-chain dehydrogenase/reductase SDR#IPR002347; Glucose/ribitol dehydrogenase	SIN_1022860	IPR002198; Short-chain dehydrogenase/reductase SDR#IPR002347; Glucose/ribitol dehydrogenase
GSVIVT01023154001	IPR007434; Protein of unknown function DUF482	SIN_1022861	IPR007434; Protein of unknown function DUF482
GSVIVT01023156001	IPR000644; CBS domain#IPR001807; Chloride channel, voltage gated#IPR002251; Chloride channel ClC-plant	SIN_1022862	IPR000644; CBS domain#IPR001807; Chloride channel, voltage gated#IPR002251; Chloride channel ClC-plant
GSVIVT01023195001	IPR001965; Zinc finger, PHD-type#IPR003121; SWIB/MDM2 domain#IPR004343; Plus-3#IPR018144; Plus-3 domain, subgroup	SIN_1022867	IPR003121; SWIB/MDM2 domain#IPR004343; Plus-3#IPR018144; Plus-3 domain, subgroup
GSVIVT01023216001	IPR000719; Protein kinase domain#IPR002290; Serine/threonine- / dual specificity protein kinase, catalytic domain#IPR020635; Tyrosine-protein kinase, catalytic domain	SIN_1022868	IPR000719; Protein kinase domain#IPR002290; Serine/threonine- / dual specificity protein kinase, catalytic domain#IPR020635; Tyrosine-protein kinase, catalytic domain
GSVIVT01023217001	IPR006775; Glucosylceramidase#IPR024462; Beta-glucosidase, GBA2 type, N-terminal	SIN_1022869	IPR006775; Glucosylceramidase#IPR024462; Beta-glucosidase, GBA2 type, N-terminal
GSVIVT01023219001	NULL	SIN_1022872	NULL
GSVIVT01023220001	IPR000719; Protein kinase domain#IPR002290; Serine/threonine- / dual specificity protein kinase, catalytic domain#IPR020635; Tyrosine-protein kinase, catalytic domain	SIN_1022873	IPR000719; Protein kinase domain#IPR002290; Serine/threonine- / dual specificity protein kinase, catalytic domain#IPR020635; Tyrosine-protein kinase, catalytic domain
GSVIVT01023224001	IPR001806; Small GTPase superfamily#IPR002041; Ran GTPase#IPR003578; Small GTPase superfamily, Rho type#IPR003579; Small GTPase superfamily, Rab type#IPR020849; Small GTPase superfamily, Ras type#IPR024156; Small GTPase superfamily, ARF type	SIN_1022874	IPR001806; Small GTPase superfamily#IPR002041; Ran GTPase#IPR003578; Small GTPase superfamily, Rho type#IPR003579; Small GTPase superfamily, Rab type#IPR020849; Small GTPase superfamily, Ras type#IPR024156; Small GTPase superfamily, ARF type
GSVIVT01023225001	IPR001806; Small GTPase superfamily#IPR002041; Ran GTPase#IPR003578; Small GTPase superfamily, Rho type#IPR003579; Small GTPase superfamily, Rab type#IPR020849; Small GTPase superfamily, Ras type	SIN_1022875	IPR001806; Small GTPase superfamily#IPR002041; Ran GTPase#IPR003578; Small GTPase superfamily, Rho type#IPR003579; Small GTPase superfamily, Rab type#IPR020849; Small GTPase superfamily, Ras type
GSVIVT01023238001	IPR020864; Membrane attack complex component/perforin (MACPF) domain	SIN_1022886	IPR020864; Membrane attack complex component/perforin (MACPF) domain
GSVIVT01023240001	NULL	SIN_1022887	NULL
GSVIVT01023246001	IPR000719; Protein kinase domain#IPR001245; Serine-threonine/tyrosine-protein kinase catalytic domain#IPR001611; Leucine-rich repeat#IPR002290; Serine/threonine- / dual specificity protein kinase, catalytic domain#IPR003591; Leucine-rich repeat, typical subtype#IPR013210; Leucine-rich repeat-containing N-terminal, type 2#IPR020635; Tyrosine-protein kinase, catalytic domain	SIN_1022888	IPR000719; Protein kinase domain#IPR001611; Leucine-rich repeat#IPR002290; Serine/threonine- / dual specificity protein kinase, catalytic domain#IPR003591; Leucine-rich repeat, typical subtype#IPR013210; Leucine-rich repeat-containing N-terminal, type 2#IPR020635; Tyrosine-protein kinase, catalytic domain
GSVIVT01023248001	IPR007275; YTH domain	SIN_1022889	IPR007275; YTH domain
GSVIVT01023249001	IPR001406; Pseudouridine synthase I, TruA#IPR020097; Pseudouridine synthase I, TruA, alpha/beta domain	SIN_1022891	IPR001406; Pseudouridine synthase I, TruA#IPR020097; Pseudouridine synthase I, TruA, alpha/beta domain
GSVIVT01023250001	IPR001487; Bromodomain	SIN_1022892	IPR001487; Bromodomain
GSVIVT01023254001	IPR007770; Protein of unknown function DUF679	SIN_1022895	IPR007770; Protein of unknown function DUF679
GSVIVT01023259001	IPR010420; CASTOR/POLLUX/SYM8 ion channels	SIN_1022898	IPR010420; CASTOR/POLLUX/SYM8 ion channels
GSVIVT01023260001	IPR025870; Glyoxalase-like domain	SIN_1022900	IPR025870; Glyoxalase-like domain
GSVIVT01023263001	IPR021099; Plant organelle RNA recognition domain	SIN_1022901	IPR021099; Plant organelle RNA recognition domain
GSVIVT01023266001	IPR012879; Protein of unknown function DUF1682	SIN_1022902	IPR012879; Protein of unknown function DUF1682
GSVIVT01023271001	IPR001650; Helicase, C-terminal#IPR007502; Helicase-associated domain#IPR011545; DNA/RNA helicase, DEAD/DEAH box type, N-terminal#IPR011709; Domain of unknown function DUF1605#IPR014001; Helicase, superfamily 1/2, ATP-binding domain	SIN_1022903	IPR001650; Helicase, C-terminal#IPR007502; Helicase-associated domain#IPR011545; DNA/RNA helicase, DEAD/DEAH box type, N-terminal#IPR011709; Domain of unknown function DUF1605#IPR014001; Helicase, superfamily 1/2, ATP-binding domain
GSVIVT01023272001	NULL	SIN_1022904	NULL
GSVIVT01023274001	IPR001075; NIF system FeS cluster assembly, NifU, C-terminal	SIN_1022905	IPR001075; NIF system FeS cluster assembly, NifU, C-terminal
GSVIVT01023275001	IPR001348; ATP phosphoribosyltransferase HisG#IPR013115; Histidine biosynthesis HisG, C-terminal#IPR013820; ATP phosphoribosyltransferase, catalytic domain	SIN_1022907	IPR001348; ATP phosphoribosyltransferase HisG#IPR013115; Histidine biosynthesis HisG, C-terminal#IPR013820; ATP phosphoribosyltransferase, catalytic domain
GSVIVT01023279001	IPR008521; Magnesium transporter NIPA	SIN_1022908	IPR008521; Magnesium transporter NIPA
GSVIVT01023281001	IPR009890; Etoposide-induced 2.4	SIN_1022909	IPR009890; Etoposide-induced 2.4
GSVIVT01023283001	IPR005333; Transcription factor, TCP#IPR017887; Transcription factor TCP subgroup	SIN_1022910	IPR005333; Transcription factor, TCP#IPR017887; Transcription factor TCP subgroup
GSVIVT01023290001	IPR004274; NLI interacting factor	SIN_1022914	IPR004274; NLI interacting factor
GSVIVT01023291001	IPR006918; COBRA, plant	SIN_1022915	IPR006918; COBRA, plant
GSVIVT01023292001	IPR004827; Basic-leucine zipper domain	SIN_1022916	NULL
GSVIVT01023346001	NULL	SIN_1022919	NULL
GSVIVT01023582001	IPR001471; AP2/ERF domain	SIN_1006144	IPR001471; AP2/ERF domain#IPR003340; B3 DNA binding domain
GSVIVT01023600001	IPR003657; DNA-binding WRKY	SIN_1006129	IPR003657; DNA-binding WRKY
GSVIVT01023602001	IPR005019; Methyladenine glycosylase	SIN_1006128	IPR005019; Methyladenine glycosylase
GSVIVT01023603001	NULL	SIN_1006127	IPR001478; PDZ domain
GSVIVT01023604001	IPR000819; Peptidase M17, leucyl aminopeptidase, C-terminal#IPR008283; Peptidase M17, leucyl aminopeptidase, N-terminal#IPR011356; Leucine aminopeptidase/peptidase B	SIN_1006126	IPR000819; Peptidase M17, leucyl aminopeptidase, C-terminal#IPR008283; Peptidase M17, leucyl aminopeptidase, N-terminal#IPR011356; Leucine aminopeptidase/peptidase B
GSVIVT01023615001	IPR023342; APO domain	SIN_1006117	IPR023342; APO domain
GSVIVT01023620001	IPR000897; Signal recognition particle, SRP54 subunit, GTPase domain#IPR003593; AAA+ ATPase domain#IPR013822; Signal recognition particle, SRP54 subunit, helical bundle	SIN_1006114	IPR000897; Signal recognition particle, SRP54 subunit, GTPase domain#IPR003593; AAA+ ATPase domain#IPR007222; Signal recognition particle receptor, alpha subunit, N-terminal#IPR013822; Signal recognition particle, SRP54 subunit, helical bundle
GSVIVT01023622001	IPR001563; Peptidase S10, serine carboxypeptidase	SIN_1006108	IPR001563; Peptidase S10, serine carboxypeptidase
GSVIVT01023625001	NULL	SIN_1006107	NULL
GSVIVT01023627001	NULL	SIN_1006106	IPR003604; Zinc finger, U1-type
GSVIVT01023636001	NULL	SIN_1006103	NULL
GSVIVT01023643001	IPR001841; Zinc finger, RING-type#IPR005150; Cellulose synthase#IPR027934; Cellulose synthase, RING-type zinc finger	SIN_1006101	IPR001841; Zinc finger, RING-type#IPR005150; Cellulose synthase#IPR027934; Cellulose synthase, RING-type zinc finger
GSVIVT01023645001	IPR007573; Protein of unknown function DUF566	SIN_1006100	IPR007573; Protein of unknown function DUF566
GSVIVT01023859001	IPR002933; Peptidase M20	SIN_1002265	IPR002933; Peptidase M20
GSVIVT01023865001	NULL	SIN_1002270	NULL
GSVIVT01023866001	IPR000719; Protein kinase domain#IPR002048; EF-hand domain#IPR002290; Serine/threonine- / dual specificity protein kinase, catalytic domain#IPR011992; EF-hand domain pair#IPR020635; Tyrosine-protein kinase, catalytic domain	SIN_1002271	IPR000719; Protein kinase domain#IPR002048; EF-hand domain#IPR002290; Serine/threonine- / dual specificity protein kinase, catalytic domain#IPR011992; EF-hand domain pair#IPR020635; Tyrosine-protein kinase, catalytic domain
GSVIVT01023875001	IPR008551; Protein of unknown function DUF833	SIN_1002275	IPR008551; Protein of unknown function DUF833
GSVIVT01023878001	IPR000719; Protein kinase domain#IPR001245; Serine-threonine/tyrosine-protein kinase catalytic domain#IPR002290; Serine/threonine- / dual specificity protein kinase, catalytic domain#IPR020635; Tyrosine-protein kinase, catalytic domain	SIN_1002276	IPR000719; Protein kinase domain#IPR001245; Serine-threonine/tyrosine-protein kinase catalytic domain#IPR002290; Serine/threonine- / dual specificity protein kinase, catalytic domain#IPR020635; Tyrosine-protein kinase, catalytic domain
GSVIVT01023886001	IPR000270; Phox/Bem1p#IPR003035; RWP-RK domain	SIN_1002277	IPR000270; Phox/Bem1p#IPR003035; RWP-RK domain
GSVIVT01023923001	IPR004320; Protein of unknown function DUF241, plant	SIN_1002283	IPR004320; Protein of unknown function DUF241, plant
GSVIVT01023925001	IPR004320; Protein of unknown function DUF241, plant	SIN_1002284	IPR004320; Protein of unknown function DUF241, plant
GSVIVT01023954001	IPR001077; O-methyltransferase, family 2#IPR012967; Plant methyltransferase dimerisation#IPR016461; Caffeate O-methyltransferase (COMT) family	SIN_1002293	IPR001077; O-methyltransferase, family 2#IPR012967; Plant methyltransferase dimerisation#IPR016461; Caffeate O-methyltransferase (COMT) family
GSVIVT01023957001	IPR000092; Polyprenyl synthetase#IPR001611; Leucine-rich repeat#IPR001810; F-box domain#IPR006553; Leucine-rich repeat, cysteine-containing subtype	SIN_1002294	IPR000092; Polyprenyl synthetase#IPR017446; Polyprenyl synthetase-related
GSVIVT01023958001	IPR000719; Protein kinase domain#IPR001245; Serine-threonine/tyrosine-protein kinase catalytic domain#IPR002290; Serine/threonine- / dual specificity protein kinase, catalytic domain#IPR002912; ACT domain#IPR020635; Tyrosine-protein kinase, catalytic domain	SIN_1002295	IPR000719; Protein kinase domain#IPR001245; Serine-threonine/tyrosine-protein kinase catalytic domain#IPR002290; Serine/threonine- / dual specificity protein kinase, catalytic domain#IPR002912; ACT domain#IPR020635; Tyrosine-protein kinase, catalytic domain
GSVIVT01023982001	IPR000194; ATPase, F1/V1/A1 complex, alpha/beta subunit, nucleotide-binding domain#IPR000793; ATPase, F1/V1/A1 complex, alpha/beta subunit, C-terminal#IPR004100; ATPase, alpha/beta subunit, N-terminal	SIN_1002299	IPR000194; ATPase, F1/V1/A1 complex, alpha/beta subunit, nucleotide-binding domain#IPR000793; ATPase, F1/V1/A1 complex, alpha/beta subunit, C-terminal#IPR004100; ATPase, alpha/beta subunit, N-terminal
GSVIVT01023991001	IPR021788; Protein of unknown function DUF3353	SIN_1002300	IPR021788; Protein of unknown function DUF3353
GSVIVT01023992001	IPR006867; Domain of unknown function DUF632#IPR006868; Domain of unknown function DUF630	SIN_1002301	IPR006867; Domain of unknown function DUF632#IPR006868; Domain of unknown function DUF630
GSVIVT01023994001	IPR001932; Protein phosphatase 2C (PP2C)-like domain#IPR015655; Protein phosphatase 2C	SIN_1002302	IPR001932; Protein phosphatase 2C (PP2C)-like domain#IPR015655; Protein phosphatase 2C
GSVIVT01024004001	IPR006722; Sedlin	SIN_1002305	IPR006722; Sedlin
GSVIVT01024005001	IPR000608; Ubiquitin-conjugating enzyme, E2	SIN_1002306	IPR000608; Ubiquitin-conjugating enzyme, E2
GSVIVT01024006001	IPR009688; Domain of unknown function DUF1279	SIN_1002307	IPR009688; Domain of unknown function DUF1279
GSVIVT01024010001	IPR000425; Major intrinsic protein	SIN_1002308	IPR000425; Major intrinsic protein
GSVIVT01024012001	IPR006139; D-isomer specific 2-hydroxyacid dehydrogenase, catalytic domain#IPR006140; D-isomer specific 2-hydroxyacid dehydrogenase, NAD-binding	SIN_1002309	IPR006139; D-isomer specific 2-hydroxyacid dehydrogenase, catalytic domain#IPR006140; D-isomer specific 2-hydroxyacid dehydrogenase, NAD-binding
GSVIVT01024018001	IPR011541; Nickel/cobalt transporter, high-affinity	SIN_1002310	IPR011541; Nickel/cobalt transporter, high-affinity
GSVIVT01024019001	IPR000462; CDP-alcohol phosphatidyltransferase	SIN_1002311	IPR000462; CDP-alcohol phosphatidyltransferase
GSVIVT01024021001	NULL	SIN_1002312	IPR001841; Zinc finger, RING-type
GSVIVT01024022001	IPR006121; Heavy metal-associated domain, HMA	SIN_1002313	IPR006121; Heavy metal-associated domain, HMA
GSVIVT01024024001	NULL	SIN_1002314	IPR004827; Basic-leucine zipper domain
GSVIVT01024026001	IPR000719; Protein kinase domain#IPR002290; Serine/threonine- / dual specificity protein kinase, catalytic domain#IPR020635; Tyrosine-protein kinase, catalytic domain	SIN_1002315	IPR000719; Protein kinase domain#IPR002290; Serine/threonine- / dual specificity protein kinase, catalytic domain#IPR006016; UspA#IPR020635; Tyrosine-protein kinase, catalytic domain
GSVIVT01024031001	IPR000922; D-galactoside/L-rhamnose binding SUEL lectin domain#IPR001944; Glycoside hydrolase, family 35	SIN_1002318	IPR000922; D-galactoside/L-rhamnose binding SUEL lectin domain#IPR001944; Glycoside hydrolase, family 35
GSVIVT01024036001	IPR001005; SANT/Myb domain#IPR017930; Myb domain	SIN_1002320	IPR001005; SANT/Myb domain#IPR017930; Myb domain
GSVIVT01024037001	IPR000426; Proteasome, alpha-subunit, N-terminal domain#IPR001353; Proteasome, subunit alpha/beta#IPR023332; Proteasome A-type subunit	SIN_1002321	IPR000426; Proteasome, alpha-subunit, N-terminal domain#IPR001353; Proteasome, subunit alpha/beta#IPR023332; Proteasome A-type subunit
GSVIVT01024042001	IPR000209; Peptidase S8/S53 domain#IPR003137; Protease-associated domain, PA#IPR010259; Proteinase inhibitor I9#IPR015500; Peptidase S8, subtilisin-related	SIN_1004483	IPR000209; Peptidase S8/S53 domain#IPR003137; Protease-associated domain, PA#IPR010259; Proteinase inhibitor I9#IPR015500; Peptidase S8, subtilisin-related
GSVIVT01024043001	IPR002108; Actin-binding, cofilin/tropomyosin type#IPR017904; ADF/Cofilin/Destrin	SIN_1004484	IPR002108; Actin-binding, cofilin/tropomyosin type#IPR017904; ADF/Cofilin/Destrin
GSVIVT01024047001	IPR002130; Cyclophilin-like peptidyl-prolyl cis-trans isomerase domain	SIN_1004485	IPR002130; Cyclophilin-like peptidyl-prolyl cis-trans isomerase domain
GSVIVT01024048001	IPR010658; Nodulin-like	SIN_1004486	IPR010658; Nodulin-like
GSVIVT01024054001	IPR013057; Amino acid transporter, transmembrane	SIN_1004488	IPR013057; Amino acid transporter, transmembrane
GSVIVT01024055001	IPR002059; Cold-shock protein, DNA-binding#IPR011129; Cold shock protein	SIN_1004490	IPR001878; Zinc finger, CCHC-type#IPR002059; Cold-shock protein, DNA-binding#IPR011129; Cold shock protein
GSVIVT01024062001	IPR006703; AIG1#IPR024283; Domain of unknown function DUF3406, chloroplast translocase	SIN_1004491	IPR006703; AIG1#IPR024283; Domain of unknown function DUF3406, chloroplast translocase
GSVIVT01024072001	IPR010433; Plant specific eukaryotic initiation factor 4B	SIN_1004494	IPR010433; Plant specific eukaryotic initiation factor 4B
GSVIVT01024073001	IPR008521; Magnesium transporter NIPA	SIN_1004495	IPR008521; Magnesium transporter NIPA
GSVIVT01024116001	IPR002048; EF-hand domain	SIN_1004505	IPR002048; EF-hand domain
GSVIVT01024165001	IPR000245; V-ATPase proteolipid subunit#IPR002379; V-ATPase proteolipid subunit C-like domain	SIN_1004516	IPR000245; V-ATPase proteolipid subunit#IPR002379; V-ATPase proteolipid subunit C-like domain
GSVIVT01024167001	IPR000183; Ornithine/DAP/Arg decarboxylase#IPR002985; Arginine decarboxylase#IPR022643; Orn/DAP/Arg decarboxylase 2, C-terminal#IPR022644; Orn/DAP/Arg decarboxylase 2, N-terminal	SIN_1004517	IPR000183; Ornithine/DAP/Arg decarboxylase#IPR002985; Arginine decarboxylase#IPR022643; Orn/DAP/Arg decarboxylase 2, C-terminal#IPR022644; Orn/DAP/Arg decarboxylase 2, N-terminal
GSVIVT01024169001	IPR001509; NAD-dependent epimerase/dehydratase#IPR010099; Sugar nucleotide epimerase YfcH,-like putative#IPR013549; Domain of unknown function DUF1731, C-terminal	SIN_1004518	IPR001509; NAD-dependent epimerase/dehydratase#IPR008011; Complex 1 LYR protein#IPR010099; Sugar nucleotide epimerase YfcH,-like putative#IPR013549; Domain of unknown function DUF1731, C-terminal
GSVIVT01024172001	IPR001752; Kinesin, motor domain#IPR021881; Protein of unknown function DUF3490#IPR027640; Kinesin-like protein	SIN_1004519	IPR001752; Kinesin, motor domain#IPR021881; Protein of unknown function DUF3490#IPR027640; Kinesin-like protein
GSVIVT01024173001	IPR000315; Zinc finger, B-box	SIN_1004520	IPR000315; Zinc finger, B-box
GSVIVT01024178001	NULL	SIN_1004522	NULL
GSVIVT01024186001	IPR001128; Cytochrome P450#IPR002401; Cytochrome P450, E-class, group I	SIN_1004523	IPR001128; Cytochrome P450#IPR002401; Cytochrome P450, E-class, group I
GSVIVT01024196001	IPR001452; Src homology-3 domain	SIN_1004524	IPR000108; Neutrophil cytosol factor 2 p67phox#IPR001452; Src homology-3 domain#IPR004148; BAR domain
GSVIVT01024197001	IPR002060; Squalene/phytoene synthase	SIN_1004525	IPR002060; Squalene/phytoene synthase
GSVIVT01024201001	IPR007201; RNA recognition motif 2	SIN_1004526	IPR007201; RNA recognition motif 2
GSVIVT01024203001	IPR001752; Kinesin, motor domain#IPR001841; Zinc finger, RING-type#IPR027640; Kinesin-like protein	SIN_1004527	IPR001752; Kinesin, motor domain#IPR027640; Kinesin-like protein
GSVIVT01024206001	IPR007818; Protein of unknown function DUF702	SIN_1004531	IPR007818; Protein of unknown function DUF702
[truncated: 1,662 more rows]

## Sheet: non-annotation
Genes in V. vinifera	InterPro entries lists	Genes in S. indicum	InterPro entries lists
GSVIVT01000158001	NULL	SIN_1003938	NULL
GSVIVT01000162001	NULL	SIN_1003939	NULL
GSVIVT01000214001	NULL	SIN_1003944	NULL
GSVIVT01000542001	NULL	SIN_1026578	NULL
GSVIVT01000568001	NULL	SIN_1026569	NULL
GSVIVT01000596001	NULL	SIN_1026553	NULL
GSVIVT01000669001	NULL	SIN_1008115	NULL
GSVIVT01000724001	NULL	SIN_1012352	NULL
GSVIVT01000921001	NULL	SIN_1026452	NULL
GSVIVT01000942001	NULL	SIN_1026438	NULL
GSVIVT01000957001	NULL	SIN_1026430	NULL
GSVIVT01000970001	NULL	SIN_1026426	NULL
GSVIVT01001081001	NULL	SIN_1026412	NULL
GSVIVT01001111001	NULL	SIN_1026396	NULL
GSVIVT01001163001	NULL	SIN_1012846	NULL
GSVIVT01001172001	NULL	SIN_1012854	NULL
GSVIVT01001287001	NULL	SIN_1018430	NULL
GSVIVT01001306001	NULL	SIN_1018448	NULL
GSVIVT01001310001	NULL	SIN_1018452	NULL
GSVIVT01001464001	NULL	SIN_1008142	NULL
GSVIVT01001662001	NULL	SIN_1008990	NULL
GSVIVT01001809001	NULL	SIN_1004189	NULL
GSVIVT01001825001	NULL	SIN_1004199	NULL
GSVIVT01001833001	NULL	SIN_1004204	NULL
GSVIVT01003167001	NULL	SIN_1026186	NULL
GSVIVT01003733001	NULL	SIN_1006151	NULL
GSVIVT01003968001	NULL	SIN_1004222	NULL
GSVIVT01003970001	NULL	SIN_1004225	NULL
GSVIVT01003979001	NULL	SIN_1004230	NULL
GSVIVT01007813001	NULL	SIN_1006076	NULL
GSVIVT01007866001	NULL	SIN_1022666	NULL
GSVIVT01007867001	NULL	SIN_1022665	NULL
GSVIVT01007917001	NULL	SIN_1022659	NULL
GSVIVT01008405001	NULL	SIN_1010956	NULL
GSVIVT01008417001	NULL	SIN_1010948	NULL
GSVIVT01008463001	NULL	SIN_1010935	NULL
GSVIVT01008641001	NULL	SIN_1010840	NULL
GSVIVT01008645001	NULL	SIN_1010836	NULL
GSVIVT01008691001	NULL	SIN_1009021	NULL
GSVIVT01008697001	NULL	SIN_1009022	NULL
GSVIVT01008738001	NULL	SIN_1009034	NULL
GSVIVT01008807001	NULL	SIN_1008954	NULL
GSVIVT01008871001	NULL	SIN_1008932	NULL
GSVIVT01008885001	NULL	SIN_1008928	NULL
GSVIVT01008941001	NULL	SIN_1008910	NULL
GSVIVT01008955001	NULL	SIN_1008899	NULL
GSVIVT01009013001	NULL	SIN_1015739	NULL
GSVIVT01009025001	NULL	SIN_1015732	NULL
GSVIVT01009092001	NULL	SIN_1015702	NULL
GSVIVT01009201001	NULL	SIN_1011299	NULL
GSVIVT01009254001	NULL	SIN_1011321	NULL
GSVIVT01009270001	NULL	SIN_1011335	NULL
GSVIVT01009281001	NULL	SIN_1011338	NULL
GSVIVT01009285001	NULL	SIN_1011339	NULL
GSVIVT01009288001	NULL	SIN_1011342	NULL
GSVIVT01009290001	NULL	SIN_1011344	NULL
GSVIVT01009308001	NULL	SIN_1011357	NULL
GSVIVT01009311001	NULL	SIN_1011359	NULL
GSVIVT01009317001	NULL	SIN_1011360	NULL
GSVIVT01009322001	NULL	SIN_1011367	NULL
GSVIVT01009335001	NULL	SIN_1011368	NULL
GSVIVT01009341001	NULL	SIN_1011372	NULL
GSVIVT01009348001	NULL	SIN_1011375	NULL
GSVIVT01009490001	NULL	SIN_1011436	NULL
GSVIVT01009517001	NULL	SIN_1011441	NULL
GSVIVT01009523001	NULL	SIN_1011445	NULL
GSVIVT01009525001	NULL	SIN_1011448	NULL
GSVIVT01009614001	NULL	SIN_1011465	NULL
GSVIVT01009690001	NULL	SIN_1011498	NULL
GSVIVT01009730001	NULL	SIN_1011514	NULL
GSVIVT01009901001	NULL	SIN_1009067	NULL
GSVIVT01009909001	NULL	SIN_1009063	NULL
GSVIVT01009969001	NULL	SIN_1009042	NULL
GSVIVT01010000001	NULL	SIN_1008975	NULL
GSVIVT01010013001	NULL	SIN_1008976	NULL
GSVIVT01010295001	NULL	SIN_1026549	NULL
GSVIVT01010306001	NULL	SIN_1026543	NULL
GSVIVT01010444001	NULL	SIN_1026507	NULL
GSVIVT01010482001	NULL	SIN_1026493	NULL
GSVIVT01010528001	NULL	SIN_1026462	NULL
GSVIVT01010531001	NULL	SIN_1026460	NULL
GSVIVT01010593001	NULL	SIN_1016567	NULL
GSVIVT01010616001	NULL	SIN_1016580	NULL
GSVIVT01011009001	NULL	SIN_1012802	NULL
GSVIVT01011074001	NULL	SIN_1012821	NULL
GSVIVT01011106001	NULL	SIN_1012825	NULL
GSVIVT01011705001	NULL	SIN_1013775	NULL
GSVIVT01011737001	NULL	SIN_1013770	NULL
GSVIVT01011785001	NULL	SIN_1013739	NULL
GSVIVT01011878001	NULL	SIN_1013680	NULL
GSVIVT01011892001	NULL	SIN_1013670	NULL
GSVIVT01011906001	NULL	SIN_1013657	NULL
GSVIVT01011966001	NULL	SIN_1013622	NULL
GSVIVT01011972001	NULL	SIN_1013618	NULL
GSVIVT01012027001	NULL	SIN_1013600	NULL
GSVIVT01012625001	NULL	SIN_1026984	NULL
GSVIVT01012865001	NULL	SIN_1007283	NULL
GSVIVT01012874001	NULL	SIN_1007281	NULL
GSVIVT01012889001	NULL	SIN_1007274	NULL
GSVIVT01014086001	NULL	SIN_1019409	NULL
GSVIVT01014152001	NULL	SIN_1019423	NULL
GSVIVT01014223001	NULL	SIN_1019451	NULL
GSVIVT01014249001	NULL	SIN_1019459	NULL
GSVIVT01014264001	NULL	SIN_1019468	NULL
GSVIVT01014313001	NULL	SIN_1019483	NULL
GSVIVT01014330001	NULL	SIN_1019489	NULL
GSVIVT01014340001	NULL	SIN_1019497	NULL
GSVIVT01014395001	NULL	SIN_1019513	NULL
GSVIVT01014576001	NULL	SIN_1005034	NULL
GSVIVT01014668001	NULL	SIN_1003102	NULL
GSVIVT01014742001	NULL	SIN_1003127	NULL
GSVIVT01014846001	NULL	SIN_1003148	NULL
GSVIVT01014849001	NULL	SIN_1003150	NULL
GSVIVT01014850001	NULL	SIN_1003151	NULL
GSVIVT01016366001	NULL	SIN_1012183	NULL
GSVIVT01016368001	NULL	SIN_1012184	NULL
GSVIVT01016431001	NULL	SIN_1012206	NULL
GSVIVT01016481001	NULL	SIN_1012221	NULL
GSVIVT01016705001	NULL	SIN_1017556	NULL
GSVIVT01016952001	NULL	SIN_1010348	NULL
GSVIVT01016979001	NULL	SIN_1010335	NULL
GSVIVT01017001001	NULL	SIN_1010328	NULL
GSVIVT01017035001	NULL	SIN_1010312	NULL
GSVIVT01017045001	NULL	SIN_1010301	NULL
GSVIVT01017090001	NULL	SIN_1010273	NULL
GSVIVT01017152001	NULL	SIN_1005067	NULL
GSVIVT01017163001	NULL	SIN_1005074	NULL
GSVIVT01017214001	NULL	SIN_1005091	NULL
GSVIVT01017247001	NULL	SIN_1005104	NULL
GSVIVT01017318001	NULL	SIN_1021883	NULL
GSVIVT01017323001	NULL	SIN_1021884	NULL
GSVIVT01017340001	NULL	SIN_1021890	NULL
GSVIVT01017341001	NULL	SIN_1021891	NULL
GSVIVT01017553001	NULL	SIN_1021934	NULL
GSVIVT01017769001	NULL	SIN_1010173	NULL
GSVIVT01017879001	NULL	SIN_1010094	NULL
GSVIVT01017887001	NULL	SIN_1010087	NULL
GSVIVT01017928001	NULL	SIN_1010057	NULL
GSVIVT01017938001	NULL	SIN_1010047	NULL
GSVIVT01018031001	NULL	SIN_1009989	NULL
GSVIVT01018037001	NULL	SIN_1009984	NULL
GSVIVT01018073001	NULL	SIN_1002603	NULL
GSVIVT01018092001	NULL	SIN_1002577	NULL
GSVIVT01018345001	NULL	SIN_1003204	NULL
GSVIVT01018448001	NULL	SIN_1016605	NULL
GSVIVT01018847001	NULL	SIN_1022242	NULL
GSVIVT01018849001	NULL	SIN_1022241	NULL
GSVIVT01018856001	NULL	SIN_1022236	NULL
GSVIVT01018866001	NULL	SIN_1022229	NULL
GSVIVT01018876001	NULL	SIN_1022225	NULL
GSVIVT01018920001	NULL	SIN_1022210	NULL
GSVIVT01018925001	NULL	SIN_1022203	NULL
GSVIVT01018926001	NULL	SIN_1022201	NULL
GSVIVT01019086001	NULL	SIN_1001888	NULL
GSVIVT01019121001	NULL	SIN_1001870	NULL
GSVIVT01019432001	NULL	SIN_1015486	NULL
GSVIVT01019448001	NULL	SIN_1015475	NULL
GSVIVT01019732001	NULL	SIN_1015519	NULL
GSVIVT01019855001	NULL	SIN_1015588	NULL
GSVIVT01019863001	NULL	SIN_1015596	NULL
GSVIVT01019890001	NULL	SIN_1015615	NULL
GSVIVT01019942001	NULL	SIN_1015676	NULL
GSVIVT01019998001	NULL	SIN_1018761	NULL
GSVIVT01020082001	NULL	SIN_1026785	NULL
GSVIVT01020088001	NULL	SIN_1026782	NULL
GSVIVT01020097001	NULL	SIN_1026775	NULL
GSVIVT01020112001	NULL	SIN_1026756	NULL
GSVIVT01020127001	NULL	SIN_1026751	NULL
GSVIVT01020129001	NULL	SIN_1026749	NULL
GSVIVT01020148001	NULL	SIN_1026730	NULL
GSVIVT01020234001	NULL	SIN_1026669	NULL
GSVIVT01021107001	NULL	SIN_1027070	NULL
GSVIVT01021137001	NULL	SIN_1027078	NULL
GSVIVT01021189001	NULL	SIN_1027092	NULL
GSVIVT01021200001	NULL	SIN_1027096	NULL
GSVIVT01021251001	NULL	SIN_1019662	NULL
GSVIVT01021255001	NULL	SIN_1019659	NULL
GSVIVT01021263001	NULL	SIN_1019656	NULL
GSVIVT01021526001	NULL	SIN_1019598	NULL
GSVIVT01021577001	NULL	SIN_1019584	NULL
GSVIVT01022844001	NULL	SIN_1022928	NULL
GSVIVT01022927001	NULL	SIN_1022950	NULL
GSVIVT01022969001	NULL	SIN_1022952	NULL
GSVIVT01023132001	NULL	SIN_1022843	NULL
GSVIVT01023219001	NULL	SIN_1022872	NULL
GSVIVT01023240001	NULL	SIN_1022887	NULL
GSVIVT01023272001	NULL	SIN_1022904	NULL
GSVIVT01023346001	NULL	SIN_1022919	NULL
GSVIVT01023625001	NULL	SIN_1006107	NULL
GSVIVT01023636001	NULL	SIN_1006103	NULL
GSVIVT01023865001	NULL	SIN_1002270	NULL
GSVIVT01024178001	NULL	SIN_1004522	NULL
GSVIVT01024917001	NULL	SIN_1024410	NULL
GSVIVT01024939001	NULL	SIN_1024430	NULL
GSVIVT01025029001	NULL	SIN_1024464	NULL
GSVIVT01025121001	NULL	SIN_1024520	NULL
GSVIVT01025133001	NULL	SIN_1024526	NULL
GSVIVT01025204001	NULL	SIN_1024572	NULL
GSVIVT01025314001	NULL	SIN_1015037	NULL
GSVIVT01025315001	NULL	SIN_1015036	NULL
GSVIVT01025319001	NULL	SIN_1015033	NULL
GSVIVT01025324001	NULL	SIN_1015029	NULL
GSVIVT01025434001	NULL	SIN_1024257	NULL
GSVIVT01025447001	NULL	SIN_1024258	NULL
GSVIVT01025474001	NULL	SIN_1024270	NULL
GSVIVT01025476001	NULL	SIN_1024271	NULL
GSVIVT01025530001	NULL	SIN_1011236	NULL
GSVIVT01025570001	NULL	SIN_1011278	NULL
GSVIVT01025578001	NULL	SIN_1011271	NULL
GSVIVT01025589001	NULL	SIN_1011263	NULL
GSVIVT01025599001	NULL	SIN_1011255	NULL
GSVIVT01025623001	NULL	SIN_1011240	NULL
GSVIVT01025630001	NULL	SIN_1004376	NULL
GSVIVT01025633001	NULL	SIN_1004378	NULL
GSVIVT01025644001	NULL	SIN_1004381	NULL
GSVIVT01025645001	NULL	SIN_1004382	NULL
GSVIVT01026886001	NULL	SIN_1014055	NULL
GSVIVT01026893001	NULL	SIN_1014059	NULL
GSVIVT01026935001	NULL	SIN_1014074	NULL
GSVIVT01026949001	NULL	SIN_1014082	NULL
GSVIVT01026955001	NULL	SIN_1014104	NULL
GSVIVT01026960001	NULL	SIN_1014107	NULL
GSVIVT01027009001	NULL	SIN_1014119	NULL
GSVIVT01027010001	NULL	SIN_1014120	NULL
GSVIVT01027047001	NULL	SIN_1014133	NULL
GSVIVT01027095001	NULL	SIN_1014158	NULL
GSVIVT01027152001	NULL	SIN_1014161	NULL
GSVIVT01027169001	NULL	SIN_1014171	NULL
GSVIVT01027170001	NULL	SIN_1014172	NULL
GSVIVT01027399001	NULL	SIN_1014184	NULL
GSVIVT01027402001	NULL	SIN_1014185	NULL
GSVIVT01027598001	NULL	SIN_1014012	NULL
GSVIVT01027840001	NULL	SIN_1002846	NULL
GSVIVT01027854001	NULL	SIN_1002839	NULL
GSVIVT01027861001	NULL	SIN_1002835	NULL
GSVIVT01027898001	NULL	SIN_1002819	NULL
GSVIVT01027899001	NULL	SIN_1002818	NULL
GSVIVT01027915001	NULL	SIN_1002795	NULL
GSVIVT01027941001	NULL	SIN_1018915	NULL
GSVIVT01028119001	NULL	SIN_1012738	NULL
GSVIVT01028140001	NULL	SIN_1012727	NULL
GSVIVT01028336001	NULL	SIN_1022327	NULL
GSVIVT01028387001	NULL	SIN_1022307	NULL
GSVIVT01028395001	NULL	SIN_1022304	NULL
GSVIVT01028746001	NULL	SIN_1016463	NULL
GSVIVT01028827001	NULL	SIN_1016494	NULL
GSVIVT01028866001	NULL	SIN_1016509	NULL
GSVIVT01028875001	NULL	SIN_1016513	NULL
GSVIVT01028977001	NULL	SIN_1016550	NULL
GSVIVT01029001001	NULL	SIN_1018931	NULL
GSVIVT01029065001	NULL	SIN_1018958	NULL
GSVIVT01029234001	NULL	SIN_1023824	NULL
GSVIVT01030169001	NULL	SIN_1010979	NULL
GSVIVT01030170001	NULL	SIN_1010980	NULL
GSVIVT01030180001	NULL	SIN_1010987	NULL
GSVIVT01030200001	NULL	SIN_1011001	NULL
GSVIVT01030201001	NULL	SIN_1011002	NULL
GSVIVT01030211001	NULL	SIN_1011006	NULL
GSVIVT01030222001	NULL	SIN_1011012	NULL
GSVIVT01030267001	NULL	SIN_1011031	NULL
GSVIVT01030810001	NULL	SIN_1025619	NULL
GSVIVT01030833001	NULL	SIN_1025613	NULL
GSVIVT01030864001	NULL	SIN_1025600	NULL
GSVIVT01030867001	NULL	SIN_1025598	NULL
GSVIVT01030878001	NULL	SIN_1025596	NULL
GSVIVT01030920001	NULL	SIN_1025589	NULL
GSVIVT01030945001	NULL	SIN_1025583	NULL
GSVIVT01031005001	NULL	SIN_1025561	NULL
GSVIVT01031014001	NULL	SIN_1025558	NULL
GSVIVT01031064001	NULL	SIN_1025547	NULL
GSVIVT01031318001	NULL	SIN_1022794	NULL
GSVIVT01031328001	NULL	SIN_1022799	NULL
GSVIVT01031340001	NULL	SIN_1022806	NULL
GSVIVT01031390001	NULL	SIN_1024043	NULL
GSVIVT01031525001	NULL	SIN_1024107	NULL
GSVIVT01031534001	NULL	SIN_1015207	NULL
GSVIVT01031842001	NULL	SIN_1004592	NULL
GSVIVT01031963001	NULL	SIN_1004559	NULL
GSVIVT01032134001	NULL	SIN_1008174	NULL
GSVIVT01032440001	NULL	SIN_1007890	NULL
GSVIVT01032523001	NULL	SIN_1007940	NULL
GSVIVT01032543001	NULL	SIN_1007948	NULL
GSVIVT01032659001	NULL	SIN_1012052	NULL
GSVIVT01032673001	NULL	SIN_1012063	NULL
GSVIVT01033038001	NULL	SIN_1004150	NULL
GSVIVT01033358001	NULL	SIN_1023556	NULL
GSVIVT01033393001	NULL	SIN_1023615	NULL
GSVIVT01033512001	NULL	SIN_1023572	NULL
GSVIVT01033518001	NULL	SIN_1023564	NULL
GSVIVT01033647001	NULL	SIN_1004444	NULL
GSVIVT01033669001	NULL	SIN_1004454	NULL
GSVIVT01033746001	NULL	SIN_1012955	NULL
GSVIVT01033767001	NULL	SIN_1012966	NULL
GSVIVT01033797001	NULL	SIN_1012986	NULL
GSVIVT01033826001	NULL	SIN_1013014	NULL
GSVIVT01033830001	NULL	SIN_1013018	NULL
GSVIVT01033846001	NULL	SIN_1013032	NULL
GSVIVT01033878001	NULL	SIN_1013055	NULL
GSVIVT01033882001	NULL	SIN_1013056	NULL
GSVIVT01033905001	NULL	SIN_1013070	NULL
GSVIVT01034033001	NULL	SIN_1011128	NULL
GSVIVT01034054001	NULL	SIN_1011143	NULL
GSVIVT01034066001	NULL	SIN_1011147	NULL
GSVIVT01034092001	NULL	SIN_1011160	NULL
GSVIVT01034109001	NULL	SIN_1011166	NULL
GSVIVT01034135001	NULL	SIN_1011182	NULL
GSVIVT01034144001	NULL	SIN_1011189	NULL
GSVIVT01034152001	NULL	SIN_1011194	NULL
GSVIVT01034185001	NULL	SIN_1011210	NULL
GSVIVT01034186001	NULL	SIN_1011211	NULL
GSVIVT01035097001	NULL	SIN_1010234	NULL
GSVIVT01035110001	NULL	SIN_1010219	NULL
GSVIVT01035139001	NULL	SIN_1010210	NULL
GSVIVT01035290001	NULL	SIN_1021553	NULL
GSVIVT01035337001	NULL	SIN_1021541	NULL
GSVIVT01035465001	NULL	SIN_1021488	NULL
GSVIVT01035615001	NULL	SIN_1021556	NULL
GSVIVT01035651001	NULL	SIN_1021566	NULL
GSVIVT01035999001	NULL	SIN_1021651	NULL
GSVIVT01036067001	NULL	SIN_1015094	NULL
GSVIVT01036114001	NULL	SIN_1015076	NULL
GSVIVT01036443001	NULL	SIN_1025542	NULL
GSVIVT01036444001	NULL	SIN_1025541	NULL
GSVIVT01036505001	NULL	SIN_1004898	NULL
GSVIVT01036512001	NULL	SIN_1004904	NULL
GSVIVT01036797001	NULL	SIN_1026841	NULL
GSVIVT01036804001	NULL	SIN_1026839	NULL
GSVIVT01036886001	NULL	SIN_1020529	NULL
GSVIVT01036901001	NULL	SIN_1020539	NULL
GSVIVT01037452001	NULL	SIN_1015152	NULL
GSVIVT01037530001	NULL	SIN_1015125	NULL
GSVIVT01037609001	NULL	SIN_1005008	NULL
GSVIVT01037621001	NULL	SIN_1005001	NULL
GSVIVT01037646001	NULL	SIN_1004995	NULL
GSVIVT01037703001	NULL	SIN_1004971	NULL
GSVIVT01037837001	NULL	SIN_1026147	NULL
GSVIVT01037839001	NULL	SIN_1026148	NULL
GSVIVT01037879001	NULL	SIN_1026168	NULL
GSVIVT01037899001	NULL	SIN_1026175	NULL
GSVIVT01038249001	NULL	SIN_1008622	NULL
GSVIVT01038250001	NULL	SIN_1008621	NULL
GSVIVT01038254001	NULL	SIN_1008617	NULL
GSVIVT01038256001	NULL	SIN_1008616	NULL
GSVIVT01038258001	NULL	SIN_1008615	NULL
GSVIVT01038560001	NULL	SIN_1005844	NULL
GSVIVT01038564001	NULL	SIN_1005846	NULL
GSVIVT01038573001	NULL	SIN_1005852	NULL
GSVIVT01038656001	NULL	SIN_1005908	NULL
GSVIVT01038660001	NULL	SIN_1005910	NULL
GSVIVT01038680001	NULL	SIN_1005928	NULL

## Sheet: (A)conserved_function
Genes in V. vinifera	InterPro entries lists	Genes in S. indicum	InterPro entries lists
GSVIVT01000021001	IPR006121; Heavy metal-associated domain, HMA	SIN_1022685	IPR006121; Heavy metal-associated domain, HMA
GSVIVT01000141001	IPR004883; Lateral organ boundaries, LOB	SIN_1003934	IPR004883; Lateral organ boundaries, LOB
GSVIVT01000154001	IPR009631; Uncharacterised protein family Ycf36	SIN_1003936	IPR009631; Uncharacterised protein family Ycf36
GSVIVT01000168001	IPR003854; Gibberellin regulated protein	SIN_1003940	IPR003854; Gibberellin regulated protein
GSVIVT01000226001	IPR004367; Cyclin, C-terminal domain#IPR006671; Cyclin, N-terminal#IPR013763; Cyclin-like	SIN_1003950	IPR004367; Cyclin, C-terminal domain#IPR006671; Cyclin, N-terminal#IPR013763; Cyclin-like
GSVIVT01000524001	IPR001388; Synaptobrevin#IPR010908; Longin domain	SIN_1018970	IPR001388; Synaptobrevin#IPR010908; Longin domain
GSVIVT01000535001	IPR006813; Glycosyl transferase, family 17	SIN_1026591	IPR006813; Glycosyl transferase, family 17
GSVIVT01000538001	IPR001841; Zinc finger, RING-type	SIN_1026584	IPR001841; Zinc finger, RING-type
GSVIVT01000540001	IPR007877; Protein of unknown function DUF707	SIN_1026583	IPR007877; Protein of unknown function DUF707
GSVIVT01000546001	IPR001087; Lipase, GDSL	SIN_1026577	IPR001087; Lipase, GDSL
GSVIVT01000549001	IPR010433; Plant specific eukaryotic initiation factor 4B	SIN_1026576	IPR010433; Plant specific eukaryotic initiation factor 4B
GSVIVT01000558001	IPR000340; Dual specificity phosphatase, catalytic domain#IPR000387; Protein-tyrosine/Dual specificity phosphatase#IPR020422; Dual specificity phosphatase, subgroup, catalytic domain#IPR024950; Dual specificity phosphatase	SIN_1026572	IPR000340; Dual specificity phosphatase, catalytic domain#IPR000387; Protein-tyrosine/Dual specificity phosphatase#IPR020422; Dual specificity phosphatase, subgroup, catalytic domain#IPR024950; Dual specificity phosphatase
GSVIVT01000559001	IPR002885; Pentatricopeptide repeat	SIN_1026571	IPR002885; Pentatricopeptide repeat
GSVIVT01000572001	IPR012476; GLE1-like	SIN_1026568	IPR012476; GLE1-like
GSVIVT01000573001	IPR001547; Glycoside hydrolase, family 5	SIN_1026567	IPR001547; Glycoside hydrolase, family 5
GSVIVT01000574001	IPR000243; Peptidase T1A, proteasome beta-subunit#IPR001353; Proteasome, subunit alpha/beta#IPR023333; Proteasome B-type subunit	SIN_1026566	IPR000243; Peptidase T1A, proteasome beta-subunit#IPR001353; Proteasome, subunit alpha/beta#IPR023333; Proteasome B-type subunit
GSVIVT01000583001	IPR000504; RNA recognition motif domain#IPR007201; RNA recognition motif 2	SIN_1026563	IPR000504; RNA recognition motif domain#IPR007201; RNA recognition motif 2
GSVIVT01000584001	IPR001926; Tryptophan synthase beta subunit-like PLP-dependent enzymes superfamily	SIN_1026562	IPR001926; Tryptophan synthase beta subunit-like PLP-dependent enzymes superfamily
GSVIVT01000585001	IPR007949; SDA1 domain#IPR012977; Uncharacterised domain NUC130/133, N-terminal#IPR027312; Sda1	SIN_1026561	IPR007949; SDA1 domain#IPR012977; Uncharacterised domain NUC130/133, N-terminal#IPR027312; Sda1
GSVIVT01000586001	IPR000648; Oxysterol-binding protein#IPR001849; Pleckstrin homology domain	SIN_1026560	IPR000648; Oxysterol-binding protein#IPR001849; Pleckstrin homology domain
GSVIVT01000587001	IPR004000; Actin-related protein#IPR015623; Actin-related protein 3 (Arp3)	SIN_1026559	IPR004000; Actin-related protein#IPR015623; Actin-related protein 3 (Arp3)
GSVIVT01000592001	IPR002022; Pectate lyase/Amb allergen#IPR018082; AmbAllergen	SIN_1026557	IPR002022; Pectate lyase/Amb allergen#IPR018082; AmbAllergen
GSVIVT01000594001	IPR001708; Membrane insertase OXA1/ALB3/YidC	SIN_1026556	IPR001708; Membrane insertase OXA1/ALB3/YidC
GSVIVT01000658001	IPR000649; Initiation factor 2B-related	SIN_1008111	IPR000649; Initiation factor 2B-related
GSVIVT01000711001	IPR003191; Guanylate-binding protein, C-terminal#IPR015894; Guanylate-binding protein, N-terminal	SIN_1012360	IPR003191; Guanylate-binding protein, C-terminal#IPR015894; Guanylate-binding protein, N-terminal
GSVIVT01000716001	IPR002028; Tryptophan synthase, alpha chain	SIN_1012359	IPR002028; Tryptophan synthase, alpha chain
GSVIVT01000717001	IPR011598; Myc-type, basic helix-loop-helix (bHLH) domain	SIN_1012357	IPR011598; Myc-type, basic helix-loop-helix (bHLH) domain
GSVIVT01000718001	IPR002023; NADH-quinone oxidoreductase subunit E like	SIN_1012356	IPR002023; NADH-quinone oxidoreductase subunit E like
GSVIVT01000721001	IPR003311; AUX/IAA protein#IPR011525; Aux/IAA-ARF-dimerisation	SIN_1012354	IPR003311; AUX/IAA protein#IPR011525; Aux/IAA-ARF-dimerisation
GSVIVT01000723001	IPR006083; Phosphoribulokinase/uridine kinase	SIN_1012353	IPR006083; Phosphoribulokinase/uridine kinase
GSVIVT01000725001	IPR002921; Lipase, class 3	SIN_1009634	IPR002921; Lipase, class 3
GSVIVT01000729001	IPR004099; Pyridine nucleotide-disulphide oxidoreductase, dimerisation domain#IPR013027; FAD-dependent pyridine nucleotide-disulphide oxidoreductase#IPR023753; Pyridine nucleotide-disulphide oxidoreductase, FAD/NAD(P)-binding domain	SIN_1009635	IPR004099; Pyridine nucleotide-disulphide oxidoreductase, dimerisation domain#IPR013027; FAD-dependent pyridine nucleotide-disulphide oxidoreductase#IPR023753; Pyridine nucleotide-disulphide oxidoreductase, FAD/NAD(P)-binding domain
GSVIVT01000744001	IPR002495; Glycosyl transferase, family 8	SIN_1009638	IPR002495; Glycosyl transferase, family 8
GSVIVT01000751001	IPR008832; Signal recognition particle, SRP9 subunit	SIN_1009642	IPR008832; Signal recognition particle, SRP9 subunit
GSVIVT01000755001	IPR005818; Linker histone H1/H5, domain H15#IPR005819; Histone H5	SIN_1009644	IPR005818; Linker histone H1/H5, domain H15#IPR005819; Histone H5
GSVIVT01000757001	IPR002885; Pentatricopeptide repeat	SIN_1009646	IPR002885; Pentatricopeptide repeat
GSVIVT01000758001	IPR004087; K Homology domain#IPR004088; K Homology domain, type 1	SIN_1009647	IPR004087; K Homology domain#IPR004088; K Homology domain, type 1
GSVIVT01000761001	IPR011611; Carbohydrate kinase PfkB	SIN_1009649	IPR011611; Carbohydrate kinase PfkB
GSVIVT01000762001	IPR019591; ATPase-like, ParA/MinD#IPR025669; AAA domain	SIN_1009650	IPR019591; ATPase-like, ParA/MinD#IPR025669; AAA domain
GSVIVT01000763001	IPR007656; Zein-binding domain	SIN_1009651	IPR007656; Zein-binding domain
GSVIVT01000771001	IPR011598; Myc-type, basic helix-loop-helix (bHLH) domain#IPR025610; Transcription factor MYC/MYB N-terminal	SIN_1009655	IPR011598; Myc-type, basic helix-loop-helix (bHLH) domain#IPR025610; Transcription factor MYC/MYB N-terminal
GSVIVT01000907001	IPR006121; Heavy metal-associated domain, HMA	SIN_1026459	IPR006121; Heavy metal-associated domain, HMA
GSVIVT01000913001	IPR001282; Glucose-6-phosphate dehydrogenase#IPR022674; Glucose-6-phosphate dehydrogenase, NAD-binding#IPR022675; Glucose-6-phosphate dehydrogenase, C-terminal	SIN_1026457	IPR001282; Glucose-6-phosphate dehydrogenase#IPR022674; Glucose-6-phosphate dehydrogenase, NAD-binding#IPR022675; Glucose-6-phosphate dehydrogenase, C-terminal
GSVIVT01000917001	IPR002912; ACT domain	SIN_1026454	IPR002912; ACT domain
GSVIVT01000919001	IPR002130; Cyclophilin-like peptidyl-prolyl cis-trans isomerase domain	SIN_1026453	IPR002130; Cyclophilin-like peptidyl-prolyl cis-trans isomerase domain
GSVIVT01000922001	IPR003169; GYF	SIN_1026450	IPR003169; GYF
GSVIVT01000925001	IPR006680; Amidohydrolase 1	SIN_1026444	IPR006680; Amidohydrolase 1
GSVIVT01000937001	IPR000719; Protein kinase domain#IPR002290; Serine/threonine- / dual specificity protein kinase, catalytic domain#IPR020635; Tyrosine-protein kinase, catalytic domain	SIN_1026440	IPR000719; Protein kinase domain#IPR002290; Serine/threonine- / dual specificity protein kinase, catalytic domain#IPR020635; Tyrosine-protein kinase, catalytic domain
GSVIVT01000940001	IPR003441; NAC domain	SIN_1026439	IPR003441; NAC domain
GSVIVT01000944001	IPR005475; Transketolase-like, pyrimidine-binding domain#IPR005476; Transketolase, C-terminal#IPR027110; Pyruvate dehydrogenase E1 component subunit beta	SIN_1026437	IPR005475; Transketolase-like, pyrimidine-binding domain#IPR005476; Transketolase, C-terminal#IPR027110; Pyruvate dehydrogenase E1 component subunit beta
GSVIVT01000947001	IPR004148; BAR domain	SIN_1026436	IPR004148; BAR domain
GSVIVT01000948001	IPR001611; Leucine-rich repeat#IPR013210; Leucine-rich repeat-containing N-terminal, type 2#IPR025875; Leucine rich repeat 4	SIN_1026435	IPR001611; Leucine-rich repeat#IPR013210; Leucine-rich repeat-containing N-terminal, type 2#IPR025875; Leucine rich repeat 4
GSVIVT01000951001	IPR010402; CCT domain	SIN_1026433	IPR010402; CCT domain
GSVIVT01000954001	IPR006629; LPS-induced tumor necrosis factor alpha factor	SIN_1026431	IPR006629; LPS-induced tumor necrosis factor alpha factor
GSVIVT01000967001	IPR010399; Tify#IPR018467; CO/COL/TOC1, conserved site	SIN_1026428	IPR010399; Tify#IPR018467; CO/COL/TOC1, conserved site
GSVIVT01000968001	IPR002885; Pentatricopeptide repeat	SIN_1026427	IPR002885; Pentatricopeptide repeat
GSVIVT01001036001	IPR003663; Sugar/inositol transporter#IPR005828; General substrate transporter#IPR020846; Major facilitator superfamily domain	SIN_1006182	IPR003663; Sugar/inositol transporter#IPR005828; General substrate transporter#IPR020846; Major facilitator superfamily domain
GSVIVT01001041001	IPR000529; Ribosomal protein S6	SIN_1006179	IPR000529; Ribosomal protein S6
GSVIVT01001043001	IPR002913; START domain#IPR009769; Domain of unknown function DUF1336	SIN_1006176	IPR002913; START domain#IPR009769; Domain of unknown function DUF1336
GSVIVT01001052001	IPR001757; Cation-transporting P-type ATPase#IPR004014; Cation-transporting P-type ATPase, N-terminal#IPR008250; P-type ATPase, A domain#IPR023214; HAD-like domain	SIN_1006170	IPR001757; Cation-transporting P-type ATPase#IPR004014; Cation-transporting P-type ATPase, N-terminal#IPR008250; P-type ATPase, A domain#IPR023214; HAD-like domain
GSVIVT01001058001	IPR001223; Glycoside hydrolase, family 18, catalytic domain#IPR011583; Chitinase II	SIN_1006163	IPR001223; Glycoside hydrolase, family 18, catalytic domain#IPR011583; Chitinase II
GSVIVT01001078001	IPR000719; Protein kinase domain#IPR002290; Serine/threonine- / dual specificity protein kinase, catalytic domain#IPR020635; Tyrosine-protein kinase, catalytic domain	SIN_1026414	IPR000719; Protein kinase domain#IPR002290; Serine/threonine- / dual specificity protein kinase, catalytic domain#IPR020635; Tyrosine-protein kinase, catalytic domain
GSVIVT01001086001	IPR000504; RNA recognition motif domain#IPR007201; RNA recognition motif 2	SIN_1026411	IPR000504; RNA recognition motif domain#IPR007201; RNA recognition motif 2
GSVIVT01001089001	IPR001471; AP2/ERF domain	SIN_1026408	IPR001471; AP2/ERF domain
GSVIVT01001090001	IPR019275; Protein of unknown function DUF2301	SIN_1026407	IPR019275; Protein of unknown function DUF2301
GSVIVT01001093001	IPR004192; Ubiquinol cytochrome reductase, transmembrane domain#IPR005805; Rieske iron-sulphur protein, C-terminal#IPR014349; Rieske iron-sulphur protein#IPR017941; Rieske [2Fe-2S] iron-sulphur domain	SIN_1026405	IPR004192; Ubiquinol cytochrome reductase, transmembrane domain#IPR005805; Rieske iron-sulphur protein, C-terminal#IPR014349; Rieske iron-sulphur protein#IPR017941; Rieske [2Fe-2S] iron-sulphur domain
GSVIVT01001098001	IPR001585; Transaldolase	SIN_1026402	IPR001585; Transaldolase
GSVIVT01001099001	IPR001179; Peptidyl-prolyl cis-trans isomerase, FKBP-type, domain#IPR023566; Peptidyl-prolyl cis-trans isomerase, FKBP-type	SIN_1026401	IPR001179; Peptidyl-prolyl cis-trans isomerase, FKBP-type, domain#IPR023566; Peptidyl-prolyl cis-trans isomerase, FKBP-type
GSVIVT01001121001	IPR015414; SNARE associated Golgi protein	SIN_1026389	IPR015414; SNARE associated Golgi protein
GSVIVT01001146001	IPR002641; Patatin/Phospholipase A2-related	SIN_1012841	IPR002641; Patatin/Phospholipase A2-related
GSVIVT01001155001	IPR001906; Terpene synthase, N-terminal domain#IPR005630; Terpene synthase, metal-binding domain	SIN_1012843	IPR001906; Terpene synthase, N-terminal domain#IPR005630; Terpene synthase, metal-binding domain
GSVIVT01001156001	IPR000182; GNAT domain	SIN_1012844	IPR000182; GNAT domain
GSVIVT01001167001	IPR001976; Ribosomal protein S24e	SIN_1012847	IPR001976; Ribosomal protein S24e
GSVIVT01001170001	IPR007011; Seed maturation protein	SIN_1012849	IPR007011; Seed maturation protein
GSVIVT01001177001	IPR000528; Plant lipid transfer protein/Par allergen#IPR016140; Bifunctional inhibitor/plant lipid transfer protein/seed storage helical domain	SIN_1012857	IPR000528; Plant lipid transfer protein/Par allergen#IPR016140; Bifunctional inhibitor/plant lipid transfer protein/seed storage helical domain
GSVIVT01001185001	IPR006045; Cupin 1	SIN_1012859	IPR006045; Cupin 1
GSVIVT01001187001	IPR007650; Protein of unknown function DUF581	SIN_1012860	IPR007650; Protein of unknown function DUF581
GSVIVT01001188001	IPR000300; Inositol polyphosphate-related phosphatase#IPR005135; Endonuclease/exonuclease/phosphatase	SIN_1012863	IPR000300; Inositol polyphosphate-related phosphatase#IPR005135; Endonuclease/exonuclease/phosphatase
GSVIVT01001198001	IPR002645; STAS domain#IPR011547; Sulphate transporter	SIN_1012868	IPR002645; STAS domain#IPR011547; Sulphate transporter
GSVIVT01001263001	IPR003676; Auxin-induced protein, ARG7	SIN_1018416	IPR003676; Auxin-induced protein, ARG7
GSVIVT01001267001	IPR001646; Pentapeptide repeat	SIN_1018417	IPR001646; Pentapeptide repeat
GSVIVT01001270001	IPR001117; Multicopper oxidase, type 1#IPR011706; Multicopper oxidase, type 2#IPR011707; Multicopper oxidase, type 3	SIN_1018418	IPR001117; Multicopper oxidase, type 1#IPR011706; Multicopper oxidase, type 2#IPR011707; Multicopper oxidase, type 3
GSVIVT01001275001	IPR003337; Trehalose-phosphatase	SIN_1018422	IPR003337; Trehalose-phosphatase
GSVIVT01001284001	IPR000960; Flavin monooxygenase FMO#IPR020946; Flavin monooxygenase-like	SIN_1018426	IPR000960; Flavin monooxygenase FMO#IPR020946; Flavin monooxygenase-like
GSVIVT01001290001	IPR000648; Oxysterol-binding protein#IPR001849; Pleckstrin homology domain	SIN_1018432	IPR000648; Oxysterol-binding protein#IPR001849; Pleckstrin homology domain
GSVIVT01001292001	IPR000109; Proton-dependent oligopeptide transporter family	SIN_1018433	IPR000109; Proton-dependent oligopeptide transporter family
GSVIVT01001296001	IPR016140; Bifunctional inhibitor/plant lipid transfer protein/seed storage helical domain#IPR027923; Hydrophobic seed protein	SIN_1018435	IPR016140; Bifunctional inhibitor/plant lipid transfer protein/seed storage helical domain#IPR027923; Hydrophobic seed protein
GSVIVT01001298001	IPR016140; Bifunctional inhibitor/plant lipid transfer protein/seed storage helical domain#IPR027923; Hydrophobic seed protein	SIN_1018439	IPR016140; Bifunctional inhibitor/plant lipid transfer protein/seed storage helical domain#IPR027923; Hydrophobic seed protein
GSVIVT01001299001	IPR016140; Bifunctional inhibitor/plant lipid transfer protein/seed storage helical domain#IPR027923; Hydrophobic seed protein	SIN_1018441	IPR016140; Bifunctional inhibitor/plant lipid transfer protein/seed storage helical domain#IPR027923; Hydrophobic seed protein
GSVIVT01001303001	IPR001236; Lactate/malate dehydrogenase, N-terminal#IPR001557; L-lactate/malate dehydrogenase#IPR011304; L-lactate dehydrogenase#IPR022383; Lactate/malate dehydrogenase, C-terminal	SIN_1018446	IPR001236; Lactate/malate dehydrogenase, N-terminal#IPR001557; L-lactate/malate dehydrogenase#IPR011304; L-lactate dehydrogenase#IPR022383; Lactate/malate dehydrogenase, C-terminal
GSVIVT01001305001	IPR007214; YbaK/aminoacyl-tRNA synthetase-associated domain	SIN_1018447	IPR007214; YbaK/aminoacyl-tRNA synthetase-associated domain
GSVIVT01001312001	IPR001878; Zinc finger, CCHC-type#IPR007529; Zinc finger, HIT-type	SIN_1018460	IPR001878; Zinc finger, CCHC-type#IPR007529; Zinc finger, HIT-type
GSVIVT01001320001	IPR025799; Protein arginine N-methyltransferase#IPR025802; Protein arginine N-methyltransferase PRMT7, plants	SIN_1018490	IPR025799; Protein arginine N-methyltransferase#IPR025802; Protein arginine N-methyltransferase PRMT7, plants
GSVIVT01001358001	IPR002020; Citrate synthase-like	SIN_1008243	IPR002020; Citrate synthase-like
GSVIVT01001461001	IPR006094; FAD linked oxidase, N-terminal#IPR015345; Cytokinin dehydrogenase 1, FAD/cytokinin binding domain#IPR016166; FAD-binding, type 2	SIN_1008138	IPR006094; FAD linked oxidase, N-terminal#IPR015345; Cytokinin dehydrogenase 1, FAD/cytokinin binding domain#IPR016166; FAD-binding, type 2
GSVIVT01001463001	IPR006109; Glycerol-3-phosphate dehydrogenase, NAD-dependent, C-terminal#IPR006168; Glycerol-3-phosphate dehydrogenase, NAD-dependent#IPR011128; Glycerol-3-phosphate dehydrogenase, NAD-dependent, N-terminal	SIN_1008140	IPR006109; Glycerol-3-phosphate dehydrogenase, NAD-dependent, C-terminal#IPR006168; Glycerol-3-phosphate dehydrogenase, NAD-dependent#IPR011128; Glycerol-3-phosphate dehydrogenase, NAD-dependent, N-terminal
GSVIVT01001807001	IPR003245; Plastocyanin-like	SIN_1004185	IPR003245; Plastocyanin-like
GSVIVT01001810001	IPR000056; Ribulose-phosphate 3-epimerase-like	SIN_1004190	IPR000056; Ribulose-phosphate 3-epimerase-like
GSVIVT01001814001	IPR019448; EEIG1/EHBP1 N-terminal domain	SIN_1004192	IPR019448; EEIG1/EHBP1 N-terminal domain
GSVIVT01001816001	IPR002937; Amine oxidase	SIN_1004194	IPR002937; Amine oxidase
GSVIVT01001817001	IPR002110; Ankyrin repeat#IPR020683; Ankyrin repeat-containing domain	SIN_1004196	IPR002110; Ankyrin repeat#IPR020683; Ankyrin repeat-containing domain
GSVIVT01001822001	IPR024253; Phosducin, thioredoxin-like domain	SIN_1004198	IPR024253; Phosducin, thioredoxin-like domain
GSVIVT01001828001	IPR015353; Rubisco LS methyltransferase, substrate-binding domain	SIN_1004201	IPR015353; Rubisco LS methyltransferase, substrate-binding domain
GSVIVT01001829001	IPR006652; Kelch repeat type 1	SIN_1004202	IPR006652; Kelch repeat type 1
GSVIVT01001835001	IPR001487; Bromodomain#IPR027353; NET domain	SIN_1004206	IPR001487; Bromodomain#IPR027353; NET domain
GSVIVT01001839001	IPR013057; Amino acid transporter, transmembrane	SIN_1004207	IPR013057; Amino acid transporter, transmembrane
GSVIVT01001840001	IPR002110; Ankyrin repeat#IPR020683; Ankyrin repeat-containing domain	SIN_1004208	IPR002110; Ankyrin repeat#IPR020683; Ankyrin repeat-containing domain
GSVIVT01001845001	IPR019591; ATPase-like, ParA/MinD#IPR025669; AAA domain	SIN_1004212	IPR019591; ATPase-like, ParA/MinD#IPR025669; AAA domain
GSVIVT01001846001	IPR001810; F-box domain	SIN_1004213	IPR001810; F-box domain
GSVIVT01001847001	IPR001282; Glucose-6-phosphate dehydrogenase#IPR022674; Glucose-6-phosphate dehydrogenase, NAD-binding#IPR022675; Glucose-6-phosphate dehydrogenase, C-terminal	SIN_1004214	IPR001282; Glucose-6-phosphate dehydrogenase#IPR022674; Glucose-6-phosphate dehydrogenase, NAD-binding#IPR022675; Glucose-6-phosphate dehydrogenase, C-terminal
GSVIVT01001851001	IPR028163; HAUS augmin-like complex subunit 6, N-terminal	SIN_1004215	IPR028163; HAUS augmin-like complex subunit 6, N-terminal
GSVIVT01001974001	IPR001950; Translation initiation factor SUI1	SIN_1005017	IPR001950; Translation initiation factor SUI1
GSVIVT01001979001	IPR006918; COBRA, plant	SIN_1005016	IPR006918; COBRA, plant
GSVIVT01001980001	IPR000195; Rab-GTPase-TBC domain	SIN_1005015	IPR000195; Rab-GTPase-TBC domain
GSVIVT01001997001	IPR001926; Tryptophan synthase beta subunit-like PLP-dependent enzymes superfamily#IPR006654; Tryptophan synthase, beta chain	SIN_1005012	IPR001926; Tryptophan synthase beta subunit-like PLP-dependent enzymes superfamily#IPR006654; Tryptophan synthase, beta chain
GSVIVT01003148001	IPR006145; Pseudouridine synthase, RsuA/RluB/C/D/E/F	SIN_1026179	IPR006145; Pseudouridine synthase, RsuA/RluB/C/D/E/F
GSVIVT01003155001	IPR007881; UNC-50	SIN_1026180	IPR007881; UNC-50
GSVIVT01003159001	IPR003388; Reticulon	SIN_1026181	IPR003388; Reticulon
GSVIVT01003163001	IPR005181; Domain of unknown function DUF303, acetylesterase putative	SIN_1026182	IPR005181; Domain of unknown function DUF303, acetylesterase putative
GSVIVT01003166001	IPR004680; Citrate transporter-like domain	SIN_1026185	IPR004680; Citrate transporter-like domain
GSVIVT01003174001	IPR009025; DNA-directed RNA polymerase, RBP11-like dimerisation domain#IPR011262; DNA-directed RNA polymerase, insert domain#IPR011263; DNA-directed RNA polymerase, RpoA/D/Rpb3-type	SIN_1026188	IPR009025; DNA-directed RNA polymerase, RBP11-like dimerisation domain#IPR011262; DNA-directed RNA polymerase, insert domain#IPR011263; DNA-directed RNA polymerase, RpoA/D/Rpb3-type
GSVIVT01003175001	IPR004367; Cyclin, C-terminal domain#IPR006671; Cyclin, N-terminal#IPR013763; Cyclin-like	SIN_1026189	IPR004367; Cyclin, C-terminal domain#IPR006671; Cyclin, N-terminal#IPR013763; Cyclin-like
GSVIVT01003176001	IPR000008; C2 calcium-dependent membrane targeting#IPR018029; C2 membrane targeting protein	SIN_1026190	IPR000008; C2 calcium-dependent membrane targeting#IPR018029; C2 membrane targeting protein
GSVIVT01003214001	IPR000719; Protein kinase domain#IPR001245; Serine-threonine/tyrosine-protein kinase catalytic domain#IPR002110; Ankyrin repeat#IPR002290; Serine/threonine- / dual specificity protein kinase, catalytic domain#IPR020635; Tyrosine-protein kinase, catalytic domain#IPR020683; Ankyrin repeat-containing domain	SIN_1018815	IPR000719; Protein kinase domain#IPR001245; Serine-threonine/tyrosine-protein kinase catalytic domain#IPR002110; Ankyrin repeat#IPR002290; Serine/threonine- / dual specificity protein kinase, catalytic domain#IPR020635; Tyrosine-protein kinase, catalytic domain#IPR020683; Ankyrin repeat-containing domain
GSVIVT01003215001	IPR009038; GOLD	SIN_1018817	IPR009038; GOLD
GSVIVT01003216001	IPR019378; GDP-fucose protein O-fucosyltransferase	SIN_1018821	IPR019378; GDP-fucose protein O-fucosyltransferase
GSVIVT01003217001	IPR001214; SET domain#IPR011192; Rubisco methyltransferase#IPR015353; Rubisco LS methyltransferase, substrate-binding domain	SIN_1018822	IPR001214; SET domain#IPR011192; Rubisco methyltransferase#IPR015353; Rubisco LS methyltransferase, substrate-binding domain
GSVIVT01003729001	IPR000566; Lipocalin/cytosolic fatty-acid binding domain	SIN_1006156	IPR000566; Lipocalin/cytosolic fatty-acid binding domain
GSVIVT01003731001	IPR004129; Glycerophosphoryl diester phosphodiesterase	SIN_1006155	IPR004129; Glycerophosphoryl diester phosphodiesterase
GSVIVT01003933001	IPR002067; Mitochondrial carrier protein#IPR018108; Mitochondrial substrate/solute carrier	SIN_1011064	IPR002067; Mitochondrial carrier protein#IPR018108; Mitochondrial substrate/solute carrier
GSVIVT01003934001	IPR000994; Peptidase M24, structural domain#IPR001714; Peptidase M24, methionine aminopeptidase	SIN_1011063	IPR000994; Peptidase M24, structural domain#IPR001714; Peptidase M24, methionine aminopeptidase
GSVIVT01003940001	IPR011766; Thiamine pyrophosphate enzyme, C-terminal TPP-binding#IPR012000; Thiamine pyrophosphate enzyme, central domain#IPR012001; Thiamine pyrophosphate enzyme, N-terminal TPP-binding domain#IPR012110; Thiamine pyrophosphate (TPP)-dependent enzyme	SIN_1011060	IPR011766; Thiamine pyrophosphate enzyme, C-terminal TPP-binding#IPR012000; Thiamine pyrophosphate enzyme, central domain#IPR012001; Thiamine pyrophosphate enzyme, N-terminal TPP-binding domain#IPR012110; Thiamine pyrophosphate (TPP)-dependent enzyme
GSVIVT01003941001	IPR001310; Histidine triad (HIT) protein#IPR002589; Macro domain	SIN_1011059	IPR001310; Histidine triad (HIT) protein#IPR002589; Macro domain
GSVIVT01003964001	IPR013094; Alpha/beta hydrolase fold-3	SIN_1004217	IPR013094; Alpha/beta hydrolase fold-3
GSVIVT01003974001	IPR011419; ATP12, ATPase F1F0-assembly protein	SIN_1004226	IPR011419; ATP12, ATPase F1F0-assembly protein
GSVIVT01003976001	IPR008700; Pathogenic type III effector avirulence factor Avr cleavage site	SIN_1004228	IPR008700; Pathogenic type III effector avirulence factor Avr cleavage site
GSVIVT01003977001	IPR000571; Zinc finger, CCCH-type	SIN_1004229	IPR000571; Zinc finger, CCCH-type
GSVIVT01003980001	IPR002885; Pentatricopeptide repeat	SIN_1004231	IPR002885; Pentatricopeptide repeat
GSVIVT01003981001	IPR000626; Ubiquitin domain#IPR019955; Ubiquitin supergroup	SIN_1004232	IPR000626; Ubiquitin domain#IPR019955; Ubiquitin supergroup
GSVIVT01003983001	IPR010402; CCT domain	SIN_1004233	IPR010402; CCT domain
GSVIVT01003989001	IPR006109; Glycerol-3-phosphate dehydrogenase, NAD-dependent, C-terminal#IPR006168; Glycerol-3-phosphate dehydrogenase, NAD-dependent#IPR011128; Glycerol-3-phosphate dehydrogenase, NAD-dependent, N-terminal	SIN_1004235	IPR006109; Glycerol-3-phosphate dehydrogenase, NAD-dependent, C-terminal#IPR006168; Glycerol-3-phosphate dehydrogenase, NAD-dependent#IPR011128; Glycerol-3-phosphate dehydrogenase, NAD-dependent, N-terminal
GSVIVT01004905001	IPR005101; DNA photolyase, FAD-binding/Cryptochrome, C-terminal#IPR006050; DNA photolyase, N-terminal#IPR008148; DNA photolyase, class 2	SIN_1015679	IPR005101; DNA photolyase, FAD-binding/Cryptochrome, C-terminal#IPR006050; DNA photolyase, N-terminal#IPR008148; DNA photolyase, class 2
GSVIVT01004910001	IPR009902; Protein of unknown function DUF1442	SIN_1015684	IPR009902; Protein of unknown function DUF1442
GSVIVT01004911001	IPR006222; Glycine cleavage T-protein, N-terminal#IPR013977; Glycine cleavage T-protein, C-terminal barrel	SIN_1015685	IPR006222; Glycine cleavage T-protein, N-terminal#IPR013977; Glycine cleavage T-protein, C-terminal barrel
GSVIVT01004912001	IPR000719; Protein kinase domain#IPR001245; Serine-threonine/tyrosine-protein kinase catalytic domain#IPR002290; Serine/threonine- / dual specificity protein kinase, catalytic domain#IPR013210; Leucine-rich repeat-containing N-terminal, type 2#IPR020635; Tyrosine-protein kinase, catalytic domain	SIN_1015686	IPR000719; Protein kinase domain#IPR001245; Serine-threonine/tyrosine-protein kinase catalytic domain#IPR002290; Serine/threonine- / dual specificity protein kinase, catalytic domain#IPR013210; Leucine-rich repeat-containing N-terminal, type 2#IPR020635; Tyrosine-protein kinase, catalytic domain
GSVIVT01004916001	IPR026151; Maspardin	SIN_1015687	IPR026151; Maspardin
GSVIVT01005996001	IPR010341; Protein of unknown function DUF936, plant	SIN_1008256	IPR010341; Protein of unknown function DUF936, plant
GSVIVT01005997001	IPR010369; Protein of unknown function DUF966	SIN_1008257	IPR010369; Protein of unknown function DUF966
GSVIVT01005998001	IPR009291; Vacuolar protein sorting-associated protein 62	SIN_1008258	IPR009291; Vacuolar protein sorting-associated protein 62
GSVIVT01006000001	IPR015883; Glycoside hydrolase family 20, catalytic core#IPR025705; Beta-hexosaminidase subunit alpha/beta	SIN_1008259	IPR015883; Glycoside hydrolase family 20, catalytic core#IPR025705; Beta-hexosaminidase subunit alpha/beta
GSVIVT01006004001	IPR000048; IQ motif, EF-hand binding site#IPR001609; Myosin head, motor domain#IPR002710; Dilute#IPR004009; Myosin, N-terminal, SH3-like#IPR018444; Dil domain	SIN_1008260	IPR000048; IQ motif, EF-hand binding site#IPR001609; Myosin head, motor domain#IPR002710; Dilute#IPR004009; Myosin, N-terminal, SH3-like#IPR018444; Dil domain
GSVIVT01006723001	IPR003663; Sugar/inositol transporter#IPR005828; General substrate transporter#IPR020846; Major facilitator superfamily domain	SIN_1026916	IPR003663; Sugar/inositol transporter#IPR005828; General substrate transporter#IPR020846; Major facilitator superfamily domain
GSVIVT01007772001	IPR011598; Myc-type, basic helix-loop-helix (bHLH) domain	SIN_1006091	IPR011598; Myc-type, basic helix-loop-helix (bHLH) domain
GSVIVT01007781001	IPR002213; UDP-glucuronosyl/UDP-glucosyltransferase	SIN_1006087	IPR002213; UDP-glucuronosyl/UDP-glucosyltransferase
GSVIVT01007803001	IPR001254; Peptidase S1#IPR001478; PDZ domain#IPR001940; Peptidase S1C#IPR015724; Serine endopeptidase DegP2	SIN_1006081	IPR001254; Peptidase S1#IPR001478; PDZ domain#IPR001940; Peptidase S1C#IPR015724; Serine endopeptidase DegP2
GSVIVT01007804001	IPR001806; Small GTPase superfamily#IPR003578; Small GTPase superfamily, Rho type#IPR003579; Small GTPase superfamily, Rab type#IPR020849; Small GTPase superfamily, Ras type	SIN_1006080	IPR001806; Small GTPase superfamily#IPR003578; Small GTPase superfamily, Rho type#IPR003579; Small GTPase superfamily, Rab type#IPR020849; Small GTPase superfamily, Ras type
GSVIVT01007809001	IPR006043; Xanthine/uracil/vitamin C permease	SIN_1006079	IPR006043; Xanthine/uracil/vitamin C permease
GSVIVT01007810001	IPR025322; Protein of unknown function DUF4228, plant	SIN_1006078	IPR025322; Protein of unknown function DUF4228, plant
GSVIVT01007812001	IPR001781; Zinc finger, LIM-type	SIN_1006077	IPR001781; Zinc finger, LIM-type
GSVIVT01007814001	IPR007263; Putative thiol-disulphide oxidoreductase DCC	SIN_1006075	IPR007263; Putative thiol-disulphide oxidoreductase DCC
GSVIVT01007816001	IPR012416; Calmodulin binding protein-like	SIN_1006074	IPR012416; Calmodulin binding protein-like
GSVIVT01007819001	IPR003265; HhH-GPD domain	SIN_1006070	IPR003265; HhH-GPD domain
GSVIVT01007826001	IPR007781; Alpha-N-acetylglucosaminidase#IPR024240; Alpha-N-acetylglucosaminidase, N-terminal#IPR024732; Alpha-N-acetylglucosaminidase, C-terminal#IPR024733; Alpha-N-acetylglucosaminidase, tim-barrel domain	SIN_1006064	IPR007781; Alpha-N-acetylglucosaminidase#IPR024240; Alpha-N-acetylglucosaminidase, N-terminal#IPR024732; Alpha-N-acetylglucosaminidase, C-terminal#IPR024733; Alpha-N-acetylglucosaminidase, tim-barrel domain
GSVIVT01007829001	IPR015590; Aldehyde dehydrogenase domain	SIN_1006063	IPR015590; Aldehyde dehydrogenase domain
GSVIVT01007833001	IPR010530; NADH-ubiquinone reductase complex 1 MLRQ subunit	SIN_1006060	IPR010530; NADH-ubiquinone reductase complex 1 MLRQ subunit
GSVIVT01007840001	IPR013598; Exportin-1/Importin-beta-like	SIN_1006052	IPR013598; Exportin-1/Importin-beta-like
GSVIVT01007865001	IPR000504; RNA recognition motif domain	SIN_1022667	IPR000504; RNA recognition motif domain
GSVIVT01007868001	IPR000131; ATPase, F1 complex, gamma subunit	SIN_1022664	IPR000131; ATPase, F1 complex, gamma subunit
GSVIVT01007914001	IPR011598; Myc-type, basic helix-loop-helix (bHLH) domain#IPR024097; Basic helix-loop-helix leucine zipper transcription factor#IPR024102; Basic helix-loop-helix leucine zipper transcription factor, plant	SIN_1022662	IPR011598; Myc-type, basic helix-loop-helix (bHLH) domain#IPR024097; Basic helix-loop-helix leucine zipper transcription factor#IPR024102; Basic helix-loop-helix leucine zipper transcription factor, plant
GSVIVT01007964001	IPR007705; Vesicle transport v-SNARE, N-terminal	SIN_1005988	IPR007705; Vesicle transport v-SNARE, N-terminal
GSVIVT01007965001	IPR001789; Signal transduction response regulator, receiver domain#IPR010402; CCT domain	SIN_1005989	IPR001789; Signal transduction response regulator, receiver domain#IPR010402; CCT domain
GSVIVT01008026001	IPR004345; TB2/DP1/HVA22-related protein	SIN_1006014	IPR004345; TB2/DP1/HVA22-related protein
GSVIVT01008034001	IPR011598; Myc-type, basic helix-loop-helix (bHLH) domain	SIN_1006020	IPR011598; Myc-type, basic helix-loop-helix (bHLH) domain
GSVIVT01008046001	IPR003657; DNA-binding WRKY	SIN_1006024	IPR003657; DNA-binding WRKY
GSVIVT01008052001	IPR004561; Isochorismate synthase#IPR015890; Chorismate binding, C-terminal	SIN_1006025	IPR004561; Isochorismate synthase#IPR015890; Chorismate binding, C-terminal
GSVIVT01008063001	IPR009500; Protein of unknown function DUF1118	SIN_1006028	IPR009500; Protein of unknown function DUF1118
GSVIVT01008073001	IPR000109; Proton-dependent oligopeptide transporter family	SIN_1006031	IPR000109; Proton-dependent oligopeptide transporter family
GSVIVT01008074001	IPR001757; Cation-transporting P-type ATPase#IPR004014; Cation-transporting P-type ATPase, N-terminal#IPR008250; P-type ATPase, A domain#IPR023214; HAD-like domain	SIN_1006033	IPR001757; Cation-transporting P-type ATPase#IPR004014; Cation-transporting P-type ATPase, N-terminal#IPR008250; P-type ATPase, A domain#IPR023214; HAD-like domain
GSVIVT01008076001	IPR001623; DnaJ domain#IPR002939; Chaperone DnaJ, C-terminal	SIN_1006034	IPR001623; DnaJ domain#IPR002939; Chaperone DnaJ, C-terminal
GSVIVT01008077001	IPR000719; Protein kinase domain#IPR002048; EF-hand domain#IPR002290; Serine/threonine- / dual specificity protein kinase, catalytic domain#IPR011992; EF-hand domain pair#IPR020635; Tyrosine-protein kinase, catalytic domain	SIN_1006035	IPR000719; Protein kinase domain#IPR002048; EF-hand domain#IPR002290; Serine/threonine- / dual specificity protein kinase, catalytic domain#IPR011992; EF-hand domain pair#IPR020635; Tyrosine-protein kinase, catalytic domain
GSVIVT01008079001	IPR001394; Ubiquitin carboxyl-terminal hydrolases family 2#IPR006865; Domain of unknown function DUF629#IPR006866; Domain of unknown function DUF627, N-terminal	SIN_1006036	IPR001394; Ubiquitin carboxyl-terminal hydrolases family 2#IPR006865; Domain of unknown function DUF629#IPR006866; Domain of unknown function DUF627, N-terminal
GSVIVT01008080001	IPR004883; Lateral organ boundaries, LOB	SIN_1006037	IPR004883; Lateral organ boundaries, LOB
GSVIVT01008083001	IPR010658; Nodulin-like#IPR011701; Major facilitator superfamily	SIN_1006041	IPR010658; Nodulin-like#IPR011701; Major facilitator superfamily
GSVIVT01008085001	IPR019007; WW domain binding protein 11	SIN_1006042	IPR019007; WW domain binding protein 11
GSVIVT01008087001	IPR004022; DDT domain	SIN_1006043	IPR004022; DDT domain
GSVIVT01008092001	IPR001372; Dynein light chain, type 1/2	SIN_1006046	IPR001372; Dynein light chain, type 1/2
GSVIVT01008094001	IPR001929; Germin#IPR006045; Cupin 1	SIN_1006049	IPR001929; Germin#IPR006045; Cupin 1
GSVIVT01008097001	IPR007656; Zein-binding domain	SIN_1006050	IPR007656; Zein-binding domain
GSVIVT01008098001	IPR010655; Pre-mRNA cleavage complex II Clp1	SIN_1006051	IPR010655; Pre-mRNA cleavage complex II Clp1
GSVIVT01008370001	IPR002528; Multi antimicrobial extrusion protein	SIN_1010965	IPR002528; Multi antimicrobial extrusion protein
GSVIVT01008372001	IPR000719; Protein kinase domain#IPR002290; Serine/threonine- / dual specificity protein kinase, catalytic domain#IPR020635; Tyrosine-protein kinase, catalytic domain	SIN_1010964	IPR000719; Protein kinase domain#IPR002290; Serine/threonine- / dual specificity protein kinase, catalytic domain#IPR020635; Tyrosine-protein kinase, catalytic domain
GSVIVT01008387001	IPR006966; Peroxin-3	SIN_1010961	IPR006966; Peroxin-3
GSVIVT01008398001	IPR001360; Glycoside hydrolase, family 1	SIN_1010958	IPR001360; Glycoside hydrolase, family 1
GSVIVT01008399001	IPR001680; WD40 repeat#IPR017986; WD40-repeat-containing domain	SIN_1010957	IPR001680; WD40 repeat#IPR017986; WD40-repeat-containing domain
GSVIVT01008407001	IPR002885; Pentatricopeptide repeat	SIN_1010953	IPR002885; Pentatricopeptide repeat
GSVIVT01008408001	IPR000719; Protein kinase domain#IPR002290; Serine/threonine- / dual specificity protein kinase, catalytic domain#IPR020635; Tyrosine-protein kinase, catalytic domain	SIN_1010952	IPR000719; Protein kinase domain#IPR002290; Serine/threonine- / dual specificity protein kinase, catalytic domain#IPR020635; Tyrosine-protein kinase, catalytic domain
GSVIVT01008411001	IPR005818; Linker histone H1/H5, domain H15#IPR017956; AT hook, DNA-binding motif#IPR020478; AT hook-like	SIN_1010951	IPR005818; Linker histone H1/H5, domain H15#IPR017956; AT hook, DNA-binding motif#IPR020478; AT hook-like
GSVIVT01008413001	IPR000719; Protein kinase domain#IPR001245; Serine-threonine/tyrosine-protein kinase catalytic domain#IPR002290; Serine/threonine- / dual specificity protein kinase, catalytic domain#IPR020635; Tyrosine-protein kinase, catalytic domain#IPR026839; Serine/threonine-protein kinase CTR1#IPR026840; Armadillo repeat-containing protein 3 and Serine/threonine-protein kinase CTR1	SIN_1010950	IPR000719; Protein kinase domain#IPR001245; Serine-threonine/tyrosine-protein kinase catalytic domain#IPR002290; Serine/threonine- / dual specificity protein kinase, catalytic domain#IPR020635; Tyrosine-protein kinase, catalytic domain#IPR026839; Serine/threonine-protein kinase CTR1#IPR026840; Armadillo repeat-containing protein 3 and Serine/threonine-protein kinase CTR1
GSVIVT01008416001	IPR001104; 3-oxo-5-alpha-steroid 4-dehydrogenase, C-terminal#IPR010721; Protein of unknown function DUF1295	SIN_1010949	IPR001104; 3-oxo-5-alpha-steroid 4-dehydrogenase, C-terminal#IPR010721; Protein of unknown function DUF1295
GSVIVT01008419001	IPR001806; Small GTPase superfamily#IPR002041; Ran GTPase#IPR003578; Small GTPase superfamily, Rho type#IPR003579; Small GTPase superfamily, Rab type#IPR020849; Small GTPase superfamily, Ras type	SIN_1010947	IPR001806; Small GTPase superfamily#IPR002041; Ran GTPase#IPR003578; Small GTPase superfamily, Rho type#IPR003579; Small GTPase superfamily, Rab type#IPR020849; Small GTPase superfamily, Ras type
GSVIVT01008423001	IPR001938; Thaumatin	SIN_1010944	IPR001938; Thaumatin
GSVIVT01008429001	IPR013216; Methyltransferase type 11#IPR025771; Phosphoethanolamine N-methyltransferase	SIN_1010941	IPR013216; Methyltransferase type 11#IPR025771; Phosphoethanolamine N-methyltransferase
GSVIVT01008464001	IPR025322; Protein of unknown function DUF4228, plant	SIN_1010934	IPR025322; Protein of unknown function DUF4228, plant
GSVIVT01008492001	IPR001487; Bromodomain#IPR027353; NET domain	SIN_1010918	IPR001487; Bromodomain#IPR027353; NET domain
GSVIVT01008498001	IPR000873; AMP-dependent synthetase/ligase#IPR025110; AMP-binding enzyme C-terminal domain	SIN_1010914	IPR000873; AMP-dependent synthetase/ligase#IPR025110; AMP-binding enzyme C-terminal domain
GSVIVT01008499001	IPR005336; Mitochondrial pyruvate carrier	SIN_1010912	IPR005336; Mitochondrial pyruvate carrier
GSVIVT01008504001	IPR001948; Peptidase M18	SIN_1010911	IPR001948; Peptidase M18
GSVIVT01008505001	IPR000850; Adenylate kinase#IPR007862; Adenylate kinase, active site lid domain	SIN_1010910	IPR000850; Adenylate kinase#IPR007862; Adenylate kinase, active site lid domain
GSVIVT01008506001	IPR002687; Nop domain#IPR012974; NOP5, N-terminal#IPR012976; NOSIC	SIN_1010909	IPR002687; Nop domain#IPR012974; NOP5, N-terminal#IPR012976; NOSIC
GSVIVT01008523001	IPR009316; COG complex component, COG2#IPR024602; Conserved oligomeric Golgi complex, subunit 2, N-terminal#IPR024603; COG complex component, COG2, C-terminal	SIN_1010908	IPR009316; COG complex component, COG2#IPR024602; Conserved oligomeric Golgi complex, subunit 2, N-terminal#IPR024603; COG complex component, COG2, C-terminal
[truncated: 2,471 more rows]

## Sheet: function_distribution_of_A_type
InterPro ID	Description	Gene numbers	Percentage (Annotated genes/Total genes)
[truncated: 1,896 more rows]

[truncated: 4 more sheets: (B)subfunctionalization, function_distribution_of_B_type, (C)neofunctionalization, function_distribution_of_C_type]
