# Supplementary material for: Genome evolutionary dynamics followed by diversifying selection explains the complexity of the Sesamum indicum genome
Source: BMC Genomics. 2017 Mar 24;18:257. doi: 10.1186/s12864-017-3599-4 (PMC5364699; doi:10.1186/s12864-017-3599-4)
Supplement: Supplementary file 3 — Functional divergence of different classes of syntenic gene pairs in S. indicum Subgenome2 compared to V. vinifera genome. (XLSX 419 kb) [file 12864_2017_3599_MOESM3_ESM.xlsx]

## Sheet: vvi-sub2_gene_pairs
Genes in V. vinifera	InterPro entries lists	Genes in S. indicum	InterPro entries lists
GSVIVT01000105001	IPR006710; Glycoside hydrolase, family 43	SIN_1025681	IPR006710; Glycoside hydrolase, family 43
GSVIVT01000107001	IPR005202; Transcription factor GRAS	SIN_1025682	IPR005202; Transcription factor GRAS
GSVIVT01000108001	IPR002130; Cyclophilin-like peptidyl-prolyl cis-trans isomerase domain#IPR003613; U box domain#IPR026951; Peptidyl-prolyl cis-trans isomerase like 2	SIN_1025683	IPR002130; Cyclophilin-like peptidyl-prolyl cis-trans isomerase domain#IPR003613; U box domain#IPR026951; Peptidyl-prolyl cis-trans isomerase like 2#IPR027799; Replication termination factor 2, RING-finger
GSVIVT01000120001	IPR000210; BTB/POZ-like#IPR002891; Adenylylsulphate kinase#IPR027356; NPH3 domain	SIN_1025684	IPR002891; Adenylylsulphate kinase
GSVIVT01000121001	IPR005756; Ribosomal protein L26/L24P, eukaryotic/archaeal#IPR005824; KOW	SIN_1025685	IPR005756; Ribosomal protein L26/L24P, eukaryotic/archaeal#IPR005824; KOW
GSVIVT01000122001	IPR027246; Eukaryotic porin/Tom40	SIN_1025686	IPR027246; Eukaryotic porin/Tom40
GSVIVT01000124001	IPR024741; Condensin-2 complex subunit G2	SIN_1025687	IPR024741; Condensin-2 complex subunit G2
GSVIVT01000125001	IPR004367; Cyclin, C-terminal domain#IPR006671; Cyclin, N-terminal#IPR013763; Cyclin-like	SIN_1025688	IPR006671; Cyclin, N-terminal#IPR013763; Cyclin-like
GSVIVT01000126001	IPR000197; Zinc finger, TAZ-type#IPR000210; BTB/POZ-like#IPR013069; BTB/POZ	SIN_1025689	IPR000197; Zinc finger, TAZ-type#IPR000210; BTB/POZ-like#IPR013069; BTB/POZ
GSVIVT01000127001	IPR015425; Formin, FH2 domain	SIN_1025690	IPR015425; Formin, FH2 domain
GSVIVT01000130001	IPR000210; BTB/POZ-like#IPR013069; BTB/POZ#IPR027356; NPH3 domain	SIN_1025694	IPR000210; BTB/POZ-like#IPR013069; BTB/POZ#IPR027356; NPH3 domain
GSVIVT01000132001	IPR000719; Protein kinase domain#IPR002290; Serine/threonine- / dual specificity protein kinase, catalytic domain#IPR020635; Tyrosine-protein kinase, catalytic domain	SIN_1025695	IPR000719; Protein kinase domain#IPR002290; Serine/threonine- / dual specificity protein kinase, catalytic domain#IPR020635; Tyrosine-protein kinase, catalytic domain
GSVIVT01000134001	IPR019438; Protein of unknown function DUF2419	SIN_1025697	IPR019438; Protein of unknown function DUF2419
GSVIVT01000141001	IPR004883; Lateral organ boundaries, LOB	SIN_1025698	IPR004883; Lateral organ boundaries, LOB
GSVIVT01000143001	IPR024738; Transcriptional coactivator Hfi1/Transcriptional adapter 1	SIN_1025701	IPR024738; Transcriptional coactivator Hfi1/Transcriptional adapter 1
GSVIVT01000145001	NULL	SIN_1025703	NULL
GSVIVT01000173001	IPR001046; Natural resistance-associated macrophage like	SIN_1025712	IPR001046; Natural resistance-associated macrophage like
GSVIVT01000208001	NULL	SIN_1025731	NULL
GSVIVT01000210001	IPR000719; Protein kinase domain#IPR002290; Serine/threonine- / dual specificity protein kinase, catalytic domain#IPR020635; Tyrosine-protein kinase, catalytic domain#IPR024788; Malectin-like carbohydrate-binding domain	SIN_1025732	IPR000719; Protein kinase domain#IPR001245; Serine-threonine/tyrosine-protein kinase catalytic domain#IPR002290; Serine/threonine- / dual specificity protein kinase, catalytic domain#IPR020635; Tyrosine-protein kinase, catalytic domain#IPR024788; Malectin-like carbohydrate-binding domain
GSVIVT01000217001	IPR001757; Cation-transporting P-type ATPase#IPR008250; P-type ATPase, A domain#IPR023214; HAD-like domain	SIN_1025733	IPR001757; Cation-transporting P-type ATPase#IPR008250; P-type ATPase, A domain#IPR023214; HAD-like domain
GSVIVT01000224001	IPR006687; Small GTPase superfamily, SAR1-type#IPR006689; Small GTPase superfamily, ARF/SAR type#IPR024156; Small GTPase superfamily, ARF type	SIN_1004883	IPR003579; Small GTPase superfamily, Rab type#IPR006687; Small GTPase superfamily, SAR1-type#IPR006689; Small GTPase superfamily, ARF/SAR type#IPR024156; Small GTPase superfamily, ARF type
GSVIVT01000227001	IPR001810; F-box domain#IPR006553; Leucine-rich repeat, cysteine-containing subtype	SIN_1004881	IPR001810; F-box domain#IPR006553; Leucine-rich repeat, cysteine-containing subtype
GSVIVT01000320001	IPR003604; Zinc finger, U1-type#IPR004345; TB2/DP1/HVA22-related protein#IPR015880; Zinc finger, C2H2-like	SIN_1023099	IPR003604; Zinc finger, U1-type#IPR004345; TB2/DP1/HVA22-related protein
GSVIVT01000524001	IPR001388; Synaptobrevin#IPR010908; Longin domain	SIN_1015371	IPR001388; Synaptobrevin#IPR010908; Longin domain
GSVIVT01000535001	IPR006813; Glycosyl transferase, family 17	SIN_1018056	IPR006813; Glycosyl transferase, family 17
GSVIVT01000543001	IPR001932; Protein phosphatase 2C (PP2C)-like domain#IPR015655; Protein phosphatase 2C	SIN_1018051	IPR001932; Protein phosphatase 2C (PP2C)-like domain#IPR015655; Protein phosphatase 2C
GSVIVT01000545001	IPR001087; Lipase, GDSL	SIN_1018050	IPR001087; Lipase, GDSL
GSVIVT01000549001	IPR010433; Plant specific eukaryotic initiation factor 4B	SIN_1018049	IPR010433; Plant specific eukaryotic initiation factor 4B
GSVIVT01000550001	IPR003808; Fe-S metabolism associated domain, SufE-like	SIN_1018048	IPR003808; Fe-S metabolism associated domain, SufE-like
GSVIVT01000576001	IPR027942; Sieve element occlusion, N-terminal#IPR027944; Sieve element occlusion, C-terminal	SIN_1018046	IPR002035; von Willebrand factor, type A#IPR010734; Copine#IPR027942; Sieve element occlusion, N-terminal#IPR027944; Sieve element occlusion, C-terminal
GSVIVT01000577001	IPR027942; Sieve element occlusion, N-terminal#IPR027944; Sieve element occlusion, C-terminal	SIN_1018045	IPR027942; Sieve element occlusion, N-terminal#IPR027944; Sieve element occlusion, C-terminal
GSVIVT01000579001	IPR001680; WD40 repeat#IPR017986; WD40-repeat-containing domain#IPR020472; G-protein beta WD-40 repeat	SIN_1018044	IPR001680; WD40 repeat#IPR017986; WD40-repeat-containing domain#IPR020472; G-protein beta WD-40 repeat
GSVIVT01000582001	IPR000668; Peptidase C1A, papain C-terminal#IPR013128; Peptidase C1A, papain#IPR013201; Proteinase inhibitor I29, cathepsin propeptide	SIN_1018042	IPR000668; Peptidase C1A, papain C-terminal#IPR013128; Peptidase C1A, papain#IPR013201; Proteinase inhibitor I29, cathepsin propeptide
GSVIVT01000586001	IPR000648; Oxysterol-binding protein#IPR001849; Pleckstrin homology domain	SIN_1018041	IPR000648; Oxysterol-binding protein#IPR001849; Pleckstrin homology domain
GSVIVT01000587001	IPR004000; Actin-related protein#IPR015623; Actin-related protein 3 (Arp3)	SIN_1018040	IPR004000; Actin-related protein#IPR015623; Actin-related protein 3 (Arp3)
GSVIVT01000588001	IPR000504; RNA recognition motif domain	SIN_1018039	IPR000504; RNA recognition motif domain
GSVIVT01000593001	IPR000408; Regulator of chromosome condensation, RCC1	SIN_1018037	IPR000408; Regulator of chromosome condensation, RCC1
GSVIVT01000596001	NULL	SIN_1018035	NULL
GSVIVT01000606001	IPR001005; SANT/Myb domain#IPR017930; Myb domain	SIN_1021245	NULL
GSVIVT01000650001	IPR001754; Orotidine 5'-phosphate decarboxylase domain	SIN_1017640	IPR000836; Phosphoribosyltransferase domain#IPR001754; Orotidine 5'-phosphate decarboxylase domain
GSVIVT01000659001	NULL	SIN_1017633	NULL
GSVIVT01000743001	IPR009806; Photosystem II PsbW, class 2	SIN_1009637	IPR009806; Photosystem II PsbW, class 2
GSVIVT01000906001	NULL	SIN_1017988	IPR003323; Ovarian tumour, otubain
GSVIVT01000929001	IPR003676; Auxin-induced protein, ARG7	SIN_1017986	IPR003676; Auxin-induced protein, ARG7
GSVIVT01000932001	IPR002109; Glutaredoxin	SIN_1017985	IPR002109; Glutaredoxin
GSVIVT01000938001	IPR004316; SWEET sugar transporter	SIN_1017984	IPR004316; SWEET sugar transporter
GSVIVT01000939001	IPR001753; Crotonase superfamily	SIN_1017982	IPR001753; Crotonase superfamily
GSVIVT01000949001	IPR013210; Leucine-rich repeat-containing N-terminal, type 2	SIN_1017981	IPR001611; Leucine-rich repeat#IPR013210; Leucine-rich repeat-containing N-terminal, type 2
GSVIVT01001035001	IPR000850; Adenylate kinase#IPR018962; Domain of unknown function DUF1995	SIN_1016050	IPR000850; Adenylate kinase#IPR007862; Adenylate kinase, active site lid domain#IPR018962; Domain of unknown function DUF1995
GSVIVT01001036001	IPR003663; Sugar/inositol transporter#IPR005828; General substrate transporter#IPR020846; Major facilitator superfamily domain	SIN_1016051	IPR003663; Sugar/inositol transporter#IPR005828; General substrate transporter#IPR020846; Major facilitator superfamily domain
GSVIVT01001146001	IPR002641; Patatin/Phospholipase A2-related	SIN_1012418	IPR002641; Patatin/Phospholipase A2-related
GSVIVT01001147001	IPR003245; Plastocyanin-like	SIN_1012417	IPR003245; Plastocyanin-like
GSVIVT01001149001	NULL	SIN_1012416	NULL
GSVIVT01001154001	IPR016087; Chalcone isomerase	SIN_1012415	IPR016087; Chalcone isomerase
GSVIVT01001160001	NULL	SIN_1012413	NULL
GSVIVT01001164001	IPR008586; Protein of unknown function DUF868, plant	SIN_1012410	IPR008586; Protein of unknown function DUF868, plant
GSVIVT01001165001	IPR009269; Protein of unknown function DUF926	SIN_1012409	IPR009269; Protein of unknown function DUF926
GSVIVT01001167001	IPR001976; Ribosomal protein S24e	SIN_1012407	IPR001976; Ribosomal protein S24e
GSVIVT01001168001	IPR001892; Ribosomal protein S13#IPR001965; Zinc finger, PHD-type#IPR019787; Zinc finger, PHD-finger	SIN_1012406	IPR001892; Ribosomal protein S13
GSVIVT01001170001	IPR007011; Seed maturation protein	SIN_1012404	IPR007011; Seed maturation protein
GSVIVT01001172001	NULL	SIN_1012402	NULL
GSVIVT01001173001	IPR007650; Protein of unknown function DUF581	SIN_1012401	IPR007650; Protein of unknown function DUF581
GSVIVT01001175001	IPR001680; WD40 repeat#IPR017986; WD40-repeat-containing domain	SIN_1012400	IPR001680; WD40 repeat#IPR017986; WD40-repeat-containing domain
GSVIVT01001176001	IPR001810; F-box domain#IPR006652; Kelch repeat type 1	SIN_1012399	IPR001810; F-box domain#IPR006652; Kelch repeat type 1
GSVIVT01001187001	IPR007650; Protein of unknown function DUF581	SIN_1012396	NULL
GSVIVT01001188001	IPR000300; Inositol polyphosphate-related phosphatase#IPR005135; Endonuclease/exonuclease/phosphatase	SIN_1012395	IPR000300; Inositol polyphosphate-related phosphatase#IPR005135; Endonuclease/exonuclease/phosphatase
GSVIVT01001191001	NULL	SIN_1012393	NULL
GSVIVT01001192001	IPR003726; Homocysteine S-methyltransferase	SIN_1012392	IPR003726; Homocysteine S-methyltransferase
GSVIVT01001193001	IPR000719; Protein kinase domain#IPR001245; Serine-threonine/tyrosine-protein kinase catalytic domain#IPR002290; Serine/threonine- / dual specificity protein kinase, catalytic domain#IPR020635; Tyrosine-protein kinase, catalytic domain	SIN_1012391	IPR000719; Protein kinase domain#IPR001245; Serine-threonine/tyrosine-protein kinase catalytic domain#IPR002290; Serine/threonine- / dual specificity protein kinase, catalytic domain#IPR020635; Tyrosine-protein kinase, catalytic domain
GSVIVT01001194001	IPR000089; Biotin/lipoyl attachment#IPR005479; Carbamoyl-phosphate synthetase large subunit-like, ATP-binding domain#IPR005481; Carbamoyl-phosphate synthase, large subunit, N-terminal#IPR005482; Biotin carboxylase, C-terminal#IPR011761; ATP-grasp fold#IPR011764; Biotin carboxylation domain	SIN_1012390	IPR000089; Biotin/lipoyl attachment#IPR005479; Carbamoyl-phosphate synthetase large subunit-like, ATP-binding domain#IPR005481; Carbamoyl-phosphate synthase, large subunit, N-terminal#IPR005482; Biotin carboxylase, C-terminal#IPR011761; ATP-grasp fold#IPR011764; Biotin carboxylation domain
GSVIVT01001195001	IPR011684; KIP1-like	SIN_1012388	IPR011684; KIP1-like
GSVIVT01001198001	IPR002645; STAS domain#IPR011547; Sulphate transporter	SIN_1012385	IPR002645; STAS domain#IPR011547; Sulphate transporter
GSVIVT01001199001	IPR000719; Protein kinase domain#IPR002290; Serine/threonine- / dual specificity protein kinase, catalytic domain#IPR020635; Tyrosine-protein kinase, catalytic domain	SIN_1012384	IPR000719; Protein kinase domain#IPR002290; Serine/threonine- / dual specificity protein kinase, catalytic domain#IPR020635; Tyrosine-protein kinase, catalytic domain
GSVIVT01001200001	NULL	SIN_1012383	NULL
GSVIVT01001202001	IPR001849; Pleckstrin homology domain#IPR008546; Domain of unknown function DUF828#IPR013666; Pleckstrin-like, plant	SIN_1012382	IPR008546; Domain of unknown function DUF828#IPR013666; Pleckstrin-like, plant
GSVIVT01001203001	IPR006214; Bax inhibitor 1-related	SIN_1012381	IPR006214; Bax inhibitor 1-related
GSVIVT01001263001	IPR003676; Auxin-induced protein, ARG7	SIN_1021475	IPR003676; Auxin-induced protein, ARG7
GSVIVT01001467001	IPR000504; RNA recognition motif domain#IPR000571; Zinc finger, CCCH-type	SIN_1017593	IPR000504; RNA recognition motif domain#IPR000571; Zinc finger, CCCH-type
GSVIVT01001468001	IPR004827; Basic-leucine zipper domain	SIN_1017591	IPR004827; Basic-leucine zipper domain
GSVIVT01001660001	IPR003439; ABC transporter-like#IPR003593; AAA+ ATPase domain#IPR013525; ABC-2 type transporter	SIN_1013325	IPR003439; ABC transporter-like#IPR003593; AAA+ ATPase domain#IPR013525; ABC-2 type transporter
GSVIVT01001661001	IPR008889; VQ	SIN_1013326	IPR008889; VQ
GSVIVT01001662001	NULL	SIN_1013328	IPR003656; Zinc finger, BED-type predicted
GSVIVT01001808001	IPR000073; Alpha/beta hydrolase fold-1#IPR006693; Partial AB-hydrolase lipase domain	SIN_1003994	IPR000073; Alpha/beta hydrolase fold-1#IPR006693; Partial AB-hydrolase lipase domain
GSVIVT01001810001	IPR000056; Ribulose-phosphate 3-epimerase-like	SIN_1003996	IPR000056; Ribulose-phosphate 3-epimerase-like
GSVIVT01001811001	IPR000719; Protein kinase domain#IPR002290; Serine/threonine- / dual specificity protein kinase, catalytic domain#IPR018392; Peptidoglycan-binding lysin domain#IPR020635; Tyrosine-protein kinase, catalytic domain	SIN_1003997	IPR000719; Protein kinase domain#IPR002290; Serine/threonine- / dual specificity protein kinase, catalytic domain#IPR018392; Peptidoglycan-binding lysin domain#IPR020635; Tyrosine-protein kinase, catalytic domain
GSVIVT01001819001	IPR003690; Mitochodrial transcription termination factor-related	SIN_1004002	IPR003690; Mitochodrial transcription termination factor-related#IPR005822; Ribosomal protein L13
GSVIVT01001825001	NULL	SIN_1004003	IPR000717; Proteasome component (PCI) domain
GSVIVT01001827001	IPR000873; AMP-dependent synthetase/ligase#IPR025110; AMP-binding enzyme C-terminal domain	SIN_1004004	IPR000873; AMP-dependent synthetase/ligase#IPR025110; AMP-binding enzyme C-terminal domain
GSVIVT01001830001	IPR002326; Cytochrome c1#IPR009056; Cytochrome c-like domain	SIN_1004005	IPR002326; Cytochrome c1#IPR009056; Cytochrome c-like domain
GSVIVT01001833001	NULL	SIN_1004006	NULL
GSVIVT01001839001	IPR013057; Amino acid transporter, transmembrane	SIN_1004007	IPR013057; Amino acid transporter, transmembrane
GSVIVT01001847001	IPR001282; Glucose-6-phosphate dehydrogenase#IPR022674; Glucose-6-phosphate dehydrogenase, NAD-binding#IPR022675; Glucose-6-phosphate dehydrogenase, C-terminal	SIN_1004013	IPR001282; Glucose-6-phosphate dehydrogenase#IPR022674; Glucose-6-phosphate dehydrogenase, NAD-binding#IPR022675; Glucose-6-phosphate dehydrogenase, C-terminal
GSVIVT01001851001	IPR028163; HAUS augmin-like complex subunit 6, N-terminal	SIN_1004014	IPR028163; HAUS augmin-like complex subunit 6, N-terminal
GSVIVT01001978001	IPR019153; DDRGK domain containing protein	SIN_1014473	IPR019153; DDRGK domain containing protein
GSVIVT01001979001	IPR006918; COBRA, plant	SIN_1014472	IPR006918; COBRA, plant
GSVIVT01001982001	IPR003245; Plastocyanin-like	SIN_1014470	IPR003245; Plastocyanin-like
GSVIVT01001983001	IPR012336; Thioredoxin-like fold#IPR012936; Endoplasmic reticulum vesicle transporter, C-terminal#IPR013766; Thioredoxin domain	SIN_1014469	IPR012336; Thioredoxin-like fold#IPR012936; Endoplasmic reticulum vesicle transporter, C-terminal#IPR013766; Thioredoxin domain
GSVIVT01001984001	IPR014730; Electron transfer flavoprotein, alpha/beta-subunit, N-terminal#IPR014731; Electron transfer flavoprotein, alpha subunit, C-terminal	SIN_1014468	IPR014730; Electron transfer flavoprotein, alpha/beta-subunit, N-terminal#IPR014731; Electron transfer flavoprotein, alpha subunit, C-terminal
GSVIVT01001997001	IPR001926; Tryptophan synthase beta subunit-like PLP-dependent enzymes superfamily#IPR006654; Tryptophan synthase, beta chain	SIN_1014463	IPR001926; Tryptophan synthase beta subunit-like PLP-dependent enzymes superfamily#IPR006654; Tryptophan synthase, beta chain
GSVIVT01001999001	IPR000566; Lipocalin/cytosolic fatty-acid binding domain	SIN_1014460	IPR000566; Lipocalin/cytosolic fatty-acid binding domain
GSVIVT01002001001	IPR020683; Ankyrin repeat-containing domain	SIN_1014459	IPR020683; Ankyrin repeat-containing domain
GSVIVT01002064001	IPR004480; Monothiol glutaredoxin-related#IPR013766; Thioredoxin domain	SIN_1005268	IPR002109; Glutaredoxin#IPR004480; Monothiol glutaredoxin-related#IPR012336; Thioredoxin-like fold#IPR013766; Thioredoxin domain
GSVIVT01002066001	IPR000232; Heat shock factor (HSF)-type, DNA-binding#IPR027725; Heat shock transcription factor family	SIN_1005270	IPR000232; Heat shock factor (HSF)-type, DNA-binding#IPR027725; Heat shock transcription factor family
GSVIVT01003150001	IPR002085; Alcohol dehydrogenase superfamily, zinc-type#IPR013149; Alcohol dehydrogenase, C-terminal#IPR013154; Alcohol dehydrogenase GroES-like#IPR020843; Polyketide synthase, enoylreductase	SIN_1014909	IPR002085; Alcohol dehydrogenase superfamily, zinc-type#IPR013149; Alcohol dehydrogenase, C-terminal#IPR013154; Alcohol dehydrogenase GroES-like#IPR020843; Polyketide synthase, enoylreductase
GSVIVT01003161001	IPR022051; Protein of unknown function DUF3611	SIN_1014906	IPR022051; Protein of unknown function DUF3611
GSVIVT01003162001	IPR000719; Protein kinase domain#IPR002290; Serine/threonine- / dual specificity protein kinase, catalytic domain#IPR013210; Leucine-rich repeat-containing N-terminal, type 2#IPR020635; Tyrosine-protein kinase, catalytic domain	SIN_1014905	IPR000719; Protein kinase domain#IPR001611; Leucine-rich repeat#IPR002290; Serine/threonine- / dual specificity protein kinase, catalytic domain#IPR013210; Leucine-rich repeat-containing N-terminal, type 2#IPR020635; Tyrosine-protein kinase, catalytic domain
GSVIVT01003166001	IPR004680; Citrate transporter-like domain	SIN_1014903	IPR004680; Citrate transporter-like domain
GSVIVT01003167001	NULL	SIN_1014902	NULL
GSVIVT01003169001	IPR001611; Leucine-rich repeat#IPR003591; Leucine-rich repeat, typical subtype#IPR013210; Leucine-rich repeat-containing N-terminal, type 2	SIN_1014900	IPR001611; Leucine-rich repeat#IPR003591; Leucine-rich repeat, typical subtype
GSVIVT01003170001	IPR007325; Putative cyclase	SIN_1014899	IPR007325; Putative cyclase
GSVIVT01003175001	IPR004367; Cyclin, C-terminal domain#IPR006671; Cyclin, N-terminal#IPR013763; Cyclin-like	SIN_1014897	IPR004367; Cyclin, C-terminal domain#IPR006671; Cyclin, N-terminal#IPR013763; Cyclin-like
GSVIVT01003176001	IPR000008; C2 calcium-dependent membrane targeting#IPR018029; C2 membrane targeting protein	SIN_1014896	IPR000008; C2 calcium-dependent membrane targeting#IPR018029; C2 membrane targeting protein
GSVIVT01003178001	IPR014019; Phosphatase tensin type#IPR014020; Tensin phosphatase, C2 domain	SIN_1014895	IPR014019; Phosphatase tensin type#IPR014020; Tensin phosphatase, C2 domain
GSVIVT01003216001	IPR019378; GDP-fucose protein O-fucosyltransferase	SIN_1018208	NULL
GSVIVT01003729001	IPR000566; Lipocalin/cytosolic fatty-acid binding domain	SIN_1016069	IPR000566; Lipocalin/cytosolic fatty-acid binding domain#IPR002446; Lipocalin, bacterial
GSVIVT01003730001	IPR001388; Synaptobrevin#IPR010908; Longin domain	SIN_1016071	IPR001388; Synaptobrevin#IPR010908; Longin domain
GSVIVT01003934001	IPR000994; Peptidase M24, structural domain#IPR001714; Peptidase M24, methionine aminopeptidase	SIN_1003899	IPR000994; Peptidase M24, structural domain#IPR001714; Peptidase M24, methionine aminopeptidase
GSVIVT01003964001	IPR013094; Alpha/beta hydrolase fold-3	SIN_1004016	IPR013094; Alpha/beta hydrolase fold-3
GSVIVT01003965001	IPR001841; Zinc finger, RING-type#IPR008166; Domain of unknown function DUF23#IPR018957; Zinc finger, C3HC4 RING-type	SIN_1004017	IPR008166; Domain of unknown function DUF23
GSVIVT01003968001	NULL	SIN_1004018	NULL
GSVIVT01003970001	NULL	SIN_1004019	NULL
GSVIVT01003971001	IPR005282; Lysosomal cystine transporter#IPR006603; Cystinosin/ERS1p repeat	SIN_1004020	IPR005282; Lysosomal cystine transporter#IPR006603; Cystinosin/ERS1p repeat
GSVIVT01003975001	IPR001041; 2Fe-2S ferredoxin-type domain#IPR017896; 4Fe-4S ferredoxin-type, iron-sulpur binding domain#IPR025192; Succinate dehydogenase/fumarate reductase N-terminal	SIN_1004021	IPR001041; 2Fe-2S ferredoxin-type domain#IPR017896; 4Fe-4S ferredoxin-type, iron-sulpur binding domain#IPR025192; Succinate dehydogenase/fumarate reductase N-terminal
GSVIVT01003978001	IPR003245; Plastocyanin-like	SIN_1004023	IPR003245; Plastocyanin-like
GSVIVT01003979001	NULL	SIN_1004025	NULL
GSVIVT01003981001	IPR000626; Ubiquitin domain#IPR019955; Ubiquitin supergroup	SIN_1004026	IPR000626; Ubiquitin domain#IPR019955; Ubiquitin supergroup
GSVIVT01003983001	IPR010402; CCT domain	SIN_1004027	IPR010402; CCT domain
GSVIVT01003989001	IPR006109; Glycerol-3-phosphate dehydrogenase, NAD-dependent, C-terminal#IPR006168; Glycerol-3-phosphate dehydrogenase, NAD-dependent#IPR011128; Glycerol-3-phosphate dehydrogenase, NAD-dependent, N-terminal	SIN_1004034	IPR006109; Glycerol-3-phosphate dehydrogenase, NAD-dependent, C-terminal#IPR006168; Glycerol-3-phosphate dehydrogenase, NAD-dependent#IPR011128; Glycerol-3-phosphate dehydrogenase, NAD-dependent, N-terminal
GSVIVT01004906001	NULL	SIN_1021432	NULL
GSVIVT01004909001	IPR000352; Peptide chain release factor class I/class II	SIN_1021439	IPR000352; Peptide chain release factor class I/class II
GSVIVT01004910001	IPR009902; Protein of unknown function DUF1442	SIN_1021440	IPR009902; Protein of unknown function DUF1442
GSVIVT01007572001	IPR023214; HAD-like domain	SIN_1020225	IPR023214; HAD-like domain
GSVIVT01007574001	IPR001440; Tetratricopeptide TPR-1#IPR013026; Tetratricopeptide repeat-containing domain#IPR013105; Tetratricopeptide TPR2#IPR019734; Tetratricopeptide repeat	SIN_1020227	IPR001440; Tetratricopeptide TPR-1#IPR013026; Tetratricopeptide repeat-containing domain#IPR013105; Tetratricopeptide TPR2#IPR019734; Tetratricopeptide repeat
GSVIVT01007575001	IPR003891; Initiation factor eIF-4 gamma, MA3	SIN_1020228	IPR003891; Initiation factor eIF-4 gamma, MA3
GSVIVT01007580001	IPR003593; AAA+ ATPase domain#IPR022754; DNA polymerase III, gamma subunit, domain III	SIN_1020230	NULL
GSVIVT01007582001	IPR002022; Pectate lyase/Amb allergen#IPR018082; AmbAllergen	SIN_1020231	IPR002022; Pectate lyase/Amb allergen#IPR018082; AmbAllergen
GSVIVT01007583001	IPR000197; Zinc finger, TAZ-type#IPR000210; BTB/POZ-like#IPR013069; BTB/POZ	SIN_1020232	IPR000197; Zinc finger, TAZ-type#IPR000210; BTB/POZ-like#IPR013069; BTB/POZ
GSVIVT01007589001	IPR001680; WD40 repeat#IPR017986; WD40-repeat-containing domain#IPR020472; G-protein beta WD-40 repeat	SIN_1020244	IPR001680; WD40 repeat#IPR017986; WD40-repeat-containing domain#IPR020472; G-protein beta WD-40 repeat
GSVIVT01007593001	IPR025875; Leucine rich repeat 4	SIN_1020245	IPR000719; Protein kinase domain#IPR002290; Serine/threonine- / dual specificity protein kinase, catalytic domain#IPR020635; Tyrosine-protein kinase, catalytic domain#IPR025875; Leucine rich repeat 4
GSVIVT01007595001	IPR000682; Protein-L-isoaspartate(D-aspartate) O-methyltransferase	SIN_1020247	IPR000682; Protein-L-isoaspartate(D-aspartate) O-methyltransferase
GSVIVT01007596001	IPR000504; RNA recognition motif domain	SIN_1020248	IPR000504; RNA recognition motif domain
GSVIVT01007597001	IPR008811; Glycosyl hydrolases 36	SIN_1020252	IPR008811; Glycosyl hydrolases 36
GSVIVT01007601001	IPR001841; Zinc finger, RING-type#IPR002035; von Willebrand factor, type A#IPR010734; Copine	SIN_1020255	IPR001841; Zinc finger, RING-type#IPR002035; von Willebrand factor, type A#IPR010734; Copine
GSVIVT01007604001	IPR001763; Rhodanese-like domain	SIN_1020257	IPR001763; Rhodanese-like domain
GSVIVT01007618001	IPR001128; Cytochrome P450#IPR002401; Cytochrome P450, E-class, group I	SIN_1020269	IPR001128; Cytochrome P450#IPR002401; Cytochrome P450, E-class, group I
GSVIVT01007621001	IPR003473; Quinolinate synthetase A#IPR003808; Fe-S metabolism associated domain, SufE-like	SIN_1020271	IPR003473; Quinolinate synthetase A#IPR003808; Fe-S metabolism associated domain, SufE-like
GSVIVT01007623001	IPR004843; Phosphoesterase domain	SIN_1020272	IPR004843; Phosphoesterase domain
GSVIVT01007624001	NULL	SIN_1020273	IPR018466; Ser-Thr-rich glycosyl-phosphatidyl-inositol-anchored membrane family
GSVIVT01007632001	NULL	SIN_1020291	NULL
GSVIVT01007635001	IPR008586; Protein of unknown function DUF868, plant	SIN_1020292	IPR008586; Protein of unknown function DUF868, plant
GSVIVT01007636001	IPR001857; Ribosomal protein L19	SIN_1020293	IPR001857; Ribosomal protein L19
GSVIVT01007637001	IPR000719; Protein kinase domain#IPR002290; Serine/threonine- / dual specificity protein kinase, catalytic domain#IPR020635; Tyrosine-protein kinase, catalytic domain	SIN_1020294	IPR000719; Protein kinase domain#IPR002290; Serine/threonine- / dual specificity protein kinase, catalytic domain#IPR020635; Tyrosine-protein kinase, catalytic domain
GSVIVT01007639001	IPR008598; Drought induced 19 protein-like, zinc-binding domain#IPR027935; Protein dehydration-induced 19, C-terminal	SIN_1020296	IPR008598; Drought induced 19 protein-like, zinc-binding domain#IPR027935; Protein dehydration-induced 19, C-terminal
GSVIVT01007643001	IPR001270; ClpA/B family#IPR003593; AAA+ ATPase domain#IPR003959; ATPase, AAA-type, core	SIN_1020298	IPR001270; ClpA/B family#IPR003593; AAA+ ATPase domain#IPR003959; ATPase, AAA-type, core
GSVIVT01007647001	IPR000270; Phox/Bem1p#IPR000433; Zinc finger, ZZ-type	SIN_1020300	IPR000270; Phox/Bem1p#IPR000433; Zinc finger, ZZ-type#IPR000449; Ubiquitin-associated domain/translation elongation factor EF-Ts, N-terminal#IPR015940; Ubiquitin-associated/translation elongation factor EF1B, N-terminal, eukaryote
GSVIVT01007654001	IPR001611; Leucine-rich repeat#IPR003591; Leucine-rich repeat, typical subtype#IPR025875; Leucine rich repeat 4	SIN_1020302	IPR001611; Leucine-rich repeat#IPR003591; Leucine-rich repeat, typical subtype
GSVIVT01007656001	IPR000008; C2 calcium-dependent membrane targeting#IPR004182; GRAM domain#IPR018029; C2 membrane targeting protein	SIN_1020303	IPR000008; C2 calcium-dependent membrane targeting#IPR004182; GRAM domain#IPR018029; C2 membrane targeting protein
GSVIVT01007662001	IPR013112; FAD-binding 8#IPR013121; Ferric reductase, NAD binding#IPR013130; Ferric reductase transmembrane component-like domain#IPR017927; Ferredoxin reductase-type FAD-binding domain	SIN_1020308	IPR013112; FAD-binding 8#IPR013121; Ferric reductase, NAD binding#IPR013130; Ferric reductase transmembrane component-like domain#IPR017927; Ferredoxin reductase-type FAD-binding domain
GSVIVT01007663001	IPR006016; UspA	SIN_1020309	NULL
GSVIVT01007665001	IPR001650; Helicase, C-terminal#IPR011545; DNA/RNA helicase, DEAD/DEAH box type, N-terminal#IPR014001; Helicase, superfamily 1/2, ATP-binding domain#IPR014014; RNA helicase, DEAD-box type, Q motif	SIN_1020310	IPR001650; Helicase, C-terminal#IPR011545; DNA/RNA helicase, DEAD/DEAH box type, N-terminal#IPR014001; Helicase, superfamily 1/2, ATP-binding domain#IPR014014; RNA helicase, DEAD-box type, Q motif
GSVIVT01007682001	IPR000467; G-patch domain	SIN_1020328	IPR000467; G-patch domain
GSVIVT01007704001	NULL	SIN_1020345	NULL
GSVIVT01007707001	IPR001611; Leucine-rich repeat#IPR003591; Leucine-rich repeat, typical subtype#IPR013210; Leucine-rich repeat-containing N-terminal, type 2#IPR025875; Leucine rich repeat 4	SIN_1020346	IPR001611; Leucine-rich repeat#IPR003591; Leucine-rich repeat, typical subtype#IPR013210; Leucine-rich repeat-containing N-terminal, type 2#IPR025875; Leucine rich repeat 4
GSVIVT01007708001	NULL	SIN_1020348	NULL
GSVIVT01007712001	IPR000009; Protein phosphatase 2A, regulatory subunit PR55#IPR001680; WD40 repeat	SIN_1020350	IPR000009; Protein phosphatase 2A, regulatory subunit PR55#IPR001680; WD40 repeat
GSVIVT01007718001	IPR001680; WD40 repeat#IPR017986; WD40-repeat-containing domain	SIN_1020351	NULL
GSVIVT01007719001	IPR002109; Glutaredoxin#IPR014025; Glutaredoxin subgroup	SIN_1020355	IPR002109; Glutaredoxin#IPR014025; Glutaredoxin subgroup
GSVIVT01007720001	IPR000312; Glycosyl transferase, family 3#IPR017459; Glycosyl transferase family 3, N-terminal domain	SIN_1020356	IPR000312; Glycosyl transferase, family 3#IPR017459; Glycosyl transferase family 3, N-terminal domain
GSVIVT01007724001	IPR001683; Phox homologous domain#IPR025258; Domain of unknown function DUF4206	SIN_1020377	IPR001683; Phox homologous domain#IPR025258; Domain of unknown function DUF4206
GSVIVT01007726001	NULL	SIN_1020378	NULL
GSVIVT01007727001	IPR001943; UVR domain#IPR007474; ApaG domain	SIN_1020379	IPR001943; UVR domain#IPR007474; ApaG domain
GSVIVT01007729001	IPR001841; Zinc finger, RING-type	SIN_1020381	IPR001841; Zinc finger, RING-type
GSVIVT01007730001	IPR000620; Drug/metabolite transporter#IPR004853; Triose-phosphate transporter domain	SIN_1020392	IPR000620; Drug/metabolite transporter#IPR004853; Triose-phosphate transporter domain
GSVIVT01007732001	IPR001087; Lipase, GDSL	SIN_1020394	IPR001087; Lipase, GDSL
GSVIVT01007733001	IPR003020; Bicarbonate transporter, eukaryotic#IPR011531; Bicarbonate transporter, C-terminal	SIN_1020395	IPR003020; Bicarbonate transporter, eukaryotic#IPR011531; Bicarbonate transporter, C-terminal
GSVIVT01007735001	IPR002791; Domain of unknown function DUF89#IPR004567; Type II pantothenate kinase	SIN_1020397	IPR002791; Domain of unknown function DUF89#IPR004567; Type II pantothenate kinase
GSVIVT01007736001	IPR000313; PWWP domain	SIN_1020398	IPR000313; PWWP domain#IPR015815; Hydroxy monocarboxylic acid anion dehydrogenase, HIBADH-type
GSVIVT01007755001	IPR000403; Phosphatidylinositol 3-/4-kinase, catalytic domain#IPR003151; PIK-related kinase, FAT#IPR003152; PIK-related kinase, FATC#IPR014009; PIK-related kinase	SIN_1020431	IPR000403; Phosphatidylinositol 3-/4-kinase, catalytic domain#IPR003152; PIK-related kinase, FATC#IPR015519; ATM/Tel1
GSVIVT01007762001	IPR000719; Protein kinase domain#IPR001245; Serine-threonine/tyrosine-protein kinase catalytic domain#IPR002290; Serine/threonine- / dual specificity protein kinase, catalytic domain#IPR020635; Tyrosine-protein kinase, catalytic domain	SIN_1020437	IPR000719; Protein kinase domain#IPR001245; Serine-threonine/tyrosine-protein kinase catalytic domain#IPR002290; Serine/threonine- / dual specificity protein kinase, catalytic domain#IPR020635; Tyrosine-protein kinase, catalytic domain
GSVIVT01007763001	IPR006702; Uncharacterised protein family UPF0497, trans-membrane plant	SIN_1020447	IPR006702; Uncharacterised protein family UPF0497, trans-membrane plant
GSVIVT01007764001	IPR021894; Protein of unknown function DUF3506	SIN_1020448	IPR021894; Protein of unknown function DUF3506
GSVIVT01007766001	IPR013078; Histidine phosphatase superfamily, clade-1	SIN_1020449	IPR013078; Histidine phosphatase superfamily, clade-1
GSVIVT01007771001	IPR004873; BURP domain	SIN_1020450	IPR004873; BURP domain
GSVIVT01007772001	IPR011598; Myc-type, basic helix-loop-helix (bHLH) domain	SIN_1020451	IPR011598; Myc-type, basic helix-loop-helix (bHLH) domain
GSVIVT01007779001	IPR004316; SWEET sugar transporter	SIN_1020453	IPR004316; SWEET sugar transporter
GSVIVT01007781001	IPR002213; UDP-glucuronosyl/UDP-glucosyltransferase	SIN_1020460	IPR002213; UDP-glucuronosyl/UDP-glucosyltransferase
GSVIVT01007784001	IPR015590; Aldehyde dehydrogenase domain	SIN_1020462	IPR015590; Aldehyde dehydrogenase domain
GSVIVT01007788001	NULL	SIN_1020463	NULL
GSVIVT01007790001	IPR000999; Ribonuclease III domain#IPR011907; Ribonuclease III	SIN_1020465	IPR000999; Ribonuclease III domain
GSVIVT01007791001	NULL	SIN_1020466	NULL
GSVIVT01007792001	IPR000504; RNA recognition motif domain#IPR007855; RNA-dependent RNA polymerase, eukaryotic-type	SIN_1020468	IPR000504; RNA recognition motif domain#IPR007855; RNA-dependent RNA polymerase, eukaryotic-type
GSVIVT01007793001	IPR000719; Protein kinase domain#IPR001841; Zinc finger, RING-type#IPR025875; Leucine rich repeat 4	SIN_1020469	IPR001841; Zinc finger, RING-type
GSVIVT01007803001	IPR001254; Peptidase S1#IPR001478; PDZ domain#IPR001940; Peptidase S1C#IPR015724; Serine endopeptidase DegP2	SIN_1020471	IPR015724; Serine endopeptidase DegP2
GSVIVT01007804001	IPR001806; Small GTPase superfamily#IPR003578; Small GTPase superfamily, Rho type#IPR003579; Small GTPase superfamily, Rab type#IPR020849; Small GTPase superfamily, Ras type	SIN_1020472	IPR001806; Small GTPase superfamily#IPR002041; Ran GTPase#IPR003578; Small GTPase superfamily, Rho type#IPR003579; Small GTPase superfamily, Rab type#IPR020849; Small GTPase superfamily, Ras type
GSVIVT01007806001	IPR001025; Bromo adjacent homology (BAH) domain#IPR003617; Transcription elongation factor, TFIIS/CRSP70, N-terminal, sub-type#IPR017923; Transcription factor IIS, N-terminal	SIN_1020475	IPR001025; Bromo adjacent homology (BAH) domain#IPR003617; Transcription elongation factor, TFIIS/CRSP70, N-terminal, sub-type#IPR017923; Transcription factor IIS, N-terminal
GSVIVT01007807001	IPR010729; Ribosomal protein L47, mitochondrial	SIN_1020476	IPR010729; Ribosomal protein L47, mitochondrial
GSVIVT01007809001	IPR006043; Xanthine/uracil/vitamin C permease	SIN_1020477	IPR006043; Xanthine/uracil/vitamin C permease
GSVIVT01007810001	IPR025322; Protein of unknown function DUF4228, plant	SIN_1020478	IPR025322; Protein of unknown function DUF4228, plant
GSVIVT01007811001	IPR002885; Pentatricopeptide repeat	SIN_1020479	IPR002885; Pentatricopeptide repeat
GSVIVT01007812001	IPR001781; Zinc finger, LIM-type	SIN_1020480	IPR001781; Zinc finger, LIM-type
GSVIVT01007813001	NULL	SIN_1020481	NULL
GSVIVT01007816001	IPR012416; Calmodulin binding protein-like	SIN_1020492	IPR002213; UDP-glucuronosyl/UDP-glucosyltransferase#IPR012416; Calmodulin binding protein-like
GSVIVT01007818001	IPR001382; Glycoside hydrolase, family 47	SIN_1020494	IPR001382; Glycoside hydrolase, family 47
GSVIVT01007824001	IPR003682; rRNA small subunit methyltransferase G	SIN_1020499	IPR003682; rRNA small subunit methyltransferase G
GSVIVT01007830001	IPR001451; Bacterial transferase hexapeptide repeat#IPR005835; Nucleotidyl transferase	SIN_1020502	IPR001451; Bacterial transferase hexapeptide repeat#IPR005835; Nucleotidyl transferase
GSVIVT01007841001	IPR000719; Protein kinase domain#IPR000961; AGC-kinase, C-terminal#IPR002290; Serine/threonine- / dual specificity protein kinase, catalytic domain#IPR017892; Protein kinase, C-terminal#IPR020635; Tyrosine-protein kinase, catalytic domain	SIN_1020508	IPR000719; Protein kinase domain#IPR000961; AGC-kinase, C-terminal#IPR002290; Serine/threonine- / dual specificity protein kinase, catalytic domain#IPR017892; Protein kinase, C-terminal#IPR020635; Tyrosine-protein kinase, catalytic domain
GSVIVT01007843001	IPR001005; SANT/Myb domain#IPR017930; Myb domain	SIN_1020509	IPR001005; SANT/Myb domain#IPR017930; Myb domain
GSVIVT01007844001	IPR002625; Smr protein/MutS2 C-terminal#IPR002885; Pentatricopeptide repeat	SIN_1020510	IPR002625; Smr protein/MutS2 C-terminal#IPR002885; Pentatricopeptide repeat
GSVIVT01007845001	NULL	SIN_1020511	NULL
GSVIVT01007847001	NULL	SIN_1020512	NULL
GSVIVT01007850001	NULL	SIN_1017418	NULL
GSVIVT01007860001	IPR002921; Lipase, class 3	SIN_1020515	IPR002921; Lipase, class 3
GSVIVT01007873001	IPR012946; X8	SIN_1017433	IPR012946; X8
GSVIVT01007878001	IPR001128; Cytochrome P450#IPR002401; Cytochrome P450, E-class, group I	SIN_1017435	IPR001128; Cytochrome P450#IPR002401; Cytochrome P450, E-class, group I
GSVIVT01007880001	IPR001270; ClpA/B family#IPR003593; AAA+ ATPase domain#IPR003959; ATPase, AAA-type, core#IPR004176; Clp, N-terminal#IPR013093; ATPase, AAA-2#IPR019489; Clp ATPase, C-terminal	SIN_1017436	IPR001270; ClpA/B family#IPR003593; AAA+ ATPase domain#IPR003959; ATPase, AAA-type, core#IPR004176; Clp, N-terminal#IPR013093; ATPase, AAA-2#IPR019489; Clp ATPase, C-terminal
GSVIVT01007883001	IPR007149; Leo1-like protein	SIN_1017437	IPR007149; Leo1-like protein
GSVIVT01007885001	NULL	SIN_1017439	NULL
GSVIVT01007891001	IPR005351; Uncharacterised protein family UPF0139	SIN_1017444	IPR005351; Uncharacterised protein family UPF0139
GSVIVT01007898001	IPR002213; UDP-glucuronosyl/UDP-glucosyltransferase	SIN_1017445	IPR002213; UDP-glucuronosyl/UDP-glucosyltransferase
GSVIVT01007910001	IPR001732; UDP-glucose/GDP-mannose dehydrogenase, N-terminal#IPR014026; UDP-glucose/GDP-mannose dehydrogenase, dimerisation#IPR014027; UDP-glucose/GDP-mannose dehydrogenase, C-terminal	SIN_1017462	IPR001732; UDP-glucose/GDP-mannose dehydrogenase, N-terminal#IPR014026; UDP-glucose/GDP-mannose dehydrogenase, dimerisation#IPR014027; UDP-glucose/GDP-mannose dehydrogenase, C-terminal
GSVIVT01007912001	IPR001611; Leucine-rich repeat#IPR003591; Leucine-rich repeat, typical subtype#IPR025875; Leucine rich repeat 4	SIN_1017463	IPR001611; Leucine-rich repeat#IPR003591; Leucine-rich repeat, typical subtype#IPR025875; Leucine rich repeat 4
GSVIVT01007918001	IPR005199; Glycoside hydrolase, family 79	SIN_1017467	IPR005199; Glycoside hydrolase, family 79
GSVIVT01007933001	IPR000960; Flavin monooxygenase FMO#IPR020946; Flavin monooxygenase-like	SIN_1017468	IPR000960; Flavin monooxygenase FMO#IPR020946; Flavin monooxygenase-like
GSVIVT01007940001	IPR004518; NTP pyrophosphohydrolase MazG, putative catalytic core#IPR009039; EAR	SIN_1017469	IPR004518; NTP pyrophosphohydrolase MazG, putative catalytic core#IPR009039; EAR
GSVIVT01007952001	IPR008545; WEB family	SIN_1017471	IPR008545; WEB family
GSVIVT01007955001	IPR002711; HNH endonuclease	SIN_1017477	IPR002711; HNH endonuclease
GSVIVT01007956001	IPR000719; Protein kinase domain#IPR002290; Serine/threonine- / dual specificity protein kinase, catalytic domain#IPR020635; Tyrosine-protein kinase, catalytic domain	SIN_1017478	IPR000719; Protein kinase domain#IPR002290; Serine/threonine- / dual specificity protein kinase, catalytic domain#IPR020635; Tyrosine-protein kinase, catalytic domain
GSVIVT01007958001	IPR014020; Tensin phosphatase, C2 domain#IPR015425; Formin, FH2 domain#IPR027643; Formin-like family, viridiplantae	SIN_1017480	IPR014020; Tensin phosphatase, C2 domain#IPR015425; Formin, FH2 domain#IPR027643; Formin-like family, viridiplantae
GSVIVT01007961001	IPR001841; Zinc finger, RING-type#IPR003111; Peptidase S16, lon N-terminal#IPR019734; Tetratricopeptide repeat	SIN_1017483	IPR001841; Zinc finger, RING-type#IPR003111; Peptidase S16, lon N-terminal#IPR019734; Tetratricopeptide repeat
GSVIVT01007965001	IPR001789; Signal transduction response regulator, receiver domain#IPR010402; CCT domain	SIN_1017486	IPR001789; Signal transduction response regulator, receiver domain#IPR010402; CCT domain
GSVIVT01007971001	IPR006055; Exonuclease#IPR013520; Exonuclease, RNase T/DNA polymerase III	SIN_1017487	IPR006055; Exonuclease#IPR013520; Exonuclease, RNase T/DNA polymerase III
GSVIVT01007974001	IPR002885; Pentatricopeptide repeat	SIN_1002253	NULL
GSVIVT01007989001	IPR002100; Transcription factor, MADS-box	SIN_1001401	IPR002100; Transcription factor, MADS-box
GSVIVT01007999001	IPR021602; Protein of unknown function DUF3223	SIN_1016417	IPR021602; Protein of unknown function DUF3223
GSVIVT01008002001	IPR004263; Exostosin-like	SIN_1016415	IPR004263; Exostosin-like
GSVIVT01008003001	IPR003854; Gibberellin regulated protein	SIN_1016414	IPR003854; Gibberellin regulated protein
GSVIVT01008019001	IPR009349; Zinc finger, C2HC5-type	SIN_1016410	IPR009349; Zinc finger, C2HC5-type
GSVIVT01008021001	NULL	SIN_1016409	NULL
GSVIVT01008022001	IPR002164; Nucleosome assembly protein (NAP)	SIN_1016408	IPR002164; Nucleosome assembly protein (NAP)
GSVIVT01008023001	IPR005333; Transcription factor, TCP#IPR017887; Transcription factor TCP subgroup	SIN_1016406	IPR005333; Transcription factor, TCP#IPR017887; Transcription factor TCP subgroup
GSVIVT01008026001	IPR004345; TB2/DP1/HVA22-related protein	SIN_1016401	IPR004345; TB2/DP1/HVA22-related protein
GSVIVT01008030001	IPR004012; RUN#IPR011598; Myc-type, basic helix-loop-helix (bHLH) domain	SIN_1016392	IPR011598; Myc-type, basic helix-loop-helix (bHLH) domain
GSVIVT01008031001	IPR007528; RINT-1/TIP-1	SIN_1016391	IPR007528; RINT-1/TIP-1
GSVIVT01008034001	IPR011598; Myc-type, basic helix-loop-helix (bHLH) domain	SIN_1016390	IPR011598; Myc-type, basic helix-loop-helix (bHLH) domain
GSVIVT01008039001	IPR008183; Aldose 1-/Glucose-6-phosphate 1-epimerase#IPR015443; Aldose 1-epimerase	SIN_1016387	IPR008183; Aldose 1-/Glucose-6-phosphate 1-epimerase#IPR015443; Aldose 1-epimerase
GSVIVT01008040001	IPR003439; ABC transporter-like#IPR003593; AAA+ ATPase domain#IPR026082; ABC transporter A, ABCA	SIN_1016386	IPR003439; ABC transporter-like#IPR003593; AAA+ ATPase domain#IPR026082; ABC transporter A, ABCA
GSVIVT01008042001	IPR003439; ABC transporter-like#IPR003593; AAA+ ATPase domain#IPR026082; ABC transporter A, ABCA	SIN_1016385	IPR003439; ABC transporter-like#IPR003593; AAA+ ATPase domain#IPR026082; ABC transporter A, ABCA
GSVIVT01008044001	NULL	SIN_1016383	NULL
GSVIVT01008046001	IPR003657; DNA-binding WRKY	SIN_1016382	IPR003657; DNA-binding WRKY
GSVIVT01008047001	IPR015590; Aldehyde dehydrogenase domain	SIN_1016380	IPR015590; Aldehyde dehydrogenase domain
GSVIVT01008049001	NULL	SIN_1016379	NULL
GSVIVT01008050001	NULL	SIN_1016378	NULL
GSVIVT01008051001	IPR026314; YLP motif-containing protein 1	SIN_1016377	IPR026314; YLP motif-containing protein 1
GSVIVT01008052001	IPR004561; Isochorismate synthase#IPR015890; Chorismate binding, C-terminal	SIN_1016376	IPR004561; Isochorismate synthase#IPR015890; Chorismate binding, C-terminal
GSVIVT01008056001	IPR002068; Alpha crystallin/Hsp20 domain	SIN_1016375	IPR002068; Alpha crystallin/Hsp20 domain
GSVIVT01008058001	IPR000008; C2 calcium-dependent membrane targeting#IPR013583; Phosphoribosyltransferase C-terminal#IPR018029; C2 membrane targeting protein	SIN_1016374	IPR000008; C2 calcium-dependent membrane targeting#IPR013583; Phosphoribosyltransferase C-terminal#IPR018029; C2 membrane targeting protein
GSVIVT01008060001	IPR001107; Band 7 protein#IPR001972; Stomatin	SIN_1016373	IPR001107; Band 7 protein#IPR001972; Stomatin
GSVIVT01008062001	IPR000743; Glycoside hydrolase, family 28#IPR006626; Parallel beta-helix repeat	SIN_1016372	IPR000743; Glycoside hydrolase, family 28
GSVIVT01008068001	IPR002198; Short-chain dehydrogenase/reductase SDR#IPR002347; Glucose/ribitol dehydrogenase	SIN_1002260	IPR002198; Short-chain dehydrogenase/reductase SDR#IPR002347; Glucose/ribitol dehydrogenase
GSVIVT01008070001	IPR000719; Protein kinase domain#IPR002290; Serine/threonine- / dual specificity protein kinase, catalytic domain#IPR013210; Leucine-rich repeat-containing N-terminal, type 2#IPR020635; Tyrosine-protein kinase, catalytic domain	SIN_1002255	IPR000719; Protein kinase domain#IPR002290; Serine/threonine- / dual specificity protein kinase, catalytic domain#IPR013210; Leucine-rich repeat-containing N-terminal, type 2#IPR020635; Tyrosine-protein kinase, catalytic domain
GSVIVT01008073001	IPR000109; Proton-dependent oligopeptide transporter family	SIN_1002250	IPR000109; Proton-dependent oligopeptide transporter family
GSVIVT01008074001	IPR001757; Cation-transporting P-type ATPase#IPR004014; Cation-transporting P-type ATPase, N-terminal#IPR008250; P-type ATPase, A domain#IPR023214; HAD-like domain	SIN_1002249	IPR001757; Cation-transporting P-type ATPase#IPR004014; Cation-transporting P-type ATPase, N-terminal#IPR008250; P-type ATPase, A domain#IPR023214; HAD-like domain
GSVIVT01008076001	IPR001623; DnaJ domain#IPR002939; Chaperone DnaJ, C-terminal	SIN_1002246	IPR001623; DnaJ domain#IPR002939; Chaperone DnaJ, C-terminal
GSVIVT01008077001	IPR000719; Protein kinase domain#IPR002048; EF-hand domain#IPR002290; Serine/threonine- / dual specificity protein kinase, catalytic domain#IPR011992; EF-hand domain pair#IPR020635; Tyrosine-protein kinase, catalytic domain	SIN_1002245	IPR000719; Protein kinase domain#IPR002048; EF-hand domain#IPR002290; Serine/threonine- / dual specificity protein kinase, catalytic domain#IPR011992; EF-hand domain pair#IPR020635; Tyrosine-protein kinase, catalytic domain
GSVIVT01008078001	IPR002885; Pentatricopeptide repeat	SIN_1002241	IPR002625; Smr protein/MutS2 C-terminal#IPR002885; Pentatricopeptide repeat
GSVIVT01008079001	IPR001394; Ubiquitin carboxyl-terminal hydrolases family 2#IPR006865; Domain of unknown function DUF629#IPR006866; Domain of unknown function DUF627, N-terminal	SIN_1002240	IPR001394; Ubiquitin carboxyl-terminal hydrolases family 2#IPR006865; Domain of unknown function DUF629#IPR006866; Domain of unknown function DUF627, N-terminal
GSVIVT01008080001	IPR004883; Lateral organ boundaries, LOB	SIN_1002239	IPR004883; Lateral organ boundaries, LOB
GSVIVT01008082001	IPR012312; Haemerythrin/HHE cation-binding motif	SIN_1002238	IPR001841; Zinc finger, RING-type#IPR008913; Zinc finger, CHY-type#IPR012312; Haemerythrin/HHE cation-binding motif
GSVIVT01008085001	IPR019007; WW domain binding protein 11	SIN_1002236	IPR019007; WW domain binding protein 11
GSVIVT01008086001	IPR012938; Glucose/Sorbosone dehydrogenase	SIN_1002234	IPR012938; Glucose/Sorbosone dehydrogenase
GSVIVT01008087001	IPR004022; DDT domain	SIN_1002232	IPR004022; DDT domain
GSVIVT01008090001	IPR001005; SANT/Myb domain#IPR017930; Myb domain	SIN_1002228	IPR001005; SANT/Myb domain#IPR017877; Myb-like domain#IPR017930; Myb domain
GSVIVT01008091001	NULL	SIN_1002225	NULL
GSVIVT01008092001	IPR001372; Dynein light chain, type 1/2	SIN_1002224	IPR001372; Dynein light chain, type 1/2
GSVIVT01008093001	IPR011598; Myc-type, basic helix-loop-helix (bHLH) domain	SIN_1002220	IPR011598; Myc-type, basic helix-loop-helix (bHLH) domain
GSVIVT01008095001	IPR002698; 5-formyltetrahydrofolate cyclo-ligase	SIN_1020506	IPR002698; 5-formyltetrahydrofolate cyclo-ligase#IPR003425; Uncharacterised protein family Ycf19
GSVIVT01008395001	IPR001005; SANT/Myb domain#IPR001680; WD40 repeat#IPR017877; Myb-like domain#IPR017930; Myb domain#IPR017986; WD40-repeat-containing domain#IPR020472; G-protein beta WD-40 repeat	SIN_1017350	IPR001680; WD40 repeat#IPR017986; WD40-repeat-containing domain#IPR020472; G-protein beta WD-40 repeat
GSVIVT01008397001	IPR006084; XPG/Rad2 endonuclease#IPR006086; XPG-I domain#IPR008918; Helix-hairpin-helix motif, class 2#IPR013026; Tetratricopeptide repeat-containing domain#IPR019734; Tetratricopeptide repeat	SIN_1017335	IPR006084; XPG/Rad2 endonuclease#IPR006085; XPG N-terminal#IPR006086; XPG-I domain#IPR008918; Helix-hairpin-helix motif, class 2
GSVIVT01008399001	IPR001680; WD40 repeat#IPR017986; WD40-repeat-containing domain	SIN_1017334	IPR001680; WD40 repeat#IPR017986; WD40-repeat-containing domain
GSVIVT01008404001	IPR008914; Phosphatidylethanolamine-binding protein PEBP	SIN_1017333	IPR008914; Phosphatidylethanolamine-binding protein PEBP
GSVIVT01008406001	IPR001117; Multicopper oxidase, type 1#IPR011707; Multicopper oxidase, type 3	SIN_1017332	IPR001117; Multicopper oxidase, type 1#IPR011706; Multicopper oxidase, type 2#IPR011707; Multicopper oxidase, type 3
GSVIVT01008429001	IPR013216; Methyltransferase type 11#IPR025771; Phosphoethanolamine N-methyltransferase	SIN_1017330	IPR013216; Methyltransferase type 11#IPR025771; Phosphoethanolamine N-methyltransferase
GSVIVT01008444001	IPR001876; Zinc finger, RanBP2-type	SIN_1017327	NULL
GSVIVT01008448001	IPR006597; Sel1-like#IPR019734; Tetratricopeptide repeat	SIN_1017326	IPR006597; Sel1-like
GSVIVT01008450001	IPR008183; Aldose 1-/Glucose-6-phosphate 1-epimerase#IPR015443; Aldose 1-epimerase	SIN_1017324	IPR008183; Aldose 1-/Glucose-6-phosphate 1-epimerase#IPR015443; Aldose 1-epimerase
GSVIVT01008461001	IPR000771; Ketose-bisphosphate aldolase, class-II#IPR006115; 6-phosphogluconate dehydrogenase, NADP-binding#IPR010737; Protein of unknown function, DUF1537#IPR015815; Hydroxy monocarboxylic acid anion dehydrogenase, HIBADH-type	SIN_1017323	IPR000771; Ketose-bisphosphate aldolase, class-II#IPR006115; 6-phosphogluconate dehydrogenase, NADP-binding#IPR010737; Protein of unknown function, DUF1537#IPR015815; Hydroxy monocarboxylic acid anion dehydrogenase, HIBADH-type
GSVIVT01008490001	IPR003029; Ribosomal protein S1, RNA-binding domain	SIN_1017317	IPR003029; Ribosomal protein S1, RNA-binding domain
GSVIVT01008492001	IPR001487; Bromodomain#IPR027353; NET domain	SIN_1017312	IPR001487; Bromodomain#IPR027353; NET domain
GSVIVT01008496001	IPR021924; Protein of unknown function DUF3537	SIN_1017311	IPR021924; Protein of unknown function DUF3537
GSVIVT01008509001	IPR000719; Protein kinase domain#IPR001611; Leucine-rich repeat#IPR002290; Serine/threonine- / dual specificity protein kinase, catalytic domain#IPR003591; Leucine-rich repeat, typical subtype#IPR020635; Tyrosine-protein kinase, catalytic domain	SIN_1017309	IPR000719; Protein kinase domain#IPR001245; Serine-threonine/tyrosine-protein kinase catalytic domain#IPR001611; Leucine-rich repeat#IPR002290; Serine/threonine- / dual specificity protein kinase, catalytic domain#IPR003591; Leucine-rich repeat, typical subtype#IPR020635; Tyrosine-protein kinase, catalytic domain
GSVIVT01008515001	IPR001279; Beta-lactamase-like#IPR004613; Ribonuclease J#IPR007528; RINT-1/TIP-1#IPR011108; RNA-metabolising metallo-beta-lactamase#IPR017877; Myb-like domain	SIN_1017304	IPR001279; Beta-lactamase-like#IPR004613; Ribonuclease J#IPR011108; RNA-metabolising metallo-beta-lactamase#IPR017877; Myb-like domain
GSVIVT01008533001	IPR003034; SAP domain#IPR018276; Ubiquitin ligase, Det1/DDB1-complexing	SIN_1022153	IPR003034; SAP domain#IPR018276; Ubiquitin ligase, Det1/DDB1-complexing
GSVIVT01008534001	IPR000644; CBS domain	SIN_1022152	IPR000644; CBS domain
GSVIVT01008535001	IPR004140; Exocyst complex protein Exo70	SIN_1022151	IPR004140; Exocyst complex protein Exo70
GSVIVT01008557001	IPR001810; F-box domain#IPR019494; FIST C domain	SIN_1022150	IPR001810; F-box domain#IPR019494; FIST C domain
GSVIVT01008560001	IPR002100; Transcription factor, MADS-box#IPR002487; Transcription factor, K-box	SIN_1022147	IPR002100; Transcription factor, MADS-box#IPR002487; Transcription factor, K-box
GSVIVT01008562001	IPR000270; Phox/Bem1p#IPR000644; CBS domain	SIN_1022145	IPR000270; Phox/Bem1p#IPR000644; CBS domain
GSVIVT01008566001	NULL	SIN_1022142	NULL
GSVIVT01008573001	IPR006121; Heavy metal-associated domain, HMA	SIN_1022134	IPR006121; Heavy metal-associated domain, HMA
GSVIVT01008575001	IPR002864; Acyl-ACP thioesterase	SIN_1022133	IPR002864; Acyl-ACP thioesterase
GSVIVT01008576001	IPR004345; TB2/DP1/HVA22-related protein	SIN_1022132	IPR004345; TB2/DP1/HVA22-related protein
GSVIVT01008578001	IPR002198; Short-chain dehydrogenase/reductase SDR#IPR002347; Glucose/ribitol dehydrogenase	SIN_1022131	IPR002198; Short-chain dehydrogenase/reductase SDR#IPR002347; Glucose/ribitol dehydrogenase#IPR020842; Polyketide synthase/Fatty acid synthase, KR
GSVIVT01008582001	IPR013894; Domain of unknown function DUF1767	SIN_1022129	IPR013894; Domain of unknown function DUF1767
GSVIVT01008584001	IPR001005; SANT/Myb domain#IPR007526; SWIRM domain#IPR017884; SANT domain	SIN_1022127	IPR001005; SANT/Myb domain#IPR007526; SWIRM domain#IPR017884; SANT domain
GSVIVT01008586001	IPR003480; Transferase#IPR014876; DEK, C-terminal	SIN_1022126	NULL
GSVIVT01008587001	NULL	SIN_1022123	NULL
GSVIVT01008595001	IPR004316; SWEET sugar transporter	SIN_1022120	IPR004316; SWEET sugar transporter
GSVIVT01008599001	IPR001594; Zinc finger, DHHC-type, palmitoyltransferase	SIN_1022115	IPR001594; Zinc finger, DHHC-type, palmitoyltransferase
GSVIVT01008613001	IPR000719; Protein kinase domain#IPR002290; Serine/threonine- / dual specificity protein kinase, catalytic domain#IPR020635; Tyrosine-protein kinase, catalytic domain	SIN_1022104	IPR000719; Protein kinase domain#IPR002290; Serine/threonine- / dual specificity protein kinase, catalytic domain#IPR020635; Tyrosine-protein kinase, catalytic domain
GSVIVT01008619001	IPR000225; Armadillo	SIN_1022102	IPR000225; Armadillo
GSVIVT01008621001	IPR004839; Aminotransferase, class I/classII	SIN_1022100	IPR004839; Aminotransferase, class I/classII
GSVIVT01008623001	IPR001660; Sterile alpha motif domain#IPR021129; Sterile alpha motif, type 1	SIN_1022099	IPR001660; Sterile alpha motif domain#IPR011510; Sterile alpha motif, type 2
GSVIVT01008625001	IPR001675; Glycosyl transferase, family 29	SIN_1022098	IPR001675; Glycosyl transferase, family 29
GSVIVT01008626001	IPR004907; ATPase, V1 complex, subunit C	SIN_1022097	IPR004907; ATPase, V1 complex, subunit C
GSVIVT01008628001	IPR011598; Myc-type, basic helix-loop-helix (bHLH) domain	SIN_1022096	IPR011598; Myc-type, basic helix-loop-helix (bHLH) domain
GSVIVT01008631001	NULL	SIN_1022055	NULL
GSVIVT01008632001	IPR001563; Peptidase S10, serine carboxypeptidase	SIN_1022054	IPR001563; Peptidase S10, serine carboxypeptidase
GSVIVT01008633001	IPR000340; Dual specificity phosphatase, catalytic domain#IPR000387; Protein-tyrosine/Dual specificity phosphatase#IPR015275; Actin-fragmin kinase, catalytic domain#IPR020422; Dual specificity phosphatase, subgroup, catalytic domain#IPR024950; Dual specificity phosphatase	SIN_1022051	IPR000340; Dual specificity phosphatase, catalytic domain#IPR000387; Protein-tyrosine/Dual specificity phosphatase#IPR015275; Actin-fragmin kinase, catalytic domain#IPR020422; Dual specificity phosphatase, subgroup, catalytic domain#IPR024950; Dual specificity phosphatase
GSVIVT01008636001	IPR001270; ClpA/B family#IPR001943; UVR domain#IPR003593; AAA+ ATPase domain#IPR003959; ATPase, AAA-type, core#IPR004176; Clp, N-terminal#IPR013093; ATPase, AAA-2	SIN_1022050	IPR001270; ClpA/B family#IPR001943; UVR domain#IPR003593; AAA+ ATPase domain#IPR003959; ATPase, AAA-type, core#IPR004176; Clp, N-terminal#IPR013093; ATPase, AAA-2#IPR019489; Clp ATPase, C-terminal
GSVIVT01008637001	IPR011598; Myc-type, basic helix-loop-helix (bHLH) domain	SIN_1022049	IPR011598; Myc-type, basic helix-loop-helix (bHLH) domain
GSVIVT01008639001	IPR003311; AUX/IAA protein#IPR003340; B3 DNA binding domain#IPR010525; Auxin response factor#IPR011525; Aux/IAA-ARF-dimerisation	SIN_1022048	IPR003311; AUX/IAA protein#IPR003340; B3 DNA binding domain#IPR010525; Auxin response factor#IPR011525; Aux/IAA-ARF-dimerisation
GSVIVT01008647001	IPR001680; WD40 repeat#IPR017986; WD40-repeat-containing domain	SIN_1022044	IPR001680; WD40 repeat#IPR017986; WD40-repeat-containing domain
GSVIVT01008649001	IPR001471; AP2/ERF domain	SIN_1022039	IPR001471; AP2/ERF domain
GSVIVT01008675001	IPR008479; Protein of unknown function DUF760	SIN_1013381	IPR008479; Protein of unknown function DUF760
GSVIVT01008676001	IPR019378; GDP-fucose protein O-fucosyltransferase	SIN_1013382	IPR019378; GDP-fucose protein O-fucosyltransferase
GSVIVT01008680001	IPR001680; WD40 repeat#IPR017986; WD40-repeat-containing domain	SIN_1013383	IPR001680; WD40 repeat#IPR017986; WD40-repeat-containing domain
GSVIVT01008681001	NULL	SIN_1013385	NULL
GSVIVT01008683001	IPR004320; Protein of unknown function DUF241, plant	SIN_1013386	IPR004320; Protein of unknown function DUF241, plant
GSVIVT01008685001	IPR000719; Protein kinase domain#IPR001245; Serine-threonine/tyrosine-protein kinase catalytic domain#IPR002290; Serine/threonine- / dual specificity protein kinase, catalytic domain#IPR020635; Tyrosine-protein kinase, catalytic domain	SIN_1013387	IPR000719; Protein kinase domain#IPR001245; Serine-threonine/tyrosine-protein kinase catalytic domain#IPR002290; Serine/threonine- / dual specificity protein kinase, catalytic domain#IPR020635; Tyrosine-protein kinase, catalytic domain
GSVIVT01008686001	IPR000642; Peptidase M41#IPR003593; AAA+ ATPase domain#IPR003959; ATPase, AAA-type, core	SIN_1013388	IPR000642; Peptidase M41#IPR003593; AAA+ ATPase domain#IPR003959; ATPase, AAA-type, core
GSVIVT01008688001	IPR005269; Cytokinin riboside 5'-monophosphate phosphoribohydrolase LOG	SIN_1007388	IPR005269; Cytokinin riboside 5'-monophosphate phosphoribohydrolase LOG
GSVIVT01008694001	IPR000873; AMP-dependent synthetase/ligase#IPR025110; AMP-binding enzyme C-terminal domain	SIN_1007390	IPR000873; AMP-dependent synthetase/ligase#IPR025110; AMP-binding enzyme C-terminal domain
GSVIVT01008696001	IPR013057; Amino acid transporter, transmembrane	SIN_1007392	IPR013057; Amino acid transporter, transmembrane
GSVIVT01008700001	IPR006823; Neutral/alkaline nonlysosomal ceramidase	SIN_1007394	IPR006823; Neutral/alkaline nonlysosomal ceramidase
GSVIVT01008701001	IPR002085; Alcohol dehydrogenase superfamily, zinc-type#IPR013149; Alcohol dehydrogenase, C-terminal#IPR013154; Alcohol dehydrogenase GroES-like	SIN_1007398	IPR002085; Alcohol dehydrogenase superfamily, zinc-type#IPR013149; Alcohol dehydrogenase, C-terminal#IPR013154; Alcohol dehydrogenase GroES-like
GSVIVT01008706001	IPR003480; Transferase#IPR013025; Ribosomal protein L25/L23	SIN_1007400	NULL
GSVIVT01008708001	IPR002423; Chaperonin Cpn60/TCP-1#IPR012716; T-complex protein 1, beta subunit#IPR017998; Chaperone tailless complex polypeptide 1 (TCP-1)	SIN_1007402	IPR002423; Chaperonin Cpn60/TCP-1#IPR012716; T-complex protein 1, beta subunit#IPR017998; Chaperone tailless complex polypeptide 1 (TCP-1)
GSVIVT01008709001	IPR002539; MaoC-like domain#IPR027090; Enoyl-CoA hydratase 2	SIN_1007403	IPR027090; Enoyl-CoA hydratase 2
GSVIVT01008710001	NULL	SIN_1007405	NULL
GSVIVT01008711001	IPR001375; Peptidase S9, prolyl oligopeptidase, catalytic domain#IPR002470; Peptidase S9A, prolyl oligopeptidase#IPR004106; Peptidase S9A/B/C, oligopeptidase, N-terminal beta-propeller	SIN_1007407	IPR001375; Peptidase S9, prolyl oligopeptidase, catalytic domain#IPR002470; Peptidase S9A, prolyl oligopeptidase#IPR004106; Peptidase S9A/B/C, oligopeptidase, N-terminal beta-propeller
GSVIVT01008714001	IPR006046; Alpha amylase#IPR006047; Glycosyl hydrolase, family 13, catalytic domain#IPR006589; Glycosyl hydrolase, family 13, subfamily, catalytic domain#IPR012850; Alpha-amylase, C-terminal beta-sheet#IPR015902; Glycoside hydrolase, family 13	SIN_1007408	IPR006046; Alpha amylase#IPR006047; Glycosyl hydrolase, family 13, catalytic domain#IPR006589; Glycosyl hydrolase, family 13, subfamily, catalytic domain#IPR012850; Alpha-amylase, C-terminal beta-sheet#IPR015902; Glycoside hydrolase, family 13
GSVIVT01008716001	IPR001406; Pseudouridine synthase I, TruA#IPR020097; Pseudouridine synthase I, TruA, alpha/beta domain	SIN_1007409	IPR001406; Pseudouridine synthase I, TruA#IPR020097; Pseudouridine synthase I, TruA, alpha/beta domain
GSVIVT01008718001	IPR001251; CRAL-TRIO domain	SIN_1007411	IPR001251; CRAL-TRIO domain
GSVIVT01008766001	IPR002014; VHS#IPR004152; GAT#IPR018205; VHS subgroup	SIN_1013287	IPR002014; VHS#IPR004152; GAT#IPR018205; VHS subgroup
GSVIVT01008783001	NULL	SIN_1013283	NULL
GSVIVT01008797001	IPR004159; Putative S-adenosyl-L-methionine-dependent methyltransferase	SIN_1013274	IPR004159; Putative S-adenosyl-L-methionine-dependent methyltransferase
GSVIVT01008800001	NULL	SIN_1013270	NULL
GSVIVT01008802001	IPR000571; Zinc finger, CCCH-type	SIN_1013269	IPR000571; Zinc finger, CCCH-type
GSVIVT01008803001	IPR000719; Protein kinase domain#IPR002290; Serine/threonine- / dual specificity protein kinase, catalytic domain#IPR006016; UspA#IPR020635; Tyrosine-protein kinase, catalytic domain	SIN_1013268	IPR000719; Protein kinase domain#IPR002290; Serine/threonine- / dual specificity protein kinase, catalytic domain#IPR020635; Tyrosine-protein kinase, catalytic domain
GSVIVT01008804001	IPR004045; Glutathione S-transferase, N-terminal#IPR004046; Glutathione S-transferase, C-terminal#IPR017933; Glutathione S-transferase/chloride channel, C-terminal	SIN_1013267	IPR004045; Glutathione S-transferase, N-terminal#IPR004046; Glutathione S-transferase, C-terminal#IPR017933; Glutathione S-transferase/chloride channel, C-terminal
GSVIVT01008805001	IPR001214; SET domain#IPR003616; Post-SET domain#IPR006560; AWS#IPR011124; Zinc finger, CW-type	SIN_1013266	IPR001214; SET domain#IPR003616; Post-SET domain#IPR006560; AWS#IPR011124; Zinc finger, CW-type
GSVIVT01008808001	IPR014840; Hpc2-related domain#IPR026949; Ubinuclein/Yemanuclein	SIN_1013261	IPR014840; Hpc2-related domain#IPR026949; Ubinuclein/Yemanuclein
GSVIVT01008811001	IPR005123; Oxoglutarate/iron-dependent dioxygenase#IPR026992; Non-haem dioxygenase N-terminal domain	SIN_1013258	IPR005123; Oxoglutarate/iron-dependent dioxygenase#IPR026992; Non-haem dioxygenase N-terminal domain
GSVIVT01008820001	IPR013057; Amino acid transporter, transmembrane	SIN_1013255	IPR013057; Amino acid transporter, transmembrane
GSVIVT01008822001	IPR011659; WD40-like Beta Propeller	SIN_1013254	IPR011659; WD40-like Beta Propeller
GSVIVT01008825001	IPR003593; AAA+ ATPase domain#IPR003959; ATPase, AAA-type, core#IPR013748; Replication factor C, C-terminal domain	SIN_1013253	IPR003593; AAA+ ATPase domain#IPR003959; ATPase, AAA-type, core#IPR013748; Replication factor C, C-terminal domain
GSVIVT01008827001	IPR001046; Natural resistance-associated macrophage like	SIN_1013251	IPR001046; Natural resistance-associated macrophage like
GSVIVT01008832001	IPR003265; HhH-GPD domain	SIN_1013248	IPR003265; HhH-GPD domain#IPR012904; 8-oxoguanine DNA glycosylase, N-terminal
GSVIVT01008835001	IPR000922; D-galactoside/L-rhamnose binding SUEL lectin domain#IPR001944; Glycoside hydrolase, family 35	SIN_1013247	IPR000922; D-galactoside/L-rhamnose binding SUEL lectin domain#IPR001944; Glycoside hydrolase, family 35#IPR025300; Beta-galactosidase jelly roll domain
GSVIVT01008836001	IPR001353; Proteasome, subunit alpha/beta#IPR023333; Proteasome B-type subunit	SIN_1013246	IPR001353; Proteasome, subunit alpha/beta#IPR023333; Proteasome B-type subunit
GSVIVT01008837001	NULL	SIN_1013245	NULL
GSVIVT01008839001	IPR003441; NAC domain	SIN_1013244	IPR003441; NAC domain
GSVIVT01008840001	IPR000008; C2 calcium-dependent membrane targeting#IPR000225; Armadillo#IPR018029; C2 membrane targeting protein	SIN_1013243	IPR000008; C2 calcium-dependent membrane targeting#IPR000225; Armadillo#IPR018029; C2 membrane targeting protein
GSVIVT01008844001	IPR001461; Peptidase A1	SIN_1013242	IPR001461; Peptidase A1
GSVIVT01008845001	IPR012394; Aldehyde dehydrogenase NAD(P)-dependent#IPR015590; Aldehyde dehydrogenase domain	SIN_1013240	IPR012394; Aldehyde dehydrogenase NAD(P)-dependent#IPR015590; Aldehyde dehydrogenase domain
GSVIVT01008847001	IPR006867; Domain of unknown function DUF632#IPR006868; Domain of unknown function DUF630	SIN_1013239	IPR006867; Domain of unknown function DUF632#IPR006868; Domain of unknown function DUF630
GSVIVT01008848001	IPR005746; Thioredoxin#IPR012336; Thioredoxin-like fold#IPR013766; Thioredoxin domain	SIN_1013238	IPR005746; Thioredoxin#IPR012336; Thioredoxin-like fold#IPR013766; Thioredoxin domain
GSVIVT01008851001	IPR001731; Porphobilinogen synthase	SIN_1013237	IPR001731; Porphobilinogen synthase
GSVIVT01008852001	IPR002933; Peptidase M20	SIN_1013236	IPR002933; Peptidase M20
GSVIVT01008862001	IPR013626; Pheophorbide a oxygenase#IPR017941; Rieske [2Fe-2S] iron-sulphur domain	SIN_1013233	IPR013626; Pheophorbide a oxygenase#IPR017941; Rieske [2Fe-2S] iron-sulphur domain
GSVIVT01008867001	NULL	SIN_1013232	NULL
GSVIVT01008871001	NULL	SIN_1013231	NULL
GSVIVT01008872001	IPR000873; AMP-dependent synthetase/ligase	SIN_1013230	IPR000873; AMP-dependent synthetase/ligase
GSVIVT01008876001	NULL	SIN_1013227	NULL
GSVIVT01008877001	NULL	SIN_1013225	NULL
GSVIVT01008878001	IPR000620; Drug/metabolite transporter#IPR004853; Triose-phosphate transporter domain	SIN_1013224	IPR000620; Drug/metabolite transporter#IPR004853; Triose-phosphate transporter domain
GSVIVT01008879001	IPR006016; UspA	SIN_1013223	IPR006016; UspA
GSVIVT01008880001	NULL	SIN_1013222	IPR003593; AAA+ ATPase domain
GSVIVT01008888001	IPR000620; Drug/metabolite transporter	SIN_1013219	IPR000620; Drug/metabolite transporter
GSVIVT01008896001	IPR007214; YbaK/aminoacyl-tRNA synthetase-associated domain	SIN_1013216	IPR007214; YbaK/aminoacyl-tRNA synthetase-associated domain
GSVIVT01008901001	IPR005202; Transcription factor GRAS	SIN_1013214	IPR005202; Transcription factor GRAS
GSVIVT01008902001	NULL	SIN_1013205	NULL
GSVIVT01008909001	IPR024491; Selenoprotein SelK/SelG	SIN_1013194	IPR024491; Selenoprotein SelK/SelG
GSVIVT01008914001	IPR005123; Oxoglutarate/iron-dependent dioxygenase#IPR026992; Non-haem dioxygenase N-terminal domain	SIN_1017088	IPR005123; Oxoglutarate/iron-dependent dioxygenase#IPR026992; Non-haem dioxygenase N-terminal domain
GSVIVT01008915001	IPR003691; CrcB homologue	SIN_1017089	IPR003691; CrcB homologue
GSVIVT01008917001	IPR013057; Amino acid transporter, transmembrane	SIN_1017093	IPR013057; Amino acid transporter, transmembrane
GSVIVT01008919001	IPR005375; Ubiquitin-fold modifier 1	SIN_1017096	IPR005375; Ubiquitin-fold modifier 1
GSVIVT01008921001	IPR019378; GDP-fucose protein O-fucosyltransferase	SIN_1017097	IPR019378; GDP-fucose protein O-fucosyltransferase
GSVIVT01008925001	IPR007087; Zinc finger, C2H2	SIN_1017098	IPR007087; Zinc finger, C2H2
GSVIVT01008926001	IPR000719; Protein kinase domain#IPR002290; Serine/threonine- / dual specificity protein kinase, catalytic domain#IPR020635; Tyrosine-protein kinase, catalytic domain	SIN_1017101	IPR000719; Protein kinase domain#IPR002290; Serine/threonine- / dual specificity protein kinase, catalytic domain#IPR020635; Tyrosine-protein kinase, catalytic domain
GSVIVT01008929001	IPR003142; Biotin protein ligase, C-terminal#IPR004143; Biotin/lipoate A/B protein ligase#IPR004408; Biotin--acetyl-CoA-carboxylase ligase	SIN_1017102	IPR004143; Biotin/lipoate A/B protein ligase#IPR004408; Biotin--acetyl-CoA-carboxylase ligase
GSVIVT01008930001	IPR000648; Oxysterol-binding protein#IPR001849; Pleckstrin homology domain	SIN_1017103	IPR000648; Oxysterol-binding protein#IPR001849; Pleckstrin homology domain
GSVIVT01008931001	IPR002498; Phosphatidylinositol-4-phosphate 5-kinase, core#IPR003409; MORN motif#IPR016034; Phosphatidylinositol-4-phosphate 5-kinase, core, subgroup#IPR023610; Phosphatidylinositol-4-phosphate 5-kinase	SIN_1017105	IPR002498; Phosphatidylinositol-4-phosphate 5-kinase, core#IPR003409; MORN motif#IPR016034; Phosphatidylinositol-4-phosphate 5-kinase, core, subgroup#IPR023610; Phosphatidylinositol-4-phosphate 5-kinase
GSVIVT01008932001	IPR007201; RNA recognition motif 2	SIN_1017106	IPR007201; RNA recognition motif 2
GSVIVT01008933001	IPR001892; Ribosomal protein S13	SIN_1017107	IPR001892; Ribosomal protein S13
GSVIVT01008935001	IPR000572; Oxidoreductase, molybdopterin-binding domain#IPR001199; Cytochrome b5-like heme/steroid binding domain#IPR001433; Oxidoreductase FAD/NAD(P)-binding#IPR005066; Moybdenum cofactor oxidoreductase, dimerisation#IPR008335; Eukaryotic molybdopterin oxidoreductase	SIN_1017109	IPR000572; Oxidoreductase, molybdopterin-binding domain#IPR001199; Cytochrome b5-like heme/steroid binding domain#IPR001433; Oxidoreductase FAD/NAD(P)-binding#IPR001709; Flavoprotein pyridine nucleotide cytochrome reductase#IPR001834; NADH:cytochrome b5 reductase (CBR)#IPR005066; Moybdenum cofactor oxidoreductase, dimerisation#IPR008333; Oxidoreductase, FAD-binding domain#IPR008335; Eukaryotic mo…
GSVIVT01008941001	NULL	SIN_1017116	NULL
GSVIVT01008943001	IPR007919; Uncharacterised protein family UPF0220	SIN_1017120	IPR007919; Uncharacterised protein family UPF0220
GSVIVT01008944001	IPR001965; Zinc finger, PHD-type#IPR019787; Zinc finger, PHD-finger	SIN_1017121	IPR001965; Zinc finger, PHD-type#IPR019787; Zinc finger, PHD-finger
GSVIVT01008945001	IPR000953; Chromo domain/shadow#IPR002717; MOZ/SAS-like protein#IPR025995; RNA binding activity-knot of a chromodomain	SIN_1017125	IPR000953; Chromo domain/shadow#IPR002717; MOZ/SAS-like protein#IPR025995; RNA binding activity-knot of a chromodomain
GSVIVT01008947001	IPR003123; Vacuolar sorting protein 9#IPR013995; Vacuolar sorting protein 9, subgroup	SIN_1017127	IPR003123; Vacuolar sorting protein 9#IPR013995; Vacuolar sorting protein 9, subgroup
GSVIVT01008949001	IPR003307; W2 domain	SIN_1017130	IPR002735; Translation initiation factor IF2/IF5#IPR003307; W2 domain
GSVIVT01008955001	NULL	SIN_1017133	NULL
GSVIVT01008960001	IPR004827; Basic-leucine zipper domain#IPR025422; Transcription factor TGA like domain	SIN_1017084	IPR004827; Basic-leucine zipper domain#IPR025422; Transcription factor TGA like domain
GSVIVT01008963001	IPR018791; UV radiation resistance protein/autophagy-related protein 14	SIN_1017081	IPR018791; UV radiation resistance protein/autophagy-related protein 14
GSVIVT01008964001	NULL	SIN_1017080	NULL
GSVIVT01008965001	IPR002885; Pentatricopeptide repeat	SIN_1017076	IPR002885; Pentatricopeptide repeat
GSVIVT01008970001	IPR019448; EEIG1/EHBP1 N-terminal domain	SIN_1017074	IPR019448; EEIG1/EHBP1 N-terminal domain
GSVIVT01008972001	IPR019955; Ubiquitin supergroup	SIN_1017073	IPR019955; Ubiquitin supergroup
GSVIVT01008978001	IPR001461; Peptidase A1	SIN_1017069	IPR001461; Peptidase A1
GSVIVT01008979001	IPR006121; Heavy metal-associated domain, HMA	SIN_1017068	IPR006121; Heavy metal-associated domain, HMA
GSVIVT01008983001	NULL	SIN_1017067	NULL
GSVIVT01008985001	IPR002645; STAS domain#IPR011547; Sulphate transporter	SIN_1017064	IPR002645; STAS domain#IPR011547; Sulphate transporter
GSVIVT01008990001	IPR006073; GTP binding domain#IPR018948; GTP-binding protein TrmE, N-terminal#IPR025867; tRNA modification GTPase MnmE C-terminal domain	SIN_1017059	IPR006073; GTP binding domain#IPR018948; GTP-binding protein TrmE, N-terminal#IPR025867; tRNA modification GTPase MnmE C-terminal domain
GSVIVT01009005001	IPR001680; WD40 repeat#IPR017986; WD40-repeat-containing domain	SIN_1017045	IPR001680; WD40 repeat#IPR017986; WD40-repeat-containing domain
GSVIVT01009021001	IPR001464; Annexin#IPR009118; Annexin, plant#IPR018502; Annexin repeat	SIN_1017026	IPR001464; Annexin#IPR009118; Annexin, plant#IPR018502; Annexin repeat
GSVIVT01009037001	IPR000308; 14-3-3 protein#IPR023410; 14-3-3 domain	SIN_1017003	IPR000308; 14-3-3 protein#IPR023410; 14-3-3 domain
GSVIVT01009079001	IPR002016; Haem peroxidase, plant/fungal/bacterial#IPR002207; Plant ascorbate peroxidase	SIN_1017000	IPR002016; Haem peroxidase, plant/fungal/bacterial#IPR002207; Plant ascorbate peroxidase
GSVIVT01009085001	IPR028091; FAM91, N-terminal domain#IPR028093; FAM91#IPR028097; FAM91, C-terminal domain	SIN_1016997	IPR028091; FAM91, N-terminal domain#IPR028093; FAM91#IPR028097; FAM91, C-terminal domain
GSVIVT01009087001	IPR004193; Glycoside hydrolase, family 13, N-terminal#IPR006047; Glycosyl hydrolase, family 13, catalytic domain#IPR006589; Glycosyl hydrolase, family 13, subfamily, catalytic domain#IPR015902; Glycoside hydrolase, family 13	SIN_1016996	IPR004193; Glycoside hydrolase, family 13, N-terminal#IPR006047; Glycosyl hydrolase, family 13, catalytic domain#IPR006589; Glycosyl hydrolase, family 13, subfamily, catalytic domain#IPR015902; Glycoside hydrolase, family 13
GSVIVT01009117001	IPR001305; Heat shock protein DnaJ, cysteine-rich domain#IPR001623; DnaJ domain#IPR002939; Chaperone DnaJ, C-terminal	SIN_1016994	IPR001305; Heat shock protein DnaJ, cysteine-rich domain#IPR001623; DnaJ domain#IPR002939; Chaperone DnaJ, C-terminal
GSVIVT01009276001	IPR001544; Aminotransferase, class IV#IPR005786; Branched-chain amino acid aminotransferase II	SIN_1023910	IPR001544; Aminotransferase, class IV#IPR005786; Branched-chain amino acid aminotransferase II
GSVIVT01009301001	NULL	SIN_1023947	NULL
GSVIVT01009307001	IPR019141; Protein of unknown function DUF2045	SIN_1023951	IPR019141; Protein of unknown function DUF2045
GSVIVT01009311001	NULL	SIN_1023952	NULL
GSVIVT01009315001	IPR003386; Lecithin:cholesterol/phospholipid:diacylglycerol acyltransferase	SIN_1023954	IPR003386; Lecithin:cholesterol/phospholipid:diacylglycerol acyltransferase#IPR005607; BSD
GSVIVT01009317001	NULL	SIN_1023955	NULL
GSVIVT01009343001	IPR013026; Tetratricopeptide repeat-containing domain#IPR013105; Tetratricopeptide TPR2#IPR019734; Tetratricopeptide repeat	SIN_1023961	IPR001440; Tetratricopeptide TPR-1#IPR013026; Tetratricopeptide repeat-containing domain#IPR019734; Tetratricopeptide repeat
GSVIVT01009356001	IPR000504; RNA recognition motif domain#IPR012921; Spen paralogue and orthologue SPOC, C-terminal	SIN_1023974	IPR000504; RNA recognition motif domain
GSVIVT01009361001	IPR007573; Protein of unknown function DUF566	SIN_1023977	IPR007573; Protein of unknown function DUF566
GSVIVT01009362001	NULL	SIN_1023979	NULL
GSVIVT01009363001	NULL	SIN_1023980	NULL
GSVIVT01009366001	IPR000719; Protein kinase domain#IPR002290; Serine/threonine- / dual specificity protein kinase, catalytic domain#IPR020635; Tyrosine-protein kinase, catalytic domain	SIN_1023982	IPR000719; Protein kinase domain#IPR002290; Serine/threonine- / dual specificity protein kinase, catalytic domain#IPR020635; Tyrosine-protein kinase, catalytic domain
GSVIVT01009372001	IPR026480; Arginine N-methyltransferase 2-like domain	SIN_1023987	IPR002110; Ankyrin repeat#IPR020683; Ankyrin repeat-containing domain#IPR026480; Arginine N-methyltransferase 2-like domain
GSVIVT01009373001	IPR015260; Syntaxin 6, N-terminal	SIN_1023988	IPR015260; Syntaxin 6, N-terminal
GSVIVT01009381001	IPR019734; Tetratricopeptide repeat	SIN_1023991	NULL
GSVIVT01009384001	IPR003854; Gibberellin regulated protein	SIN_1023996	IPR003854; Gibberellin regulated protein
GSVIVT01009387001	IPR001046; Natural resistance-associated macrophage like	SIN_1023998	IPR001046; Natural resistance-associated macrophage like
GSVIVT01009390001	IPR001128; Cytochrome P450#IPR002401; Cytochrome P450, E-class, group I	SIN_1024005	IPR001128; Cytochrome P450#IPR002401; Cytochrome P450, E-class, group I
GSVIVT01009393001	IPR002100; Transcription factor, MADS-box#IPR002487; Transcription factor, K-box	SIN_1024006	IPR002100; Transcription factor, MADS-box
GSVIVT01009399001	IPR004367; Cyclin, C-terminal domain#IPR006671; Cyclin, N-terminal#IPR013763; Cyclin-like	SIN_1024008	IPR004367; Cyclin, C-terminal domain#IPR006671; Cyclin, N-terminal#IPR013763; Cyclin-like
GSVIVT01009427001	IPR005181; Domain of unknown function DUF303, acetylesterase putative	SIN_1006118	IPR005181; Domain of unknown function DUF303, acetylesterase putative
GSVIVT01009433001	IPR021602; Protein of unknown function DUF3223	SIN_1005417	IPR021602; Protein of unknown function DUF3223
GSVIVT01009475001	IPR004864; Late embryogenesis abundant protein, LEA-14	SIN_1011728	IPR004864; Late embryogenesis abundant protein, LEA-14
GSVIVT01009476001	IPR001841; Zinc finger, RING-type	SIN_1011727	IPR001841; Zinc finger, RING-type
GSVIVT01009477001	IPR000232; Heat shock factor (HSF)-type, DNA-binding#IPR027709; Heat shock transcription factor, plant#IPR027725; Heat shock transcription factor family	SIN_1011726	IPR000232; Heat shock factor (HSF)-type, DNA-binding#IPR027709; Heat shock transcription factor, plant#IPR027725; Heat shock transcription factor family
GSVIVT01009478001	IPR001680; WD40 repeat#IPR017986; WD40-repeat-containing domain#IPR020472; G-protein beta WD-40 repeat	SIN_1011725	IPR001680; WD40 repeat#IPR017986; WD40-repeat-containing domain#IPR020472; G-protein beta WD-40 repeat
GSVIVT01009479001	IPR011598; Myc-type, basic helix-loop-helix (bHLH) domain	SIN_1011724	IPR011598; Myc-type, basic helix-loop-helix (bHLH) domain
GSVIVT01009484001	IPR019163; THO complex, subunit 5	SIN_1011723	IPR019163; THO complex, subunit 5
GSVIVT01009490001	NULL	SIN_1011722	NULL
GSVIVT01009501001	IPR002495; Glycosyl transferase, family 8	SIN_1011712	IPR002495; Glycosyl transferase, family 8#IPR007378; Tic22-like
GSVIVT01009521001	IPR008547; Protein of unknown function DUF829, TMEM53	SIN_1011700	IPR008547; Protein of unknown function DUF829, TMEM53
GSVIVT01009525001	NULL	SIN_1011698	NULL
GSVIVT01009528001	IPR013094; Alpha/beta hydrolase fold-3	SIN_1011695	IPR013094; Alpha/beta hydrolase fold-3
GSVIVT01009529001	IPR000555; JAB/MPN domain#IPR024969; Rpn11/EIF3F C-terminal domain	SIN_1011694	IPR000555; JAB/MPN domain#IPR024969; Rpn11/EIF3F C-terminal domain
GSVIVT01009548001	IPR002641; Patatin/Phospholipase A2-related	SIN_1011693	NULL
GSVIVT01009555001	NULL	SIN_1011691	NULL
GSVIVT01009556001	IPR004843; Phosphoesterase domain	SIN_1011690	IPR004843; Phosphoesterase domain
GSVIVT01009558001	IPR000504; RNA recognition motif domain	SIN_1011689	IPR000504; RNA recognition motif domain
GSVIVT01009559001	IPR003754; Tetrapyrrole biosynthesis, uroporphyrinogen III synthase	SIN_1011688	IPR003754; Tetrapyrrole biosynthesis, uroporphyrinogen III synthase
GSVIVT01009562001	IPR006869; Domain of unknown function DUF547#IPR025757; Ternary complex factor MIP1, leucine-zipper	SIN_1011687	IPR006869; Domain of unknown function DUF547#IPR025757; Ternary complex factor MIP1, leucine-zipper
GSVIVT01009563001	IPR012442; Protein of unknown function DUF1645, plant	SIN_1011686	IPR012442; Protein of unknown function DUF1645, plant
GSVIVT01009566001	IPR001005; SANT/Myb domain#IPR006460; Protein of unknown function DUF617, plant#IPR017930; Myb domain	SIN_1011681	IPR001005; SANT/Myb domain#IPR017930; Myb domain
GSVIVT01009568001	IPR003245; Plastocyanin-like	SIN_1011680	IPR003245; Plastocyanin-like
GSVIVT01009569001	IPR013766; Thioredoxin domain	SIN_1011679	IPR013766; Thioredoxin domain
GSVIVT01009572001	NULL	SIN_1011678	IPR028262; CST complex subunit CTC1, plant
GSVIVT01009573001	IPR007259; Spc97/Spc98	SIN_1011677	IPR007259; Spc97/Spc98
GSVIVT01009574001	IPR000424; Primosome PriB/single-strand DNA-binding	SIN_1011675	IPR000424; Primosome PriB/single-strand DNA-binding
GSVIVT01009576001	IPR000767; Disease resistance protein#IPR001611; Leucine-rich repeat#IPR002182; NB-ARC	SIN_1011674	IPR000767; Disease resistance protein#IPR002182; NB-ARC#IPR008808; Powdery mildew resistance protein, RPW8 domain
GSVIVT01009577001	IPR006043; Xanthine/uracil/vitamin C permease	SIN_1011673	IPR006043; Xanthine/uracil/vitamin C permease
GSVIVT01009578001	IPR000215; Serpin family#IPR015554; Serpin, plant#IPR023796; Serpin domain	SIN_1011672	IPR000215; Serpin family#IPR015554; Serpin, plant#IPR023796; Serpin domain
GSVIVT01009579001	IPR000109; Proton-dependent oligopeptide transporter family	SIN_1011671	IPR000109; Proton-dependent oligopeptide transporter family
GSVIVT01009580001	IPR000223; Peptidase S26A, signal peptidase I#IPR019533; Peptidase S26	SIN_1011670	IPR000223; Peptidase S26A, signal peptidase I#IPR019533; Peptidase S26
GSVIVT01009581001	IPR013057; Amino acid transporter, transmembrane	SIN_1011669	IPR013057; Amino acid transporter, transmembrane
GSVIVT01009583001	IPR001128; Cytochrome P450#IPR002401; Cytochrome P450, E-class, group I	SIN_1011667	IPR001128; Cytochrome P450#IPR002401; Cytochrome P450, E-class, group I
GSVIVT01009586001	IPR003340; B3 DNA binding domain	SIN_1011664	IPR003340; B3 DNA binding domain
GSVIVT01009588001	IPR019164; Protein of unknown function DUF2053, membrane	SIN_1011663	IPR019164; Protein of unknown function DUF2053, membrane
GSVIVT01009589001	IPR001005; SANT/Myb domain	SIN_1011662	IPR001005; SANT/Myb domain
GSVIVT01009590001	IPR001128; Cytochrome P450#IPR002401; Cytochrome P450, E-class, group I	SIN_1011660	IPR001128; Cytochrome P450#IPR002401; Cytochrome P450, E-class, group I
GSVIVT01009611001	IPR000719; Protein kinase domain#IPR001245; Serine-threonine/tyrosine-protein kinase catalytic domain#IPR002290; Serine/threonine- / dual specificity protein kinase, catalytic domain#IPR020635; Tyrosine-protein kinase, catalytic domain	SIN_1011657	IPR000719; Protein kinase domain#IPR001245; Serine-threonine/tyrosine-protein kinase catalytic domain#IPR002290; Serine/threonine- / dual specificity protein kinase, catalytic domain#IPR020635; Tyrosine-protein kinase, catalytic domain
GSVIVT01009612001	IPR001680; WD40 repeat#IPR017986; WD40-repeat-containing domain#IPR020472; G-protein beta WD-40 repeat	SIN_1011656	IPR001680; WD40 repeat#IPR017986; WD40-repeat-containing domain#IPR020472; G-protein beta WD-40 repeat
GSVIVT01009615001	IPR000719; Protein kinase domain#IPR002290; Serine/threonine- / dual specificity protein kinase, catalytic domain#IPR020635; Tyrosine-protein kinase, catalytic domain	SIN_1011655	IPR000719; Protein kinase domain#IPR002290; Serine/threonine- / dual specificity protein kinase, catalytic domain#IPR020635; Tyrosine-protein kinase, catalytic domain
GSVIVT01009618001	NULL	SIN_1011653	NULL
GSVIVT01009619001	IPR001351; Ribosomal protein S3, C-terminal#IPR002885; Pentatricopeptide repeat#IPR004044; K Homology domain, type 2	SIN_1011652	IPR002885; Pentatricopeptide repeat
GSVIVT01009623001	IPR019160; Exocyst complex, component 1/SEC3#IPR028258; Exocyst complex component Sec3, PIP2-binding N-terminal domain	SIN_1011650	IPR019160; Exocyst complex, component 1/SEC3#IPR028258; Exocyst complex component Sec3, PIP2-binding N-terminal domain
GSVIVT01009625001	IPR004265; Plant disease resistance response protein#IPR006852; Protein of unknown function DUF616	SIN_1011649	IPR006852; Protein of unknown function DUF616
GSVIVT01009628001	IPR000754; Ribosomal protein S9	SIN_1011647	IPR000754; Ribosomal protein S9#IPR002528; Multi antimicrobial extrusion protein
GSVIVT01009630001	IPR001810; F-box domain#IPR006566; FBD domain#IPR013101; Leucine-rich repeat 2	SIN_1011646	IPR001810; F-box domain#IPR006566; FBD domain
GSVIVT01009632001	IPR000300; Inositol polyphosphate-related phosphatase#IPR005135; Endonuclease/exonuclease/phosphatase	SIN_1011645	IPR000300; Inositol polyphosphate-related phosphatase#IPR005135; Endonuclease/exonuclease/phosphatase
GSVIVT01009638001	IPR002885; Pentatricopeptide repeat	SIN_1011640	IPR002885; Pentatricopeptide repeat
GSVIVT01009643001	NULL	SIN_1011637	NULL
GSVIVT01009650001	IPR024145; Histone deacetylase complex subunit SAP30/SAP30-like#IPR025718; Histone deacetylase complex subunit SAP30, Sin3 binding domain	SIN_1011631	IPR024145; Histone deacetylase complex subunit SAP30/SAP30-like#IPR025718; Histone deacetylase complex subunit SAP30, Sin3 binding domain
GSVIVT01009657001	IPR005019; Methyladenine glycosylase	SIN_1011625	IPR005019; Methyladenine glycosylase
GSVIVT01009659001	IPR008733; Peroxisomal biogenesis factor 11	SIN_1011624	IPR008733; Peroxisomal biogenesis factor 11
GSVIVT01009661001	IPR002123; Phospholipid/glycerol acyltransferase	SIN_1011623	IPR002123; Phospholipid/glycerol acyltransferase
GSVIVT01009662001	IPR008580; PPPDE putative peptidase domain	SIN_1011622	IPR008580; PPPDE putative peptidase domain
GSVIVT01009663001	NULL	SIN_1011621	IPR001623; DnaJ domain
GSVIVT01009680001	IPR007087; Zinc finger, C2H2#IPR015880; Zinc finger, C2H2-like	SIN_1011619	IPR007087; Zinc finger, C2H2#IPR015880; Zinc finger, C2H2-like
GSVIVT01009681001	IPR025150; Domain of unknown function DUF4091	SIN_1011618	IPR025150; Domain of unknown function DUF4091
GSVIVT01009685001	IPR000719; Protein kinase domain#IPR000961; AGC-kinase, C-terminal#IPR002290; Serine/threonine- / dual specificity protein kinase, catalytic domain#IPR020635; Tyrosine-protein kinase, catalytic domain	SIN_1011616	IPR000719; Protein kinase domain#IPR002290; Serine/threonine- / dual specificity protein kinase, catalytic domain#IPR020635; Tyrosine-protein kinase, catalytic domain
GSVIVT01009687001	NULL	SIN_1011615	NULL
GSVIVT01009688001	NULL	SIN_1011613	NULL
GSVIVT01009690001	NULL	SIN_1011612	NULL
GSVIVT01009692001	IPR006873; Protein of unknown function DUF620	SIN_1011610	IPR006873; Protein of unknown function DUF620
GSVIVT01009694001	IPR010608; Protein of unknown function DUF1195	SIN_1011609	IPR010608; Protein of unknown function DUF1195
GSVIVT01009695001	IPR003169; GYF	SIN_1011608	IPR003169; GYF
GSVIVT01009696001	IPR008180; DeoxyUTP pyrophosphatase#IPR008181; DeoxyUTP pyrophosphatase, dUTPase subfamily	SIN_1011607	IPR008180; DeoxyUTP pyrophosphatase#IPR008181; DeoxyUTP pyrophosphatase, dUTPase subfamily
GSVIVT01009697001	IPR001672; Phosphoglucose isomerase (PGI)	SIN_1011605	IPR001672; Phosphoglucose isomerase (PGI)
GSVIVT01009700001	IPR000490; Glycoside hydrolase, family 17#IPR012946; X8	SIN_1011604	IPR000490; Glycoside hydrolase, family 17#IPR012946; X8
GSVIVT01009701001	IPR025486; Domain of unknown function DUF4378	SIN_1011603	IPR025486; Domain of unknown function DUF4378
GSVIVT01009707001	IPR007197; Radical SAM#IPR008254; Flavodoxin/nitric oxide synthase#IPR013917; tRNA wybutosine-synthesis	SIN_1011601	IPR001094; Flavodoxin#IPR007197; Radical SAM#IPR008254; Flavodoxin/nitric oxide synthase#IPR013917; tRNA wybutosine-synthesis
GSVIVT01009709001	IPR004159; Putative S-adenosyl-L-methionine-dependent methyltransferase	SIN_1011600	IPR004159; Putative S-adenosyl-L-methionine-dependent methyltransferase
GSVIVT01009710001	IPR000644; CBS domain#IPR002550; Domain of unknown function DUF21	SIN_1011599	IPR000644; CBS domain#IPR002550; Domain of unknown function DUF21
GSVIVT01009711001	IPR007213; Leucine carboxyl methyltransferase#IPR021121; Leucine carboxyl methyltransferase, eukaryotic	SIN_1011598	IPR007213; Leucine carboxyl methyltransferase
GSVIVT01009712001	NULL	SIN_1011597	NULL
GSVIVT01009713001	IPR008380; HAD-superfamily hydrolase, subfamily IG, 5'-nucleotidase	SIN_1011595	IPR008380; HAD-superfamily hydrolase, subfamily IG, 5'-nucleotidase
GSVIVT01009716001	IPR001005; SANT/Myb domain#IPR017884; SANT domain	SIN_1011593	IPR001005; SANT/Myb domain#IPR017884; SANT domain
GSVIVT01009719001	IPR003663; Sugar/inositol transporter#IPR005828; General substrate transporter#IPR020846; Major facilitator superfamily domain	SIN_1011590	IPR003663; Sugar/inositol transporter#IPR005828; General substrate transporter#IPR020846; Major facilitator superfamily domain
GSVIVT01009725001	IPR002885; Pentatricopeptide repeat	SIN_1011586	IPR002885; Pentatricopeptide repeat
GSVIVT01009731001	IPR008030; NmrA-like	SIN_1011583	IPR008030; NmrA-like
GSVIVT01009733001	NULL	SIN_1011582	NULL
GSVIVT01009734001	IPR004932; Retrieval of early ER protein Rer1	SIN_1011581	IPR004932; Retrieval of early ER protein Rer1
GSVIVT01009735001	IPR001451; Bacterial transferase hexapeptide repeat	SIN_1011580	IPR001451; Bacterial transferase hexapeptide repeat
GSVIVT01009736001	IPR011611; Carbohydrate kinase PfkB	SIN_1011579	IPR011611; Carbohydrate kinase PfkB
GSVIVT01009737001	IPR001353; Proteasome, subunit alpha/beta#IPR023332; Proteasome A-type subunit	SIN_1011578	IPR000426; Proteasome, alpha-subunit, N-terminal domain#IPR001353; Proteasome, subunit alpha/beta#IPR023332; Proteasome A-type subunit
GSVIVT01009747001	IPR005835; Nucleotidyl transferase	SIN_1011576	IPR005835; Nucleotidyl transferase
GSVIVT01009748001	IPR002150; Ribosomal protein L31	SIN_1011575	IPR002150; Ribosomal protein L31
GSVIVT01009752001	IPR005299; SAM dependent carboxyl methyltransferase	SIN_1011573	IPR005299; SAM dependent carboxyl methyltransferase
GSVIVT01009755001	IPR009286; Inositol-pentakisphosphate 2-kinase	SIN_1011572	IPR009286; Inositol-pentakisphosphate 2-kinase
GSVIVT01009760001	IPR003729; Bifunctional nuclease domain	SIN_1011568	IPR003729; Bifunctional nuclease domain
GSVIVT01009761001	IPR011598; Myc-type, basic helix-loop-helix (bHLH) domain	SIN_1011550	IPR011598; Myc-type, basic helix-loop-helix (bHLH) domain
GSVIVT01009762001	IPR006671; Cyclin, N-terminal#IPR013763; Cyclin-like#IPR015429; Cyclin C/H/T/L	SIN_1011549	IPR015429; Cyclin C/H/T/L
GSVIVT01009763001	IPR003480; Transferase	SIN_1011548	IPR003480; Transferase
GSVIVT01009773001	IPR006634; TRAM/LAG1/CLN8 homology domain	SIN_1011545	IPR006634; TRAM/LAG1/CLN8 homology domain
GSVIVT01009779001	IPR001356; Homeobox domain#IPR006563; POX domain#IPR008422; Homeobox KN domain	SIN_1011544	IPR001356; Homeobox domain#IPR006563; POX domain#IPR008422; Homeobox KN domain
GSVIVT01009782001	IPR000878; Tetrapyrrole methylase#IPR008189; rRNA small subunit methyltransferase I	SIN_1011542	IPR000608; Ubiquitin-conjugating enzyme, E2#IPR000878; Tetrapyrrole methylase#IPR008189; rRNA small subunit methyltransferase I
GSVIVT01009786001	IPR006094; FAD linked oxidase, N-terminal#IPR015345; Cytokinin dehydrogenase 1, FAD/cytokinin binding domain#IPR016166; FAD-binding, type 2	SIN_1011541	IPR006094; FAD linked oxidase, N-terminal#IPR015345; Cytokinin dehydrogenase 1, FAD/cytokinin binding domain#IPR016166; FAD-binding, type 2
GSVIVT01009791001	IPR000922; D-galactoside/L-rhamnose binding SUEL lectin domain#IPR001944; Glycoside hydrolase, family 35	SIN_1011540	IPR000922; D-galactoside/L-rhamnose binding SUEL lectin domain#IPR001944; Glycoside hydrolase, family 35
GSVIVT01009794001	IPR005746; Thioredoxin#IPR012336; Thioredoxin-like fold#IPR013766; Thioredoxin domain	SIN_1011539	IPR005746; Thioredoxin#IPR012336; Thioredoxin-like fold#IPR013766; Thioredoxin domain
GSVIVT01009820001	IPR003591; Leucine-rich repeat, typical subtype#IPR013210; Leucine-rich repeat-containing N-terminal, type 2	SIN_1011538	IPR001611; Leucine-rich repeat#IPR003591; Leucine-rich repeat, typical subtype
GSVIVT01009821001	IPR000315; Zinc finger, B-box	SIN_1011537	IPR000315; Zinc finger, B-box
GSVIVT01009825001	NULL	SIN_1011535	NULL
GSVIVT01009830001	IPR000073; Alpha/beta hydrolase fold-1	SIN_1011529	IPR000073; Alpha/beta hydrolase fold-1
GSVIVT01009833001	NULL	SIN_1011527	IPR002937; Amine oxidase#IPR007526; SWIRM domain
GSVIVT01009837001	IPR009880; Glyoxal oxidase, N-terminal#IPR015202; Domain of unknown function DUF1929	SIN_1011526	IPR009880; Glyoxal oxidase, N-terminal#IPR015202; Domain of unknown function DUF1929
GSVIVT01009840001	NULL	SIN_1002379	IPR000620; Drug/metabolite transporter
GSVIVT01009845001	IPR010409; GAGA-binding transcriptional activator	SIN_1002378	IPR010409; GAGA-binding transcriptional activator
GSVIVT01009847001	IPR000408; Regulator of chromosome condensation, RCC1	SIN_1002376	IPR000408; Regulator of chromosome condensation, RCC1
GSVIVT01009858001	IPR000048; IQ motif, EF-hand binding site	SIN_1002375	IPR000048; IQ motif, EF-hand binding site#IPR025064; Domain of unknown function DUF4005
GSVIVT01009861001	IPR019716; Ribosomal protein L53, mitochondrial	SIN_1002373	NULL
GSVIVT01009865001	IPR003311; AUX/IAA protein#IPR003340; B3 DNA binding domain#IPR010525; Auxin response factor#IPR011525; Aux/IAA-ARF-dimerisation	SIN_1002371	IPR003311; AUX/IAA protein#IPR003340; B3 DNA binding domain#IPR010525; Auxin response factor#IPR011525; Aux/IAA-ARF-dimerisation
GSVIVT01009867001	NULL	SIN_1002368	NULL
GSVIVT01009871001	IPR008587; Filament-like plant protein	SIN_1002339	IPR008587; Filament-like plant protein
GSVIVT01009879001	IPR001878; Zinc finger, CCHC-type#IPR004859; Putative 5-3 exonuclease#IPR027073; 5'-3' exoribonuclease	SIN_1002364	IPR001878; Zinc finger, CCHC-type#IPR004859; Putative 5-3 exonuclease#IPR027073; 5'-3' exoribonuclease
GSVIVT01009880001	IPR005269; Cytokinin riboside 5'-monophosphate phosphoribohydrolase LOG	SIN_1002363	IPR005269; Cytokinin riboside 5'-monophosphate phosphoribohydrolase LOG
GSVIVT01009881001	IPR001701; Glycoside hydrolase, family 9	SIN_1002361	IPR001701; Glycoside hydrolase, family 9
GSVIVT01009883001	IPR024752; Myb/SANT-like domain	SIN_1002360	IPR024752; Myb/SANT-like domain
GSVIVT01009888001	NULL	SIN_1002359	NULL
GSVIVT01009890001	IPR003316; Transcription factor E2F/dimerisation partner (TDP)#IPR015633; E2F Family	SIN_1002358	IPR003316; Transcription factor E2F/dimerisation partner (TDP)#IPR015633; E2F Family
GSVIVT01009891001	IPR007316; Eukaryotic initiation factor 3, gamma subunit	SIN_1002357	IPR007316; Eukaryotic initiation factor 3, gamma subunit
GSVIVT01009892001	IPR007087; Zinc finger, C2H2	SIN_1002356	IPR007087; Zinc finger, C2H2
GSVIVT01009899001	IPR001312; Hexokinase#IPR022672; Hexokinase, N-terminal#IPR022673; Hexokinase, C-terminal	SIN_1002352	IPR001312; Hexokinase#IPR022672; Hexokinase, N-terminal#IPR022673; Hexokinase, C-terminal
GSVIVT01009901001	NULL	SIN_1002351	NULL
GSVIVT01009902001	IPR003854; Gibberellin regulated protein	SIN_1002350	IPR003854; Gibberellin regulated protein
GSVIVT01009904001	IPR024746; Glycosyl hydrolase family 100	SIN_1002348	IPR024746; Glycosyl hydrolase family 100
GSVIVT01009906001	NULL	SIN_1002346	NULL
GSVIVT01009907001	IPR005123; Oxoglutarate/iron-dependent dioxygenase	SIN_1002345	IPR005123; Oxoglutarate/iron-dependent dioxygenase#IPR026992; Non-haem dioxygenase N-terminal domain
GSVIVT01009909001	NULL	SIN_1002343	NULL
GSVIVT01009918001	IPR001680; WD40 repeat#IPR003613; U box domain#IPR017986; WD40-repeat-containing domain	SIN_1002340	IPR001680; WD40 repeat#IPR003613; U box domain#IPR017986; WD40-repeat-containing domain#IPR020472; G-protein beta WD-40 repeat
GSVIVT01009920001	IPR007700; Protein of unknown function DUF668#IPR021864; Protein of unknown function DUF3475	SIN_1002336	IPR007700; Protein of unknown function DUF668#IPR021864; Protein of unknown function DUF3475
GSVIVT01009926001	IPR006839; Ribosome-associated, YjgA	SIN_1002332	IPR006839; Ribosome-associated, YjgA
GSVIVT01009928001	IPR001938; Thaumatin	SIN_1002331	IPR001938; Thaumatin
GSVIVT01009931001	IPR001404; Heat shock protein Hsp90 family#IPR003594; Histidine kinase-like ATPase, ATP-binding domain#IPR015566; Endoplasmin#IPR020575; Heat shock protein Hsp90, N-terminal	SIN_1002329	IPR001404; Heat shock protein Hsp90 family#IPR003594; Histidine kinase-like ATPase, ATP-binding domain#IPR015566; Endoplasmin#IPR020575; Heat shock protein Hsp90, N-terminal
GSVIVT01009938001	IPR001752; Kinesin, motor domain#IPR027640; Kinesin-like protein	SIN_1002327	IPR001752; Kinesin, motor domain#IPR027640; Kinesin-like protein
GSVIVT01009941001	IPR000719; Protein kinase domain#IPR001611; Leucine-rich repeat#IPR002290; Serine/threonine- / dual specificity protein kinase, catalytic domain#IPR003591; Leucine-rich repeat, typical subtype#IPR013210; Leucine-rich repeat-containing N-terminal, type 2#IPR020635; Tyrosine-protein kinase, catalytic domain	SIN_1002326	IPR000719; Protein kinase domain#IPR001611; Leucine-rich repeat#IPR002290; Serine/threonine- / dual specificity protein kinase, catalytic domain#IPR003591; Leucine-rich repeat, typical subtype#IPR013210; Leucine-rich repeat-containing N-terminal, type 2#IPR020635; Tyrosine-protein kinase, catalytic domain
GSVIVT01009943001	IPR000008; C2 calcium-dependent membrane targeting#IPR018029; C2 membrane targeting protein#IPR020477; C2 domain	SIN_1005768	IPR000008; C2 calcium-dependent membrane targeting#IPR018029; C2 membrane targeting protein#IPR020477; C2 domain
GSVIVT01009956001	IPR000306; FYVE zinc finger#IPR017455; Zinc finger, FYVE-related	SIN_1005775	IPR000306; FYVE zinc finger#IPR017455; Zinc finger, FYVE-related
GSVIVT01009968001	IPR000209; Peptidase S8/S53 domain#IPR003137; Protease-associated domain, PA#IPR010259; Proteinase inhibitor I9#IPR015500; Peptidase S8, subtilisin-related	SIN_1005779	IPR000209; Peptidase S8/S53 domain#IPR003137; Protease-associated domain, PA#IPR010259; Proteinase inhibitor I9#IPR015500; Peptidase S8, subtilisin-related
GSVIVT01009969001	NULL	SIN_1005780	NULL
GSVIVT01009972001	IPR002085; Alcohol dehydrogenase superfamily, zinc-type#IPR013149; Alcohol dehydrogenase, C-terminal#IPR013154; Alcohol dehydrogenase GroES-like#IPR020843; Polyketide synthase, enoylreductase	SIN_1005782	IPR002085; Alcohol dehydrogenase superfamily, zinc-type#IPR013149; Alcohol dehydrogenase, C-terminal#IPR013154; Alcohol dehydrogenase GroES-like#IPR020843; Polyketide synthase, enoylreductase
GSVIVT01009973001	IPR007749; Protein of unknown function DUF677	SIN_1005783	IPR007749; Protein of unknown function DUF677
GSVIVT01009974001	IPR002885; Pentatricopeptide repeat#IPR002930; Glycine cleavage H-protein	SIN_1005784	IPR002930; Glycine cleavage H-protein
GSVIVT01009976001	IPR002885; Pentatricopeptide repeat	SIN_1013290	IPR002885; Pentatricopeptide repeat
GSVIVT01009978001	IPR001017; Dehydrogenase, E1 component	SIN_1013292	IPR001017; Dehydrogenase, E1 component
GSVIVT01009979001	IPR000719; Protein kinase domain#IPR002290; Serine/threonine- / dual specificity protein kinase, catalytic domain#IPR020635; Tyrosine-protein kinase, catalytic domain	SIN_1013294	IPR000719; Protein kinase domain#IPR002290; Serine/threonine- / dual specificity protein kinase, catalytic domain#IPR002912; ACT domain#IPR020635; Tyrosine-protein kinase, catalytic domain
GSVIVT01009981001	IPR001810; F-box domain#IPR006553; Leucine-rich repeat, cysteine-containing subtype	SIN_1013295	IPR001810; F-box domain#IPR006553; Leucine-rich repeat, cysteine-containing subtype
GSVIVT01009989001	IPR000103; Pyridine nucleotide-disulphide oxidoreductase, class-II#IPR013027; FAD-dependent pyridine nucleotide-disulphide oxidoreductase#IPR020946; Flavin monooxygenase-like	SIN_1013296	IPR000103; Pyridine nucleotide-disulphide oxidoreductase, class-II#IPR013027; FAD-dependent pyridine nucleotide-disulphide oxidoreductase
GSVIVT01010006001	IPR001005; SANT/Myb domain#IPR017930; Myb domain	SIN_1013299	IPR001005; SANT/Myb domain#IPR017930; Myb domain
GSVIVT01010015001	IPR004316; SWEET sugar transporter	SIN_1013306	IPR004316; SWEET sugar transporter
GSVIVT01010019001	IPR004263; Exostosin-like	SIN_1013307	IPR004263; Exostosin-like
GSVIVT01010022001	IPR005100; Transcription elongation factor Spt5, NGN domain#IPR005824; KOW#IPR006645; Transcription antitermination protein NusG, N-terminal domain#IPR017071; Transcription elongation factor Spt5#IPR022581; Spt5 transcription elongation factor, N-terminal	SIN_1013308	IPR005100; Transcription elongation factor Spt5, NGN domain#IPR005824; KOW#IPR006645; Transcription antitermination protein NusG, N-terminal domain#IPR017071; Transcription elongation factor Spt5#IPR022581; Spt5 transcription elongation factor, N-terminal
GSVIVT01010030001	IPR025846; PMR5 N-terminal domain#IPR026057; PC-Esterase	SIN_1013315	IPR025846; PMR5 N-terminal domain#IPR026057; PC-Esterase
GSVIVT01010033001	IPR001563; Peptidase S10, serine carboxypeptidase	SIN_1013316	IPR001563; Peptidase S10, serine carboxypeptidase
GSVIVT01010034001	IPR003728; Ribosome maturation factor RimP	SIN_1013317	IPR003728; Ribosome maturation factor RimP
GSVIVT01010035001	IPR000571; Zinc finger, CCCH-type	SIN_1013318	IPR000571; Zinc finger, CCCH-type
GSVIVT01010042001	IPR005178; Organic solute transporter Ost-alpha	SIN_1013320	IPR005178; Organic solute transporter Ost-alpha
GSVIVT01010044001	NULL	SIN_1013321	NULL
GSVIVT01010049001	IPR001701; Glycoside hydrolase, family 9	SIN_1013322	IPR001701; Glycoside hydrolase, family 9
GSVIVT01010052001	IPR000719; Protein kinase domain#IPR001611; Leucine-rich repeat#IPR002290; Serine/threonine- / dual specificity protein kinase, catalytic domain#IPR003591; Leucine-rich repeat, typical subtype#IPR013210; Leucine-rich repeat-containing N-terminal, type 2#IPR020635; Tyrosine-protein kinase, catalytic domain	SIN_1013323	IPR000719; Protein kinase domain#IPR001611; Leucine-rich repeat#IPR002290; Serine/threonine- / dual specificity protein kinase, catalytic domain#IPR003591; Leucine-rich repeat, typical subtype#IPR013210; Leucine-rich repeat-containing N-terminal, type 2#IPR020635; Tyrosine-protein kinase, catalytic domain
GSVIVT01010097001	IPR003734; Protein of unknown function DUF155	SIN_1018218	IPR003734; Protein of unknown function DUF155
GSVIVT01010292001	IPR000342; Regulator of G protein signalling	SIN_1018034	IPR000342; Regulator of G protein signalling
GSVIVT01010300001	IPR001005; SANT/Myb domain#IPR001789; Signal transduction response regulator, receiver domain	SIN_1018033	IPR001005; SANT/Myb domain#IPR001789; Signal transduction response regulator, receiver domain
GSVIVT01010308001	IPR002068; Alpha crystallin/Hsp20 domain	SIN_1018032	IPR002068; Alpha crystallin/Hsp20 domain
GSVIVT01010312001	IPR003480; Transferase	SIN_1018026	IPR003480; Transferase
GSVIVT01010318001	IPR002554; Protein phosphatase 2A, regulatory B subunit, B56	SIN_1018025	IPR002554; Protein phosphatase 2A, regulatory B subunit, B56
GSVIVT01010321001	NULL	SIN_1018024	IPR001810; F-box domain
GSVIVT01010324001	NULL	SIN_1018023	IPR001005; SANT/Myb domain#IPR017877; Myb-like domain
GSVIVT01010329001	IPR002885; Pentatricopeptide repeat	SIN_1018021	IPR002885; Pentatricopeptide repeat
GSVIVT01010345001	NULL	SIN_1018018	NULL
GSVIVT01010362001	IPR001650; Helicase, C-terminal#IPR007502; Helicase-associated domain#IPR011545; DNA/RNA helicase, DEAD/DEAH box type, N-terminal#IPR011709; Domain of unknown function DUF1605#IPR014001; Helicase, superfamily 1/2, ATP-binding domain	SIN_1018012	IPR001650; Helicase, C-terminal#IPR003593; AAA+ ATPase domain#IPR007502; Helicase-associated domain#IPR011545; DNA/RNA helicase, DEAD/DEAH box type, N-terminal#IPR011709; Domain of unknown function DUF1605#IPR014001; Helicase, superfamily 1/2, ATP-binding domain
GSVIVT01010363001	IPR002110; Ankyrin repeat#IPR020683; Ankyrin repeat-containing domain	SIN_1018011	IPR002110; Ankyrin repeat#IPR020683; Ankyrin repeat-containing domain
GSVIVT01010374001	IPR000225; Armadillo#IPR003613; U box domain	SIN_1018007	IPR003613; U box domain
GSVIVT01010375001	IPR000243; Peptidase T1A, proteasome beta-subunit#IPR001353; Proteasome, subunit alpha/beta#IPR023333; Proteasome B-type subunit	SIN_1018006	IPR000243; Peptidase T1A, proteasome beta-subunit#IPR001353; Proteasome, subunit alpha/beta#IPR023333; Proteasome B-type subunit
GSVIVT01010376001	IPR000719; Protein kinase domain#IPR001611; Leucine-rich repeat#IPR002290; Serine/threonine- / dual specificity protein kinase, catalytic domain#IPR013210; Leucine-rich repeat-containing N-terminal, type 2#IPR020635; Tyrosine-protein kinase, catalytic domain	SIN_1018005	IPR003591; Leucine-rich repeat, typical subtype#IPR006779; DNA binding protein S1FA#IPR013210; Leucine-rich repeat-containing N-terminal, type 2
GSVIVT01010443001	IPR001810; F-box domain#IPR006652; Kelch repeat type 1	SIN_1018003	IPR001810; F-box domain#IPR006652; Kelch repeat type 1
GSVIVT01010452001	IPR007484; Peptidase M28	SIN_1018001	IPR001063; Ribosomal protein L22/L17#IPR007484; Peptidase M28
GSVIVT01010454001	IPR004263; Exostosin-like	SIN_1018000	IPR004263; Exostosin-like
GSVIVT01010463001	IPR000620; Drug/metabolite transporter#IPR002935; O-methyltransferase, family 3	SIN_1017999	IPR002935; O-methyltransferase, family 3
GSVIVT01010471001	IPR006816; Engulfment/cell motility, ELMO	SIN_1017998	IPR006816; Engulfment/cell motility, ELMO
GSVIVT01010480001	IPR008802; Rubber elongation factor	SIN_1017997	IPR008802; Rubber elongation factor
GSVIVT01010486001	IPR002893; Zinc finger, MYND-type#IPR006597; Sel1-like	SIN_1017996	IPR002893; Zinc finger, MYND-type#IPR006597; Sel1-like
GSVIVT01010491001	IPR021148; Putative polysaccharide biosynthesis protein	SIN_1017994	IPR021148; Putative polysaccharide biosynthesis protein
GSVIVT01010495001	IPR001876; Zinc finger, RanBP2-type	SIN_1017993	IPR001876; Zinc finger, RanBP2-type
GSVIVT01010496001	IPR004333; Transcription factor, SBP-box	SIN_1017992	IPR004333; Transcription factor, SBP-box
GSVIVT01010510001	IPR000048; IQ motif, EF-hand binding site#IPR002110; Ankyrin repeat#IPR002909; IPT domain#IPR005559; CG-1 DNA-binding domain#IPR020683; Ankyrin repeat-containing domain	SIN_1017991	IPR000048; IQ motif, EF-hand binding site#IPR002110; Ankyrin repeat#IPR002909; IPT domain#IPR005559; CG-1 DNA-binding domain#IPR020683; Ankyrin repeat-containing domain
GSVIVT01010525001	IPR003657; DNA-binding WRKY	SIN_1017989	IPR003657; DNA-binding WRKY
GSVIVT01010544001	NULL	SIN_1009119	NULL
GSVIVT01010552001	IPR001347; Sugar isomerase (SIS)	SIN_1009112	IPR001347; Sugar isomerase (SIS)
GSVIVT01010594001	IPR019395; Transmembrane protein 161A/B	SIN_1009111	IPR019395; Transmembrane protein 161A/B
GSVIVT01010836001	IPR004827; Basic-leucine zipper domain	SIN_1015965	IPR004827; Basic-leucine zipper domain
GSVIVT01010856001	IPR002125; CMP/dCMP deaminase, zinc-binding	SIN_1007723	IPR002125; CMP/dCMP deaminase, zinc-binding
GSVIVT01010859001	IPR011124; Zinc finger, CW-type	SIN_1007722	IPR001965; Zinc finger, PHD-type#IPR011124; Zinc finger, CW-type#IPR019787; Zinc finger, PHD-finger
GSVIVT01010864001	IPR011417; AP180 N-terminal homology (ANTH) domain#IPR013809; Epsin-like, N-terminal	SIN_1007721	IPR011417; AP180 N-terminal homology (ANTH) domain#IPR013809; Epsin-like, N-terminal
GSVIVT01010865001	NULL	SIN_1007720	NULL
GSVIVT01010867001	NULL	SIN_1007719	NULL
GSVIVT01010868001	IPR000195; Rab-GTPase-TBC domain	SIN_1007718	IPR000195; Rab-GTPase-TBC domain
GSVIVT01010871001	IPR000209; Peptidase S8/S53 domain#IPR003137; Protease-associated domain, PA#IPR010259; Proteinase inhibitor I9#IPR010435; Peptidase S8A, DUF1034 C-terminal#IPR015500; Peptidase S8, subtilisin-related	SIN_1007717	IPR000209; Peptidase S8/S53 domain#IPR003137; Protease-associated domain, PA#IPR010259; Proteinase inhibitor I9#IPR010435; Peptidase S8A, DUF1034 C-terminal#IPR015500; Peptidase S8, subtilisin-related
GSVIVT01010878001	IPR003406; Glycosyl transferase, family 14	SIN_1007714	IPR003406; Glycosyl transferase, family 14
GSVIVT01010896001	IPR001757; Cation-transporting P-type ATPase#IPR006121; Heavy metal-associated domain, HMA#IPR008250; P-type ATPase, A domain#IPR023214; HAD-like domain#IPR027265; Divalent cation-transporting P-type ATPase	SIN_1007710	IPR001757; Cation-transporting P-type ATPase#IPR006121; Heavy metal-associated domain, HMA#IPR008250; P-type ATPase, A domain#IPR023214; HAD-like domain#IPR027265; Divalent cation-transporting P-type ATPase
GSVIVT01010901001	IPR006867; Domain of unknown function DUF632#IPR006868; Domain of unknown function DUF630	SIN_1007709	IPR006867; Domain of unknown function DUF632#IPR006868; Domain of unknown function DUF630
GSVIVT01010902001	NULL	SIN_1007707	NULL
GSVIVT01010908001	IPR010678; Digestive organ expansion factor, predicted	SIN_1007702	IPR010678; Digestive organ expansion factor, predicted
GSVIVT01010919001	IPR003445; Cation transporter	SIN_1007698	IPR003445; Cation transporter
GSVIVT01010963001	IPR003593; AAA+ ATPase domain#IPR003959; ATPase, AAA-type, core	SIN_1012510	IPR003593; AAA+ ATPase domain#IPR003959; ATPase, AAA-type, core
GSVIVT01010978001	IPR004879; Domain of unknown function DUF255	SIN_1012508	IPR004879; Domain of unknown function DUF255
GSVIVT01010979001	IPR000352; Peptide chain release factor class I/class II#IPR005139; Peptide chain release factor	SIN_1012507	IPR000352; Peptide chain release factor class I/class II#IPR005139; Peptide chain release factor
GSVIVT01010983001	IPR000210; BTB/POZ-like#IPR013069; BTB/POZ#IPR027356; NPH3 domain	SIN_1012506	IPR000210; BTB/POZ-like#IPR013069; BTB/POZ#IPR027356; NPH3 domain
GSVIVT01010984001	NULL	SIN_1012505	NULL
GSVIVT01010990001	IPR001841; Zinc finger, RING-type#IPR008913; Zinc finger, CHY-type#IPR017921; Zinc finger, CTCHY-type	SIN_1012500	IPR001841; Zinc finger, RING-type#IPR008913; Zinc finger, CHY-type#IPR017921; Zinc finger, CTCHY-type
GSVIVT01010991001	IPR000315; Zinc finger, B-box#IPR010402; CCT domain	SIN_1012499	IPR000315; Zinc finger, B-box#IPR010402; CCT domain
GSVIVT01010993001	IPR004316; SWEET sugar transporter	SIN_1012496	IPR004316; SWEET sugar transporter
GSVIVT01010994001	NULL	SIN_1012495	IPR013730; rRNA processing
GSVIVT01010995001	IPR006553; Leucine-rich repeat, cysteine-containing subtype	SIN_1012494	IPR001810; F-box domain#IPR006553; Leucine-rich repeat, cysteine-containing subtype
GSVIVT01011002001	IPR011684; KIP1-like	SIN_1012493	IPR011684; KIP1-like
GSVIVT01011005001	IPR000103; Pyridine nucleotide-disulphide oxidoreductase, class-II#IPR013027; FAD-dependent pyridine nucleotide-disulphide oxidoreductase#IPR020946; Flavin monooxygenase-like	SIN_1012491	IPR000960; Flavin monooxygenase FMO#IPR020946; Flavin monooxygenase-like
GSVIVT01011007001	IPR001254; Peptidase S1#IPR001478; PDZ domain#IPR001940; Peptidase S1C#IPR015724; Serine endopeptidase DegP2	SIN_1012490	IPR001254; Peptidase S1#IPR001478; PDZ domain#IPR001940; Peptidase S1C#IPR015724; Serine endopeptidase DegP2
GSVIVT01011012001	IPR018108; Mitochondrial substrate/solute carrier	SIN_1012485	IPR018108; Mitochondrial substrate/solute carrier
GSVIVT01011013001	IPR000504; RNA recognition motif domain#IPR002343; Paraneoplastic encephalomyelitis antigen	SIN_1012484	IPR000504; RNA recognition motif domain#IPR002343; Paraneoplastic encephalomyelitis antigen
GSVIVT01011015001	IPR000095; CRIB domain#IPR000198; Rho GTPase-activating protein domain	SIN_1012482	IPR000095; CRIB domain#IPR000198; Rho GTPase-activating protein domain
GSVIVT01011020001	IPR013721; STAG#IPR020839; Stromalin conservative domain	SIN_1012481	IPR013721; STAG#IPR020839; Stromalin conservative domain
GSVIVT01011022001	IPR001680; WD40 repeat#IPR017986; WD40-repeat-containing domain#IPR018983; U3 small nucleolar RNA-associated protein 15, C-terminal#IPR020472; G-protein beta WD-40 repeat	SIN_1012480	IPR001680; WD40 repeat#IPR017986; WD40-repeat-containing domain#IPR018983; U3 small nucleolar RNA-associated protein 15, C-terminal#IPR020472; G-protein beta WD-40 repeat
GSVIVT01011024001	IPR001356; Homeobox domain	SIN_1012479	IPR001356; Homeobox domain
GSVIVT01011025001	NULL	SIN_1012478	NULL
GSVIVT01011033001	IPR002119; Histone H2A#IPR007125; Histone core	SIN_1012477	IPR002119; Histone H2A#IPR007125; Histone core
GSVIVT01011034001	IPR002119; Histone H2A#IPR007125; Histone core	SIN_1012476	IPR002119; Histone H2A#IPR007125; Histone core
GSVIVT01011041001	IPR001680; WD40 repeat#IPR017986; WD40-repeat-containing domain#IPR020472; G-protein beta WD-40 repeat	SIN_1012473	IPR001680; WD40 repeat#IPR017986; WD40-repeat-containing domain
GSVIVT01011042001	IPR013210; Leucine-rich repeat-containing N-terminal, type 2	SIN_1012472	IPR001611; Leucine-rich repeat
GSVIVT01011044001	IPR001680; WD40 repeat#IPR022175; Breast carcinoma amplified sequence 3	SIN_1012471	IPR001680; WD40 repeat#IPR022175; Breast carcinoma amplified sequence 3
GSVIVT01011045001	IPR000719; Protein kinase domain#IPR002290; Serine/threonine- / dual specificity protein kinase, catalytic domain#IPR020635; Tyrosine-protein kinase, catalytic domain	SIN_1012470	IPR000719; Protein kinase domain#IPR002290; Serine/threonine- / dual specificity protein kinase, catalytic domain#IPR020635; Tyrosine-protein kinase, catalytic domain
GSVIVT01011046001	IPR000719; Protein kinase domain#IPR002290; Serine/threonine- / dual specificity protein kinase, catalytic domain#IPR020635; Tyrosine-protein kinase, catalytic domain	SIN_1012469	IPR000719; Protein kinase domain#IPR002290; Serine/threonine- / dual specificity protein kinase, catalytic domain#IPR020635; Tyrosine-protein kinase, catalytic domain
GSVIVT01011052001	IPR004993; GH3 auxin-responsive promoter	SIN_1012468	IPR004993; GH3 auxin-responsive promoter
GSVIVT01011058001	IPR001739; Methyl-CpG DNA binding#IPR011124; Zinc finger, CW-type	SIN_1012467	IPR001739; Methyl-CpG DNA binding#IPR011124; Zinc finger, CW-type
GSVIVT01011059001	IPR027272; Piezo family	SIN_1012462	IPR027272; Piezo family
GSVIVT01011062001	IPR000526; Auxin-binding protein	SIN_1012460	IPR000526; Auxin-binding protein
GSVIVT01011064001	IPR022967; RNA-binding domain, S1#IPR026699; Exosome complex RNA-binding protein 1/RRP40/RRP4	SIN_1012458	IPR022967; RNA-binding domain, S1#IPR026699; Exosome complex RNA-binding protein 1/RRP40/RRP4
GSVIVT01011068001	IPR027450; Alpha-ketoglutarate-dependent dioxygenase AlkB-like	SIN_1012454	IPR027450; Alpha-ketoglutarate-dependent dioxygenase AlkB-like
GSVIVT01011073001	IPR000795; Elongation factor, GTP-binding domain#IPR004160; Translation elongation factor EFTu/EF1A, C-terminal#IPR004161; Translation elongation factor EFTu/EF1A, domain 2	SIN_1012452	IPR000795; Elongation factor, GTP-binding domain#IPR004160; Translation elongation factor EFTu/EF1A, C-terminal#IPR004161; Translation elongation factor EFTu/EF1A, domain 2
GSVIVT01011076001	IPR000210; BTB/POZ-like#IPR002083; MATH#IPR013069; BTB/POZ	SIN_1012451	IPR000210; BTB/POZ-like#IPR001163; Ribonucleoprotein LSM domain#IPR002083; MATH#IPR006649; Ribonucleoprotein LSM domain, eukaryotic/archaea-type#IPR013069; BTB/POZ#IPR016654; U6 snRNA-associated Sm-like protein LSm2
GSVIVT01011093001	IPR006055; Exonuclease#IPR007087; Zinc finger, C2H2#IPR013520; Exonuclease, RNase T/DNA polymerase III#IPR015880; Zinc finger, C2H2-like	SIN_1012449	IPR006055; Exonuclease#IPR013520; Exonuclease, RNase T/DNA polymerase III
GSVIVT01011094001	NULL	SIN_1012448	NULL
GSVIVT01011097001	IPR003864; Domain of unknown function DUF221#IPR027815; Domain of unknown function DUF4463	SIN_1012447	IPR003864; Domain of unknown function DUF221#IPR027815; Domain of unknown function DUF4463
GSVIVT01011098001	NULL	SIN_1012446	NULL
GSVIVT01011100001	IPR000313; PWWP domain#IPR006569; CID domain	SIN_1012445	IPR006569; CID domain
GSVIVT01011101001	IPR000889; Glutathione peroxidase	SIN_1012444	IPR000889; Glutathione peroxidase
GSVIVT01011104001	IPR000644; CBS domain#IPR002550; Domain of unknown function DUF21	SIN_1012442	IPR000644; CBS domain#IPR002550; Domain of unknown function DUF21
GSVIVT01011109001	IPR011598; Myc-type, basic helix-loop-helix (bHLH) domain#IPR024097; Basic helix-loop-helix leucine zipper transcription factor#IPR024102; Basic helix-loop-helix leucine zipper transcription factor, plant	SIN_1012439	NULL
GSVIVT01011110001	IPR001374; Single-stranded nucleic acid binding R3H#IPR025952; R3H-associated N-terminal domain	SIN_1012438	IPR025952; R3H-associated N-terminal domain
GSVIVT01011113001	IPR003719; Phenazine biosynthesis PhzF protein	SIN_1012437	IPR003719; Phenazine biosynthesis PhzF protein
GSVIVT01011116001	IPR001461; Peptidase A1	SIN_1012436	IPR001461; Peptidase A1
GSVIVT01011117001	IPR001163; Ribonucleoprotein LSM domain#IPR006649; Ribonucleoprotein LSM domain, eukaryotic/archaea-type#IPR027141; U6 snRNA-associated Sm-like protein LSm4/Small nuclear ribonucleoprotein Sm D1/D3	SIN_1012435	IPR001163; Ribonucleoprotein LSM domain#IPR006649; Ribonucleoprotein LSM domain, eukaryotic/archaea-type#IPR027141; U6 snRNA-associated Sm-like protein LSm4/Small nuclear ribonucleoprotein Sm D1/D3
GSVIVT01011119001	NULL	SIN_1012434	NULL
GSVIVT01011120001	IPR025846; PMR5 N-terminal domain#IPR026057; PC-Esterase	SIN_1012433	IPR025846; PMR5 N-terminal domain#IPR026057; PC-Esterase
GSVIVT01011122001	IPR020966; Aluminum-activated malate transporter	SIN_1012432	IPR020966; Aluminum-activated malate transporter
GSVIVT01011123001	IPR011598; Myc-type, basic helix-loop-helix (bHLH) domain#IPR025610; Transcription factor MYC/MYB N-terminal	SIN_1012431	IPR011598; Myc-type, basic helix-loop-helix (bHLH) domain#IPR025610; Transcription factor MYC/MYB N-terminal
GSVIVT01011125001	IPR006554; Helicase-like, DEXD box c2 type#IPR006555; ATP-dependent helicase, C-terminal#IPR010614; DEAD2#IPR010643; Domain of unknown function DUF1227#IPR014013; Helicase, superfamily 1/2, ATP-binding domain, DinG/Rad3-type	SIN_1012430	IPR001945; Xeroderma pigmentosum group D protein#IPR006554; Helicase-like, DEXD box c2 type#IPR006555; ATP-dependent helicase, C-terminal#IPR010614; DEAD2#IPR010643; Domain of unknown function DUF1227#IPR014013; Helicase, superfamily 1/2, ATP-binding domain, DinG/Rad3-type
GSVIVT01011126001	NULL	SIN_1012429	NULL
GSVIVT01011129001	IPR000210; BTB/POZ-like#IPR000225; Armadillo#IPR013069; BTB/POZ	SIN_1012419	IPR000210; BTB/POZ-like#IPR000225; Armadillo#IPR013069; BTB/POZ
GSVIVT01011170001	NULL	SIN_1003890	NULL
GSVIVT01011180001	IPR025846; PMR5 N-terminal domain#IPR026057; PC-Esterase	SIN_1003892	IPR025846; PMR5 N-terminal domain#IPR026057; PC-Esterase
GSVIVT01011185001	IPR001365; Adenosine/AMP deaminase domain#IPR006329; AMP deaminase	SIN_1003893	IPR001365; Adenosine/AMP deaminase domain#IPR006329; AMP deaminase
GSVIVT01011330001	IPR011598; Myc-type, basic helix-loop-helix (bHLH) domain	SIN_1024997	IPR011598; Myc-type, basic helix-loop-helix (bHLH) domain
GSVIVT01011337001	IPR000873; AMP-dependent synthetase/ligase#IPR002372; Pyrrolo-quinoline quinone repeat#IPR009081; Acyl carrier protein-like#IPR018391; Pyrrolo-quinoline quinone beta-propeller repeat#IPR025110; AMP-binding enzyme C-terminal domain	SIN_1024994	IPR000873; AMP-dependent synthetase/ligase#IPR009081; Acyl carrier protein-like#IPR025110; AMP-binding enzyme C-terminal domain
GSVIVT01011346001	IPR027246; Eukaryotic porin/Tom40	SIN_1006603	IPR027246; Eukaryotic porin/Tom40
GSVIVT01011349001	IPR000969; Structure-specific recognition protein#IPR009071; High mobility group box domain#IPR013719; Domain of unknown function DUF1747#IPR024954; SSRP1 domain	SIN_1006600	IPR000969; Structure-specific recognition protein#IPR009071; High mobility group box domain#IPR013719; Domain of unknown function DUF1747#IPR024954; SSRP1 domain
GSVIVT01011350001	IPR001471; AP2/ERF domain	SIN_1006598	IPR001471; AP2/ERF domain
GSVIVT01011352001	IPR002843; ATPase, V0 complex, c/d subunit#IPR016727; ATPase, V0 complex, subunit d	SIN_1006597	IPR002843; ATPase, V0 complex, c/d subunit#IPR016727; ATPase, V0 complex, subunit d
GSVIVT01011380001	IPR011598; Myc-type, basic helix-loop-helix (bHLH) domain	SIN_1006592	IPR011598; Myc-type, basic helix-loop-helix (bHLH) domain
GSVIVT01011419001	IPR008195; Ribosomal protein L34Ae	SIN_1006587	IPR008195; Ribosomal protein L34Ae
GSVIVT01011428001	IPR008195; Ribosomal protein L34Ae#IPR012870; Protein of unknown function DUF1666	SIN_1006582	IPR008195; Ribosomal protein L34Ae#IPR012870; Protein of unknown function DUF1666
GSVIVT01011432001	IPR008195; Ribosomal protein L34Ae	SIN_1006580	IPR008195; Ribosomal protein L34Ae
GSVIVT01011433001	IPR003851; Zinc finger, Dof-type	SIN_1006579	IPR003851; Zinc finger, Dof-type
GSVIVT01011435001	IPR002048; EF-hand domain#IPR011992; EF-hand domain pair	SIN_1006577	IPR002048; EF-hand domain#IPR011992; EF-hand domain pair
GSVIVT01011442001	IPR002885; Pentatricopeptide repeat	SIN_1006575	IPR002885; Pentatricopeptide repeat
GSVIVT01011443001	IPR006702; Uncharacterised protein family UPF0497, trans-membrane plant	SIN_1006574	IPR006702; Uncharacterised protein family UPF0497, trans-membrane plant
GSVIVT01011445001	IPR003441; NAC domain	SIN_1006572	IPR003441; NAC domain
GSVIVT01011450001	IPR000277; Cys/Met metabolism, pyridoxal phosphate-dependent enzyme	SIN_1006570	IPR000277; Cys/Met metabolism, pyridoxal phosphate-dependent enzyme
GSVIVT01011451001	IPR004331; SPX, N-terminal	SIN_1006569	IPR004331; SPX, N-terminal
GSVIVT01011459001	IPR000070; Pectinesterase, catalytic	SIN_1006567	IPR000070; Pectinesterase, catalytic
GSVIVT01011478001	IPR008238; Chorismate mutase, AroQ class, eukaryotic type#IPR020822; Chorismate mutase, type II	SIN_1006552	IPR008238; Chorismate mutase, AroQ class, eukaryotic type#IPR020822; Chorismate mutase, type II
GSVIVT01011569001	NULL	SIN_1021249	NULL
GSVIVT01011573001	IPR000595; Cyclic nucleotide-binding domain#IPR006153; Cation/H+ exchanger#IPR018418; Na+/H+ exchanger, isoforms 7/8#IPR018422; Cation/H+ exchanger, CPA1 family	SIN_1021250	IPR000595; Cyclic nucleotide-binding domain#IPR018418; Na+/H+ exchanger, isoforms 7/8#IPR018422; Cation/H+ exchanger, CPA1 family
GSVIVT01011589001	IPR010409; GAGA-binding transcriptional activator	SIN_1021255	IPR010409; GAGA-binding transcriptional activator
GSVIVT01011598001	IPR001464; Annexin#IPR009118; Annexin, plant#IPR018502; Annexin repeat	SIN_1021262	IPR001464; Annexin#IPR009118; Annexin, plant#IPR018502; Annexin repeat
GSVIVT01011605001	IPR004877; Cytochrome b561, eukaryote#IPR006593; Cytochrome b561/ferric reductase transmembrane	SIN_1021267	IPR004877; Cytochrome b561, eukaryote#IPR006593; Cytochrome b561/ferric reductase transmembrane
GSVIVT01011619001	IPR021418; THO complex, subunitTHOC2, C-terminal#IPR021726; THO complex, subunitTHOC2, N-terminal	SIN_1021274	IPR021418; THO complex, subunitTHOC2, C-terminal#IPR021726; THO complex, subunitTHOC2, N-terminal
GSVIVT01011621001	IPR008010; Membrane protein,Tapt1/CMV receptor	SIN_1021276	IPR008010; Membrane protein,Tapt1/CMV receptor
GSVIVT01011622001	IPR000315; Zinc finger, B-box#IPR006734; Protein of unknown function DUF597	SIN_1021277	IPR000315; Zinc finger, B-box#IPR006734; Protein of unknown function DUF597
GSVIVT01011628001	IPR008217; Domain of unknown function DUF125, transmembrane	SIN_1021281	IPR008217; Domain of unknown function DUF125, transmembrane
GSVIVT01011634001	IPR001830; Glycosyl transferase, family 20#IPR003337; Trehalose-phosphatase	SIN_1021285	IPR001830; Glycosyl transferase, family 20#IPR003337; Trehalose-phosphatase
GSVIVT01011635001	IPR020864; Membrane attack complex component/perforin (MACPF) domain	SIN_1021287	IPR020864; Membrane attack complex component/perforin (MACPF) domain
GSVIVT01011647001	IPR001251; CRAL-TRIO domain	SIN_1021288	IPR001251; CRAL-TRIO domain#IPR011074; CRAL/TRIO, N-terminal domain
GSVIVT01011650001	IPR001005; SANT/Myb domain#IPR001789; Signal transduction response regulator, receiver domain#IPR017930; Myb domain	SIN_1021289	IPR001005; SANT/Myb domain#IPR001789; Signal transduction response regulator, receiver domain#IPR017930; Myb domain
GSVIVT01011651001	NULL	SIN_1021290	NULL
GSVIVT01011652001	IPR000014; PAS domain#IPR001610; PAC motif	SIN_1021291	IPR000014; PAS domain#IPR001810; F-box domain#IPR011498; Kelch repeat type 2
GSVIVT01011654001	IPR000375; Dynamin central domain#IPR001401; Dynamin, GTPase domain#IPR003130; Dynamin GTPase effector#IPR020850; GTPase effector domain, GED#IPR022812; Dynamin superfamily	SIN_1021292	IPR000375; Dynamin central domain#IPR001401; Dynamin, GTPase domain#IPR003130; Dynamin GTPase effector#IPR020850; GTPase effector domain, GED#IPR022812; Dynamin superfamily
GSVIVT01011656001	IPR009768; Microtubule-associated protein 70	SIN_1021293	IPR009768; Microtubule-associated protein 70
GSVIVT01011659001	IPR001841; Zinc finger, RING-type	SIN_1021294	IPR001841; Zinc finger, RING-type
GSVIVT01011660001	IPR004463; UDP-3-O-acyl N-acetylglucosamine deacetylase	SIN_1021295	IPR004463; UDP-3-O-acyl N-acetylglucosamine deacetylase
GSVIVT01011662001	IPR004870; Nucleoporin, Nup155-like#IPR007187; Nucleoporin, Nup133/Nup155-like, C-terminal	SIN_1021296	IPR004870; Nucleoporin, Nup155-like#IPR007187; Nucleoporin, Nup133/Nup155-like, C-terminal#IPR014908; Nucleoporin, Nup133/Nup155-like, N-terminal
GSVIVT01011664001	IPR021133; HEAT, type 2#IPR021841; Vacuolar protein 14 C-terminal Fig4-binding domain#IPR026825; Vacuole morphology and inheritance protein 14	SIN_1021297	IPR021133; HEAT, type 2#IPR021841; Vacuolar protein 14 C-terminal Fig4-binding domain#IPR026825; Vacuole morphology and inheritance protein 14
GSVIVT01011666001	IPR001214; SET domain#IPR015353; Rubisco LS methyltransferase, substrate-binding domain	SIN_1021304	IPR001214; SET domain#IPR015353; Rubisco LS methyltransferase, substrate-binding domain
GSVIVT01011669001	IPR001876; Zinc finger, RanBP2-type	SIN_1021305	IPR000086; NUDIX hydrolase domain#IPR001876; Zinc finger, RanBP2-type
GSVIVT01011671001	IPR000608; Ubiquitin-conjugating enzyme, E2	SIN_1021306	IPR000608; Ubiquitin-conjugating enzyme, E2
GSVIVT01011673001	IPR007736; Caleosin	SIN_1021307	IPR007736; Caleosin
GSVIVT01011675001	IPR002902; Gnk2-homologous domain	SIN_1021310	IPR002902; Gnk2-homologous domain
GSVIVT01011678001	IPR001012; UBX	SIN_1021312	IPR001012; UBX#IPR006567; PUG domain#IPR018997; PUB domain
GSVIVT01011679001	IPR010399; Tify#IPR018467; CO/COL/TOC1, conserved site	SIN_1021313	IPR010399; Tify#IPR018467; CO/COL/TOC1, conserved site
GSVIVT01011682001	IPR000490; Glycoside hydrolase, family 17#IPR012946; X8	SIN_1021314	IPR000490; Glycoside hydrolase, family 17#IPR012946; X8
GSVIVT01011687001	IPR006461; Uncharacterised protein family Cys-rich	SIN_1021316	IPR006461; Uncharacterised protein family Cys-rich
GSVIVT01011700001	IPR005841; Alpha-D-phosphohexomutase superfamily#IPR005843; Alpha-D-phosphohexomutase, C-terminal#IPR005844; Alpha-D-phosphohexomutase, alpha/beta/alpha domain I#IPR005845; Alpha-D-phosphohexomutase, alpha/beta/alpha domain II#IPR005846; Alpha-D-phosphohexomutase, alpha/beta/alpha domain III	SIN_1021321	IPR005841; Alpha-D-phosphohexomutase superfamily#IPR005843; Alpha-D-phosphohexomutase, C-terminal#IPR005844; Alpha-D-phosphohexomutase, alpha/beta/alpha domain I#IPR005845; Alpha-D-phosphohexomutase, alpha/beta/alpha domain II#IPR005846; Alpha-D-phosphohexomutase, alpha/beta/alpha domain III
GSVIVT01011702001	IPR000719; Protein kinase domain#IPR001245; Serine-threonine/tyrosine-protein kinase catalytic domain#IPR002290; Serine/threonine- / dual specificity protein kinase, catalytic domain#IPR020635; Tyrosine-protein kinase, catalytic domain	SIN_1021328	IPR000719; Protein kinase domain#IPR001245; Serine-threonine/tyrosine-protein kinase catalytic domain#IPR002290; Serine/threonine- / dual specificity protein kinase, catalytic domain#IPR020635; Tyrosine-protein kinase, catalytic domain
GSVIVT01011703001	IPR007656; Zein-binding domain	SIN_1021329	IPR007656; Zein-binding domain
GSVIVT01011704001	IPR011417; AP180 N-terminal homology (ANTH) domain#IPR013809; Epsin-like, N-terminal	SIN_1021330	IPR011417; AP180 N-terminal homology (ANTH) domain#IPR013809; Epsin-like, N-terminal
GSVIVT01011708001	IPR019308; Protein of unknown function DUF2359, TMEM214	SIN_1021331	IPR019308; Protein of unknown function DUF2359, TMEM214
GSVIVT01011710001	IPR005202; Transcription factor GRAS#IPR021914; Transcriptional factor DELLA, N-terminal	SIN_1021333	IPR005202; Transcription factor GRAS#IPR021914; Transcriptional factor DELLA, N-terminal
GSVIVT01011711001	NULL	SIN_1021334	NULL
GSVIVT01011714001	IPR005841; Alpha-D-phosphohexomutase superfamily#IPR005844; Alpha-D-phosphohexomutase, alpha/beta/alpha domain I#IPR005845; Alpha-D-phosphohexomutase, alpha/beta/alpha domain II#IPR005846; Alpha-D-phosphohexomutase, alpha/beta/alpha domain III	SIN_1021336	IPR005841; Alpha-D-phosphohexomutase superfamily#IPR005844; Alpha-D-phosphohexomutase, alpha/beta/alpha domain I#IPR005845; Alpha-D-phosphohexomutase, alpha/beta/alpha domain II#IPR005846; Alpha-D-phosphohexomutase, alpha/beta/alpha domain III
GSVIVT01011718001	IPR000916; Bet v I domain#IPR024948; Major latex protein domain	SIN_1021337	IPR000916; Bet v I domain#IPR024948; Major latex protein domain
GSVIVT01011724001	IPR000916; Bet v I domain#IPR024948; Major latex protein domain	SIN_1021338	IPR000916; Bet v I domain#IPR024948; Major latex protein domain
GSVIVT01011734001	IPR000620; Drug/metabolite transporter	SIN_1021339	IPR000620; Drug/metabolite transporter#IPR000916; Bet v I domain#IPR024948; Major latex protein domain
GSVIVT01011737001	NULL	SIN_1021341	NULL
GSVIVT01011738001	IPR001356; Homeobox domain	SIN_1021342	IPR001356; Homeobox domain
GSVIVT01011739001	IPR008775; Phytanoyl-CoA dioxygenase	SIN_1021343	IPR008775; Phytanoyl-CoA dioxygenase
GSVIVT01011740001	IPR019378; GDP-fucose protein O-fucosyltransferase	SIN_1021344	IPR019378; GDP-fucose protein O-fucosyltransferase
GSVIVT01011742001	IPR020818; Chaperonin Cpn10	SIN_1021346	IPR020818; Chaperonin Cpn10
GSVIVT01011745001	IPR001680; WD40 repeat#IPR017986; WD40-repeat-containing domain	SIN_1021347	NULL
GSVIVT01011746001	IPR003593; AAA+ ATPase domain#IPR006083; Phosphoribulokinase/uridine kinase	SIN_1021348	IPR000764; Uridine kinase#IPR003593; AAA+ ATPase domain#IPR006083; Phosphoribulokinase/uridine kinase
GSVIVT01011747001	IPR000086; NUDIX hydrolase domain#IPR020476; NUDIX hydrolase	SIN_1021349	IPR000086; NUDIX hydrolase domain#IPR020476; NUDIX hydrolase
GSVIVT01011748001	IPR005818; Linker histone H1/H5, domain H15#IPR020478; AT hook-like	SIN_1021351	IPR005818; Linker histone H1/H5, domain H15
GSVIVT01011754001	IPR001356; Homeobox domain#IPR003106; Leucine zipper, homeobox-associated	SIN_1021353	IPR001356; Homeobox domain#IPR003106; Leucine zipper, homeobox-associated
GSVIVT01011757001	IPR027329; TPX2, C-terminal domain	SIN_1021356	IPR027329; TPX2, C-terminal domain
GSVIVT01011760001	IPR001623; DnaJ domain	SIN_1021358	IPR001623; DnaJ domain
GSVIVT01011761001	NULL	SIN_1021359	IPR013658; SMP-30/Gluconolactonase/LRE-like region
GSVIVT01011764001	IPR002423; Chaperonin Cpn60/TCP-1#IPR002498; Phosphatidylinositol-4-phosphate 5-kinase, core#IPR016034; Phosphatidylinositol-4-phosphate 5-kinase, core, subgroup	SIN_1021361	IPR002423; Chaperonin Cpn60/TCP-1#IPR002498; Phosphatidylinositol-4-phosphate 5-kinase, core#IPR016034; Phosphatidylinositol-4-phosphate 5-kinase, core, subgroup#IPR017455; Zinc finger, FYVE-related
GSVIVT01011766001	IPR025322; Protein of unknown function DUF4228, plant	SIN_1021362	IPR025322; Protein of unknown function DUF4228, plant
GSVIVT01011767001	IPR000225; Armadillo#IPR003613; U box domain	SIN_1021363	IPR000225; Armadillo#IPR003613; U box domain
GSVIVT01011777001	IPR006121; Heavy metal-associated domain, HMA	SIN_1021365	IPR006121; Heavy metal-associated domain, HMA
GSVIVT01011778001	IPR006121; Heavy metal-associated domain, HMA	SIN_1021366	IPR006121; Heavy metal-associated domain, HMA
GSVIVT01011780001	IPR003406; Glycosyl transferase, family 14	SIN_1021369	IPR003406; Glycosyl transferase, family 14
GSVIVT01011781001	IPR003439; ABC transporter-like#IPR003593; AAA+ ATPase domain#IPR013525; ABC-2 type transporter	SIN_1021370	IPR003439; ABC transporter-like#IPR003593; AAA+ ATPase domain#IPR013525; ABC-2 type transporter
GSVIVT01011783001	IPR004776; Auxin efflux carrier	SIN_1021373	IPR004776; Auxin efflux carrier
GSVIVT01011788001	IPR006863; Erv1/Alr#IPR012336; Thioredoxin-like fold#IPR013766; Thioredoxin domain#IPR017905; ERV/ALR sulphydryl oxidase	SIN_1021376	IPR006863; Erv1/Alr#IPR012336; Thioredoxin-like fold#IPR013766; Thioredoxin domain#IPR017905; ERV/ALR sulphydryl oxidase
GSVIVT01011790001	IPR025322; Protein of unknown function DUF4228, plant#IPR025714; Methyltransferase domain#IPR026635; N-lysine methyltransferase See1-like	SIN_1021381	IPR025322; Protein of unknown function DUF4228, plant
GSVIVT01011791001	IPR001087; Lipase, GDSL	SIN_1021382	IPR001087; Lipase, GDSL
GSVIVT01011794001	IPR004328; BRO1 domain#IPR025304; ALIX V-shaped domain	SIN_1021388	IPR004328; BRO1 domain#IPR025304; ALIX V-shaped domain
GSVIVT01011796001	IPR001221; Phenol hydroxylase reductase#IPR001433; Oxidoreductase FAD/NAD(P)-binding	SIN_1021389	IPR001221; Phenol hydroxylase reductase#IPR001433; Oxidoreductase FAD/NAD(P)-binding#IPR017927; Ferredoxin reductase-type FAD-binding domain
GSVIVT01011800001	IPR002528; Multi antimicrobial extrusion protein	SIN_1021391	IPR002528; Multi antimicrobial extrusion protein
GSVIVT01011801001	IPR002528; Multi antimicrobial extrusion protein	SIN_1021392	IPR002528; Multi antimicrobial extrusion protein
GSVIVT01011805001	IPR002033; Sec-independent periplasmic protein translocase TatC	SIN_1018393	IPR002033; Sec-independent periplasmic protein translocase TatC
GSVIVT01011806001	IPR003593; AAA+ ATPase domain	SIN_1018392	NULL
GSVIVT01011807001	IPR002864; Acyl-ACP thioesterase#IPR002885; Pentatricopeptide repeat	SIN_1018391	IPR002885; Pentatricopeptide repeat
GSVIVT01011808001	IPR004277; Phosphatidyl serine synthase	SIN_1018390	IPR004277; Phosphatidyl serine synthase
GSVIVT01011814001	IPR002934; Nucleotidyl transferase domain#IPR007010; Poly(A) polymerase, RNA-binding domain#IPR007012; Poly(A) polymerase, central domain	SIN_1018389	IPR002934; Nucleotidyl transferase domain#IPR007010; Poly(A) polymerase, RNA-binding domain#IPR007012; Poly(A) polymerase, central domain
GSVIVT01011824001	IPR002293; Amino acid/polyamine transporter I	SIN_1018387	IPR002293; Amino acid/polyamine transporter I#IPR022617; Rad60/SUMO-like domain
GSVIVT01011832001	IPR000326; Phosphatidic acid phosphatase type 2/haloperoxidase	SIN_1018385	IPR000326; Phosphatidic acid phosphatase type 2/haloperoxidase
GSVIVT01011835001	IPR001680; WD40 repeat#IPR017986; WD40-repeat-containing domain#IPR020472; G-protein beta WD-40 repeat	SIN_1018381	IPR001680; WD40 repeat#IPR017986; WD40-repeat-containing domain#IPR020472; G-protein beta WD-40 repeat
GSVIVT01011838001	NULL	SIN_1018380	NULL
GSVIVT01011841001	IPR003311; AUX/IAA protein#IPR011525; Aux/IAA-ARF-dimerisation	SIN_1018379	IPR003311; AUX/IAA protein#IPR011525; Aux/IAA-ARF-dimerisation
GSVIVT01011842001	IPR000719; Protein kinase domain#IPR001611; Leucine-rich repeat#IPR002290; Serine/threonine- / dual specificity protein kinase, catalytic domain#IPR003591; Leucine-rich repeat, typical subtype#IPR013210; Leucine-rich repeat-containing N-terminal, type 2#IPR020635; Tyrosine-protein kinase, catalytic domain	SIN_1018378	IPR000719; Protein kinase domain#IPR001611; Leucine-rich repeat#IPR002290; Serine/threonine- / dual specificity protein kinase, catalytic domain#IPR013210; Leucine-rich repeat-containing N-terminal, type 2#IPR020635; Tyrosine-protein kinase, catalytic domain
GSVIVT01011843001	IPR004821; Cytidyltransferase-like domain	SIN_1018376	NULL
GSVIVT01011845001	IPR003388; Reticulon	SIN_1018372	IPR003388; Reticulon
GSVIVT01011846001	IPR009606; Protein of unknown function DUF1218	SIN_1018370	IPR009606; Protein of unknown function DUF1218
GSVIVT01011847001	IPR011697; Peptidase C26#IPR017926; Glutamine amidotransferase	SIN_1018369	IPR011697; Peptidase C26#IPR017926; Glutamine amidotransferase
GSVIVT01011848001	IPR008507; Protein of unknown function DUF789	SIN_1018368	IPR008507; Protein of unknown function DUF789
GSVIVT01011849001	IPR000719; Protein kinase domain#IPR002290; Serine/threonine- / dual specificity protein kinase, catalytic domain#IPR020635; Tyrosine-protein kinase, catalytic domain	SIN_1018367	IPR000719; Protein kinase domain#IPR002290; Serine/threonine- / dual specificity protein kinase, catalytic domain#IPR020635; Tyrosine-protein kinase, catalytic domain#IPR025287; Wall-associated receptor kinase galacturonan-binding domain
GSVIVT01011854001	IPR000719; Protein kinase domain#IPR002290; Serine/threonine- / dual specificity protein kinase, catalytic domain#IPR020635; Tyrosine-protein kinase, catalytic domain#IPR025287; Wall-associated receptor kinase galacturonan-binding domain	SIN_1018366	IPR000719; Protein kinase domain#IPR002290; Serine/threonine- / dual specificity protein kinase, catalytic domain#IPR020635; Tyrosine-protein kinase, catalytic domain
GSVIVT01011857001	IPR000719; Protein kinase domain#IPR001611; Leucine-rich repeat#IPR002290; Serine/threonine- / dual specificity protein kinase, catalytic domain#IPR013210; Leucine-rich repeat-containing N-terminal, type 2#IPR020635; Tyrosine-protein kinase, catalytic domain#IPR025875; Leucine rich repeat 4	SIN_1018365	IPR000719; Protein kinase domain#IPR001611; Leucine-rich repeat#IPR002290; Serine/threonine- / dual specificity protein kinase, catalytic domain#IPR013210; Leucine-rich repeat-containing N-terminal, type 2#IPR020635; Tyrosine-protein kinase, catalytic domain#IPR025875; Leucine rich repeat 4
GSVIVT01011867001	IPR001623; DnaJ domain	SIN_1018361	IPR001623; DnaJ domain
GSVIVT01011868001	IPR007087; Zinc finger, C2H2	SIN_1018360	NULL
GSVIVT01011869001	IPR012438; Protein of unknown function DUF1639	SIN_1018357	IPR012438; Protein of unknown function DUF1639
GSVIVT01011872001	IPR001005; SANT/Myb domain#IPR017930; Myb domain	SIN_1018354	IPR001005; SANT/Myb domain#IPR017930; Myb domain
GSVIVT01011882001	IPR003154; S1/P1 nuclease	SIN_1018351	IPR003154; S1/P1 nuclease
GSVIVT01011886001	IPR002627; tRNA isopentenyltransferase	SIN_1018350	IPR002627; tRNA isopentenyltransferase
GSVIVT01011888001	IPR000073; Alpha/beta hydrolase fold-1	SIN_1018349	IPR000073; Alpha/beta hydrolase fold-1
GSVIVT01011890001	IPR007087; Zinc finger, C2H2	SIN_1018348	NULL
GSVIVT01011891001	IPR005749; Ribosomal protein L15, bacterial-type#IPR021131; Ribosomal protein L18e/L15P	SIN_1018347	IPR005749; Ribosomal protein L15, bacterial-type#IPR021131; Ribosomal protein L18e/L15P
GSVIVT01011892001	NULL	SIN_1018346	NULL
GSVIVT01011894001	IPR009606; Protein of unknown function DUF1218	SIN_1018344	IPR009606; Protein of unknown function DUF1218
GSVIVT01011895001	IPR004883; Lateral organ boundaries, LOB	SIN_1018341	IPR004883; Lateral organ boundaries, LOB
GSVIVT01011897001	IPR000315; Zinc finger, B-box#IPR010402; CCT domain	SIN_1018340	IPR000315; Zinc finger, B-box#IPR010402; CCT domain
GSVIVT01011898001	NULL	SIN_1018339	NULL
GSVIVT01011899001	IPR003726; Homocysteine S-methyltransferase	SIN_1018338	IPR003726; Homocysteine S-methyltransferase
GSVIVT01011902001	IPR001471; AP2/ERF domain	SIN_1018336	IPR001471; AP2/ERF domain
GSVIVT01011904001	IPR000322; Glycoside hydrolase, family 31	SIN_1018335	IPR000322; Glycoside hydrolase, family 31
GSVIVT01011906001	NULL	SIN_1018332	NULL
GSVIVT01011907001	IPR000449; Ubiquitin-associated domain/translation elongation factor EF-Ts, N-terminal#IPR000626; Ubiquitin domain#IPR004806; UV excision repair protein Rad23#IPR006636; Heat shock chaperonin-binding#IPR015360; XPC-binding domain#IPR015940; Ubiquitin-associated/translation elongation factor EF1B, N-terminal, eukaryote#IPR019955; Ubiquitin supergroup	SIN_1018331	IPR000449; Ubiquitin-associated domain/translation elongation factor EF-Ts, N-terminal#IPR000626; Ubiquitin domain#IPR004806; UV excision repair protein Rad23#IPR006636; Heat shock chaperonin-binding#IPR015360; XPC-binding domain#IPR015940; Ubiquitin-associated/translation elongation factor EF1B, N-terminal, eukaryote#IPR019955; Ubiquitin supergroup
GSVIVT01011908001	IPR000109; Proton-dependent oligopeptide transporter family#IPR014830; Glycolipid transfer protein domain	SIN_1018329	IPR014830; Glycolipid transfer protein domain
GSVIVT01011918001	IPR005061; Domain of unknown function DUF292, eukaryotic	SIN_1018327	IPR005061; Domain of unknown function DUF292, eukaryotic
GSVIVT01011919001	IPR010776; Tat binding protein 1-interacting	SIN_1018326	IPR010776; Tat binding protein 1-interacting
GSVIVT01011929001	IPR004827; Basic-leucine zipper domain#IPR025422; Transcription factor TGA like domain	SIN_1018321	IPR004827; Basic-leucine zipper domain#IPR025422; Transcription factor TGA like domain
GSVIVT01011930001	IPR007603; Choline transporter-like	SIN_1018320	IPR007603; Choline transporter-like
GSVIVT01011934001	IPR001727; Uncharacterised protein family UPF0016	SIN_1018319	IPR001727; Uncharacterised protein family UPF0016
GSVIVT01011938001	IPR013057; Amino acid transporter, transmembrane	SIN_1018318	IPR013057; Amino acid transporter, transmembrane
GSVIVT01011939001	IPR021419; Mediator complex, subunit Med25, von Willebrand factor type A	SIN_1018317	IPR002305; Aminoacyl-tRNA synthetase, class Ic#IPR002307; Tyrosine-tRNA ligase#IPR002942; RNA-binding S4 domain#IPR021419; Mediator complex, subunit Med25, von Willebrand factor type A#IPR024088; Tyrosine-tRNA ligase, bacterial-type
GSVIVT01011940001	IPR004328; BRO1 domain	SIN_1018316	IPR004328; BRO1 domain
GSVIVT01011941001	NULL	SIN_1018315	NULL
GSVIVT01011942001	IPR001005; SANT/Myb domain#IPR017930; Myb domain	SIN_1018314	IPR001005; SANT/Myb domain#IPR017930; Myb domain
GSVIVT01011946001	IPR000994; Peptidase M24, structural domain#IPR001714; Peptidase M24, methionine aminopeptidase	SIN_1018313	IPR000994; Peptidase M24, structural domain#IPR001714; Peptidase M24, methionine aminopeptidase
GSVIVT01011948001	IPR001611; Leucine-rich repeat#IPR024788; Malectin-like carbohydrate-binding domain	SIN_1018311	IPR001611; Leucine-rich repeat#IPR024788; Malectin-like carbohydrate-binding domain
GSVIVT01011956001	IPR012890; GC-rich sequence DNA-binding factor#IPR022783; GC-rich sequence DNA-binding factor domain	SIN_1018310	IPR012890; GC-rich sequence DNA-binding factor#IPR022783; GC-rich sequence DNA-binding factor domain
GSVIVT01011960001	IPR011598; Myc-type, basic helix-loop-helix (bHLH) domain	SIN_1018309	IPR011598; Myc-type, basic helix-loop-helix (bHLH) domain
GSVIVT01011962001	IPR005333; Transcription factor, TCP#IPR017887; Transcription factor TCP subgroup#IPR017888; CYC/TB1, R domain	SIN_1018307	IPR005333; Transcription factor, TCP#IPR017887; Transcription factor TCP subgroup#IPR017888; CYC/TB1, R domain
GSVIVT01011964001	IPR016300; Arsenical pump ATPase, ArsA/GET3#IPR025723; Anion-transporting ATPase-like domain	SIN_1018302	IPR016300; Arsenical pump ATPase, ArsA/GET3#IPR025723; Anion-transporting ATPase-like domain
GSVIVT01011971001	IPR019050; FDF domain#IPR025609; Lsm14 N-terminal#IPR025761; FFD box#IPR025762; DFDF domain#IPR025768; TFG box	SIN_1018301	IPR019050; FDF domain#IPR025609; Lsm14 N-terminal#IPR025761; FFD box#IPR025762; DFDF domain#IPR025768; TFG box
GSVIVT01011974001	IPR001611; Leucine-rich repeat#IPR025875; Leucine rich repeat 4	SIN_1018300	IPR003591; Leucine-rich repeat, typical subtype#IPR025875; Leucine rich repeat 4
GSVIVT01011976001	IPR006460; Protein of unknown function DUF617, plant	SIN_1018298	IPR006460; Protein of unknown function DUF617, plant
GSVIVT01011978001	IPR000086; NUDIX hydrolase domain#IPR020476; NUDIX hydrolase	SIN_1018297	IPR000086; NUDIX hydrolase domain#IPR020476; NUDIX hydrolase
GSVIVT01011979001	IPR021135; Phosphoenolpyruvate carboxylase	SIN_1018296	IPR021135; Phosphoenolpyruvate carboxylase
GSVIVT01011982001	NULL	SIN_1018295	NULL
GSVIVT01012000001	IPR013094; Alpha/beta hydrolase fold-3	SIN_1018294	IPR002018; Carboxylesterase, type B
GSVIVT01012001001	IPR004331; SPX, N-terminal#IPR004342; EXS, C-terminal	SIN_1018293	IPR004331; SPX, N-terminal#IPR004342; EXS, C-terminal
GSVIVT01012002001	IPR007853; Zinc finger, DNL-type#IPR024158; Mitochondrial import protein TIM15	SIN_1018291	IPR007853; Zinc finger, DNL-type#IPR024158; Mitochondrial import protein TIM15
GSVIVT01012004001	IPR002125; CMP/dCMP deaminase, zinc-binding	SIN_1018289	IPR002125; CMP/dCMP deaminase, zinc-binding
GSVIVT01012005001	IPR001757; Cation-transporting P-type ATPase#IPR006539; Phospholipid-transporting P-type ATPase, subfamily IV	SIN_1018288	IPR001757; Cation-transporting P-type ATPase#IPR006539; Phospholipid-transporting P-type ATPase, subfamily IV#IPR008250; P-type ATPase, A domain
GSVIVT01012008001	IPR000719; Protein kinase domain#IPR001245; Serine-threonine/tyrosine-protein kinase catalytic domain#IPR002290; Serine/threonine- / dual specificity protein kinase, catalytic domain#IPR020635; Tyrosine-protein kinase, catalytic domain	SIN_1018287	IPR000719; Protein kinase domain#IPR001245; Serine-threonine/tyrosine-protein kinase catalytic domain#IPR002290; Serine/threonine- / dual specificity protein kinase, catalytic domain#IPR020635; Tyrosine-protein kinase, catalytic domain
GSVIVT01012012001	IPR003607; HD/PDEase domain#IPR006674; HD domain	SIN_1018286	IPR003607; HD/PDEase domain#IPR006674; HD domain
GSVIVT01012018001	IPR001841; Zinc finger, RING-type	SIN_1018285	IPR001841; Zinc finger, RING-type
GSVIVT01012026001	IPR010683; Protein of unknown function DUF1262	SIN_1018283	IPR010683; Protein of unknown function DUF1262
GSVIVT01012027001	NULL	SIN_1018282	NULL
GSVIVT01012672001	IPR004877; Cytochrome b561, eukaryote#IPR006593; Cytochrome b561/ferric reductase transmembrane	SIN_1006973	IPR004877; Cytochrome b561, eukaryote#IPR006593; Cytochrome b561/ferric reductase transmembrane
GSVIVT01012679001	IPR002022; Pectate lyase/Amb allergen#IPR018082; AmbAllergen	SIN_1006975	IPR002022; Pectate lyase/Amb allergen#IPR018082; AmbAllergen
GSVIVT01012682001	IPR003657; DNA-binding WRKY	SIN_1006978	IPR003657; DNA-binding WRKY
GSVIVT01012687001	IPR008417; B-cell receptor-associated 31-like	SIN_1006981	IPR008417; B-cell receptor-associated 31-like
GSVIVT01012688001	IPR027949; Petal formation-expressed	SIN_1006982	IPR027949; Petal formation-expressed
GSVIVT01012702001	IPR006222; Glycine cleavage T-protein, N-terminal#IPR006223; Glycine cleavage system T protein#IPR013977; Glycine cleavage T-protein, C-terminal barrel	SIN_1006983	IPR006222; Glycine cleavage T-protein, N-terminal#IPR006223; Glycine cleavage system T protein#IPR013977; Glycine cleavage T-protein, C-terminal barrel
GSVIVT01012705001	IPR003107; RNA-processing protein, HAT helix#IPR013949; U3 small nucleolar RNA-associated protein 6	SIN_1006984	IPR003107; RNA-processing protein, HAT helix#IPR013949; U3 small nucleolar RNA-associated protein 6
GSVIVT01012709001	IPR001117; Multicopper oxidase, type 1#IPR011706; Multicopper oxidase, type 2#IPR011707; Multicopper oxidase, type 3	SIN_1006986	IPR001117; Multicopper oxidase, type 1#IPR011706; Multicopper oxidase, type 2#IPR011707; Multicopper oxidase, type 3
GSVIVT01012711001	IPR000490; Glycoside hydrolase, family 17#IPR001876; Zinc finger, RanBP2-type#IPR005135; Endonuclease/exonuclease/phosphatase#IPR012946; X8	SIN_1006987	IPR001876; Zinc finger, RanBP2-type#IPR005135; Endonuclease/exonuclease/phosphatase
GSVIVT01012714001	IPR004360; Glyoxalase/fosfomycin resistance/dioxygenase domain	SIN_1006990	IPR004360; Glyoxalase/fosfomycin resistance/dioxygenase domain
GSVIVT01012718001	IPR002110; Ankyrin repeat#IPR020683; Ankyrin repeat-containing domain#IPR021832; Ankyrin repeat domain-containing protein 13	SIN_1006991	IPR002110; Ankyrin repeat#IPR020683; Ankyrin repeat-containing domain#IPR021832; Ankyrin repeat domain-containing protein 13
GSVIVT01012723001	IPR001296; Glycosyl transferase, family 1#IPR005085; Carbohydrate binding module family 25#IPR013534; Starch synthase, catalytic domain	SIN_1006995	IPR001296; Glycosyl transferase, family 1#IPR005085; Carbohydrate binding module family 25#IPR013534; Starch synthase, catalytic domain
GSVIVT01012724001	IPR000131; ATPase, F1 complex, gamma subunit	SIN_1006997	IPR000131; ATPase, F1 complex, gamma subunit
GSVIVT01012726001	IPR003402; tRNA transferase Trm5/Tyw2#IPR003827; tRNA wybutosine-synthesizing protein	SIN_1006999	IPR003402; tRNA transferase Trm5/Tyw2#IPR003827; tRNA wybutosine-synthesizing protein#IPR006652; Kelch repeat type 1
GSVIVT01012730001	IPR000719; Protein kinase domain#IPR002048; EF-hand domain#IPR002290; Serine/threonine- / dual specificity protein kinase, catalytic domain#IPR011992; EF-hand domain pair#IPR020635; Tyrosine-protein kinase, catalytic domain	SIN_1007001	IPR000719; Protein kinase domain#IPR002048; EF-hand domain#IPR002290; Serine/threonine- / dual specificity protein kinase, catalytic domain#IPR011992; EF-hand domain pair#IPR020635; Tyrosine-protein kinase, catalytic domain
GSVIVT01012733001	IPR007608; Senescence regulator S40	SIN_1007004	IPR007608; Senescence regulator S40
GSVIVT01012736001	NULL	SIN_1007006	NULL
GSVIVT01012742001	IPR000825; SUF system FeS cluster assembly, SufBD	SIN_1007012	IPR000825; SUF system FeS cluster assembly, SufBD
GSVIVT01012837001	IPR007204; ARP2/3 complex, 21kDa subunit (p21-Arc)	SIN_1015971	IPR007204; ARP2/3 complex, 21kDa subunit (p21-Arc)
GSVIVT01012838001	IPR007235; Glycosyl transferase, family 28, C-terminal#IPR009695; Diacylglycerol glucosyltransferase, N-terminal	SIN_1015974	IPR007235; Glycosyl transferase, family 28, C-terminal#IPR009695; Diacylglycerol glucosyltransferase, N-terminal
GSVIVT01012840001	IPR001841; Zinc finger, RING-type#IPR024766; Zinc finger, RING-H2-type	SIN_1015977	IPR001841; Zinc finger, RING-type#IPR024766; Zinc finger, RING-H2-type
GSVIVT01012850001	IPR011701; Major facilitator superfamily	SIN_1015987	IPR011701; Major facilitator superfamily#IPR020846; Major facilitator superfamily domain
GSVIVT01012851001	IPR005199; Glycoside hydrolase, family 79	SIN_1015988	IPR005199; Glycoside hydrolase, family 79
GSVIVT01012856001	IPR001594; Zinc finger, DHHC-type, palmitoyltransferase#IPR002110; Ankyrin repeat#IPR020683; Ankyrin repeat-containing domain	SIN_1016002	IPR001594; Zinc finger, DHHC-type, palmitoyltransferase#IPR002110; Ankyrin repeat#IPR020683; Ankyrin repeat-containing domain
GSVIVT01012858001	IPR000270; Phox/Bem1p#IPR013026; Tetratricopeptide repeat-containing domain#IPR019734; Tetratricopeptide repeat	SIN_1016003	IPR000270; Phox/Bem1p#IPR001440; Tetratricopeptide TPR-1#IPR013026; Tetratricopeptide repeat-containing domain#IPR019734; Tetratricopeptide repeat
GSVIVT01012865001	NULL	SIN_1016006	NULL
GSVIVT01012869001	IPR006734; Protein of unknown function DUF597	SIN_1016011	IPR006734; Protein of unknown function DUF597
GSVIVT01012870001	IPR013216; Methyltransferase type 11	SIN_1016017	IPR013216; Methyltransferase type 11
GSVIVT01012874001	NULL	SIN_1016024	NULL
GSVIVT01012888001	IPR001841; Zinc finger, RING-type	SIN_1016026	IPR001841; Zinc finger, RING-type
GSVIVT01012889001	NULL	SIN_1016027	NULL
GSVIVT01012890001	NULL	SIN_1016032	IPR001841; Zinc finger, RING-type
GSVIVT01012895001	IPR000719; Protein kinase domain#IPR001245; Serine-threonine/tyrosine-protein kinase catalytic domain#IPR002290; Serine/threonine- / dual specificity protein kinase, catalytic domain#IPR020635; Tyrosine-protein kinase, catalytic domain	SIN_1016038	IPR000270; Phox/Bem1p#IPR000719; Protein kinase domain#IPR001245; Serine-threonine/tyrosine-protein kinase catalytic domain#IPR002290; Serine/threonine- / dual specificity protein kinase, catalytic domain#IPR020635; Tyrosine-protein kinase, catalytic domain
GSVIVT01012897001	IPR001356; Homeobox domain#IPR005539; ELK#IPR005540; KNOX1#IPR005541; KNOX2#IPR008422; Homeobox KN domain	SIN_1016039	IPR001356; Homeobox domain#IPR005539; ELK#IPR005540; KNOX1#IPR005541; KNOX2#IPR008422; Homeobox KN domain
GSVIVT01012912001	IPR005828; General substrate transporter#IPR020846; Major facilitator superfamily domain	SIN_1020199	IPR005828; General substrate transporter#IPR020846; Major facilitator superfamily domain
GSVIVT01012938001	IPR002885; Pentatricopeptide repeat	SIN_1020182	IPR002885; Pentatricopeptide repeat
GSVIVT01013359001	IPR020946; Flavin monooxygenase-like	SIN_1007474	IPR020946; Flavin monooxygenase-like
GSVIVT01013360001	IPR000834; Peptidase M14, carboxypeptidase A	SIN_1013378	IPR000834; Peptidase M14, carboxypeptidase A
GSVIVT01013367001	IPR010582; Catalase immune-responsive domain#IPR011614; Catalase core domain#IPR018028; Catalase, mono-functional, haem-containing	SIN_1007469	IPR010582; Catalase immune-responsive domain#IPR011614; Catalase core domain#IPR018028; Catalase, mono-functional, haem-containing
GSVIVT01013373001	IPR000731; Sterol-sensing domain#IPR003392; Patched	SIN_1007462	IPR000731; Sterol-sensing domain#IPR003392; Patched
GSVIVT01013378001	IPR000719; Protein kinase domain#IPR002290; Serine/threonine- / dual specificity protein kinase, catalytic domain#IPR020635; Tyrosine-protein kinase, catalytic domain	SIN_1007461	IPR000719; Protein kinase domain#IPR002290; Serine/threonine- / dual specificity protein kinase, catalytic domain#IPR020635; Tyrosine-protein kinase, catalytic domain
GSVIVT01013379001	IPR008166; Domain of unknown function DUF23	SIN_1007460	IPR008166; Domain of unknown function DUF23
GSVIVT01013381001	IPR001487; Bromodomain	SIN_1007459	IPR001487; Bromodomain
GSVIVT01013385001	IPR009071; High mobility group box domain	SIN_1007458	IPR009071; High mobility group box domain
GSVIVT01013389001	IPR006554; Helicase-like, DEXD box c2 type#IPR006555; ATP-dependent helicase, C-terminal#IPR010614; DEAD2#IPR014001; Helicase, superfamily 1/2, ATP-binding domain#IPR014013; Helicase, superfamily 1/2, ATP-binding domain, DinG/Rad3-type	SIN_1007457	IPR002885; Pentatricopeptide repeat#IPR006554; Helicase-like, DEXD box c2 type#IPR006555; ATP-dependent helicase, C-terminal#IPR010614; DEAD2#IPR014013; Helicase, superfamily 1/2, ATP-binding domain, DinG/Rad3-type
GSVIVT01013392001	IPR000261; EPS15 homology (EH)#IPR002048; EF-hand domain	SIN_1007455	IPR000261; EPS15 homology (EH)#IPR002048; EF-hand domain
GSVIVT01013394001	NULL	SIN_1007453	NULL
GSVIVT01013395001	IPR000225; Armadillo#IPR003613; U box domain	SIN_1007452	IPR000225; Armadillo#IPR003613; U box domain
GSVIVT01013398001	IPR021852; Domain of unknown function DUF3456	SIN_1007451	IPR021852; Domain of unknown function DUF3456
GSVIVT01013399001	IPR001932; Protein phosphatase 2C (PP2C)-like domain#IPR015655; Protein phosphatase 2C	SIN_1007450	IPR001932; Protein phosphatase 2C (PP2C)-like domain#IPR015655; Protein phosphatase 2C
GSVIVT01013400001	IPR000337; GPCR, family 3#IPR001320; Ionotropic glutamate receptor#IPR001638; Extracellular solute-binding protein, family 3#IPR001828; Extracellular ligand-binding receptor#IPR002455; GPCR, family 3, gamma-aminobutyric acid receptor, type B	SIN_1007449	IPR001320; Ionotropic glutamate receptor#IPR001638; Extracellular solute-binding protein, family 3#IPR001828; Extracellular ligand-binding receptor
GSVIVT01013402001	IPR000719; Protein kinase domain#IPR002290; Serine/threonine- / dual specificity protein kinase, catalytic domain#IPR006567; PUG domain#IPR010513; KEN domain#IPR018391; Pyrrolo-quinoline quinone beta-propeller repeat#IPR020635; Tyrosine-protein kinase, catalytic domain	SIN_1007448	IPR000719; Protein kinase domain#IPR002290; Serine/threonine- / dual specificity protein kinase, catalytic domain#IPR006567; PUG domain#IPR010513; KEN domain#IPR018391; Pyrrolo-quinoline quinone beta-propeller repeat#IPR020635; Tyrosine-protein kinase, catalytic domain
GSVIVT01013404001	NULL	SIN_1007446	NULL
GSVIVT01013407001	IPR001594; Zinc finger, DHHC-type, palmitoyltransferase	SIN_1007445	IPR001594; Zinc finger, DHHC-type, palmitoyltransferase
GSVIVT01013408001	IPR004326; Mlo-related protein	SIN_1007444	IPR001179; Peptidyl-prolyl cis-trans isomerase, FKBP-type, domain#IPR004326; Mlo-related protein
GSVIVT01013410001	IPR007676; Ribophorin I	SIN_1007442	IPR007676; Ribophorin I
GSVIVT01013411001	NULL	SIN_1007441	NULL
GSVIVT01013414001	IPR003663; Sugar/inositol transporter#IPR005828; General substrate transporter#IPR020846; Major facilitator superfamily domain	SIN_1007439	IPR003663; Sugar/inositol transporter#IPR005828; General substrate transporter
GSVIVT01013417001	IPR019448; EEIG1/EHBP1 N-terminal domain	SIN_1007436	IPR019448; EEIG1/EHBP1 N-terminal domain
GSVIVT01013424001	IPR006121; Heavy metal-associated domain, HMA	SIN_1007432	IPR006121; Heavy metal-associated domain, HMA
GSVIVT01013426001	IPR005175; Domain of unknown function DUF296#IPR017956; AT hook, DNA-binding motif	SIN_1007431	IPR005175; Domain of unknown function DUF296
GSVIVT01013432001	IPR001509; NAD-dependent epimerase/dehydratase	SIN_1007428	IPR001509; NAD-dependent epimerase/dehydratase
GSVIVT01013435001	IPR002202; Hydroxymethylglutaryl-CoA reductase, class I/II	SIN_1007425	IPR002202; Hydroxymethylglutaryl-CoA reductase, class I/II
GSVIVT01013436001	NULL	SIN_1007424	NULL
GSVIVT01013439001	IPR001606; ARID/BRIGHT DNA-binding domain#IPR002068; Alpha crystallin/Hsp20 domain	SIN_1007421	IPR001606; ARID/BRIGHT DNA-binding domain#IPR002068; Alpha crystallin/Hsp20 domain
GSVIVT01013442001	IPR000023; Phosphofructokinase domain	SIN_1007416	IPR000023; Phosphofructokinase domain
GSVIVT01013451001	NULL	SIN_1007414	NULL
GSVIVT01013452001	IPR004333; Transcription factor, SBP-box	SIN_1007413	IPR004333; Transcription factor, SBP-box
GSVIVT01013453001	IPR001965; Zinc finger, PHD-type#IPR002219; Protein kinase C-like, phorbol ester/diacylglycerol binding	SIN_1007412	IPR004146; DC1#IPR011424; C1-like
GSVIVT01013734001	IPR000489; Pterin-binding#IPR002085; Alcohol dehydrogenase superfamily, zinc-type#IPR013154; Alcohol dehydrogenase GroES-like#IPR020843; Polyketide synthase, enoylreductase	SIN_1018112	IPR002085; Alcohol dehydrogenase superfamily, zinc-type#IPR013154; Alcohol dehydrogenase GroES-like#IPR020843; Polyketide synthase, enoylreductase
GSVIVT01013750001	IPR011424; C1-like#IPR012336; Thioredoxin-like fold	SIN_1018111	IPR011424; C1-like#IPR012336; Thioredoxin-like fold
GSVIVT01013761001	IPR004567; Type II pantothenate kinase	SIN_1018105	IPR004567; Type II pantothenate kinase
GSVIVT01013769001	IPR001753; Crotonase superfamily	SIN_1018102	IPR001753; Crotonase superfamily
GSVIVT01013771001	IPR000743; Glycoside hydrolase, family 28#IPR006626; Parallel beta-helix repeat	SIN_1018101	IPR000743; Glycoside hydrolase, family 28#IPR006626; Parallel beta-helix repeat
GSVIVT01013772001	IPR000743; Glycoside hydrolase, family 28#IPR002885; Pentatricopeptide repeat	SIN_1018100	IPR002885; Pentatricopeptide repeat
GSVIVT01013773001	IPR000816; Peptidase C15, pyroglutamyl peptidase I#IPR016125; Peptidase C15, pyroglutamyl peptidase I-like	SIN_1018099	IPR000816; Peptidase C15, pyroglutamyl peptidase I#IPR016125; Peptidase C15, pyroglutamyl peptidase I-like
GSVIVT01013774001	IPR000504; RNA recognition motif domain	SIN_1018098	IPR000504; RNA recognition motif domain
GSVIVT01013784001	IPR019009; Signal recognition particle receptor, beta subunit#IPR024156; Small GTPase superfamily, ARF type	SIN_1018094	IPR019009; Signal recognition particle receptor, beta subunit#IPR024156; Small GTPase superfamily, ARF type
GSVIVT01013785001	IPR013650; ATP-grasp fold, succinyl-CoA synthetase-type	SIN_1018093	IPR013650; ATP-grasp fold, succinyl-CoA synthetase-type
GSVIVT01013786001	NULL	SIN_1018092	NULL
GSVIVT01013790001	IPR001356; Homeobox domain#IPR005539; ELK#IPR005540; KNOX1#IPR005541; KNOX2#IPR008422; Homeobox KN domain	SIN_1018090	IPR001356; Homeobox domain#IPR005539; ELK#IPR008422; Homeobox KN domain
GSVIVT01013797001	IPR004033; UbiE/COQ5 methyltransferase	SIN_1018089	IPR004033; UbiE/COQ5 methyltransferase
GSVIVT01013798001	IPR000719; Protein kinase domain#IPR002290; Serine/threonine- / dual specificity protein kinase, catalytic domain#IPR002902; Gnk2-homologous domain#IPR020635; Tyrosine-protein kinase, catalytic domain	SIN_1018088	IPR000719; Protein kinase domain#IPR002290; Serine/threonine- / dual specificity protein kinase, catalytic domain#IPR002902; Gnk2-homologous domain#IPR020635; Tyrosine-protein kinase, catalytic domain
GSVIVT01013800001	IPR000743; Glycoside hydrolase, family 28#IPR006626; Parallel beta-helix repeat	SIN_1018086	IPR000743; Glycoside hydrolase, family 28#IPR006626; Parallel beta-helix repeat
GSVIVT01013806001	IPR002192; Pyruvate phosphate dikinase, PEP/pyruvate-binding	SIN_1018079	IPR002192; Pyruvate phosphate dikinase, PEP/pyruvate-binding
GSVIVT01014066001	IPR000092; Polyprenyl synthetase#IPR014120; Solanesyl diphosphate synthase#IPR017446; Polyprenyl synthetase-related	SIN_1022506	IPR000092; Polyprenyl synthetase#IPR000223; Peptidase S26A, signal peptidase I#IPR014120; Solanesyl diphosphate synthase#IPR017446; Polyprenyl synthetase-related#IPR019759; Peptidase S24/S26A/S26B
GSVIVT01014072001	IPR000980; SH2 domain#IPR001217; STAT transcription factor, core	SIN_1022507	IPR000980; SH2 domain#IPR002579; Peptide methionine sulphoxide reductase MrsB#IPR012946; X8
GSVIVT01014076001	IPR011611; Carbohydrate kinase PfkB	SIN_1022508	IPR002139; Ribokinase#IPR011611; Carbohydrate kinase PfkB
GSVIVT01014081001	IPR000719; Protein kinase domain#IPR002290; Serine/threonine- / dual specificity protein kinase, catalytic domain#IPR020635; Tyrosine-protein kinase, catalytic domain	SIN_1022510	IPR000719; Protein kinase domain#IPR002290; Serine/threonine- / dual specificity protein kinase, catalytic domain#IPR020635; Tyrosine-protein kinase, catalytic domain
GSVIVT01014085001	IPR002657; Bile acid:sodium symporter	SIN_1022511	IPR002657; Bile acid:sodium symporter
GSVIVT01014087001	NULL	SIN_1022512	NULL
GSVIVT01014088001	IPR004316; SWEET sugar transporter	SIN_1022513	IPR004316; SWEET sugar transporter
GSVIVT01014092001	IPR001830; Glycosyl transferase, family 20#IPR003337; Trehalose-phosphatase	SIN_1022515	IPR001830; Glycosyl transferase, family 20#IPR003337; Trehalose-phosphatase
GSVIVT01014095001	IPR002504; Inorganic polyphosphate/ATP-NAD kinase, predicted	SIN_1022516	IPR002504; Inorganic polyphosphate/ATP-NAD kinase, predicted
GSVIVT01014096001	IPR001841; Zinc finger, RING-type	SIN_1022517	IPR001841; Zinc finger, RING-type
GSVIVT01014097001	IPR000315; Zinc finger, B-box	SIN_1022519	IPR000315; Zinc finger, B-box
GSVIVT01014100001	IPR000967; Zinc finger, NF-X1-type#IPR002794; Protein of unknown function DUF92, TMEM19	SIN_1022520	IPR002794; Protein of unknown function DUF92, TMEM19
GSVIVT01014106001	IPR025846; PMR5 N-terminal domain#IPR026057; PC-Esterase	SIN_1022521	IPR025846; PMR5 N-terminal domain#IPR026057; PC-Esterase
GSVIVT01014113001	IPR000719; Protein kinase domain#IPR001245; Serine-threonine/tyrosine-protein kinase catalytic domain#IPR002290; Serine/threonine- / dual specificity protein kinase, catalytic domain#IPR020635; Tyrosine-protein kinase, catalytic domain#IPR021720; Malectin	SIN_1022523	IPR001245; Serine-threonine/tyrosine-protein kinase catalytic domain
GSVIVT01014150001	IPR000719; Protein kinase domain#IPR001245; Serine-threonine/tyrosine-protein kinase catalytic domain#IPR001611; Leucine-rich repeat#IPR002290; Serine/threonine- / dual specificity protein kinase, catalytic domain#IPR020635; Tyrosine-protein kinase, catalytic domain#IPR021720; Malectin	SIN_1022525	IPR000719; Protein kinase domain#IPR001245; Serine-threonine/tyrosine-protein kinase catalytic domain#IPR002290; Serine/threonine- / dual specificity protein kinase, catalytic domain#IPR020635; Tyrosine-protein kinase, catalytic domain#IPR021720; Malectin
GSVIVT01014166001	NULL	SIN_1022526	NULL
GSVIVT01014167001	IPR011697; Peptidase C26#IPR015527; Peptidase C26, gamma-glutamyl hydrolase	SIN_1022527	IPR011697; Peptidase C26#IPR015527; Peptidase C26, gamma-glutamyl hydrolase
GSVIVT01014168001	IPR019038; DNA polymerase subunit Cdc27	SIN_1022528	IPR019038; DNA polymerase subunit Cdc27
GSVIVT01014169001	NULL	SIN_1022529	NULL
GSVIVT01014170001	IPR001258; NHL repeat	SIN_1022530	IPR001258; NHL repeat
GSVIVT01014171001	IPR002208; SecY/SEC61-alpha family	SIN_1022531	IPR002208; SecY/SEC61-alpha family#IPR019561; Translocon Sec61/SecY, plug domain
GSVIVT01014172001	IPR006943; Domain of unknown function DUF641, plant	SIN_1022532	IPR006943; Domain of unknown function DUF641, plant
GSVIVT01014184001	NULL	SIN_1022536	NULL
GSVIVT01014191001	IPR000007; Tubby, C-terminal#IPR001810; F-box domain	SIN_1022540	IPR000007; Tubby, C-terminal#IPR001810; F-box domain
GSVIVT01014192001	IPR001387; Cro/C1-type helix-turn-helix domain#IPR013729; Multiprotein bridging factor 1, N-terminal	SIN_1022541	IPR001387; Cro/C1-type helix-turn-helix domain#IPR013729; Multiprotein bridging factor 1, N-terminal
GSVIVT01014198001	NULL	SIN_1022542	NULL
GSVIVT01014200001	IPR000257; Uroporphyrinogen decarboxylase (URO-D)#IPR006361; Uroporphyrinogen decarboxylase HemE#IPR021102; Peptide-N4-(N-acetyl-beta-glucosaminyl)asparagine amidase A	SIN_1022543	IPR021102; Peptide-N4-(N-acetyl-beta-glucosaminyl)asparagine amidase A
GSVIVT01014205001	IPR001480; Bulb-type lectin domain#IPR013227; PAN-2 domain	SIN_1022546	IPR001480; Bulb-type lectin domain#IPR003609; Apple-like
GSVIVT01014206001	IPR021135; Phosphoenolpyruvate carboxylase	SIN_1022547	IPR021135; Phosphoenolpyruvate carboxylase
GSVIVT01014215001	IPR000608; Ubiquitin-conjugating enzyme, E2	SIN_1022548	IPR000608; Ubiquitin-conjugating enzyme, E2
GSVIVT01014218001	IPR002659; Glycosyl transferase, family 31	SIN_1022550	IPR002659; Glycosyl transferase, family 31
GSVIVT01014227001	NULL	SIN_1022553	NULL
GSVIVT01014230001	IPR002627; tRNA isopentenyltransferase	SIN_1022554	IPR002627; tRNA isopentenyltransferase#IPR010488; Zeta toxin domain
GSVIVT01014231001	IPR001236; Lactate/malate dehydrogenase, N-terminal#IPR001557; L-lactate/malate dehydrogenase#IPR010097; Malate dehydrogenase, type 1#IPR022383; Lactate/malate dehydrogenase, C-terminal	SIN_1022555	IPR001236; Lactate/malate dehydrogenase, N-terminal#IPR001557; L-lactate/malate dehydrogenase#IPR010097; Malate dehydrogenase, type 1#IPR022383; Lactate/malate dehydrogenase, C-terminal
GSVIVT01014235001	IPR001374; Single-stranded nucleic acid binding R3H#IPR003593; AAA+ ATPase domain#IPR003959; ATPase, AAA-type, core	SIN_1022560	IPR003593; AAA+ ATPase domain#IPR003959; ATPase, AAA-type, core
GSVIVT01014236001	IPR005333; Transcription factor, TCP#IPR017887; Transcription factor TCP subgroup	SIN_1022561	IPR005333; Transcription factor, TCP#IPR017887; Transcription factor TCP subgroup
GSVIVT01014239001	NULL	SIN_1022562	NULL
GSVIVT01014240001	IPR002048; EF-hand domain#IPR004837; Sodium/calcium exchanger membrane region#IPR011992; EF-hand domain pair	SIN_1022564	IPR002048; EF-hand domain#IPR004837; Sodium/calcium exchanger membrane region#IPR011992; EF-hand domain pair
GSVIVT01014241001	IPR002048; EF-hand domain#IPR004837; Sodium/calcium exchanger membrane region#IPR011992; EF-hand domain pair	SIN_1022566	IPR002048; EF-hand domain#IPR004837; Sodium/calcium exchanger membrane region#IPR011992; EF-hand domain pair
GSVIVT01014248001	IPR005708; Homogentisate 1,2-dioxygenase	SIN_1022568	IPR005708; Homogentisate 1,2-dioxygenase
GSVIVT01014250001	IPR001806; Small GTPase superfamily#IPR002041; Ran GTPase#IPR003578; Small GTPase superfamily, Rho type#IPR003579; Small GTPase superfamily, Rab type#IPR020849; Small GTPase superfamily, Ras type	SIN_1022569	IPR001806; Small GTPase superfamily#IPR002041; Ran GTPase#IPR003578; Small GTPase superfamily, Rho type#IPR003579; Small GTPase superfamily, Rab type#IPR020849; Small GTPase superfamily, Ras type
GSVIVT01014254001	IPR001841; Zinc finger, RING-type	SIN_1022570	IPR001841; Zinc finger, RING-type
GSVIVT01014255001	IPR006055; Exonuclease#IPR013520; Exonuclease, RNase T/DNA polymerase III	SIN_1022572	IPR006055; Exonuclease#IPR013520; Exonuclease, RNase T/DNA polymerase III
GSVIVT01014262001	IPR006747; Protein of unknown function DUF599	SIN_1022576	IPR006747; Protein of unknown function DUF599
GSVIVT01014263001	IPR021434; Protein of unknown function DUF3082	SIN_1022578	IPR021434; Protein of unknown function DUF3082
GSVIVT01014264001	NULL	SIN_1022579	NULL
GSVIVT01014270001	IPR002213; UDP-glucuronosyl/UDP-glucosyltransferase	SIN_1022580	IPR002213; UDP-glucuronosyl/UDP-glucosyltransferase#IPR006055; Exonuclease#IPR013520; Exonuclease, RNase T/DNA polymerase III
GSVIVT01014276001	IPR001356; Homeobox domain#IPR026846; E3 SUMO-protein ligase Nse2 (Mms21)	SIN_1022581	IPR026846; E3 SUMO-protein ligase Nse2 (Mms21)
GSVIVT01014286001	IPR004839; Aminotransferase, class I/classII	SIN_1022582	IPR001356; Homeobox domain#IPR004839; Aminotransferase, class I/classII
GSVIVT01014287001	IPR003441; NAC domain	SIN_1022583	IPR003441; NAC domain
GSVIVT01014289001	IPR002885; Pentatricopeptide repeat	SIN_1022584	IPR002885; Pentatricopeptide repeat
GSVIVT01014294001	NULL	SIN_1022585	NULL
GSVIVT01014295001	IPR010456; Ribosomal L11 methyltransferase, PrmA	SIN_1022586	IPR010456; Ribosomal L11 methyltransferase, PrmA
GSVIVT01014296001	IPR004895; Prenylated rab acceptor PRA1	SIN_1022587	IPR004895; Prenylated rab acceptor PRA1
GSVIVT01014297001	IPR000719; Protein kinase domain#IPR002290; Serine/threonine- / dual specificity protein kinase, catalytic domain#IPR020635; Tyrosine-protein kinase, catalytic domain	SIN_1022588	IPR000719; Protein kinase domain#IPR002290; Serine/threonine- / dual specificity protein kinase, catalytic domain#IPR020635; Tyrosine-protein kinase, catalytic domain
GSVIVT01014299001	IPR025610; Transcription factor MYC/MYB N-terminal	SIN_1022589	IPR025610; Transcription factor MYC/MYB N-terminal
GSVIVT01014301001	IPR001932; Protein phosphatase 2C (PP2C)-like domain#IPR015655; Protein phosphatase 2C	SIN_1022591	IPR001932; Protein phosphatase 2C (PP2C)-like domain#IPR015655; Protein phosphatase 2C
GSVIVT01014303001	IPR000719; Protein kinase domain#IPR002290; Serine/threonine- / dual specificity protein kinase, catalytic domain#IPR003591; Leucine-rich repeat, typical subtype#IPR013210; Leucine-rich repeat-containing N-terminal, type 2#IPR020635; Tyrosine-protein kinase, catalytic domain#IPR025875; Leucine rich repeat 4	SIN_1022594	IPR000719; Protein kinase domain#IPR001611; Leucine-rich repeat#IPR002290; Serine/threonine- / dual specificity protein kinase, catalytic domain#IPR003591; Leucine-rich repeat, typical subtype#IPR013210; Leucine-rich repeat-containing N-terminal, type 2#IPR020635; Tyrosine-protein kinase, catalytic domain
GSVIVT01014304001	IPR006108; 3-hydroxyacyl-CoA dehydrogenase, C-terminal#IPR006176; 3-hydroxyacyl-CoA dehydrogenase, NAD binding	SIN_1022595	IPR006108; 3-hydroxyacyl-CoA dehydrogenase, C-terminal#IPR006176; 3-hydroxyacyl-CoA dehydrogenase, NAD binding
GSVIVT01014309001	IPR002528; Multi antimicrobial extrusion protein	SIN_1022596	IPR002528; Multi antimicrobial extrusion protein
GSVIVT01014315001	IPR001303; Class II aldolase/adducin N-terminal#IPR017714; Methylthioribulose-1-phosphate dehydratase#IPR023214; HAD-like domain	SIN_1022599	IPR001303; Class II aldolase/adducin N-terminal#IPR017714; Methylthioribulose-1-phosphate dehydratase
GSVIVT01014319001	IPR001401; Dynamin, GTPase domain#IPR022812; Dynamin superfamily	SIN_1022601	IPR001401; Dynamin, GTPase domain#IPR022812; Dynamin superfamily
GSVIVT01014330001	NULL	SIN_1022603	NULL
GSVIVT01014331001	IPR003406; Glycosyl transferase, family 14	SIN_1022605	IPR003406; Glycosyl transferase, family 14
GSVIVT01014339001	IPR007745; Cytochrome c oxidase copper chaperone	SIN_1022610	IPR007745; Cytochrome c oxidase copper chaperone
GSVIVT01014340001	NULL	SIN_1022611	NULL
GSVIVT01014343001	IPR000608; Ubiquitin-conjugating enzyme, E2	SIN_1022612	IPR000608; Ubiquitin-conjugating enzyme, E2
GSVIVT01014349001	IPR002058; PAP/25A-associated#IPR002934; Nucleotidyl transferase domain	SIN_1022614	IPR002058; PAP/25A-associated#IPR002934; Nucleotidyl transferase domain
GSVIVT01014351001	IPR003329; Acylneuraminate cytidylyltransferase#IPR004528; 3-deoxy-D-manno-octulosonate cytidylyltransferase	SIN_1022615	IPR003329; Acylneuraminate cytidylyltransferase#IPR004528; 3-deoxy-D-manno-octulosonate cytidylyltransferase
GSVIVT01014360001	IPR005746; Thioredoxin#IPR012336; Thioredoxin-like fold#IPR013766; Thioredoxin domain	SIN_1022616	IPR005746; Thioredoxin#IPR012336; Thioredoxin-like fold#IPR013766; Thioredoxin domain
GSVIVT01014361001	IPR001841; Zinc finger, RING-type	SIN_1022617	IPR001841; Zinc finger, RING-type
GSVIVT01014362001	IPR002963; Expansin#IPR007112; Expansin/pollen allergen, DPBB domain#IPR007117; Expansin, cellulose-binding-like domain#IPR007118; Expansin/Lol pI#IPR009009; RlpA-like double-psi beta-barrel domain	SIN_1022618	IPR002963; Expansin#IPR007112; Expansin/pollen allergen, DPBB domain#IPR007117; Expansin, cellulose-binding-like domain#IPR007118; Expansin/Lol pI#IPR009009; RlpA-like double-psi beta-barrel domain
GSVIVT01014363001	IPR002885; Pentatricopeptide repeat	SIN_1022619	NULL
GSVIVT01014366001	IPR007603; Choline transporter-like	SIN_1022620	IPR007603; Choline transporter-like
GSVIVT01014368001	IPR004326; Mlo-related protein	SIN_1022623	IPR004326; Mlo-related protein
GSVIVT01014369001	IPR006073; GTP binding domain#IPR012971; Nucleolar GTP-binding protein 2, N-terminal domain#IPR024929; Nucleolar GTP-binding protein 2	SIN_1022624	IPR006073; GTP binding domain#IPR012971; Nucleolar GTP-binding protein 2, N-terminal domain#IPR024929; Nucleolar GTP-binding protein 2
GSVIVT01014381001	IPR000408; Regulator of chromosome condensation, RCC1	SIN_1022626	IPR000408; Regulator of chromosome condensation, RCC1
GSVIVT01014382001	IPR000644; CBS domain	SIN_1022627	IPR000644; CBS domain
GSVIVT01014386001	IPR024286; Domain of unknown function DUF3700	SIN_1014561	IPR024286; Domain of unknown function DUF3700
GSVIVT01014388001	IPR002198; Short-chain dehydrogenase/reductase SDR#IPR002347; Glucose/ribitol dehydrogenase	SIN_1014560	IPR002198; Short-chain dehydrogenase/reductase SDR#IPR002347; Glucose/ribitol dehydrogenase
GSVIVT01014391001	IPR009606; Protein of unknown function DUF1218	SIN_1014558	IPR009606; Protein of unknown function DUF1218
GSVIVT01014397001	IPR000157; Toll/interleukin-1 receptor homology (TIR) domain	SIN_1014556	IPR000157; Toll/interleukin-1 receptor homology (TIR) domain
GSVIVT01014402001	IPR003439; ABC transporter-like#IPR003593; AAA+ ATPase domain#IPR013525; ABC-2 type transporter	SIN_1014555	IPR003439; ABC transporter-like#IPR003593; AAA+ ATPase domain#IPR013525; ABC-2 type transporter
GSVIVT01014403001	IPR003441; NAC domain	SIN_1014554	IPR003441; NAC domain
GSVIVT01014405001	IPR003441; NAC domain	SIN_1014553	IPR003441; NAC domain
GSVIVT01014410001	IPR013216; Methyltransferase type 11	SIN_1014551	IPR013216; Methyltransferase type 11
GSVIVT01014412001	IPR000760; Inositol monophosphatase	SIN_1014550	IPR000760; Inositol monophosphatase
GSVIVT01014415001	IPR009646; Root cap	SIN_1014548	IPR009646; Root cap
GSVIVT01014417001	IPR002937; Amine oxidase	SIN_1014547	IPR002937; Amine oxidase#IPR007526; SWIRM domain#IPR009651; Putative methionine gamma-lyase
GSVIVT01014421001	IPR005178; Organic solute transporter Ost-alpha	SIN_1014545	IPR005178; Organic solute transporter Ost-alpha
GSVIVT01014422001	NULL	SIN_1014544	NULL
GSVIVT01014423001	NULL	SIN_1014543	NULL
GSVIVT01014427001	IPR001164; Arf GTPase activating protein	SIN_1014540	IPR001164; Arf GTPase activating protein
GSVIVT01014430001	IPR003834; Cytochrome c assembly protein, transmembrane domain	SIN_1014538	IPR003834; Cytochrome c assembly protein, transmembrane domain
GSVIVT01014437001	IPR000048; IQ motif, EF-hand binding site#IPR001609; Myosin head, motor domain	SIN_1014537	IPR000048; IQ motif, EF-hand binding site#IPR001609; Myosin head, motor domain
GSVIVT01014439001	IPR001344; Chlorophyll A-B binding protein, plant#IPR022796; Chlorophyll A-B binding protein	SIN_1014536	IPR001344; Chlorophyll A-B binding protein, plant#IPR022796; Chlorophyll A-B binding protein
GSVIVT01014440001	NULL	SIN_1014535	NULL
GSVIVT01014442001	IPR000595; Cyclic nucleotide-binding domain	SIN_1014534	IPR000595; Cyclic nucleotide-binding domain
GSVIVT01014443001	IPR001372; Dynein light chain, type 1/2	SIN_1014533	IPR001372; Dynein light chain, type 1/2
GSVIVT01014444001	IPR010634; Protein of unknown function DUF1223	SIN_1014532	IPR010634; Protein of unknown function DUF1223
GSVIVT01014445001	IPR000535; MSP domain	SIN_1014531	IPR000535; MSP domain
GSVIVT01014446001	IPR022251; Protein of unknown function wound-induced	SIN_1014529	IPR022251; Protein of unknown function wound-induced
GSVIVT01014468001	IPR014855; Plant transcription factor NOZZLE	SIN_1014523	IPR014855; Plant transcription factor NOZZLE
GSVIVT01014471001	IPR000315; Zinc finger, B-box	SIN_1014520	IPR000315; Zinc finger, B-box
GSVIVT01014501001	IPR000719; Protein kinase domain#IPR000742; Epidermal growth factor-like domain#IPR000858; S-locus glycoprotein#IPR001245; Serine-threonine/tyrosine-protein kinase catalytic domain#IPR001480; Bulb-type lectin domain#IPR002290; Serine/threonine- / dual specificity protein kinase, catalytic domain#IPR003609; Apple-like#IPR013227; PAN-2 domain#IPR020635; Tyrosine-protein kinase, catalytic domain	SIN_1014519	IPR000719; Protein kinase domain#IPR000858; S-locus glycoprotein#IPR001245; Serine-threonine/tyrosine-protein kinase catalytic domain#IPR001480; Bulb-type lectin domain#IPR002290; Serine/threonine- / dual specificity protein kinase, catalytic domain#IPR003609; Apple-like#IPR013227; PAN-2 domain#IPR020635; Tyrosine-protein kinase, catalytic domain#IPR021820; S-locus receptor kinase, C-terminal
GSVIVT01014529001	IPR000719; Protein kinase domain#IPR000858; S-locus glycoprotein#IPR001245; Serine-threonine/tyrosine-protein kinase catalytic domain#IPR001480; Bulb-type lectin domain#IPR002290; Serine/threonine- / dual specificity protein kinase, catalytic domain#IPR003609; Apple-like#IPR013227; PAN-2 domain#IPR020635; Tyrosine-protein kinase, catalytic domain	SIN_1014518	IPR000719; Protein kinase domain#IPR000858; S-locus glycoprotein#IPR001245; Serine-threonine/tyrosine-protein kinase catalytic domain#IPR001480; Bulb-type lectin domain#IPR002290; Serine/threonine- / dual specificity protein kinase, catalytic domain#IPR003609; Apple-like#IPR013227; PAN-2 domain#IPR020635; Tyrosine-protein kinase, catalytic domain
GSVIVT01014539001	IPR002048; EF-hand domain	SIN_1014517	IPR002048; EF-hand domain
GSVIVT01014540001	IPR005025; NADPH-dependent FMN reductase#IPR008254; Flavodoxin/nitric oxide synthase	SIN_1014515	IPR005025; NADPH-dependent FMN reductase#IPR008254; Flavodoxin/nitric oxide synthase
GSVIVT01014542001	IPR011598; Myc-type, basic helix-loop-helix (bHLH) domain	SIN_1014514	IPR011598; Myc-type, basic helix-loop-helix (bHLH) domain
GSVIVT01014543001	IPR001680; WD40 repeat#IPR017986; WD40-repeat-containing domain	SIN_1014513	IPR001680; WD40 repeat#IPR017986; WD40-repeat-containing domain
GSVIVT01014545001	IPR004993; GH3 auxin-responsive promoter	SIN_1014512	IPR004993; GH3 auxin-responsive promoter
GSVIVT01014548001	IPR007493; Protein of unknown function DUF538	SIN_1014506	IPR007493; Protein of unknown function DUF538
GSVIVT01014549001	NULL	SIN_1014505	NULL
GSVIVT01014550001	IPR004971; mRNA (guanine-N(7))-methyltransferase domain	SIN_1014504	IPR004971; mRNA (guanine-N(7))-methyltransferase domain
GSVIVT01014551001	IPR001360; Glycoside hydrolase, family 1	SIN_1014503	IPR001360; Glycoside hydrolase, family 1
GSVIVT01014552001	IPR002171; Ribosomal protein L2#IPR022669; Ribosomal protein L2, C-terminal	SIN_1014500	IPR002171; Ribosomal protein L2#IPR022666; Ribosomal Proteins L2, RNA binding domain#IPR022669; Ribosomal protein L2, C-terminal
GSVIVT01014555001	IPR005828; General substrate transporter#IPR020846; Major facilitator superfamily domain	SIN_1014499	IPR005828; General substrate transporter#IPR020846; Major facilitator superfamily domain
GSVIVT01014569001	IPR001906; Terpene synthase, N-terminal domain#IPR005630; Terpene synthase, metal-binding domain	SIN_1014497	IPR001906; Terpene synthase, N-terminal domain#IPR005630; Terpene synthase, metal-binding domain
GSVIVT01014571001	IPR000719; Protein kinase domain#IPR001245; Serine-threonine/tyrosine-protein kinase catalytic domain#IPR002290; Serine/threonine- / dual specificity protein kinase, catalytic domain#IPR020635; Tyrosine-protein kinase, catalytic domain	SIN_1014491	IPR000719; Protein kinase domain#IPR001245; Serine-threonine/tyrosine-protein kinase catalytic domain#IPR002290; Serine/threonine- / dual specificity protein kinase, catalytic domain#IPR020635; Tyrosine-protein kinase, catalytic domain
GSVIVT01014576001	NULL	SIN_1014490	NULL
GSVIVT01014581001	IPR015425; Formin, FH2 domain	SIN_1014489	IPR015425; Formin, FH2 domain
GSVIVT01014585001	IPR001752; Kinesin, motor domain#IPR027640; Kinesin-like protein	SIN_1014487	IPR001752; Kinesin, motor domain#IPR027640; Kinesin-like protein
GSVIVT01014586001	IPR008797; Photosystem II PsbQ, oxygen evolving complex	SIN_1014486	IPR008797; Photosystem II PsbQ, oxygen evolving complex
GSVIVT01014592001	IPR002495; Glycosyl transferase, family 8	SIN_1014485	IPR002495; Glycosyl transferase, family 8
GSVIVT01014602001	IPR001680; WD40 repeat	SIN_1014484	IPR001680; WD40 repeat#IPR022175; Breast carcinoma amplified sequence 3
GSVIVT01014605001	IPR001680; WD40 repeat#IPR017986; WD40-repeat-containing domain#IPR020472; G-protein beta WD-40 repeat	SIN_1014483	IPR001680; WD40 repeat#IPR017986; WD40-repeat-containing domain#IPR020472; G-protein beta WD-40 repeat
GSVIVT01014628001	IPR001140; ABC transporter, transmembrane domain#IPR003439; ABC transporter-like#IPR003593; AAA+ ATPase domain#IPR017940; ABC transporter, integral membrane type 1	SIN_1014357	IPR001140; ABC transporter, transmembrane domain#IPR003439; ABC transporter-like#IPR003593; AAA+ ATPase domain#IPR017940; ABC transporter, integral membrane type 1
GSVIVT01014641001	IPR000070; Pectinesterase, catalytic	SIN_1014352	IPR000070; Pectinesterase, catalytic
GSVIVT01014643001	IPR001025; Bromo adjacent homology (BAH) domain#IPR008395; Agenet-like domain#IPR014002; Tudor-like, plant	SIN_1014351	IPR001025; Bromo adjacent homology (BAH) domain#IPR008395; Agenet-like domain#IPR014002; Tudor-like, plant
GSVIVT01014657001	IPR004274; NLI interacting factor#IPR027111; Mitochondrial import inner membrane translocase subunit Tim50	SIN_1014350	IPR004274; NLI interacting factor#IPR027111; Mitochondrial import inner membrane translocase subunit Tim50
GSVIVT01014659001	IPR002815; Spo11/DNA topoisomerase VI, subunit A#IPR013049; Spo11/DNA topoisomerase VI, subunit A, N-terminal	SIN_1014349	IPR002815; Spo11/DNA topoisomerase VI, subunit A#IPR013048; Meiotic recombination, Spo11#IPR013049; Spo11/DNA topoisomerase VI, subunit A, N-terminal
GSVIVT01014666001	IPR001926; Tryptophan synthase beta subunit-like PLP-dependent enzymes superfamily	SIN_1014347	IPR001926; Tryptophan synthase beta subunit-like PLP-dependent enzymes superfamily
GSVIVT01014672001	IPR014876; DEK, C-terminal	SIN_1014346	NULL
GSVIVT01014673001	IPR003957; Transcription factor, CBFA/NFYB, DNA topoisomerase#IPR003958; Transcription factor CBF/NF-Y/archaeal histone	SIN_1014344	IPR003957; Transcription factor, CBFA/NFYB, DNA topoisomerase#IPR003958; Transcription factor CBF/NF-Y/archaeal histone
GSVIVT01014675001	NULL	SIN_1014343	IPR000504; RNA recognition motif domain
GSVIVT01014683001	NULL	SIN_1014341	NULL
GSVIVT01014685001	IPR000086; NUDIX hydrolase domain#IPR003293; Nudix hydrolase 6-like	SIN_1014339	IPR000086; NUDIX hydrolase domain#IPR003293; Nudix hydrolase 6-like
GSVIVT01014688001	IPR003000; Sirtuin family#IPR026590; Sirtuin family, catalytic core domain	SIN_1014338	IPR003000; Sirtuin family#IPR026590; Sirtuin family, catalytic core domain
GSVIVT01014692001	IPR005635; Inner centromere protein, ARK-binding domain	SIN_1014337	NULL
GSVIVT01014693001	IPR000719; Protein kinase domain#IPR001220; Legume lectin domain#IPR002290; Serine/threonine- / dual specificity protein kinase, catalytic domain#IPR003245; Plastocyanin-like#IPR020635; Tyrosine-protein kinase, catalytic domain	SIN_1014336	IPR000719; Protein kinase domain#IPR001220; Legume lectin domain#IPR002290; Serine/threonine- / dual specificity protein kinase, catalytic domain#IPR020635; Tyrosine-protein kinase, catalytic domain
GSVIVT01014695001	IPR001678; Bacterial Fmu (Sun)/eukaryotic nucleolar NOL1/Nop2p#IPR006027; NusB/RsmB/TIM44#IPR023267; RNA (C5-cytosine) methyltransferase#IPR023268; RNA (C5-cytosine) methyltransferase, putative Rsm-related, plant	SIN_1014334	IPR001678; Bacterial Fmu (Sun)/eukaryotic nucleolar NOL1/Nop2p#IPR006027; NusB/RsmB/TIM44#IPR023267; RNA (C5-cytosine) methyltransferase#IPR023268; RNA (C5-cytosine) methyltransferase, putative Rsm-related, plant
GSVIVT01014696001	NULL	SIN_1014333	NULL
GSVIVT01014698001	IPR000569; HECT#IPR025527; Domain of unknown function DUF4414	SIN_1014332	IPR000449; Ubiquitin-associated domain/translation elongation factor EF-Ts, N-terminal#IPR000569; HECT#IPR010309; E3 ubiquitin ligase, domain of unknown function DUF908#IPR010314; E3 ubiquitin ligase, domain of unknown function DUF913#IPR015940; Ubiquitin-associated/translation elongation factor EF1B, N-terminal, eukaryote#IPR025527; Domain of unknown function DUF4414
GSVIVT01014701001	IPR008700; Pathogenic type III effector avirulence factor Avr cleavage site	SIN_1014331	IPR008700; Pathogenic type III effector avirulence factor Avr cleavage site
GSVIVT01014705001	IPR005150; Cellulose synthase	SIN_1014328	IPR005150; Cellulose synthase
GSVIVT01014707001	IPR008545; WEB family	SIN_1014327	IPR008545; WEB family
GSVIVT01014708001	IPR009737; Sucraseferredoxin-like	SIN_1014325	IPR009737; Sucraseferredoxin-like
GSVIVT01014709001	IPR001251; CRAL-TRIO domain#IPR011074; CRAL/TRIO, N-terminal domain	SIN_1014324	IPR001251; CRAL-TRIO domain#IPR011074; CRAL/TRIO, N-terminal domain
GSVIVT01014713001	IPR009025; DNA-directed RNA polymerase, RBP11-like dimerisation domain#IPR011262; DNA-directed RNA polymerase, insert domain#IPR011263; DNA-directed RNA polymerase, RpoA/D/Rpb3-type	SIN_1014322	IPR009025; DNA-directed RNA polymerase, RBP11-like dimerisation domain#IPR011262; DNA-directed RNA polymerase, insert domain#IPR011263; DNA-directed RNA polymerase, RpoA/D/Rpb3-type
GSVIVT01014728001	IPR005366; Uncharacterised protein family UPF0172	SIN_1014319	IPR005366; Uncharacterised protein family UPF0172
GSVIVT01014730001	IPR009719; Protein of unknown function DUF1296, plant	SIN_1014318	IPR009719; Protein of unknown function DUF1296, plant
GSVIVT01014741001	NULL	SIN_1014314	NULL
GSVIVT01014749001	IPR007305; Vesicle transport protein, Got1/SFT2-like#IPR011691; Vesicle transport protein, SFT2-like	SIN_1014308	IPR007305; Vesicle transport protein, Got1/SFT2-like#IPR011691; Vesicle transport protein, SFT2-like
GSVIVT01014752001	IPR001715; Calponin homology domain#IPR001752; Kinesin, motor domain#IPR027640; Kinesin-like protein	SIN_1014307	IPR001715; Calponin homology domain#IPR001752; Kinesin, motor domain#IPR003783; Regulatory protein RecX#IPR027640; Kinesin-like protein
GSVIVT01014821001	IPR019446; Domain of unknown function DUF2431	SIN_1014303	IPR019446; Domain of unknown function DUF2431
GSVIVT01014828001	IPR019446; Domain of unknown function DUF2431	SIN_1014302	IPR019446; Domain of unknown function DUF2431
GSVIVT01014831001	IPR019446; Domain of unknown function DUF2431	SIN_1014301	IPR019446; Domain of unknown function DUF2431
GSVIVT01014840001	IPR001810; F-box domain#IPR004000; Actin-related protein#IPR027671; Actin-related protein 8, plant	SIN_1014277	IPR001810; F-box domain#IPR004000; Actin-related protein#IPR027671; Actin-related protein 8, plant
GSVIVT01014841001	IPR001680; WD40 repeat#IPR017986; WD40-repeat-containing domain	SIN_1014275	IPR001680; WD40 repeat#IPR017986; WD40-repeat-containing domain
GSVIVT01014843001	IPR001606; ARID/BRIGHT DNA-binding domain#IPR009071; High mobility group box domain	SIN_1014274	IPR001606; ARID/BRIGHT DNA-binding domain#IPR009071; High mobility group box domain
GSVIVT01014844001	IPR007087; Zinc finger, C2H2#IPR015880; Zinc finger, C2H2-like	SIN_1014273	IPR007087; Zinc finger, C2H2#IPR015880; Zinc finger, C2H2-like
GSVIVT01014846001	NULL	SIN_1014272	NULL
GSVIVT01014849001	NULL	SIN_1014270	NULL
GSVIVT01014850001	NULL	SIN_1014269	NULL
GSVIVT01014854001	IPR003657; DNA-binding WRKY	SIN_1014268	IPR003657; DNA-binding WRKY
GSVIVT01014856001	IPR001611; Leucine-rich repeat#IPR003591; Leucine-rich repeat, typical subtype#IPR013210; Leucine-rich repeat-containing N-terminal, type 2	SIN_1014267	IPR000719; Protein kinase domain#IPR001611; Leucine-rich repeat#IPR002290; Serine/threonine- / dual specificity protein kinase, catalytic domain#IPR003591; Leucine-rich repeat, typical subtype#IPR013210; Leucine-rich repeat-containing N-terminal, type 2#IPR020635; Tyrosine-protein kinase, catalytic domain
GSVIVT01014862001	IPR005202; Transcription factor GRAS	SIN_1014264	IPR005202; Transcription factor GRAS
GSVIVT01016359001	IPR000555; JAB/MPN domain#IPR024969; Rpn11/EIF3F C-terminal domain	SIN_1008714	IPR000555; JAB/MPN domain#IPR024969; Rpn11/EIF3F C-terminal domain
GSVIVT01016362001	IPR003480; Transferase	SIN_1008710	IPR003480; Transferase
GSVIVT01016364001	IPR018108; Mitochondrial substrate/solute carrier	SIN_1008709	IPR018108; Mitochondrial substrate/solute carrier
GSVIVT01016365001	IPR009582; Signal peptidase complex subunit 2	SIN_1008707	IPR009582; Signal peptidase complex subunit 2
GSVIVT01016366001	NULL	SIN_1008706	NULL
GSVIVT01016368001	NULL	SIN_1008705	IPR006553; Leucine-rich repeat, cysteine-containing subtype
GSVIVT01016372001	IPR001117; Multicopper oxidase, type 1#IPR011706; Multicopper oxidase, type 2#IPR011707; Multicopper oxidase, type 3	SIN_1008702	IPR001117; Multicopper oxidase, type 1#IPR011706; Multicopper oxidase, type 2#IPR011707; Multicopper oxidase, type 3
GSVIVT01016373001	IPR000146; Fructose-1,6-bisphosphatase class 1/Sedoheputulose-1,7-bisphosphatase#IPR023079; Sedoheptulose-1,7-bisphosphatase	SIN_1008701	IPR000146; Fructose-1,6-bisphosphatase class 1/Sedoheputulose-1,7-bisphosphatase#IPR023079; Sedoheptulose-1,7-bisphosphatase
GSVIVT01016377001	IPR005519; Acid phosphatase (Class B)	SIN_1008697	NULL
GSVIVT01016378001	IPR024752; Myb/SANT-like domain	SIN_1008696	IPR024752; Myb/SANT-like domain
GSVIVT01016379001	IPR000490; Glycoside hydrolase, family 17	SIN_1008695	IPR000490; Glycoside hydrolase, family 17
GSVIVT01016389001	IPR013880; Yos1-like	SIN_1008692	IPR013880; Yos1-like
GSVIVT01016390001	IPR013057; Amino acid transporter, transmembrane	SIN_1008690	IPR013057; Amino acid transporter, transmembrane
GSVIVT01016394001	IPR011016; Zinc finger, RING-CH-type	SIN_1008686	NULL
GSVIVT01016395001	IPR006873; Protein of unknown function DUF620	SIN_1008683	IPR006873; Protein of unknown function DUF620
GSVIVT01016422001	IPR002213; UDP-glucuronosyl/UDP-glucosyltransferase	SIN_1008671	IPR002213; UDP-glucuronosyl/UDP-glucosyltransferase
GSVIVT01016431001	NULL	SIN_1008668	NULL
GSVIVT01016434001	IPR005512; PRONE domain	SIN_1008667	IPR005512; PRONE domain
GSVIVT01016462001	IPR004843; Phosphoesterase domain#IPR006186; Serine/threonine-specific protein phosphatase/bis(5-nucleosyl)-tetraphosphatase	SIN_1008665	IPR004843; Phosphoesterase domain#IPR006186; Serine/threonine-specific protein phosphatase/bis(5-nucleosyl)-tetraphosphatase
GSVIVT01016463001	IPR001680; WD40 repeat#IPR017986; WD40-repeat-containing domain	SIN_1008664	IPR001680; WD40 repeat#IPR017986; WD40-repeat-containing domain
GSVIVT01016464001	IPR001645; Folylpolyglutamate synthetase#IPR013221; Mur ligase, central	SIN_1008662	IPR001645; Folylpolyglutamate synthetase#IPR013221; Mur ligase, central
GSVIVT01016466001	IPR006977; Yip1 domain	SIN_1008660	IPR006977; Yip1 domain
GSVIVT01016467001	IPR001048; Aspartate/glutamate/uridylate kinase#IPR001057; Glutamate/acetylglutamate kinase#IPR015590; Aldehyde dehydrogenase domain	SIN_1008659	IPR001048; Aspartate/glutamate/uridylate kinase#IPR001057; Glutamate/acetylglutamate kinase#IPR015590; Aldehyde dehydrogenase domain
GSVIVT01016468001	IPR003428; Mitochondrial glycoprotein	SIN_1008658	IPR003428; Mitochondrial glycoprotein
GSVIVT01016470001	IPR005835; Nucleotidyl transferase	SIN_1008655	IPR001451; Bacterial transferase hexapeptide repeat#IPR005835; Nucleotidyl transferase
GSVIVT01016473001	IPR000719; Protein kinase domain#IPR001245; Serine-threonine/tyrosine-protein kinase catalytic domain#IPR002290; Serine/threonine- / dual specificity protein kinase, catalytic domain#IPR020635; Tyrosine-protein kinase, catalytic domain#IPR025287; Wall-associated receptor kinase galacturonan-binding domain	SIN_1008654	IPR000719; Protein kinase domain#IPR001245; Serine-threonine/tyrosine-protein kinase catalytic domain#IPR002290; Serine/threonine- / dual specificity protein kinase, catalytic domain#IPR020635; Tyrosine-protein kinase, catalytic domain#IPR025287; Wall-associated receptor kinase galacturonan-binding domain
GSVIVT01016476001	IPR000408; Regulator of chromosome condensation, RCC1	SIN_1008653	IPR000408; Regulator of chromosome condensation, RCC1
GSVIVT01016479001	IPR004159; Putative S-adenosyl-L-methionine-dependent methyltransferase	SIN_1008652	IPR002528; Multi antimicrobial extrusion protein#IPR004159; Putative S-adenosyl-L-methionine-dependent methyltransferase
GSVIVT01016523001	IPR005202; Transcription factor GRAS	SIN_1008651	IPR005202; Transcription factor GRAS
GSVIVT01016524001	IPR001005; SANT/Myb domain#IPR017930; Myb domain	SIN_1008650	IPR001005; SANT/Myb domain#IPR017930; Myb domain#IPR019955; Ubiquitin supergroup
GSVIVT01016654001	IPR000719; Protein kinase domain#IPR002290; Serine/threonine- / dual specificity protein kinase, catalytic domain#IPR013210; Leucine-rich repeat-containing N-terminal, type 2#IPR020635; Tyrosine-protein kinase, catalytic domain	SIN_1009456	IPR000719; Protein kinase domain#IPR002290; Serine/threonine- / dual specificity protein kinase, catalytic domain#IPR013210; Leucine-rich repeat-containing N-terminal, type 2#IPR020635; Tyrosine-protein kinase, catalytic domain#IPR025875; Leucine rich repeat 4
GSVIVT01016655001	IPR003593; AAA+ ATPase domain#IPR003959; ATPase, AAA-type, core	SIN_1009457	IPR003593; AAA+ ATPase domain#IPR003959; ATPase, AAA-type, core
GSVIVT01016658001	IPR019378; GDP-fucose protein O-fucosyltransferase	SIN_1009458	IPR019378; GDP-fucose protein O-fucosyltransferase
GSVIVT01016660001	NULL	SIN_1009459	NULL
GSVIVT01016661001	IPR001841; Zinc finger, RING-type#IPR002885; Pentatricopeptide repeat	SIN_1009460	IPR001841; Zinc finger, RING-type
GSVIVT01016663001	IPR000608; Ubiquitin-conjugating enzyme, E2	SIN_1009461	IPR000608; Ubiquitin-conjugating enzyme, E2
GSVIVT01016667001	IPR000070; Pectinesterase, catalytic	SIN_1009465	IPR000070; Pectinesterase, catalytic#IPR006501; Pectinesterase inhibitor domain
GSVIVT01016669001	IPR004839; Aminotransferase, class I/classII	SIN_1009466	IPR004839; Aminotransferase, class I/classII
GSVIVT01016674001	IPR000306; FYVE zinc finger#IPR002423; Chaperonin Cpn60/TCP-1#IPR002498; Phosphatidylinositol-4-phosphate 5-kinase, core#IPR016034; Phosphatidylinositol-4-phosphate 5-kinase, core, subgroup#IPR017455; Zinc finger, FYVE-related	SIN_1009467	IPR000306; FYVE zinc finger#IPR000426; Proteasome, alpha-subunit, N-terminal domain#IPR001353; Proteasome, subunit alpha/beta#IPR002423; Chaperonin Cpn60/TCP-1#IPR002498; Phosphatidylinositol-4-phosphate 5-kinase, core#IPR016034; Phosphatidylinositol-4-phosphate 5-kinase, core, subgroup#IPR017455; Zinc finger, FYVE-related#IPR023332; Proteasome A-type subunit
GSVIVT01016675001	IPR000649; Initiation factor 2B-related#IPR007612; LURP1-like domain	SIN_1009469	IPR000649; Initiation factor 2B-related
GSVIVT01016679001	IPR007650; Protein of unknown function DUF581	SIN_1009470	IPR007650; Protein of unknown function DUF581
GSVIVT01016684001	NULL	SIN_1009471	IPR001471; AP2/ERF domain
GSVIVT01016700001	IPR001623; DnaJ domain	SIN_1009472	IPR001623; DnaJ domain
GSVIVT01016701001	IPR008406; Dormancyauxin associated	SIN_1009473	IPR008406; Dormancyauxin associated
GSVIVT01016705001	NULL	SIN_1009474	NULL
GSVIVT01016707001	IPR010341; Protein of unknown function DUF936, plant	SIN_1009475	IPR010341; Protein of unknown function DUF936, plant
GSVIVT01016709001	IPR001388; Synaptobrevin#IPR010908; Longin domain	SIN_1009477	IPR001388; Synaptobrevin#IPR010908; Longin domain
GSVIVT01016717001	IPR007252; Nuclear pore protein 84/107	SIN_1009478	IPR007252; Nuclear pore protein 84/107
GSVIVT01016721001	IPR010399; Tify#IPR018467; CO/COL/TOC1, conserved site	SIN_1009479	IPR010399; Tify#IPR018467; CO/COL/TOC1, conserved site
GSVIVT01016722001	IPR000719; Protein kinase domain#IPR001611; Leucine-rich repeat#IPR002290; Serine/threonine- / dual specificity protein kinase, catalytic domain#IPR013210; Leucine-rich repeat-containing N-terminal, type 2#IPR020635; Tyrosine-protein kinase, catalytic domain	SIN_1009480	IPR000719; Protein kinase domain#IPR002290; Serine/threonine- / dual specificity protein kinase, catalytic domain#IPR013210; Leucine-rich repeat-containing N-terminal, type 2#IPR020635; Tyrosine-protein kinase, catalytic domain
GSVIVT01016723001	IPR004140; Exocyst complex protein Exo70#IPR021934; Sox C-terminal transactivation domain	SIN_1009481	IPR004140; Exocyst complex protein Exo70
GSVIVT01016725001	IPR009637; Transmembrane receptor, eukaryota	SIN_1009482	IPR009637; Transmembrane receptor, eukaryota
GSVIVT01016726001	IPR001163; Ribonucleoprotein LSM domain#IPR006649; Ribonucleoprotein LSM domain, eukaryotic/archaea-type	SIN_1009483	IPR001163; Ribonucleoprotein LSM domain#IPR006649; Ribonucleoprotein LSM domain, eukaryotic/archaea-type
GSVIVT01016727001	NULL	SIN_1009484	NULL
GSVIVT01016732001	IPR002921; Lipase, class 3#IPR005592; Mono-/di-acylglycerol lipase, N-terminal	SIN_1009485	IPR002921; Lipase, class 3#IPR005592; Mono-/di-acylglycerol lipase, N-terminal
GSVIVT01016733001	IPR012876; Protein of unknown function DUF1677, plant	SIN_1009486	IPR012876; Protein of unknown function DUF1677, plant
GSVIVT01016739001	IPR001128; Cytochrome P450#IPR002401; Cytochrome P450, E-class, group I	SIN_1009487	IPR001128; Cytochrome P450#IPR002401; Cytochrome P450, E-class, group I
GSVIVT01016742001	IPR013598; Exportin-1/Importin-beta-like	SIN_1009488	IPR013598; Exportin-1/Importin-beta-like
GSVIVT01016749001	IPR003607; HD/PDEase domain#IPR007685; RelA/SpoT#IPR026020; (p)ppGpp synthetase	SIN_1009489	IPR003607; HD/PDEase domain#IPR007685; RelA/SpoT#IPR026020; (p)ppGpp synthetase
GSVIVT01016774001	NULL	SIN_1009493	NULL
GSVIVT01016777001	IPR001005; SANT/Myb domain#IPR017930; Myb domain	SIN_1009494	IPR001005; SANT/Myb domain#IPR017930; Myb domain
GSVIVT01016778001	IPR004095; TGS#IPR006073; GTP binding domain	SIN_1009495	IPR004095; TGS#IPR006073; GTP binding domain
GSVIVT01016780001	NULL	SIN_1009496	NULL
GSVIVT01016782001	IPR013591; Brevis radix (BRX) domain#IPR027988; Transcription factor BREVIS RADIX, N-terminal domain	SIN_1009497	IPR013591; Brevis radix (BRX) domain#IPR027988; Transcription factor BREVIS RADIX, N-terminal domain
GSVIVT01016784001	IPR003386; Lecithin:cholesterol/phospholipid:diacylglycerol acyltransferase	SIN_1009498	IPR003386; Lecithin:cholesterol/phospholipid:diacylglycerol acyltransferase
GSVIVT01016786001	IPR009604; LsmAD domain#IPR025852; Ataxin 2, SM domain	SIN_1009499	IPR009604; LsmAD domain#IPR025852; Ataxin 2, SM domain
GSVIVT01016816001	IPR001932; Protein phosphatase 2C (PP2C)-like domain#IPR015655; Protein phosphatase 2C	SIN_1009503	IPR001932; Protein phosphatase 2C (PP2C)-like domain#IPR015655; Protein phosphatase 2C
GSVIVT01016871001	IPR006115; 6-phosphogluconate dehydrogenase, NADP-binding#IPR015815; Hydroxy monocarboxylic acid anion dehydrogenase, HIBADH-type	SIN_1009517	IPR006115; 6-phosphogluconate dehydrogenase, NADP-binding#IPR015815; Hydroxy monocarboxylic acid anion dehydrogenase, HIBADH-type
GSVIVT01016873001	NULL	SIN_1009518	NULL
GSVIVT01016885001	IPR000009; Protein phosphatase 2A, regulatory subunit PR55#IPR001680; WD40 repeat	SIN_1009529	IPR000009; Protein phosphatase 2A, regulatory subunit PR55#IPR001680; WD40 repeat
GSVIVT01016887001	IPR003851; Zinc finger, Dof-type	SIN_1009530	IPR003851; Zinc finger, Dof-type
GSVIVT01016893001	IPR000313; PWWP domain	SIN_1009532	IPR000313; PWWP domain
GSVIVT01016899001	IPR001229; Mannose-binding lectin	SIN_1009533	IPR001229; Mannose-binding lectin
GSVIVT01016905001	NULL	SIN_1009536	NULL
GSVIVT01016952001	NULL	SIN_1009539	NULL
GSVIVT01016969001	IPR002934; Nucleotidyl transferase domain#IPR007010; Poly(A) polymerase, RNA-binding domain#IPR007012; Poly(A) polymerase, central domain	SIN_1009542	IPR002934; Nucleotidyl transferase domain#IPR007010; Poly(A) polymerase, RNA-binding domain#IPR007012; Poly(A) polymerase, central domain
GSVIVT01016971001	IPR001312; Hexokinase#IPR022672; Hexokinase, N-terminal#IPR022673; Hexokinase, C-terminal	SIN_1009543	IPR001312; Hexokinase#IPR022672; Hexokinase, N-terminal#IPR022673; Hexokinase, C-terminal
GSVIVT01016972001	IPR003311; AUX/IAA protein#IPR011525; Aux/IAA-ARF-dimerisation	SIN_1009544	IPR003311; AUX/IAA protein#IPR011525; Aux/IAA-ARF-dimerisation
GSVIVT01016983001	IPR007133; RNA polymerase II-associated, Paf1	SIN_1009546	IPR007133; RNA polymerase II-associated, Paf1
GSVIVT01016986001	IPR008207; Signal transduction histidine kinase, phosphotransfer (Hpt) domain	SIN_1009547	IPR008207; Signal transduction histidine kinase, phosphotransfer (Hpt) domain
GSVIVT01016997001	IPR001891; Malic oxidoreductase#IPR012301; Malic enzyme, N-terminal#IPR012302; Malic enzyme, NAD-binding	SIN_1009548	IPR001891; Malic oxidoreductase#IPR012301; Malic enzyme, N-terminal#IPR012302; Malic enzyme, NAD-binding
GSVIVT01016999001	IPR003439; ABC transporter-like#IPR003593; AAA+ ATPase domain#IPR013525; ABC-2 type transporter#IPR013581; Plant PDR ABC transporter associated	SIN_1009550	IPR003439; ABC transporter-like#IPR003593; AAA+ ATPase domain#IPR013525; ABC-2 type transporter#IPR013581; Plant PDR ABC transporter associated
GSVIVT01017010001	IPR001356; Homeobox domain#IPR002913; START domain#IPR013978; MEKHLA	SIN_1009553	IPR001356; Homeobox domain#IPR002913; START domain#IPR013978; MEKHLA
GSVIVT01017029001	IPR000642; Peptidase M41#IPR003593; AAA+ ATPase domain#IPR003959; ATPase, AAA-type, core	SIN_1009556	IPR000642; Peptidase M41#IPR003593; AAA+ ATPase domain#IPR003959; ATPase, AAA-type, core
GSVIVT01017045001	NULL	SIN_1009560	NULL
GSVIVT01017048001	NULL	SIN_1009561	NULL
GSVIVT01017049001	IPR001841; Zinc finger, RING-type#IPR006845; Pex, N-terminal#IPR018957; Zinc finger, C3HC4 RING-type	SIN_1009562	IPR001841; Zinc finger, RING-type#IPR006845; Pex, N-terminal#IPR018957; Zinc finger, C3HC4 RING-type
GSVIVT01017050001	IPR011598; Myc-type, basic helix-loop-helix (bHLH) domain	SIN_1009563	IPR011598; Myc-type, basic helix-loop-helix (bHLH) domain
GSVIVT01017054001	IPR000868; Isochorismatase-like	SIN_1009564	IPR000868; Isochorismatase-like
GSVIVT01017067001	IPR006139; D-isomer specific 2-hydroxyacid dehydrogenase, catalytic domain#IPR006140; D-isomer specific 2-hydroxyacid dehydrogenase, NAD-binding	SIN_1009570	IPR006139; D-isomer specific 2-hydroxyacid dehydrogenase, catalytic domain#IPR006140; D-isomer specific 2-hydroxyacid dehydrogenase, NAD-binding
GSVIVT01017086001	IPR001752; Kinesin, motor domain#IPR027640; Kinesin-like protein	SIN_1009578	IPR001752; Kinesin, motor domain#IPR027640; Kinesin-like protein
GSVIVT01017110001	IPR013126; Heat shock protein 70 family	SIN_1009583	IPR013126; Heat shock protein 70 family
GSVIVT01017112001	IPR017877; Myb-like domain	SIN_1009584	IPR017877; Myb-like domain
GSVIVT01017115001	NULL	SIN_1009585	NULL
GSVIVT01017116001	IPR019185; Integral membrane protein SYS1-related	SIN_1009587	IPR019185; Integral membrane protein SYS1-related
GSVIVT01017118001	IPR002645; STAS domain#IPR011547; Sulphate transporter	SIN_1009588	IPR002645; STAS domain#IPR011547; Sulphate transporter
GSVIVT01017121001	IPR001680; WD40 repeat#IPR006692; Coatomer, WD associated region#IPR017986; WD40-repeat-containing domain#IPR020472; G-protein beta WD-40 repeat	SIN_1009589	IPR001680; WD40 repeat#IPR006692; Coatomer, WD associated region#IPR017986; WD40-repeat-containing domain#IPR020472; G-protein beta WD-40 repeat
GSVIVT01017123001	IPR000156; Ran binding domain#IPR015007; Nuclear pore complex, NUP2/50/61	SIN_1009590	IPR000156; Ran binding domain#IPR015007; Nuclear pore complex, NUP2/50/61
GSVIVT01017130001	IPR018545; Btz domain	SIN_1009591	IPR018545; Btz domain
GSVIVT01017159001	IPR003311; AUX/IAA protein#IPR011525; Aux/IAA-ARF-dimerisation	SIN_1009593	IPR003311; AUX/IAA protein#IPR011525; Aux/IAA-ARF-dimerisation
GSVIVT01017171001	IPR004839; Aminotransferase, class I/classII	SIN_1009595	IPR004839; Aminotransferase, class I/classII
GSVIVT01017173001	IPR005123; Oxoglutarate/iron-dependent dioxygenase#IPR026992; Non-haem dioxygenase N-terminal domain	SIN_1009596	IPR026992; Non-haem dioxygenase N-terminal domain
GSVIVT01017210001	IPR027356; NPH3 domain	SIN_1009600	IPR027356; NPH3 domain
GSVIVT01017211001	IPR004667; ADP/ATP carrier protein	SIN_1009601	IPR004667; ADP/ATP carrier protein
GSVIVT01017212001	IPR000245; V-ATPase proteolipid subunit#IPR002379; V-ATPase proteolipid subunit C-like domain	SIN_1009602	IPR000245; V-ATPase proteolipid subunit#IPR002379; V-ATPase proteolipid subunit C-like domain
GSVIVT01017215001	IPR000639; Epoxide hydrolase-like	SIN_1009603	IPR000639; Epoxide hydrolase-like
GSVIVT01017233001	IPR006946; Protein of unknown function DUF642	SIN_1009607	IPR006946; Protein of unknown function DUF642
GSVIVT01017236001	IPR002326; Cytochrome c1#IPR009056; Cytochrome c-like domain	SIN_1009608	IPR002326; Cytochrome c1#IPR009056; Cytochrome c-like domain
GSVIVT01017240001	IPR002124; Cytochrome c oxidase, subunit Vb	SIN_1009609	IPR002124; Cytochrome c oxidase, subunit Vb
GSVIVT01017251001	IPR000555; JAB/MPN domain	SIN_1009611	IPR000555; JAB/MPN domain
GSVIVT01017270001	IPR015942; Asp/Glu/hydantoin racemase	SIN_1009612	IPR015942; Asp/Glu/hydantoin racemase
GSVIVT01017273001	IPR000767; Disease resistance protein#IPR002182; NB-ARC	SIN_1009613	IPR000767; Disease resistance protein#IPR002182; NB-ARC
GSVIVT01017279001	IPR000743; Glycoside hydrolase, family 28	SIN_1009615	IPR000743; Glycoside hydrolase, family 28
GSVIVT01017297001	IPR002885; Pentatricopeptide repeat	SIN_1009618	IPR002885; Pentatricopeptide repeat
GSVIVT01017298001	IPR002885; Pentatricopeptide repeat	SIN_1009619	IPR002885; Pentatricopeptide repeat
GSVIVT01017308001	IPR001650; Helicase, C-terminal#IPR011545; DNA/RNA helicase, DEAD/DEAH box type, N-terminal#IPR014001; Helicase, superfamily 1/2, ATP-binding domain#IPR014014; RNA helicase, DEAD-box type, Q motif	SIN_1009620	IPR001650; Helicase, C-terminal#IPR011545; DNA/RNA helicase, DEAD/DEAH box type, N-terminal#IPR014001; Helicase, superfamily 1/2, ATP-binding domain#IPR014014; RNA helicase, DEAD-box type, Q motif
GSVIVT01017319001	IPR025124; Domain of unknown function DUF4050	SIN_1009624	IPR025124; Domain of unknown function DUF4050
GSVIVT01017322001	IPR002068; Alpha crystallin/Hsp20 domain	SIN_1009625	IPR002068; Alpha crystallin/Hsp20 domain
GSVIVT01017330001	IPR001739; Methyl-CpG DNA binding	SIN_1009627	IPR001739; Methyl-CpG DNA binding
GSVIVT01017331001	IPR000490; Glycoside hydrolase, family 17	SIN_1009628	IPR000490; Glycoside hydrolase, family 17
GSVIVT01017334001	IPR007612; LURP1-like domain	SIN_1009629	IPR007612; LURP1-like domain
GSVIVT01017346001	IPR000555; JAB/MPN domain#IPR012591; PRO8NT domain#IPR012592; PROCN domain#IPR012984; PROCT domain#IPR019580; Pre-mRNA-processing-splicing factor 8, U6-snRNA-binding#IPR019581; Pre-mRNA-processing-splicing factor 8, U5-snRNA-binding#IPR019582; RNA recognition motif, spliceosomal PrP8#IPR021983; PRP8 domain IV core#IPR027652; Pre-mRNA-processing-splicing factor 8	SIN_1009631	IPR000555; JAB/MPN domain#IPR012591; PRO8NT domain#IPR012592; PROCN domain#IPR012984; PROCT domain#IPR019580; Pre-mRNA-processing-splicing factor 8, U6-snRNA-binding#IPR019581; Pre-mRNA-processing-splicing factor 8, U5-snRNA-binding#IPR019582; RNA recognition motif, spliceosomal PrP8#IPR021983; PRP8 domain IV core#IPR027652; Pre-mRNA-processing-splicing factor 8
GSVIVT01017349001	IPR000836; Phosphoribosyltransferase domain	SIN_1009632	IPR000836; Phosphoribosyltransferase domain
GSVIVT01017355001	IPR001305; Heat shock protein DnaJ, cysteine-rich domain#IPR001623; DnaJ domain#IPR002939; Chaperone DnaJ, C-terminal	SIN_1010748	IPR001305; Heat shock protein DnaJ, cysteine-rich domain#IPR001623; DnaJ domain#IPR002939; Chaperone DnaJ, C-terminal
GSVIVT01017422001	IPR005999; Glycerol kinase#IPR018484; Carbohydrate kinase, FGGY, N-terminal#IPR018485; Carbohydrate kinase, FGGY, C-terminal	SIN_1010751	IPR005999; Glycerol kinase#IPR018484; Carbohydrate kinase, FGGY, N-terminal#IPR018485; Carbohydrate kinase, FGGY, C-terminal
GSVIVT01017424001	IPR004131; Pyrophosphate-energised proton pump	SIN_1010752	IPR004131; Pyrophosphate-energised proton pump
GSVIVT01017492001	IPR013057; Amino acid transporter, transmembrane	SIN_1010755	IPR013057; Amino acid transporter, transmembrane
GSVIVT01017493001	IPR011510; Sterile alpha motif, type 2	SIN_1010756	IPR011510; Sterile alpha motif, type 2
GSVIVT01017494001	IPR010658; Nodulin-like	SIN_1010757	IPR010658; Nodulin-like
GSVIVT01017512001	IPR004158; Protein of unknown function DUF247, plant	SIN_1010758	IPR004158; Protein of unknown function DUF247, plant
GSVIVT01017552001	IPR005176; Potentiating neddylation domain#IPR014764; Defective-in-cullin neddylation protein	SIN_1010768	IPR005176; Potentiating neddylation domain#IPR014764; Defective-in-cullin neddylation protein
GSVIVT01017556001	IPR008580; PPPDE putative peptidase domain	SIN_1010769	IPR008580; PPPDE putative peptidase domain
GSVIVT01017559001	NULL	SIN_1010770	NULL
GSVIVT01017729001	IPR003653; Peptidase C48, SUMO/Sentrin/Ubl1	SIN_1016227	IPR003653; Peptidase C48, SUMO/Sentrin/Ubl1#IPR015399; Domain of unknown function DUF1977, DnaJ-like
GSVIVT01017751001	IPR001388; Synaptobrevin#IPR010908; Longin domain	SIN_1016232	IPR001388; Synaptobrevin#IPR010908; Longin domain
GSVIVT01017767001	IPR000644; CBS domain	SIN_1016243	IPR000644; CBS domain
GSVIVT01017770001	IPR001005; SANT/Myb domain#IPR010561; DIRP#IPR017884; SANT domain	SIN_1016244	IPR001005; SANT/Myb domain#IPR010561; DIRP#IPR017884; SANT domain
GSVIVT01017774001	IPR000571; Zinc finger, CCCH-type	SIN_1016245	IPR000571; Zinc finger, CCCH-type
GSVIVT01017786001	IPR002109; Glutaredoxin#IPR014025; Glutaredoxin subgroup	SIN_1016246	IPR002109; Glutaredoxin#IPR014025; Glutaredoxin subgroup
GSVIVT01017787001	IPR002109; Glutaredoxin	SIN_1016247	IPR002109; Glutaredoxin#IPR014025; Glutaredoxin subgroup
GSVIVT01017791001	IPR000330; SNF2-related#IPR001005; SANT/Myb domain#IPR001650; Helicase, C-terminal#IPR014001; Helicase, superfamily 1/2, ATP-binding domain#IPR015194; ISWI HAND domain#IPR015195; SLIDE domain#IPR017884; SANT domain#IPR020838; DBINO domain	SIN_1016250	IPR000330; SNF2-related#IPR001005; SANT/Myb domain#IPR001650; Helicase, C-terminal#IPR014001; Helicase, superfamily 1/2, ATP-binding domain#IPR015194; ISWI HAND domain#IPR015195; SLIDE domain#IPR017884; SANT domain#IPR020838; DBINO domain
GSVIVT01017792001	IPR002921; Lipase, class 3	SIN_1016251	IPR002921; Lipase, class 3
GSVIVT01017795001	IPR006702; Uncharacterised protein family UPF0497, trans-membrane plant	SIN_1016253	IPR006702; Uncharacterised protein family UPF0497, trans-membrane plant
GSVIVT01017796001	IPR006702; Uncharacterised protein family UPF0497, trans-membrane plant	SIN_1016255	IPR006702; Uncharacterised protein family UPF0497, trans-membrane plant
GSVIVT01017805001	IPR000719; Protein kinase domain#IPR002290; Serine/threonine- / dual specificity protein kinase, catalytic domain#IPR020635; Tyrosine-protein kinase, catalytic domain	SIN_1016256	IPR000719; Protein kinase domain#IPR002290; Serine/threonine- / dual specificity protein kinase, catalytic domain#IPR020635; Tyrosine-protein kinase, catalytic domain
GSVIVT01017808001	IPR001554; Glycoside hydrolase, family 14	SIN_1016259	IPR001554; Glycoside hydrolase, family 14
GSVIVT01017814001	IPR004709; Na+/H+ exchanger#IPR006153; Cation/H+ exchanger#IPR018422; Cation/H+ exchanger, CPA1 family	SIN_1016260	IPR004709; Na+/H+ exchanger#IPR006153; Cation/H+ exchanger#IPR018422; Cation/H+ exchanger, CPA1 family
GSVIVT01017819001	IPR000719; Protein kinase domain#IPR002290; Serine/threonine- / dual specificity protein kinase, catalytic domain#IPR020635; Tyrosine-protein kinase, catalytic domain	SIN_1016264	IPR000719; Protein kinase domain#IPR002290; Serine/threonine- / dual specificity protein kinase, catalytic domain#IPR020635; Tyrosine-protein kinase, catalytic domain
GSVIVT01017822001	IPR001381; Dehydroquinase class I#IPR006151; Quinate/shikimate 5-dehydrogenase/glutamyl-tRNA reductase#IPR013708; Shikimate dehydrogenase substrate binding, N-terminal	SIN_1016267	IPR001381; Dehydroquinase class I#IPR006151; Quinate/shikimate 5-dehydrogenase/glutamyl-tRNA reductase#IPR013708; Shikimate dehydrogenase substrate binding, N-terminal
GSVIVT01017825001	IPR001357; BRCT domain	SIN_1016268	IPR001357; BRCT domain
GSVIVT01017835001	IPR004333; Transcription factor, SBP-box	SIN_1016272	IPR004333; Transcription factor, SBP-box
GSVIVT01017840001	IPR008207; Signal transduction histidine kinase, phosphotransfer (Hpt) domain	SIN_1016273	IPR008207; Signal transduction histidine kinase, phosphotransfer (Hpt) domain
GSVIVT01017843001	NULL	SIN_1016274	NULL
GSVIVT01017848001	IPR005135; Endonuclease/exonuclease/phosphatase	SIN_1016277	IPR005135; Endonuclease/exonuclease/phosphatase
GSVIVT01017849001	IPR001537; tRNA/rRNA methyltransferase, SpoU	SIN_1016278	IPR001537; tRNA/rRNA methyltransferase, SpoU
GSVIVT01017850001	IPR000121; PEP-utilising enzyme, C-terminal#IPR002192; Pyruvate phosphate dikinase, PEP/pyruvate-binding#IPR008279; PEP-utilising enzyme, mobile domain#IPR010121; Pyruvate, phosphate dikinase	SIN_1016280	IPR001841; Zinc finger, RING-type
GSVIVT01017866001	IPR003339; ABC/ECF transporter, transmembrane component	SIN_1016289	IPR003339; ABC/ECF transporter, transmembrane component
GSVIVT01017876001	IPR002925; Dienelactone hydrolase	SIN_1016297	IPR002925; Dienelactone hydrolase
GSVIVT01017878001	IPR000358; Ribonucleotide reductase small subunit	SIN_1016298	IPR000358; Ribonucleotide reductase small subunit
GSVIVT01017881001	IPR008195; Ribosomal protein L34Ae	SIN_1016299	IPR008195; Ribosomal protein L34Ae
GSVIVT01017883001	IPR000644; CBS domain#IPR002550; Domain of unknown function DUF21	SIN_1016301	IPR000644; CBS domain#IPR002550; Domain of unknown function DUF21
GSVIVT01017885001	IPR002627; tRNA isopentenyltransferase	SIN_1016302	IPR002627; tRNA isopentenyltransferase
GSVIVT01017886001	IPR013744; Protein of unknown function DUF1749	SIN_1016303	IPR013744; Protein of unknown function DUF1749
GSVIVT01017887001	NULL	SIN_1016304	IPR017868; Filamin/ABP280 repeat-like
GSVIVT01017888001	IPR015414; SNARE associated Golgi protein	SIN_1016305	IPR006121; Heavy metal-associated domain, HMA#IPR015414; SNARE associated Golgi protein
GSVIVT01017899001	IPR024286; Domain of unknown function DUF3700	SIN_1016307	IPR024286; Domain of unknown function DUF3700
GSVIVT01017904001	IPR025846; PMR5 N-terminal domain#IPR026057; PC-Esterase	SIN_1016308	IPR025846; PMR5 N-terminal domain#IPR026057; PC-Esterase
GSVIVT01017906001	NULL	SIN_1016311	NULL
GSVIVT01017908001	IPR012336; Thioredoxin-like fold#IPR013740; Redoxin	SIN_1016312	IPR012336; Thioredoxin-like fold#IPR013740; Redoxin
GSVIVT01017914001	IPR002067; Mitochondrial carrier protein#IPR018108; Mitochondrial substrate/solute carrier	SIN_1016313	IPR018108; Mitochondrial substrate/solute carrier
GSVIVT01017915001	IPR000719; Protein kinase domain#IPR002290; Serine/threonine- / dual specificity protein kinase, catalytic domain#IPR020635; Tyrosine-protein kinase, catalytic domain	SIN_1016314	IPR000719; Protein kinase domain#IPR002290; Serine/threonine- / dual specificity protein kinase, catalytic domain#IPR020635; Tyrosine-protein kinase, catalytic domain
GSVIVT01017919001	IPR000253; Forkhead-associated (FHA) domain#IPR001932; Protein phosphatase 2C (PP2C)-like domain#IPR015655; Protein phosphatase 2C	SIN_1016320	IPR000253; Forkhead-associated (FHA) domain#IPR001932; Protein phosphatase 2C (PP2C)-like domain#IPR015655; Protein phosphatase 2C
GSVIVT01017920001	IPR003750; Putative RNA methyltransferase	SIN_1016321	IPR003750; Putative RNA methyltransferase
GSVIVT01017924001	IPR013094; Alpha/beta hydrolase fold-3	SIN_1016323	IPR013094; Alpha/beta hydrolase fold-3
GSVIVT01017926001	IPR001611; Leucine-rich repeat#IPR013210; Leucine-rich repeat-containing N-terminal, type 2#IPR024788; Malectin-like carbohydrate-binding domain	SIN_1016335	IPR013210; Leucine-rich repeat-containing N-terminal, type 2#IPR024788; Malectin-like carbohydrate-binding domain
GSVIVT01017928001	NULL	SIN_1016338	NULL
GSVIVT01017929001	IPR006671; Cyclin, N-terminal#IPR013763; Cyclin-like#IPR015429; Cyclin C/H/T/L	SIN_1016339	IPR006671; Cyclin, N-terminal#IPR013763; Cyclin-like#IPR015429; Cyclin C/H/T/L
GSVIVT01017933001	IPR000644; CBS domain#IPR001807; Chloride channel, voltage gated#IPR002251; Chloride channel ClC-plant	SIN_1016340	IPR000644; CBS domain#IPR001807; Chloride channel, voltage gated#IPR002251; Chloride channel ClC-plant
GSVIVT01017936001	IPR003245; Plastocyanin-like	SIN_1016342	IPR003245; Plastocyanin-like
GSVIVT01017942001	IPR015414; SNARE associated Golgi protein	SIN_1016343	IPR015414; SNARE associated Golgi protein
GSVIVT01017961001	IPR008586; Protein of unknown function DUF868, plant	SIN_1016346	IPR008586; Protein of unknown function DUF868, plant
GSVIVT01017963001	IPR001251; CRAL-TRIO domain	SIN_1016347	IPR001251; CRAL-TRIO domain
GSVIVT01017972001	IPR001965; Zinc finger, PHD-type#IPR019787; Zinc finger, PHD-finger	SIN_1016349	IPR001965; Zinc finger, PHD-type#IPR019787; Zinc finger, PHD-finger
GSVIVT01017973001	IPR000807; Imidazoleglycerol-phosphate dehydratase	SIN_1016350	IPR000807; Imidazoleglycerol-phosphate dehydratase
GSVIVT01017978001	IPR012474; Frigida-like	SIN_1016353	IPR012474; Frigida-like
GSVIVT01017980001	IPR005484; Ribosomal protein L18/L5	SIN_1016354	IPR005484; Ribosomal protein L18/L5
GSVIVT01017982001	IPR002777; Prefoldin beta-like#IPR027235; Prefoldin subunit 2	SIN_1016357	IPR002777; Prefoldin beta-like#IPR027235; Prefoldin subunit 2
GSVIVT01017993001	NULL	SIN_1016359	NULL
GSVIVT01017995001	NULL	SIN_1016361	NULL
GSVIVT01017996001	IPR002885; Pentatricopeptide repeat	SIN_1016362	IPR002885; Pentatricopeptide repeat
GSVIVT01017998001	IPR012876; Protein of unknown function DUF1677, plant	SIN_1016363	IPR012876; Protein of unknown function DUF1677, plant
GSVIVT01017999001	IPR004324; Biopterin transport-related protein BT1	SIN_1016367	IPR004324; Biopterin transport-related protein BT1
GSVIVT01018008001	IPR000528; Plant lipid transfer protein/Par allergen#IPR016140; Bifunctional inhibitor/plant lipid transfer protein/seed storage helical domain	SIN_1021879	IPR000528; Plant lipid transfer protein/Par allergen#IPR016140; Bifunctional inhibitor/plant lipid transfer protein/seed storage helical domain
GSVIVT01018010001	IPR016140; Bifunctional inhibitor/plant lipid transfer protein/seed storage helical domain	SIN_1021878	IPR016140; Bifunctional inhibitor/plant lipid transfer protein/seed storage helical domain
GSVIVT01018012001	IPR000300; Inositol polyphosphate-related phosphatase#IPR005135; Endonuclease/exonuclease/phosphatase	SIN_1021876	IPR000300; Inositol polyphosphate-related phosphatase#IPR005135; Endonuclease/exonuclease/phosphatase
GSVIVT01018014001	IPR001650; Helicase, C-terminal#IPR022192; Mitochondrial degradasome RNA helicase subunit, C-terminal domain	SIN_1021874	IPR001650; Helicase, C-terminal#IPR022192; Mitochondrial degradasome RNA helicase subunit, C-terminal domain
GSVIVT01018020001	IPR000719; Protein kinase domain#IPR001245; Serine-threonine/tyrosine-protein kinase catalytic domain#IPR002290; Serine/threonine- / dual specificity protein kinase, catalytic domain#IPR020635; Tyrosine-protein kinase, catalytic domain	SIN_1021872	IPR000719; Protein kinase domain#IPR001245; Serine-threonine/tyrosine-protein kinase catalytic domain#IPR002290; Serine/threonine- / dual specificity protein kinase, catalytic domain#IPR020635; Tyrosine-protein kinase, catalytic domain
GSVIVT01018021001	IPR005172; CRC domain	SIN_1021870	IPR005172; CRC domain
GSVIVT01018023001	IPR011684; KIP1-like	SIN_1021869	IPR011684; KIP1-like
GSVIVT01018024001	IPR001593; Ribosomal protein S3Ae	SIN_1021868	IPR001593; Ribosomal protein S3Ae
GSVIVT01018029001	IPR000048; IQ motif, EF-hand binding site#IPR025064; Domain of unknown function DUF4005	SIN_1021867	IPR000048; IQ motif, EF-hand binding site#IPR025064; Domain of unknown function DUF4005
GSVIVT01018037001	NULL	SIN_1021865	NULL
GSVIVT01018042001	IPR019142; Dymeclin	SIN_1021857	IPR019142; Dymeclin
GSVIVT01018047001	IPR001395; Aldo/keto reductase#IPR023210; NADP-dependent oxidoreductase domain	SIN_1021856	IPR001395; Aldo/keto reductase#IPR023210; NADP-dependent oxidoreductase domain
GSVIVT01018049001	IPR009038; GOLD	SIN_1021855	IPR009038; GOLD
GSVIVT01018052001	IPR000719; Protein kinase domain#IPR001611; Leucine-rich repeat#IPR002290; Serine/threonine- / dual specificity protein kinase, catalytic domain#IPR003591; Leucine-rich repeat, typical subtype#IPR020635; Tyrosine-protein kinase, catalytic domain#IPR026840; Armadillo repeat-containing protein 3 and Serine/threonine-protein kinase CTR1	SIN_1021854	IPR000719; Protein kinase domain#IPR001611; Leucine-rich repeat#IPR002290; Serine/threonine- / dual specificity protein kinase, catalytic domain#IPR003591; Leucine-rich repeat, typical subtype#IPR020635; Tyrosine-protein kinase, catalytic domain#IPR026840; Armadillo repeat-containing protein 3 and Serine/threonine-protein kinase CTR1
GSVIVT01018069001	NULL	SIN_1021852	NULL
GSVIVT01018070001	IPR002048; EF-hand domain#IPR011992; EF-hand domain pair	SIN_1021851	IPR002048; EF-hand domain#IPR011992; EF-hand domain pair
GSVIVT01018077001	IPR003579; Small GTPase superfamily, Rab type#IPR006687; Small GTPase superfamily, SAR1-type#IPR006689; Small GTPase superfamily, ARF/SAR type#IPR024156; Small GTPase superfamily, ARF type	SIN_1021850	IPR003579; Small GTPase superfamily, Rab type#IPR006687; Small GTPase superfamily, SAR1-type#IPR006689; Small GTPase superfamily, ARF/SAR type#IPR024156; Small GTPase superfamily, ARF type
GSVIVT01018081001	IPR001509; NAD-dependent epimerase/dehydratase	SIN_1021847	IPR001509; NAD-dependent epimerase/dehydratase
GSVIVT01018083001	NULL	SIN_1021846	IPR000225; Armadillo
GSVIVT01018087001	IPR018625; Protein of unknown function DUF2346	SIN_1021845	NULL
GSVIVT01018090001	IPR002885; Pentatricopeptide repeat	SIN_1021844	IPR002885; Pentatricopeptide repeat
GSVIVT01018096001	IPR019310; rRNA-processing protein EFG1	SIN_1021842	IPR019310; rRNA-processing protein EFG1
GSVIVT01018099001	IPR003311; AUX/IAA protein#IPR011525; Aux/IAA-ARF-dimerisation	SIN_1021841	IPR003311; AUX/IAA protein#IPR011525; Aux/IAA-ARF-dimerisation
GSVIVT01018101001	IPR003311; AUX/IAA protein#IPR011525; Aux/IAA-ARF-dimerisation	SIN_1021838	IPR003311; AUX/IAA protein#IPR011525; Aux/IAA-ARF-dimerisation
GSVIVT01018104001	IPR002523; Mg2+ transporter protein, CorA-like/Zinc transport protein ZntB#IPR026573; Magnesium transporter MRS2/LPE10	SIN_1021837	IPR002523; Mg2+ transporter protein, CorA-like/Zinc transport protein ZntB#IPR026573; Magnesium transporter MRS2/LPE10
GSVIVT01018119001	IPR004343; Plus-3#IPR018144; Plus-3 domain, subgroup	SIN_1021834	IPR004343; Plus-3#IPR018144; Plus-3 domain, subgroup
GSVIVT01018120001	IPR002913; START domain	SIN_1021832	IPR002913; START domain
GSVIVT01018122001	IPR027329; TPX2, C-terminal domain	SIN_1021831	IPR027329; TPX2, C-terminal domain
GSVIVT01018133001	IPR002083; MATH	SIN_1021825	IPR002083; MATH
GSVIVT01018154001	IPR002058; PAP/25A-associated#IPR002934; Nucleotidyl transferase domain	SIN_1008557	IPR002934; Nucleotidyl transferase domain
GSVIVT01018156001	IPR003604; Zinc finger, U1-type#IPR005227; Resolvase, holliday junction-type, YqgF-like#IPR006641; YqgF/RNase H-like domain	SIN_1008556	IPR003604; Zinc finger, U1-type
GSVIVT01018162001	IPR007087; Zinc finger, C2H2#IPR015880; Zinc finger, C2H2-like	SIN_1008546	IPR007087; Zinc finger, C2H2#IPR015880; Zinc finger, C2H2-like
GSVIVT01018164001	NULL	SIN_1008544	NULL
GSVIVT01018177001	IPR005609; Preprotein translocase Sec, Sec61-beta subunit#IPR016482; Preprotein translocase Sec, Sec61-beta subunit, eukarya	SIN_1008536	IPR005609; Preprotein translocase Sec, Sec61-beta subunit#IPR016482; Preprotein translocase Sec, Sec61-beta subunit, eukarya
GSVIVT01018179001	NULL	SIN_1008533	NULL
GSVIVT01018190001	IPR001236; Lactate/malate dehydrogenase, N-terminal#IPR010945; Malate dehydrogenase, type 2#IPR022383; Lactate/malate dehydrogenase, C-terminal	SIN_1008529	IPR001236; Lactate/malate dehydrogenase, N-terminal#IPR010945; Malate dehydrogenase, type 2#IPR022383; Lactate/malate dehydrogenase, C-terminal
GSVIVT01018212001	IPR001753; Crotonase superfamily	SIN_1008525	IPR001753; Crotonase superfamily
GSVIVT01018215001	NULL	SIN_1008521	NULL
GSVIVT01018226001	IPR001305; Heat shock protein DnaJ, cysteine-rich domain#IPR001471; AP2/ERF domain#IPR001623; DnaJ domain#IPR002939; Chaperone DnaJ, C-terminal	SIN_1008516	IPR001305; Heat shock protein DnaJ, cysteine-rich domain#IPR001623; DnaJ domain#IPR002939; Chaperone DnaJ, C-terminal
GSVIVT01018233001	IPR013078; Histidine phosphatase superfamily, clade-1	SIN_1008515	IPR013078; Histidine phosphatase superfamily, clade-1
GSVIVT01018234001	IPR001005; SANT/Myb domain#IPR017930; Myb domain	SIN_1008514	IPR001005; SANT/Myb domain#IPR017930; Myb domain
GSVIVT01018245001	NULL	SIN_1008507	IPR003690; Mitochodrial transcription termination factor-related
GSVIVT01018251001	IPR002293; Amino acid/polyamine transporter I#IPR015606; Cationic amino acid transporter	SIN_1008501	IPR002293; Amino acid/polyamine transporter I#IPR015606; Cationic amino acid transporter
GSVIVT01018262001	IPR002885; Pentatricopeptide repeat	SIN_1008496	IPR002885; Pentatricopeptide repeat
GSVIVT01018274001	IPR007213; Leucine carboxyl methyltransferase#IPR021121; Leucine carboxyl methyltransferase, eukaryotic	SIN_1009845	IPR007213; Leucine carboxyl methyltransferase#IPR021121; Leucine carboxyl methyltransferase, eukaryotic
GSVIVT01018276001	IPR006867; Domain of unknown function DUF632	SIN_1009846	IPR006867; Domain of unknown function DUF632#IPR006868; Domain of unknown function DUF630
GSVIVT01018278001	IPR000719; Protein kinase domain#IPR002290; Serine/threonine- / dual specificity protein kinase, catalytic domain#IPR020635; Tyrosine-protein kinase, catalytic domain	SIN_1009847	IPR000719; Protein kinase domain#IPR002290; Serine/threonine- / dual specificity protein kinase, catalytic domain#IPR020635; Tyrosine-protein kinase, catalytic domain
GSVIVT01018281001	IPR002921; Lipase, class 3	SIN_1009850	IPR002921; Lipase, class 3
GSVIVT01018290001	IPR006861; Hyaluronan/mRNA-binding protein#IPR019084; Stm1, N-terminal	SIN_1009852	IPR006861; Hyaluronan/mRNA-binding protein#IPR019084; Stm1, N-terminal
GSVIVT01018296001	IPR006816; Engulfment/cell motility, ELMO	SIN_1009853	IPR006816; Engulfment/cell motility, ELMO
GSVIVT01018297001	IPR001564; Nucleoside diphosphate kinase	SIN_1009855	IPR001564; Nucleoside diphosphate kinase
GSVIVT01018300001	IPR003657; DNA-binding WRKY	SIN_1009858	IPR003657; DNA-binding WRKY
GSVIVT01018312001	IPR004226; Tubulin binding cofactor A	SIN_1024928	IPR004226; Tubulin binding cofactor A
GSVIVT01018314001	IPR000504; RNA recognition motif domain	SIN_1009863	IPR000504; RNA recognition motif domain
GSVIVT01018317001	IPR005069; Nucleotide-diphospho-sugar transferase	SIN_1024929	IPR005069; Nucleotide-diphospho-sugar transferase
GSVIVT01018319001	IPR001806; Small GTPase superfamily#IPR003578; Small GTPase superfamily, Rho type#IPR003579; Small GTPase superfamily, Rab type#IPR020849; Small GTPase superfamily, Ras type	SIN_1024930	IPR001806; Small GTPase superfamily#IPR002041; Ran GTPase#IPR003578; Small GTPase superfamily, Rho type#IPR003579; Small GTPase superfamily, Rab type#IPR020849; Small GTPase superfamily, Ras type
GSVIVT01018320001	IPR010625; CHCH	SIN_1024931	IPR010625; CHCH
GSVIVT01018326001	IPR000704; Casein kinase II, regulatory subunit	SIN_1024932	IPR000704; Casein kinase II, regulatory subunit
GSVIVT01018328001	IPR002674; Ribosomal protein L37ae	SIN_1024934	IPR002674; Ribosomal protein L37ae
GSVIVT01018331001	NULL	SIN_1024935	IPR003890; MIF4G-like, type 3#IPR003891; Initiation factor eIF-4 gamma, MA3
GSVIVT01018334001	IPR000719; Protein kinase domain#IPR001245; Serine-threonine/tyrosine-protein kinase catalytic domain#IPR002290; Serine/threonine- / dual specificity protein kinase, catalytic domain#IPR020635; Tyrosine-protein kinase, catalytic domain	SIN_1024938	IPR000719; Protein kinase domain#IPR002290; Serine/threonine- / dual specificity protein kinase, catalytic domain#IPR020635; Tyrosine-protein kinase, catalytic domain
GSVIVT01018341001	IPR004856; Glycosyl transferase, ALG6/ALG8	SIN_1024940	IPR004856; Glycosyl transferase, ALG6/ALG8
GSVIVT01018343001	IPR001841; Zinc finger, RING-type	SIN_1024942	IPR001841; Zinc finger, RING-type
GSVIVT01018361001	IPR001806; Small GTPase superfamily#IPR002041; Ran GTPase#IPR003578; Small GTPase superfamily, Rho type#IPR003579; Small GTPase superfamily, Rab type#IPR020849; Small GTPase superfamily, Ras type	SIN_1024947	IPR001806; Small GTPase superfamily#IPR002041; Ran GTPase#IPR003578; Small GTPase superfamily, Rho type#IPR003579; Small GTPase superfamily, Rab type#IPR020849; Small GTPase superfamily, Ras type
GSVIVT01018377001	IPR001891; Malic oxidoreductase#IPR012301; Malic enzyme, N-terminal#IPR012302; Malic enzyme, NAD-binding	SIN_1024950	IPR001891; Malic oxidoreductase#IPR012301; Malic enzyme, N-terminal#IPR012302; Malic enzyme, NAD-binding
GSVIVT01018380001	IPR000375; Dynamin central domain#IPR001401; Dynamin, GTPase domain#IPR003130; Dynamin GTPase effector#IPR020850; GTPase effector domain, GED#IPR022812; Dynamin superfamily	SIN_1024951	IPR000375; Dynamin central domain#IPR001401; Dynamin, GTPase domain#IPR003130; Dynamin GTPase effector#IPR020850; GTPase effector domain, GED#IPR022812; Dynamin superfamily
GSVIVT01018384001	IPR007523; NADH dehydrogenase [ubiquinone] 1 alpha subcomplex assembly factor 3	SIN_1024959	IPR007523; NADH dehydrogenase [ubiquinone] 1 alpha subcomplex assembly factor 3
GSVIVT01018398001	IPR001128; Cytochrome P450#IPR002401; Cytochrome P450, E-class, group I	SIN_1024967	IPR001128; Cytochrome P450#IPR002401; Cytochrome P450, E-class, group I
GSVIVT01018728001	IPR005378; Vacuolar protein sorting-associated protein 35	SIN_1025299	IPR005378; Vacuolar protein sorting-associated protein 35
GSVIVT01018732001	NULL	SIN_1025303	NULL
GSVIVT01018738001	IPR024752; Myb/SANT-like domain	SIN_1025304	IPR024752; Myb/SANT-like domain
GSVIVT01018739001	IPR006867; Domain of unknown function DUF632	SIN_1025305	IPR006867; Domain of unknown function DUF632#IPR006868; Domain of unknown function DUF630
GSVIVT01018744001	IPR001440; Tetratricopeptide TPR-1#IPR013026; Tetratricopeptide repeat-containing domain#IPR019734; Tetratricopeptide repeat	SIN_1025306	IPR001440; Tetratricopeptide TPR-1#IPR013026; Tetratricopeptide repeat-containing domain#IPR019734; Tetratricopeptide repeat
GSVIVT01018747001	NULL	SIN_1025307	NULL
GSVIVT01018752001	IPR000602; Glycoside hydrolase family 38, N-terminal domain#IPR011682; Glycosyl hydrolase family 38, C-terminal#IPR015341; Glycoside hydrolase, family 38, central domain	SIN_1025309	IPR000602; Glycoside hydrolase family 38, N-terminal domain#IPR011682; Glycosyl hydrolase family 38, C-terminal#IPR015341; Glycoside hydrolase, family 38, central domain
GSVIVT01018756001	IPR002035; von Willebrand factor, type A#IPR003903; Ubiquitin interacting motif#IPR027040; Proteasome subunit Rpn10	SIN_1025310	IPR002035; von Willebrand factor, type A#IPR003903; Ubiquitin interacting motif#IPR027040; Proteasome subunit Rpn10
GSVIVT01018769001	IPR001938; Thaumatin	SIN_1025318	IPR001938; Thaumatin
GSVIVT01018782001	NULL	SIN_1025322	NULL
GSVIVT01018783001	IPR000403; Phosphatidylinositol 3-/4-kinase, catalytic domain#IPR003151; PIK-related kinase, FAT#IPR003152; PIK-related kinase, FATC#IPR014009; PIK-related kinase	SIN_1025324	IPR000403; Phosphatidylinositol 3-/4-kinase, catalytic domain#IPR003151; PIK-related kinase, FAT#IPR003152; PIK-related kinase, FATC#IPR014009; PIK-related kinase
GSVIVT01018786001	IPR001680; WD40 repeat#IPR017986; WD40-repeat-containing domain#IPR020472; G-protein beta WD-40 repeat	SIN_1025329	IPR001680; WD40 repeat#IPR017986; WD40-repeat-containing domain#IPR020472; G-protein beta WD-40 repeat
GSVIVT01018787001	IPR001356; Homeobox domain	SIN_1025330	IPR001356; Homeobox domain
GSVIVT01018788001	IPR005123; Oxoglutarate/iron-dependent dioxygenase#IPR027450; Alpha-ketoglutarate-dependent dioxygenase AlkB-like	SIN_1025331	IPR005123; Oxoglutarate/iron-dependent dioxygenase#IPR027450; Alpha-ketoglutarate-dependent dioxygenase AlkB-like
GSVIVT01018789001	IPR001876; Zinc finger, RanBP2-type	SIN_1025332	IPR001876; Zinc finger, RanBP2-type
GSVIVT01018793001	IPR001701; Glycoside hydrolase, family 9	SIN_1025335	IPR001701; Glycoside hydrolase, family 9
GSVIVT01018794001	NULL	SIN_1025336	NULL
GSVIVT01018795001	IPR005033; YEATS	SIN_1025337	IPR005033; YEATS
GSVIVT01018799001	IPR002569; Peptide methionine sulphoxide reductase MsrA	SIN_1025339	IPR002569; Peptide methionine sulphoxide reductase MsrA
GSVIVT01018801001	IPR000297; Peptidyl-prolyl cis-trans isomerase, PpiC-type	SIN_1025340	IPR000297; Peptidyl-prolyl cis-trans isomerase, PpiC-type
GSVIVT01018803001	IPR001509; NAD-dependent epimerase/dehydratase	SIN_1025341	IPR001509; NAD-dependent epimerase/dehydratase
GSVIVT01018804001	NULL	SIN_1025342	NULL
GSVIVT01018805001	IPR000504; RNA recognition motif domain	SIN_1025343	IPR000504; RNA recognition motif domain
GSVIVT01018807001	IPR005818; Linker histone H1/H5, domain H15#IPR005819; Histone H5	SIN_1025345	IPR005818; Linker histone H1/H5, domain H15#IPR005819; Histone H5
GSVIVT01018809001	IPR003441; NAC domain	SIN_1025346	IPR003441; NAC domain
GSVIVT01018814001	IPR000719; Protein kinase domain#IPR001611; Leucine-rich repeat#IPR002290; Serine/threonine- / dual specificity protein kinase, catalytic domain#IPR003591; Leucine-rich repeat, typical subtype#IPR013210; Leucine-rich repeat-containing N-terminal, type 2#IPR020635; Tyrosine-protein kinase, catalytic domain	SIN_1025347	IPR000719; Protein kinase domain#IPR001611; Leucine-rich repeat#IPR002290; Serine/threonine- / dual specificity protein kinase, catalytic domain#IPR003591; Leucine-rich repeat, typical subtype#IPR013210; Leucine-rich repeat-containing N-terminal, type 2#IPR020635; Tyrosine-protein kinase, catalytic domain#IPR025875; Leucine rich repeat 4
GSVIVT01018935001	IPR008547; Protein of unknown function DUF829, TMEM53	SIN_1025486	IPR008547; Protein of unknown function DUF829, TMEM53
GSVIVT01018936001	IPR004821; Cytidyltransferase-like domain	SIN_1025487	IPR004821; Cytidyltransferase-like domain
GSVIVT01018937001	IPR000727; Target SNARE coiled-coil domain#IPR006011; Syntaxin, N-terminal domain	SIN_1025488	IPR000727; Target SNARE coiled-coil domain#IPR006011; Syntaxin, N-terminal domain
GSVIVT01018938001	IPR008183; Aldose 1-/Glucose-6-phosphate 1-epimerase	SIN_1025489	IPR008183; Aldose 1-/Glucose-6-phosphate 1-epimerase
GSVIVT01018939001	IPR001117; Multicopper oxidase, type 1#IPR011706; Multicopper oxidase, type 2#IPR011707; Multicopper oxidase, type 3	SIN_1025490	IPR001117; Multicopper oxidase, type 1#IPR011706; Multicopper oxidase, type 2#IPR011707; Multicopper oxidase, type 3
GSVIVT01018940001	IPR000007; Tubby, C-terminal#IPR001810; F-box domain	SIN_1025491	IPR000007; Tubby, C-terminal#IPR001810; F-box domain
GSVIVT01018945001	IPR003593; AAA+ ATPase domain#IPR003959; ATPase, AAA-type, core#IPR021911; ATPase family AAA domain-containing protein 3, domain of unknown function DUF3523	SIN_1025496	IPR003593; AAA+ ATPase domain#IPR003959; ATPase, AAA-type, core#IPR021911; ATPase family AAA domain-containing protein 3, domain of unknown function DUF3523
GSVIVT01018946001	NULL	SIN_1025497	IPR004238; Late embryogenesis abundant protein, LEA-3
GSVIVT01018947001	IPR001356; Homeobox domain#IPR006456; ZF-HD homeobox protein, Cys/His-rich dimerisation domain	SIN_1025498	IPR001356; Homeobox domain#IPR006456; ZF-HD homeobox protein, Cys/His-rich dimerisation domain
GSVIVT01018948001	IPR003265; HhH-GPD domain	SIN_1025499	IPR003265; HhH-GPD domain
GSVIVT01018949001	IPR003663; Sugar/inositol transporter#IPR005828; General substrate transporter#IPR020846; Major facilitator superfamily domain	SIN_1025500	IPR003663; Sugar/inositol transporter#IPR005828; General substrate transporter#IPR020846; Major facilitator superfamily domain
GSVIVT01018951001	IPR000679; Zinc finger, GATA-type	SIN_1025501	IPR000679; Zinc finger, GATA-type
GSVIVT01018952001	IPR005554; Nrap protein	SIN_1025502	IPR005554; Nrap protein
GSVIVT01018953001	IPR003579; Small GTPase superfamily, Rab type#IPR006687; Small GTPase superfamily, SAR1-type#IPR006689; Small GTPase superfamily, ARF/SAR type#IPR024156; Small GTPase superfamily, ARF type	SIN_1025503	IPR003579; Small GTPase superfamily, Rab type#IPR006687; Small GTPase superfamily, SAR1-type#IPR006689; Small GTPase superfamily, ARF/SAR type#IPR024156; Small GTPase superfamily, ARF type
GSVIVT01018955001	IPR003697; Maf-like protein	SIN_1025505	IPR003697; Maf-like protein
GSVIVT01018962001	NULL	SIN_1025507	IPR002744; Domain of unknown function DUF59
GSVIVT01018963001	IPR001251; CRAL-TRIO domain#IPR011074; CRAL/TRIO, N-terminal domain	SIN_1025508	IPR001251; CRAL-TRIO domain#IPR011074; CRAL/TRIO, N-terminal domain
GSVIVT01018974001	NULL	SIN_1025510	NULL
GSVIVT01018975001	IPR005202; Transcription factor GRAS	SIN_1025511	IPR005202; Transcription factor GRAS
GSVIVT01018976001	IPR003953; FAD binding domain#IPR014006; Succinate dehydrogenase/fumarate reductase, flavoprotein subunit#IPR015939; Fumarate reductase/succinate dehydrogenase flavoprotein-like, C-terminal	SIN_1025512	IPR003953; FAD binding domain#IPR014006; Succinate dehydrogenase/fumarate reductase, flavoprotein subunit#IPR015939; Fumarate reductase/succinate dehydrogenase flavoprotein-like, C-terminal
GSVIVT01018977001	IPR001128; Cytochrome P450#IPR002401; Cytochrome P450, E-class, group I	SIN_1025514	IPR001128; Cytochrome P450#IPR002401; Cytochrome P450, E-class, group I
GSVIVT01018978001	NULL	SIN_1025515	NULL
GSVIVT01018981001	IPR000504; RNA recognition motif domain#IPR022023; U1 small nuclear ribonucleoprotein of 70kDa N-terminal	SIN_1025517	IPR000504; RNA recognition motif domain#IPR022023; U1 small nuclear ribonucleoprotein of 70kDa N-terminal
GSVIVT01018985001	IPR000812; Transcription factor TFIIB#IPR013150; Transcription factor TFIIB, cyclin-like domain#IPR013763; Cyclin-like	SIN_1025519	IPR000812; Transcription factor TFIIB#IPR013150; Transcription factor TFIIB, cyclin-like domain#IPR013763; Cyclin-like
GSVIVT01018988001	IPR003663; Sugar/inositol transporter#IPR005828; General substrate transporter#IPR020846; Major facilitator superfamily domain	SIN_1025521	IPR003663; Sugar/inositol transporter#IPR005828; General substrate transporter#IPR020846; Major facilitator superfamily domain
GSVIVT01018989001	IPR006458; Ovate protein family, C-terminal	SIN_1025522	IPR006458; Ovate protein family, C-terminal
GSVIVT01018991001	IPR000504; RNA recognition motif domain	SIN_1025526	IPR000504; RNA recognition motif domain
GSVIVT01018992001	IPR002885; Pentatricopeptide repeat	SIN_1025528	IPR002885; Pentatricopeptide repeat
GSVIVT01018995001	IPR006886; DNA-directed RNA polymerase III subunit Rpc5	SIN_1025529	IPR006886; DNA-directed RNA polymerase III subunit Rpc5
GSVIVT01019005001	IPR006045; Cupin 1	SIN_1025535	IPR004827; Basic-leucine zipper domain#IPR006045; Cupin 1#IPR012900; G-box binding, MFMR
GSVIVT01019019001	IPR011701; Major facilitator superfamily#IPR020846; Major facilitator superfamily domain	SIN_1025537	IPR011701; Major facilitator superfamily#IPR020846; Major facilitator superfamily domain
GSVIVT01019049001	IPR001471; AP2/ERF domain	SIN_1009317	IPR001471; AP2/ERF domain
GSVIVT01019052001	IPR000999; Ribonuclease III domain#IPR001650; Helicase, C-terminal#IPR003100; Argonaute/Dicer protein, PAZ#IPR005034; Dicer dimerisation domain#IPR011545; DNA/RNA helicase, DEAD/DEAH box type, N-terminal#IPR014001; Helicase, superfamily 1/2, ATP-binding domain#IPR014720; Double-stranded RNA-binding domain	SIN_1009316	IPR000999; Ribonuclease III domain#IPR001650; Helicase, C-terminal#IPR003100; Argonaute/Dicer protein, PAZ#IPR005034; Dicer dimerisation domain#IPR011545; DNA/RNA helicase, DEAD/DEAH box type, N-terminal#IPR014001; Helicase, superfamily 1/2, ATP-binding domain
GSVIVT01019055001	IPR000352; Peptide chain release factor class I/class II#IPR004374; Peptide chain release factor 2#IPR005139; Peptide chain release factor	SIN_1009314	IPR000352; Peptide chain release factor class I/class II#IPR004374; Peptide chain release factor 2#IPR005139; Peptide chain release factor
GSVIVT01019056001	IPR002198; Short-chain dehydrogenase/reductase SDR#IPR002347; Glucose/ribitol dehydrogenase#IPR020842; Polyketide synthase/Fatty acid synthase, KR	SIN_1009313	IPR002198; Short-chain dehydrogenase/reductase SDR#IPR002347; Glucose/ribitol dehydrogenase
GSVIVT01019059001	IPR003231; Acyl carrier protein (ACP)#IPR009081; Acyl carrier protein-like	SIN_1009312	IPR003231; Acyl carrier protein (ACP)#IPR009081; Acyl carrier protein-like
GSVIVT01019061001	NULL	SIN_1009310	NULL
GSVIVT01019063001	IPR004882; LUC7-related	SIN_1009309	IPR004882; LUC7-related
GSVIVT01019065001	IPR007157; PspA/IM30	SIN_1009308	IPR007157; PspA/IM30
GSVIVT01019071001	IPR001461; Peptidase A1	SIN_1009307	IPR001461; Peptidase A1
GSVIVT01019076001	IPR001932; Protein phosphatase 2C (PP2C)-like domain#IPR015655; Protein phosphatase 2C	SIN_1009306	IPR001932; Protein phosphatase 2C (PP2C)-like domain#IPR015655; Protein phosphatase 2C
GSVIVT01019078001	IPR003307; W2 domain	SIN_1009304	IPR003307; W2 domain
GSVIVT01019089001	IPR000086; NUDIX hydrolase domain#IPR011876; Isopentenyl-diphosphate delta-isomerase, type 1	SIN_1009303	IPR000086; NUDIX hydrolase domain#IPR011876; Isopentenyl-diphosphate delta-isomerase, type 1
GSVIVT01019111001	IPR026939; Zinc finger protein 706	SIN_1009302	IPR026939; Zinc finger protein 706
GSVIVT01019117001	IPR001727; Uncharacterised protein family UPF0016	SIN_1009300	IPR001727; Uncharacterised protein family UPF0016
GSVIVT01019132001	NULL	SIN_1009298	IPR003439; ABC transporter-like#IPR003593; AAA+ ATPase domain
GSVIVT01019149001	NULL	SIN_1009296	NULL
GSVIVT01019386001	IPR000949; ELM2 domain#IPR001606; ARID/BRIGHT DNA-binding domain	SIN_1017903	IPR017877; Myb-like domain
GSVIVT01019388001	IPR024145; Histone deacetylase complex subunit SAP30/SAP30-like#IPR025718; Histone deacetylase complex subunit SAP30, Sin3 binding domain	SIN_1017905	IPR024145; Histone deacetylase complex subunit SAP30/SAP30-like#IPR025718; Histone deacetylase complex subunit SAP30, Sin3 binding domain
GSVIVT01019391001	IPR002553; Clathrin/coatomer adaptor, adaptin-like, N-terminal#IPR008152; Clathrin adaptor, alpha/beta/gamma-adaptin, appendage, Ig-like subdomain#IPR015151; Beta-adaptin appendage, C-terminal subdomain#IPR026739; AP complex subunit beta	SIN_1017907	IPR002553; Clathrin/coatomer adaptor, adaptin-like, N-terminal#IPR008152; Clathrin adaptor, alpha/beta/gamma-adaptin, appendage, Ig-like subdomain#IPR015151; Beta-adaptin appendage, C-terminal subdomain#IPR026739; AP complex subunit beta
GSVIVT01019392001	IPR001161; Helicase Ercc3#IPR001650; Helicase, C-terminal#IPR006935; Helicase/UvrB domain#IPR014001; Helicase, superfamily 1/2, ATP-binding domain	SIN_1017908	IPR001161; Helicase Ercc3#IPR001650; Helicase, C-terminal#IPR006935; Helicase/UvrB domain#IPR014001; Helicase, superfamily 1/2, ATP-binding domain
GSVIVT01019393001	IPR010402; CCT domain	SIN_1017911	IPR010402; CCT domain
GSVIVT01019396001	IPR000210; BTB/POZ-like	SIN_1017915	IPR000210; BTB/POZ-like
GSVIVT01019398001	IPR013078; Histidine phosphatase superfamily, clade-1	SIN_1017916	IPR013078; Histidine phosphatase superfamily, clade-1
GSVIVT01019399001	IPR001356; Homeobox domain#IPR006563; POX domain#IPR008422; Homeobox KN domain	SIN_1017917	IPR006563; POX domain
GSVIVT01019400001	IPR006740; Protein of unknown function DUF604	SIN_1017918	IPR006740; Protein of unknown function DUF604
GSVIVT01019402001	NULL	SIN_1017920	NULL
GSVIVT01019404001	NULL	SIN_1017921	NULL
GSVIVT01019408001	IPR002885; Pentatricopeptide repeat	SIN_1017922	IPR002885; Pentatricopeptide repeat
GSVIVT01019410001	IPR001005; SANT/Myb domain#IPR017930; Myb domain	SIN_1017923	IPR001005; SANT/Myb domain#IPR017930; Myb domain
GSVIVT01019412001	IPR013027; FAD-dependent pyridine nucleotide-disulphide oxidoreductase#IPR023753; Pyridine nucleotide-disulphide oxidoreductase, FAD/NAD(P)-binding domain	SIN_1017925	IPR013027; FAD-dependent pyridine nucleotide-disulphide oxidoreductase#IPR023753; Pyridine nucleotide-disulphide oxidoreductase, FAD/NAD(P)-binding domain
GSVIVT01019413001	IPR006121; Heavy metal-associated domain, HMA	SIN_1017926	IPR006121; Heavy metal-associated domain, HMA
GSVIVT01019414001	IPR004839; Aminotransferase, class I/classII	SIN_1017929	IPR004839; Aminotransferase, class I/classII
GSVIVT01019415001	IPR003526; 2-C-methyl-D-erythritol 2,4-cyclodiphosphate synthase	SIN_1017932	IPR003526; 2-C-methyl-D-erythritol 2,4-cyclodiphosphate synthase
GSVIVT01019416001	IPR018276; Ubiquitin ligase, Det1/DDB1-complexing	SIN_1017933	IPR018276; Ubiquitin ligase, Det1/DDB1-complexing
GSVIVT01019423001	IPR004181; Zinc finger, MIZ-type	SIN_1017934	IPR004181; Zinc finger, MIZ-type
GSVIVT01019426001	NULL	SIN_1017935	NULL
GSVIVT01019427001	IPR007612; LURP1-like domain	SIN_1017936	IPR007612; LURP1-like domain
GSVIVT01019432001	NULL	SIN_1017942	NULL
GSVIVT01019440001	IPR003388; Reticulon	SIN_1017943	IPR003388; Reticulon
GSVIVT01019442001	IPR003593; AAA+ ATPase domain#IPR003959; ATPase, AAA-type, core	SIN_1017944	IPR003593; AAA+ ATPase domain#IPR003959; ATPase, AAA-type, core
GSVIVT01019444001	IPR003675; CAAX amino terminal protease	SIN_1017945	IPR003675; CAAX amino terminal protease
GSVIVT01019446001	IPR000719; Protein kinase domain#IPR002048; EF-hand domain#IPR002290; Serine/threonine- / dual specificity protein kinase, catalytic domain#IPR011992; EF-hand domain pair#IPR020635; Tyrosine-protein kinase, catalytic domain	SIN_1017946	IPR000719; Protein kinase domain#IPR002048; EF-hand domain#IPR002290; Serine/threonine- / dual specificity protein kinase, catalytic domain#IPR011992; EF-hand domain pair#IPR020635; Tyrosine-protein kinase, catalytic domain
GSVIVT01019448001	NULL	SIN_1017948	NULL
GSVIVT01019450001	IPR004265; Plant disease resistance response protein	SIN_1017949	IPR004265; Plant disease resistance response protein
GSVIVT01019458001	IPR006153; Cation/H+ exchanger	SIN_1017951	IPR006153; Cation/H+ exchanger
GSVIVT01019463001	IPR005079; Peptidase C45, acyl-coenzyme A:6-aminopenicillanic acid acyl-transferase	SIN_1017952	IPR005079; Peptidase C45, acyl-coenzyme A:6-aminopenicillanic acid acyl-transferase
GSVIVT01019467001	IPR001140; ABC transporter, transmembrane domain#IPR003439; ABC transporter-like#IPR003593; AAA+ ATPase domain#IPR006114; 6-phosphogluconate dehydrogenase, C-terminal#IPR006115; 6-phosphogluconate dehydrogenase, NADP-binding#IPR017940; ABC transporter, integral membrane type 1	SIN_1017955	IPR006114; 6-phosphogluconate dehydrogenase, C-terminal#IPR006115; 6-phosphogluconate dehydrogenase, NADP-binding
GSVIVT01019479001	IPR002659; Glycosyl transferase, family 31#IPR025298; Domain of unknown function DUF4094	SIN_1017956	IPR002659; Glycosyl transferase, family 31#IPR025298; Domain of unknown function DUF4094
GSVIVT01019488001	NULL	SIN_1017960	NULL
GSVIVT01019492001	IPR000719; Protein kinase domain#IPR001680; WD40 repeat#IPR017986; WD40-repeat-containing domain#IPR020472; G-protein beta WD-40 repeat	SIN_1017963	IPR000719; Protein kinase domain#IPR001680; WD40 repeat#IPR017986; WD40-repeat-containing domain#IPR020472; G-protein beta WD-40 repeat
GSVIVT01019497001	IPR003107; RNA-processing protein, HAT helix#IPR019734; Tetratricopeptide repeat	SIN_1017966	IPR003107; RNA-processing protein, HAT helix#IPR013026; Tetratricopeptide repeat-containing domain#IPR019734; Tetratricopeptide repeat
GSVIVT01019499001	IPR011684; KIP1-like	SIN_1017967	NULL
GSVIVT01019500001	IPR002067; Mitochondrial carrier protein#IPR018108; Mitochondrial substrate/solute carrier	SIN_1017969	IPR002067; Mitochondrial carrier protein#IPR018108; Mitochondrial substrate/solute carrier
GSVIVT01019502001	IPR025846; PMR5 N-terminal domain#IPR026057; PC-Esterase	SIN_1017972	IPR025846; PMR5 N-terminal domain#IPR026057; PC-Esterase
GSVIVT01019510001	IPR001509; NAD-dependent epimerase/dehydratase#IPR021995; Protein of unknown function DUF3593	SIN_1017974	IPR021995; Protein of unknown function DUF3593
GSVIVT01019511001	IPR003657; DNA-binding WRKY	SIN_1017975	IPR003657; DNA-binding WRKY
GSVIVT01019516001	IPR000743; Glycoside hydrolase, family 28#IPR006626; Parallel beta-helix repeat	SIN_1017977	IPR000743; Glycoside hydrolase, family 28#IPR006626; Parallel beta-helix repeat
GSVIVT01019519001	IPR001471; AP2/ERF domain	SIN_1017978	IPR001471; AP2/ERF domain
GSVIVT01019523001	IPR001701; Glycoside hydrolase, family 9#IPR019028; Carbohydrate binding domain CBM49	SIN_1013866	IPR001701; Glycoside hydrolase, family 9#IPR019028; Carbohydrate binding domain CBM49
GSVIVT01019525001	IPR001932; Protein phosphatase 2C (PP2C)-like domain#IPR015655; Protein phosphatase 2C	SIN_1013865	IPR001932; Protein phosphatase 2C (PP2C)-like domain#IPR015655; Protein phosphatase 2C
GSVIVT01019527001	IPR000873; AMP-dependent synthetase/ligase	SIN_1013864	IPR000873; AMP-dependent synthetase/ligase
GSVIVT01019529001	IPR001708; Membrane insertase OXA1/ALB3/YidC	SIN_1013863	IPR001708; Membrane insertase OXA1/ALB3/YidC
GSVIVT01019535001	NULL	SIN_1013862	NULL
GSVIVT01019539001	IPR001564; Nucleoside diphosphate kinase	SIN_1013861	IPR001564; Nucleoside diphosphate kinase#IPR001849; Pleckstrin homology domain
GSVIVT01019540001	NULL	SIN_1013860	NULL
GSVIVT01019545001	IPR001509; NAD-dependent epimerase/dehydratase#IPR005886; UDP-glucose 4-epimerase GalE#IPR025308; UDP-glucose 4-epimerase C-terminal domain	SIN_1013859	IPR001509; NAD-dependent epimerase/dehydratase#IPR005886; UDP-glucose 4-epimerase GalE#IPR025308; UDP-glucose 4-epimerase C-terminal domain
GSVIVT01019556001	IPR001841; Zinc finger, RING-type#IPR001965; Zinc finger, PHD-type#IPR019787; Zinc finger, PHD-finger	SIN_1013855	IPR001841; Zinc finger, RING-type#IPR001965; Zinc finger, PHD-type#IPR018957; Zinc finger, C3HC4 RING-type#IPR019787; Zinc finger, PHD-finger
GSVIVT01019562001	NULL	SIN_1013849	IPR002109; Glutaredoxin
GSVIVT01019566001	IPR003311; AUX/IAA protein#IPR003340; B3 DNA binding domain#IPR010525; Auxin response factor#IPR011525; Aux/IAA-ARF-dimerisation	SIN_1013848	IPR003311; AUX/IAA protein#IPR003340; B3 DNA binding domain#IPR010525; Auxin response factor#IPR011525; Aux/IAA-ARF-dimerisation
GSVIVT01019594001	IPR005062; SAC3/GANP/Nin1/mts3/eIF-3 p25#IPR006746; 26S proteasome non-ATPase regulatory subunit Rpn12	SIN_1013847	IPR005062; SAC3/GANP/Nin1/mts3/eIF-3 p25#IPR006746; 26S proteasome non-ATPase regulatory subunit Rpn12
GSVIVT01019731001	IPR001930; Peptidase M1, alanine aminopeptidase/leukotriene A4 hydrolase#IPR012779; Peptidase M1, alanyl aminopeptidase#IPR024601; Peptidase M1, alanyl aminopeptidase, C-terminal	SIN_1017901	IPR001930; Peptidase M1, alanine aminopeptidase/leukotriene A4 hydrolase#IPR012779; Peptidase M1, alanyl aminopeptidase#IPR014782; Peptidase M1, membrane alanine aminopeptidase, N-terminal#IPR024601; Peptidase M1, alanyl aminopeptidase, C-terminal
GSVIVT01019732001	NULL	SIN_1017900	NULL
GSVIVT01019733001	IPR003131; Potassium channel tetramerisation-type BTB domain#IPR004680; Citrate transporter-like domain	SIN_1017899	IPR000210; BTB/POZ-like#IPR003131; Potassium channel tetramerisation-type BTB domain
GSVIVT01019741001	IPR002198; Short-chain dehydrogenase/reductase SDR#IPR002347; Glucose/ribitol dehydrogenase	SIN_1017896	IPR002198; Short-chain dehydrogenase/reductase SDR#IPR002347; Glucose/ribitol dehydrogenase
GSVIVT01019746001	IPR004101; Mur ligase, C-terminal#IPR013221; Mur ligase, central	SIN_1017891	IPR000713; Mur ligase, N-terminal#IPR004101; Mur ligase, C-terminal#IPR013221; Mur ligase, central
GSVIVT01019753001	IPR001715; Calponin homology domain#IPR001752; Kinesin, motor domain#IPR027640; Kinesin-like protein	SIN_1017887	IPR001752; Kinesin, motor domain#IPR027640; Kinesin-like protein
GSVIVT01019755001	IPR001025; Bromo adjacent homology (BAH) domain#IPR003618; Transcription elongation factor S-II, central domain#IPR017890; Transcription elongation factor S-IIM#IPR021916; Protein of unknown function DUF3527	SIN_1017885	IPR001025; Bromo adjacent homology (BAH) domain#IPR003618; Transcription elongation factor S-II, central domain#IPR017890; Transcription elongation factor S-IIM
GSVIVT01019756001	IPR023214; HAD-like domain	SIN_1017884	IPR023214; HAD-like domain
GSVIVT01019757001	IPR006336; Glutamate--cysteine ligase, GCS2	SIN_1017881	IPR006336; Glutamate--cysteine ligase, GCS2
GSVIVT01019761001	IPR001965; Zinc finger, PHD-type#IPR003347; JmjC domain#IPR004198; Zinc finger, C5HC2-type#IPR013637; Lysine-specific demethylase-like domain#IPR019787; Zinc finger, PHD-finger	SIN_1017875	IPR001606; ARID/BRIGHT DNA-binding domain#IPR001965; Zinc finger, PHD-type#IPR003347; JmjC domain#IPR003349; Transcription factor jumonji, JmjN#IPR004198; Zinc finger, C5HC2-type#IPR013637; Lysine-specific demethylase-like domain#IPR019787; Zinc finger, PHD-finger
GSVIVT01019763001	IPR005175; Domain of unknown function DUF296#IPR017956; AT hook, DNA-binding motif	SIN_1017871	IPR005175; Domain of unknown function DUF296
GSVIVT01019765001	IPR000889; Glutathione peroxidase	SIN_1017869	IPR000889; Glutathione peroxidase
GSVIVT01019766001	IPR000889; Glutathione peroxidase	SIN_1017867	IPR000889; Glutathione peroxidase
GSVIVT01019768001	IPR004045; Glutathione S-transferase, N-terminal#IPR017933; Glutathione S-transferase/chloride channel, C-terminal	SIN_1017863	IPR004045; Glutathione S-transferase, N-terminal#IPR017933; Glutathione S-transferase/chloride channel, C-terminal
GSVIVT01019776001	IPR014881; Nin one binding (NOB1) Zn-ribbon-like	SIN_1017861	IPR014881; Nin one binding (NOB1) Zn-ribbon-like
GSVIVT01019778001	IPR000719; Protein kinase domain#IPR001245; Serine-threonine/tyrosine-protein kinase catalytic domain#IPR002290; Serine/threonine- / dual specificity protein kinase, catalytic domain#IPR003591; Leucine-rich repeat, typical subtype#IPR013210; Leucine-rich repeat-containing N-terminal, type 2#IPR020635; Tyrosine-protein kinase, catalytic domain	SIN_1017860	IPR000719; Protein kinase domain#IPR001245; Serine-threonine/tyrosine-protein kinase catalytic domain#IPR002290; Serine/threonine- / dual specificity protein kinase, catalytic domain#IPR013210; Leucine-rich repeat-containing N-terminal, type 2#IPR020635; Tyrosine-protein kinase, catalytic domain#IPR025875; Leucine rich repeat 4
GSVIVT01019781001	IPR000649; Initiation factor 2B-related#IPR007612; LURP1-like domain	SIN_1017856	IPR000649; Initiation factor 2B-related#IPR007612; LURP1-like domain
GSVIVT01019782001	IPR019448; EEIG1/EHBP1 N-terminal domain	SIN_1017855	NULL
GSVIVT01019787001	IPR001650; Helicase, C-terminal#IPR011545; DNA/RNA helicase, DEAD/DEAH box type, N-terminal#IPR014001; Helicase, superfamily 1/2, ATP-binding domain#IPR014014; RNA helicase, DEAD-box type, Q motif	SIN_1017847	IPR001650; Helicase, C-terminal#IPR011545; DNA/RNA helicase, DEAD/DEAH box type, N-terminal#IPR014001; Helicase, superfamily 1/2, ATP-binding domain#IPR014014; RNA helicase, DEAD-box type, Q motif
GSVIVT01019805001	IPR000301; Tetraspanin#IPR018499; Tetraspanin/Peripherin	SIN_1017846	IPR000301; Tetraspanin#IPR018499; Tetraspanin/Peripherin
GSVIVT01019829001	IPR000232; Heat shock factor (HSF)-type, DNA-binding#IPR027709; Heat shock transcription factor, plant#IPR027725; Heat shock transcription factor family	SIN_1017828	IPR000232; Heat shock factor (HSF)-type, DNA-binding#IPR027709; Heat shock transcription factor, plant#IPR027725; Heat shock transcription factor family
GSVIVT01019854001	IPR001810; F-box domain#IPR025886; Phloem protein 2-like	SIN_1017816	IPR025886; Phloem protein 2-like
GSVIVT01019856001	IPR009292; Protein of unknown function DUF947	SIN_1017815	IPR009292; Protein of unknown function DUF947
GSVIVT01019857001	IPR004299; Membrane bound O-acyl transferase, MBOAT	SIN_1017810	IPR004299; Membrane bound O-acyl transferase, MBOAT
GSVIVT01019860001	IPR001471; AP2/ERF domain	SIN_1017801	IPR001471; AP2/ERF domain
GSVIVT01019863001	NULL	SIN_1017798	NULL
GSVIVT01019870001	IPR004331; SPX, N-terminal#IPR011701; Major facilitator superfamily	SIN_1017788	IPR004331; SPX, N-terminal#IPR011701; Major facilitator superfamily
GSVIVT01019871001	IPR000172; Glucose-methanol-choline oxidoreductase, N-terminal#IPR007867; Glucose-methanol-choline oxidoreductase, C-terminal	SIN_1017787	IPR000172; Glucose-methanol-choline oxidoreductase, N-terminal#IPR007867; Glucose-methanol-choline oxidoreductase, C-terminal
GSVIVT01019875001	IPR013528; Hydroxymethylglutaryl-coenzyme A synthase, N-terminal#IPR013746; Hydroxymethylglutaryl-coenzyme A synthase C-terminal	SIN_1017784	IPR013528; Hydroxymethylglutaryl-coenzyme A synthase, N-terminal#IPR013746; Hydroxymethylglutaryl-coenzyme A synthase C-terminal
GSVIVT01019879001	IPR000008; C2 calcium-dependent membrane targeting#IPR001736; Phospholipase D/Transphosphatidylase#IPR015679; Phospholipase D family#IPR018029; C2 membrane targeting protein#IPR024632; Phospholipase D, C-terminal	SIN_1017782	IPR000008; C2 calcium-dependent membrane targeting#IPR001736; Phospholipase D/Transphosphatidylase#IPR015679; Phospholipase D family#IPR018029; C2 membrane targeting protein#IPR024632; Phospholipase D, C-terminal
GSVIVT01019880001	IPR001356; Homeobox domain#IPR005539; ELK#IPR005540; KNOX1#IPR005541; KNOX2#IPR008422; Homeobox KN domain	SIN_1017778	IPR001356; Homeobox domain#IPR005539; ELK#IPR005540; KNOX1#IPR005541; KNOX2#IPR008422; Homeobox KN domain
GSVIVT01019881001	IPR007518; Protein of unknown function DUF544	SIN_1017767	IPR007518; Protein of unknown function DUF544
GSVIVT01019887001	IPR001680; WD40 repeat#IPR017986; WD40-repeat-containing domain	SIN_1017753	IPR001680; WD40 repeat#IPR017986; WD40-repeat-containing domain
GSVIVT01019888001	IPR010605; Protein of unknown function DUF1191	SIN_1026313	IPR010605; Protein of unknown function DUF1191
GSVIVT01019889001	IPR002963; Expansin#IPR007112; Expansin/pollen allergen, DPBB domain#IPR007117; Expansin, cellulose-binding-like domain#IPR007118; Expansin/Lol pI#IPR009009; RlpA-like double-psi beta-barrel domain	SIN_1026310	IPR002963; Expansin#IPR007112; Expansin/pollen allergen, DPBB domain#IPR007117; Expansin, cellulose-binding-like domain#IPR007118; Expansin/Lol pI#IPR009009; RlpA-like double-psi beta-barrel domain
GSVIVT01019890001	NULL	SIN_1026309	NULL
GSVIVT01019892001	IPR026992; Non-haem dioxygenase N-terminal domain	SIN_1026305	IPR005123; Oxoglutarate/iron-dependent dioxygenase#IPR026992; Non-haem dioxygenase N-terminal domain
GSVIVT01019896001	NULL	SIN_1026304	NULL
GSVIVT01019901001	IPR000209; Peptidase S8/S53 domain#IPR003137; Protease-associated domain, PA#IPR010259; Proteinase inhibitor I9#IPR015500; Peptidase S8, subtilisin-related	SIN_1026290	IPR000209; Peptidase S8/S53 domain#IPR003137; Protease-associated domain, PA#IPR010259; Proteinase inhibitor I9#IPR015500; Peptidase S8, subtilisin-related
GSVIVT01019914001	IPR000620; Drug/metabolite transporter#IPR004853; Triose-phosphate transporter domain	SIN_1026260	IPR000620; Drug/metabolite transporter#IPR004853; Triose-phosphate transporter domain
GSVIVT01019915001	IPR004695; Voltage-dependent anion channel	SIN_1026256	IPR004695; Voltage-dependent anion channel
GSVIVT01019921001	IPR015414; SNARE associated Golgi protein	SIN_1026250	IPR015414; SNARE associated Golgi protein
GSVIVT01019923001	IPR019634; Uncharacterised protein family Ycf49	SIN_1021398	IPR019634; Uncharacterised protein family Ycf49
GSVIVT01019925001	NULL	SIN_1021399	NULL
GSVIVT01019935001	IPR002912; ACT domain	SIN_1021413	IPR002912; ACT domain
GSVIVT01019937001	IPR005175; Domain of unknown function DUF296#IPR017956; AT hook, DNA-binding motif	SIN_1021416	IPR005175; Domain of unknown function DUF296
GSVIVT01019941001	IPR003377; Cornichon	SIN_1021420	IPR003377; Cornichon#IPR004252; Probable transposase, Ptta/En/Spm, plant
GSVIVT01019942001	NULL	SIN_1021427	NULL
GSVIVT01019952001	IPR003441; NAC domain	SIN_1018203	IPR003441; NAC domain
GSVIVT01019953001	IPR001128; Cytochrome P450#IPR002401; Cytochrome P450, E-class, group I	SIN_1018202	IPR001128; Cytochrome P450#IPR002401; Cytochrome P450, E-class, group I
GSVIVT01019955001	IPR008797; Photosystem II PsbQ, oxygen evolving complex	SIN_1018201	IPR008797; Photosystem II PsbQ, oxygen evolving complex
GSVIVT01019957001	IPR006760; Endosulphine	SIN_1018200	IPR006760; Endosulphine
GSVIVT01019967001	IPR001005; SANT/Myb domain#IPR017930; Myb domain	SIN_1018197	IPR001005; SANT/Myb domain#IPR017930; Myb domain
GSVIVT01019971001	IPR001005; SANT/Myb domain#IPR017930; Myb domain#IPR025756; MYB-CC type transcription factor, LHEQLE-containing domain	SIN_1018194	IPR025756; MYB-CC type transcription factor, LHEQLE-containing domain
GSVIVT01019972001	IPR001841; Zinc finger, RING-type	SIN_1018193	IPR001841; Zinc finger, RING-type
GSVIVT01019974001	IPR001568; Ribonuclease T2-like	SIN_1018190	IPR001568; Ribonuclease T2-like
GSVIVT01019984001	IPR008195; Ribosomal protein L34Ae#IPR012870; Protein of unknown function DUF1666	SIN_1018186	IPR008195; Ribosomal protein L34Ae#IPR012870; Protein of unknown function DUF1666
GSVIVT01019993001	IPR003441; NAC domain	SIN_1018185	IPR003441; NAC domain
GSVIVT01019997001	IPR004159; Putative S-adenosyl-L-methionine-dependent methyltransferase	SIN_1018183	IPR004159; Putative S-adenosyl-L-methionine-dependent methyltransferase
GSVIVT01020003001	IPR007205; FAM203 N-terminal#IPR007206; FAM203 C-terminal	SIN_1018182	IPR007205; FAM203 N-terminal#IPR007206; FAM203 C-terminal
GSVIVT01020005001	IPR006852; Protein of unknown function DUF616	SIN_1018181	IPR006439; HAD hydrolase, subfamily IA#IPR006852; Protein of unknown function DUF616#IPR023214; HAD-like domain
GSVIVT01020008001	IPR001373; Cullin, N-terminal#IPR016158; Cullin homology#IPR019559; Cullin protein, neddylation domain	SIN_1018180	IPR001373; Cullin, N-terminal#IPR016158; Cullin homology#IPR019559; Cullin protein, neddylation domain
GSVIVT01020011001	IPR005333; Transcription factor, TCP#IPR017887; Transcription factor TCP subgroup	SIN_1018179	IPR005333; Transcription factor, TCP#IPR017887; Transcription factor TCP subgroup
GSVIVT01020027001	IPR011598; Myc-type, basic helix-loop-helix (bHLH) domain	SIN_1018175	IPR011598; Myc-type, basic helix-loop-helix (bHLH) domain
GSVIVT01020033001	IPR000047; Helix-turn-helix motif#IPR001356; Homeobox domain#IPR003106; Leucine zipper, homeobox-associated	SIN_1018173	IPR000047; Helix-turn-helix motif#IPR001356; Homeobox domain#IPR003106; Leucine zipper, homeobox-associated
GSVIVT01020038001	IPR001005; SANT/Myb domain#IPR017930; Myb domain	SIN_1018172	IPR001005; SANT/Myb domain#IPR017884; SANT domain#IPR017930; Myb domain
GSVIVT01020040001	IPR013657; UAA transporter	SIN_1018171	IPR013657; UAA transporter
GSVIVT01020041001	IPR000719; Protein kinase domain#IPR001245; Serine-threonine/tyrosine-protein kinase catalytic domain#IPR002290; Serine/threonine- / dual specificity protein kinase, catalytic domain#IPR020635; Tyrosine-protein kinase, catalytic domain	SIN_1018170	IPR000719; Protein kinase domain#IPR001245; Serine-threonine/tyrosine-protein kinase catalytic domain#IPR002290; Serine/threonine- / dual specificity protein kinase, catalytic domain#IPR020635; Tyrosine-protein kinase, catalytic domain
GSVIVT01020059001	IPR000644; CBS domain	SIN_1018167	IPR000644; CBS domain
GSVIVT01020073001	IPR000719; Protein kinase domain#IPR002290; Serine/threonine- / dual specificity protein kinase, catalytic domain#IPR020635; Tyrosine-protein kinase, catalytic domain	SIN_1018164	IPR000719; Protein kinase domain#IPR002290; Serine/threonine- / dual specificity protein kinase, catalytic domain#IPR020635; Tyrosine-protein kinase, catalytic domain
GSVIVT01020078001	IPR000047; Helix-turn-helix motif#IPR001356; Homeobox domain#IPR003106; Leucine zipper, homeobox-associated	SIN_1018160	IPR000047; Helix-turn-helix motif#IPR001356; Homeobox domain#IPR003106; Leucine zipper, homeobox-associated
GSVIVT01020079001	IPR009577; Putative small multi-drug export	SIN_1018159	IPR009577; Putative small multi-drug export
GSVIVT01020080001	IPR000504; RNA recognition motif domain	SIN_1018158	IPR000504; RNA recognition motif domain
GSVIVT01020082001	NULL	SIN_1018157	NULL
GSVIVT01020093001	IPR007679; Protein of unknown function DUF569	SIN_1018156	IPR007679; Protein of unknown function DUF569
GSVIVT01020116001	IPR009769; Domain of unknown function DUF1336	SIN_1018154	IPR009769; Domain of unknown function DUF1336
GSVIVT01020121001	IPR011598; Myc-type, basic helix-loop-helix (bHLH) domain	SIN_1018153	IPR011598; Myc-type, basic helix-loop-helix (bHLH) domain
GSVIVT01020127001	NULL	SIN_1018150	NULL
GSVIVT01020134001	IPR008166; Domain of unknown function DUF23	SIN_1018149	IPR008166; Domain of unknown function DUF23
GSVIVT01020135001	IPR000357; HEAT	SIN_1018147	IPR026003; HEAT repeat associated with sister chromatid cohesion protein
GSVIVT01020139001	IPR001017; Dehydrogenase, E1 component	SIN_1018146	IPR001017; Dehydrogenase, E1 component
GSVIVT01020141001	IPR002495; Glycosyl transferase, family 8	SIN_1018145	IPR002495; Glycosyl transferase, family 8
GSVIVT01020146001	IPR001789; Signal transduction response regulator, receiver domain	SIN_1018143	IPR001789; Signal transduction response regulator, receiver domain
GSVIVT01020151001	IPR001818; Peptidase M10, metallopeptidase#IPR002477; Peptidoglycan binding-like#IPR006026; Peptidase, metallopeptidase	SIN_1018138	IPR001818; Peptidase M10, metallopeptidase#IPR002477; Peptidoglycan binding-like#IPR006026; Peptidase, metallopeptidase#IPR021190; Peptidase M10A
GSVIVT01020155001	IPR007087; Zinc finger, C2H2	SIN_1018136	IPR007087; Zinc finger, C2H2
GSVIVT01020159001	IPR002933; Peptidase M20#IPR011650; Peptidase M20, dimerisation domain	SIN_1018135	IPR002933; Peptidase M20#IPR011650; Peptidase M20, dimerisation domain
GSVIVT01020170001	IPR002156; Ribonuclease H domain	SIN_1018132	IPR002156; Ribonuclease H domain
GSVIVT01020183001	IPR000916; Bet v I domain#IPR024948; Major latex protein domain#IPR024949; Bet v I type allergen	SIN_1018128	IPR000916; Bet v I domain#IPR024948; Major latex protein domain
GSVIVT01020185001	IPR000620; Drug/metabolite transporter	SIN_1018127	IPR000620; Drug/metabolite transporter
GSVIVT01020187001	IPR000620; Drug/metabolite transporter	SIN_1018126	IPR000620; Drug/metabolite transporter
GSVIVT01020207001	IPR001258; NHL repeat	SIN_1018122	NULL
GSVIVT01020222001	IPR001045; Spermidine/spermine synthases family	SIN_1018119	IPR001045; Spermidine/spermine synthases family
GSVIVT01020228001	IPR000757; Glycoside hydrolase, family 16#IPR010713; Xyloglucan endo-transglycosylase, C-terminal	SIN_1018116	IPR000757; Glycoside hydrolase, family 16#IPR010713; Xyloglucan endo-transglycosylase, C-terminal
GSVIVT01020229001	IPR000225; Armadillo#IPR003613; U box domain	SIN_1018115	IPR000225; Armadillo#IPR003613; U box domain
GSVIVT01020279001	IPR013026; Tetratricopeptide repeat-containing domain#IPR019734; Tetratricopeptide repeat	SIN_1014237	IPR013026; Tetratricopeptide repeat-containing domain#IPR019734; Tetratricopeptide repeat
GSVIVT01020284001	NULL	SIN_1014238	NULL
GSVIVT01020352001	IPR010402; CCT domain	SIN_1014239	IPR010402; CCT domain
GSVIVT01020355001	IPR000192; Aminotransferase, class V/Cysteine desulfurase#IPR005302; Molybdenum cofactor sulfurase, C-terminal#IPR005303; MOSC, N-terminal beta barrel	SIN_1014240	IPR000192; Aminotransferase, class V/Cysteine desulfurase#IPR005302; Molybdenum cofactor sulfurase, C-terminal#IPR005303; MOSC, N-terminal beta barrel
GSVIVT01020388001	IPR003441; NAC domain	SIN_1014241	IPR003441; NAC domain
GSVIVT01020407001	IPR001841; Zinc finger, RING-type	SIN_1014247	IPR001841; Zinc finger, RING-type
GSVIVT01020411001	IPR004394; Protein Iojap/ribosomal silencing factor RsfS#IPR025656; Oligomerisation domain	SIN_1014251	IPR004394; Protein Iojap/ribosomal silencing factor RsfS#IPR025656; Oligomerisation domain
GSVIVT01020430001	IPR000210; BTB/POZ-like#IPR013069; BTB/POZ	SIN_1014254	IPR000210; BTB/POZ-like
GSVIVT01020462001	NULL	SIN_1014255	NULL
GSVIVT01020478001	IPR003441; NAC domain	SIN_1014260	IPR003441; NAC domain
GSVIVT01020482001	IPR003593; AAA+ ATPase domain#IPR013765; DNA recombination and repair protein RecA#IPR020587; DNA recombination/repair protein RecA, monomer-monomer interface#IPR020588; DNA recombination/repair protein RecA/RadB, ATP-binding domain	SIN_1014261	IPR000719; Protein kinase domain#IPR002290; Serine/threonine- / dual specificity protein kinase, catalytic domain#IPR003593; AAA+ ATPase domain#IPR013765; DNA recombination and repair protein RecA#IPR020587; DNA recombination/repair protein RecA, monomer-monomer interface#IPR020588; DNA recombination/repair protein RecA/RadB, ATP-binding domain#IPR020635; Tyrosine-protein kinase, catalytic domain
GSVIVT01020907001	NULL	SIN_1015395	IPR018791; UV radiation resistance protein/autophagy-related protein 14
GSVIVT01020909001	IPR000449; Ubiquitin-associated domain/translation elongation factor EF-Ts, N-terminal#IPR006567; PUG domain#IPR015940; Ubiquitin-associated/translation elongation factor EF1B, N-terminal, eukaryote#IPR018997; PUB domain	SIN_1015394	IPR000449; Ubiquitin-associated domain/translation elongation factor EF-Ts, N-terminal#IPR006567; PUG domain#IPR015940; Ubiquitin-associated/translation elongation factor EF1B, N-terminal, eukaryote#IPR018997; PUB domain
GSVIVT01020922001	IPR008901; Ceramidase	SIN_1015392	IPR008901; Ceramidase
GSVIVT01020986001	IPR013216; Methyltransferase type 11	SIN_1015391	IPR013216; Methyltransferase type 11
GSVIVT01021040001	IPR000232; Heat shock factor (HSF)-type, DNA-binding#IPR027709; Heat shock transcription factor, plant#IPR027725; Heat shock transcription factor family	SIN_1015377	IPR000232; Heat shock factor (HSF)-type, DNA-binding#IPR027709; Heat shock transcription factor, plant#IPR027725; Heat shock transcription factor family
GSVIVT01021084001	NULL	SIN_1005290	NULL
GSVIVT01021085001	IPR003851; Zinc finger, Dof-type	SIN_1005291	IPR003851; Zinc finger, Dof-type
GSVIVT01021086001	IPR003851; Zinc finger, Dof-type	SIN_1005292	IPR003851; Zinc finger, Dof-type
GSVIVT01021087001	IPR004333; Transcription factor, SBP-box	SIN_1005293	IPR004333; Transcription factor, SBP-box
GSVIVT01021090001	IPR001940; Peptidase S1C	SIN_1005294	NULL
GSVIVT01021091001	IPR001841; Zinc finger, RING-type#IPR018957; Zinc finger, C3HC4 RING-type	SIN_1005295	IPR001841; Zinc finger, RING-type#IPR018957; Zinc finger, C3HC4 RING-type
GSVIVT01021092001	IPR008406; Dormancyauxin associated	SIN_1005296	IPR008406; Dormancyauxin associated
GSVIVT01021094001	IPR000571; Zinc finger, CCCH-type	SIN_1005297	IPR000571; Zinc finger, CCCH-type
GSVIVT01021096001	IPR024788; Malectin-like carbohydrate-binding domain	SIN_1005298	IPR024788; Malectin-like carbohydrate-binding domain
GSVIVT01021098001	IPR001471; AP2/ERF domain	SIN_1005299	IPR001471; AP2/ERF domain
GSVIVT01021099001	IPR020864; Membrane attack complex component/perforin (MACPF) domain	SIN_1005301	IPR020864; Membrane attack complex component/perforin (MACPF) domain
GSVIVT01021103001	IPR008598; Drought induced 19 protein-like, zinc-binding domain	SIN_1005302	IPR008598; Drought induced 19 protein-like, zinc-binding domain#IPR027935; Protein dehydration-induced 19, C-terminal
GSVIVT01021106001	NULL	SIN_1005304	NULL
GSVIVT01021112001	IPR001623; DnaJ domain#IPR002939; Chaperone DnaJ, C-terminal	SIN_1005308	IPR001623; DnaJ domain#IPR002939; Chaperone DnaJ, C-terminal
GSVIVT01021113001	IPR001356; Homeobox domain#IPR004022; DDT domain#IPR007759; DNA-directed RNA polymerase delta subunit/Asxl#IPR018500; DDT domain, subgroup#IPR018501; DDT domain superfamily	SIN_1005309	IPR001356; Homeobox domain#IPR004022; DDT domain#IPR007759; DNA-directed RNA polymerase delta subunit/Asxl#IPR018500; DDT domain, subgroup#IPR018501; DDT domain superfamily
GSVIVT01021114001	IPR004853; Triose-phosphate transporter domain	SIN_1005310	IPR000620; Drug/metabolite transporter#IPR004853; Triose-phosphate transporter domain
GSVIVT01021118001	IPR000719; Protein kinase domain#IPR002290; Serine/threonine- / dual specificity protein kinase, catalytic domain#IPR013210; Leucine-rich repeat-containing N-terminal, type 2#IPR020635; Tyrosine-protein kinase, catalytic domain	SIN_1005312	IPR000719; Protein kinase domain#IPR001611; Leucine-rich repeat#IPR002290; Serine/threonine- / dual specificity protein kinase, catalytic domain#IPR003591; Leucine-rich repeat, typical subtype#IPR013210; Leucine-rich repeat-containing N-terminal, type 2#IPR020635; Tyrosine-protein kinase, catalytic domain#IPR025875; Leucine rich repeat 4
GSVIVT01021119001	IPR000719; Protein kinase domain#IPR002290; Serine/threonine- / dual specificity protein kinase, catalytic domain#IPR020635; Tyrosine-protein kinase, catalytic domain	SIN_1005313	IPR000719; Protein kinase domain#IPR002290; Serine/threonine- / dual specificity protein kinase, catalytic domain#IPR020635; Tyrosine-protein kinase, catalytic domain
GSVIVT01021120001	IPR003441; NAC domain	SIN_1005314	IPR003441; NAC domain
GSVIVT01021122001	IPR003191; Guanylate-binding protein, C-terminal#IPR015894; Guanylate-binding protein, N-terminal	SIN_1005315	IPR003191; Guanylate-binding protein, C-terminal#IPR015894; Guanylate-binding protein, N-terminal
GSVIVT01021126001	IPR004326; Mlo-related protein	SIN_1005318	IPR004326; Mlo-related protein
GSVIVT01021128001	IPR003340; B3 DNA binding domain#IPR010525; Auxin response factor	SIN_1005319	IPR003340; B3 DNA binding domain#IPR010525; Auxin response factor
GSVIVT01021137001	NULL	SIN_1005322	NULL
GSVIVT01021140001	NULL	SIN_1005323	NULL
GSVIVT01021141001	IPR019380; Casein kinase substrate, phosphoprotein PP28	SIN_1005325	IPR019380; Casein kinase substrate, phosphoprotein PP28
GSVIVT01021144001	IPR001356; Homeobox domain	SIN_1005327	IPR001356; Homeobox domain
GSVIVT01021146001	IPR001471; AP2/ERF domain	SIN_1005329	IPR001471; AP2/ERF domain
GSVIVT01021147001	IPR001087; Lipase, GDSL	SIN_1005333	IPR001087; Lipase, GDSL
GSVIVT01021149001	IPR001087; Lipase, GDSL	SIN_1005335	IPR001087; Lipase, GDSL
GSVIVT01021150001	NULL	SIN_1005336	NULL
GSVIVT01021151001	IPR003732; D-tyrosyl-tRNA(Tyr) deacylase	SIN_1005337	IPR003732; D-tyrosyl-tRNA(Tyr) deacylase
GSVIVT01021152001	IPR000823; Plant peroxidase#IPR002016; Haem peroxidase, plant/fungal/bacterial	SIN_1005338	IPR000823; Plant peroxidase#IPR002016; Haem peroxidase, plant/fungal/bacterial
GSVIVT01021153001	IPR010591; ATP11	SIN_1005339	IPR010591; ATP11
GSVIVT01021154001	IPR008383; Apoptosis inhibitory 5	SIN_1005340	IPR008383; Apoptosis inhibitory 5
GSVIVT01021163001	IPR001650; Helicase, C-terminal#IPR007502; Helicase-associated domain#IPR011709; Domain of unknown function DUF1605#IPR014001; Helicase, superfamily 1/2, ATP-binding domain	SIN_1005341	IPR001650; Helicase, C-terminal#IPR007502; Helicase-associated domain#IPR011545; DNA/RNA helicase, DEAD/DEAH box type, N-terminal#IPR011709; Domain of unknown function DUF1605#IPR014001; Helicase, superfamily 1/2, ATP-binding domain
GSVIVT01021164001	IPR002048; EF-hand domain#IPR004837; Sodium/calcium exchanger membrane region#IPR011992; EF-hand domain pair	SIN_1005342	IPR002048; EF-hand domain#IPR004837; Sodium/calcium exchanger membrane region#IPR011992; EF-hand domain pair
GSVIVT01021167001	IPR005333; Transcription factor, TCP#IPR017887; Transcription factor TCP subgroup	SIN_1005345	IPR005333; Transcription factor, TCP#IPR017887; Transcription factor TCP subgroup
GSVIVT01021169001	NULL	SIN_1005347	IPR000523; Magnesium chelatase, ChlI subunit#IPR003593; AAA+ ATPase domain
GSVIVT01021182001	IPR001087; Lipase, GDSL	SIN_1005350	IPR001087; Lipase, GDSL
GSVIVT01021183001	IPR002885; Pentatricopeptide repeat	SIN_1005351	IPR002885; Pentatricopeptide repeat
GSVIVT01021184001	IPR011766; Thiamine pyrophosphate enzyme, C-terminal TPP-binding#IPR012000; Thiamine pyrophosphate enzyme, central domain#IPR012001; Thiamine pyrophosphate enzyme, N-terminal TPP-binding domain#IPR012110; Thiamine pyrophosphate (TPP)-dependent enzyme	SIN_1005353	IPR011766; Thiamine pyrophosphate enzyme, C-terminal TPP-binding#IPR012000; Thiamine pyrophosphate enzyme, central domain#IPR012001; Thiamine pyrophosphate enzyme, N-terminal TPP-binding domain#IPR012110; Thiamine pyrophosphate (TPP)-dependent enzyme
GSVIVT01021186001	IPR001087; Lipase, GDSL	SIN_1005354	IPR001087; Lipase, GDSL
GSVIVT01021187001	NULL	SIN_1005358	NULL
GSVIVT01021189001	NULL	SIN_1005359	NULL
GSVIVT01021190001	IPR011719; Conserved hypothetical protein CHP02058	SIN_1005360	IPR011719; Conserved hypothetical protein CHP02058
GSVIVT01021192001	IPR025846; PMR5 N-terminal domain#IPR026057; PC-Esterase	SIN_1005361	IPR025846; PMR5 N-terminal domain#IPR026057; PC-Esterase
GSVIVT01021200001	NULL	SIN_1005364	IPR000225; Armadillo
GSVIVT01021202001	IPR000594; UBA/THIF-type NAD/FAD binding fold#IPR006285; Ubiquitin-like modifier-activating enzyme Atg7	SIN_1005365	IPR000594; UBA/THIF-type NAD/FAD binding fold#IPR000909; Phospholipase C, phosphatidylinositol-specific , X domain#IPR006285; Ubiquitin-like modifier-activating enzyme Atg7
GSVIVT01021206001	IPR000812; Transcription factor TFIIB	SIN_1005368	IPR000812; Transcription factor TFIIB
GSVIVT01021207001	IPR007493; Protein of unknown function DUF538	SIN_1005369	IPR007493; Protein of unknown function DUF538
GSVIVT01021208001	IPR006121; Heavy metal-associated domain, HMA	SIN_1005370	IPR006121; Heavy metal-associated domain, HMA
GSVIVT01021209001	IPR007751; Domain of unknown function DUF676, lipase-like	SIN_1005371	IPR007751; Domain of unknown function DUF676, lipase-like
GSVIVT01021314001	IPR000209; Peptidase S8/S53 domain#IPR003137; Protease-associated domain, PA#IPR010259; Proteinase inhibitor I9#IPR015500; Peptidase S8, subtilisin-related	SIN_1001761	IPR000209; Peptidase S8/S53 domain#IPR003137; Protease-associated domain, PA#IPR015500; Peptidase S8, subtilisin-related
GSVIVT01021316001	IPR006084; XPG/Rad2 endonuclease#IPR006085; XPG N-terminal#IPR006086; XPG-I domain#IPR008918; Helix-hairpin-helix motif, class 2	SIN_1001766	IPR006084; XPG/Rad2 endonuclease#IPR006085; XPG N-terminal#IPR006086; XPG-I domain#IPR008918; Helix-hairpin-helix motif, class 2
GSVIVT01021317001	IPR004316; SWEET sugar transporter	SIN_1001767	IPR004316; SWEET sugar transporter
GSVIVT01021322001	IPR001487; Bromodomain	SIN_1001768	IPR001487; Bromodomain
GSVIVT01021323001	IPR001040; Translation Initiation factor eIF- 4e	SIN_1001769	IPR001040; Translation Initiation factor eIF- 4e
GSVIVT01021331001	IPR005123; Oxoglutarate/iron-dependent dioxygenase#IPR026992; Non-haem dioxygenase N-terminal domain	SIN_1001770	IPR005123; Oxoglutarate/iron-dependent dioxygenase#IPR026992; Non-haem dioxygenase N-terminal domain
GSVIVT01021366001	IPR001140; ABC transporter, transmembrane domain#IPR003439; ABC transporter-like#IPR003593; AAA+ ATPase domain#IPR017940; ABC transporter, integral membrane type 1	SIN_1001771	IPR001140; ABC transporter, transmembrane domain#IPR003439; ABC transporter-like#IPR003593; AAA+ ATPase domain#IPR017940; ABC transporter, integral membrane type 1
GSVIVT01021367001	IPR000108; Neutrophil cytosol factor 2 p67phox#IPR001452; Src homology-3 domain	SIN_1001773	IPR000108; Neutrophil cytosol factor 2 p67phox#IPR001452; Src homology-3 domain
GSVIVT01021379001	IPR000504; RNA recognition motif domain#IPR007201; RNA recognition motif 2	SIN_1001774	IPR000504; RNA recognition motif domain#IPR007201; RNA recognition motif 2
GSVIVT01021382001	IPR004274; NLI interacting factor	SIN_1001775	IPR004274; NLI interacting factor
GSVIVT01021385001	IPR008892; Cold acclimation WCOR413	SIN_1001776	IPR008892; Cold acclimation WCOR413
GSVIVT01021386001	IPR012946; X8	SIN_1001777	IPR012946; X8
GSVIVT01021388001	IPR001478; PDZ domain#IPR005151; Interphotoreceptor retinol-binding	SIN_1001778	IPR001478; PDZ domain#IPR005151; Interphotoreceptor retinol-binding
GSVIVT01021389001	IPR009719; Protein of unknown function DUF1296, plant	SIN_1001779	IPR009719; Protein of unknown function DUF1296, plant
GSVIVT01021390001	IPR002523; Mg2+ transporter protein, CorA-like/Zinc transport protein ZntB	SIN_1001780	IPR002523; Mg2+ transporter protein, CorA-like/Zinc transport protein ZntB
GSVIVT01021391001	IPR022775; AP complex, mu/sigma subunit	SIN_1001781	IPR022775; AP complex, mu/sigma subunit
GSVIVT01021395001	IPR002836; DNA-binding TFAR19-related protein	SIN_1001783	IPR002836; DNA-binding TFAR19-related protein
GSVIVT01021396001	IPR013099; Two pore domain potassium channel domain	SIN_1001785	IPR003280; Two pore domain potassium channel#IPR013099; Two pore domain potassium channel domain
GSVIVT01021397001	IPR003657; DNA-binding WRKY	SIN_1001786	IPR003657; DNA-binding WRKY
GSVIVT01021399001	IPR012419; Cas1p 10 TM acyl transferase domain	SIN_1001787	IPR012419; Cas1p 10 TM acyl transferase domain
GSVIVT01021400001	IPR004853; Triose-phosphate transporter domain	SIN_1001788	IPR004853; Triose-phosphate transporter domain
GSVIVT01021404001	IPR001296; Glycosyl transferase, family 1#IPR013534; Starch synthase, catalytic domain	SIN_1001791	IPR001296; Glycosyl transferase, family 1#IPR013534; Starch synthase, catalytic domain
GSVIVT01021415001	IPR000223; Peptidase S26A, signal peptidase I#IPR019759; Peptidase S24/S26A/S26B#IPR026730; Mitochondrial inner membrane protease subunit 1	SIN_1001796	IPR000223; Peptidase S26A, signal peptidase I#IPR019759; Peptidase S24/S26A/S26B#IPR026730; Mitochondrial inner membrane protease subunit 1
GSVIVT01021418001	IPR009457; Domain of unknown function DUF1084	SIN_1001797	IPR009457; Domain of unknown function DUF1084
GSVIVT01021425001	IPR014030; Beta-ketoacyl synthase, N-terminal#IPR014031; Beta-ketoacyl synthase, C-terminal#IPR020841; Polyketide synthase, beta-ketoacyl synthase domain	SIN_1001803	IPR014030; Beta-ketoacyl synthase, N-terminal#IPR014031; Beta-ketoacyl synthase, C-terminal#IPR020841; Polyketide synthase, beta-ketoacyl synthase domain
GSVIVT01021427001	NULL	SIN_1001804	NULL
GSVIVT01021428001	NULL	SIN_1001807	NULL
GSVIVT01021434001	IPR021138; Ribosomal protein L18a	SIN_1001809	IPR021138; Ribosomal protein L18a
GSVIVT01021436001	IPR000715; Glycosyl transferase, family 4#IPR001971; Ribosomal protein S11#IPR018480; Phospho-N-acetylmuramoyl-pentapeptide transferase, conserved site	SIN_1001812	IPR000715; Glycosyl transferase, family 4#IPR003524; Phospho-N-acetylmuramoyl-pentapeptide transferase#IPR018480; Phospho-N-acetylmuramoyl-pentapeptide transferase, conserved site
GSVIVT01021437001	IPR000504; RNA recognition motif domain#IPR002344; Lupus La protein#IPR006630; RNA-binding protein Lupus La	SIN_1001813	IPR000504; RNA recognition motif domain#IPR006630; RNA-binding protein Lupus La
GSVIVT01021443001	IPR006946; Protein of unknown function DUF642	SIN_1001815	IPR006946; Protein of unknown function DUF642
GSVIVT01021444001	IPR002777; Prefoldin beta-like	SIN_1001816	IPR002777; Prefoldin beta-like
GSVIVT01021445001	IPR000595; Cyclic nucleotide-binding domain#IPR003938; Potassium channel, voltage-dependent, EAG/ELK/ERG#IPR005821; Ion transport domain#IPR021789; Potassium channel, plant-type	SIN_1001817	IPR000595; Cyclic nucleotide-binding domain#IPR002110; Ankyrin repeat#IPR003938; Potassium channel, voltage-dependent, EAG/ELK/ERG#IPR005821; Ion transport domain#IPR020683; Ankyrin repeat-containing domain#IPR021789; Potassium channel, plant-type
GSVIVT01021446001	IPR001382; Glycoside hydrolase, family 47	SIN_1001818	IPR001382; Glycoside hydrolase, family 47
GSVIVT01021449001	IPR007493; Protein of unknown function DUF538	SIN_1001821	IPR007493; Protein of unknown function DUF538
GSVIVT01021450001	IPR006852; Protein of unknown function DUF616	SIN_1001822	IPR006852; Protein of unknown function DUF616
GSVIVT01021468001	IPR002283; Isopenicillin N synthase#IPR005123; Oxoglutarate/iron-dependent dioxygenase#IPR026992; Non-haem dioxygenase N-terminal domain	SIN_1001823	IPR002283; Isopenicillin N synthase#IPR005123; Oxoglutarate/iron-dependent dioxygenase#IPR026992; Non-haem dioxygenase N-terminal domain
GSVIVT01021471001	IPR007052; CS domain#IPR007699; SGS#IPR015120; Siah interacting protein, N-terminal	SIN_1001824	IPR007052; CS domain#IPR007699; SGS#IPR015120; Siah interacting protein, N-terminal
GSVIVT01021494001	IPR001330; Prenyltransferase/squalene oxidase	SIN_1001825	IPR001330; Prenyltransferase/squalene oxidase
GSVIVT01021499001	IPR000490; Glycoside hydrolase, family 17	SIN_1001826	IPR000490; Glycoside hydrolase, family 17
GSVIVT01021502001	IPR001373; Cullin, N-terminal#IPR016158; Cullin homology#IPR019559; Cullin protein, neddylation domain	SIN_1001828	IPR001373; Cullin, N-terminal#IPR016158; Cullin homology#IPR019559; Cullin protein, neddylation domain
GSVIVT01021505001	IPR001810; F-box domain#IPR006652; Kelch repeat type 1	SIN_1006666	IPR001810; F-box domain#IPR006652; Kelch repeat type 1
GSVIVT01021513001	IPR010775; Protein of unknown function DUF1365	SIN_1006669	IPR010775; Protein of unknown function DUF1365
GSVIVT01021514001	IPR010399; Tify#IPR018467; CO/COL/TOC1, conserved site	SIN_1006670	IPR010399; Tify#IPR018467; CO/COL/TOC1, conserved site
GSVIVT01021520001	IPR000262; FMN-dependent dehydrogenase#IPR012133; Alpha-hydroxy acid dehydrogenase, FMN-dependent	SIN_1006671	IPR000262; FMN-dependent dehydrogenase#IPR012133; Alpha-hydroxy acid dehydrogenase, FMN-dependent
GSVIVT01021521001	IPR007942; Phospholipase-like	SIN_1006672	IPR001611; Leucine-rich repeat#IPR003591; Leucine-rich repeat, typical subtype
GSVIVT01021522001	IPR001940; Peptidase S1C	SIN_1006674	IPR001940; Peptidase S1C
GSVIVT01021523001	IPR004087; K Homology domain#IPR004088; K Homology domain, type 1	SIN_1006675	IPR004087; K Homology domain#IPR004088; K Homology domain, type 1
GSVIVT01021525001	IPR005814; Aminotransferase class-III#IPR010164; Ornithine aminotransferase	SIN_1006677	IPR005814; Aminotransferase class-III#IPR010164; Ornithine aminotransferase
GSVIVT01021526001	NULL	SIN_1006678	NULL
GSVIVT01021528001	IPR005333; Transcription factor, TCP#IPR017887; Transcription factor TCP subgroup	SIN_1006679	IPR005333; Transcription factor, TCP#IPR017887; Transcription factor TCP subgroup#IPR017888; CYC/TB1, R domain
GSVIVT01021530001	IPR003663; Sugar/inositol transporter#IPR005828; General substrate transporter#IPR020846; Major facilitator superfamily domain	SIN_1006680	IPR003663; Sugar/inositol transporter#IPR005828; General substrate transporter#IPR020846; Major facilitator superfamily domain
GSVIVT01021531001	IPR002109; Glutaredoxin#IPR014025; Glutaredoxin subgroup	SIN_1006681	IPR002109; Glutaredoxin#IPR014025; Glutaredoxin subgroup
GSVIVT01021533001	NULL	SIN_1006682	NULL
GSVIVT01021538001	IPR001650; Helicase, C-terminal#IPR011545; DNA/RNA helicase, DEAD/DEAH box type, N-terminal#IPR014001; Helicase, superfamily 1/2, ATP-binding domain	SIN_1006684	IPR001650; Helicase, C-terminal#IPR011545; DNA/RNA helicase, DEAD/DEAH box type, N-terminal#IPR014001; Helicase, superfamily 1/2, ATP-binding domain
GSVIVT01021541001	IPR000719; Protein kinase domain#IPR002290; Serine/threonine- / dual specificity protein kinase, catalytic domain#IPR004041; NAF domain#IPR018451; NAF/FISL domain#IPR020635; Tyrosine-protein kinase, catalytic domain	SIN_1006685	IPR000719; Protein kinase domain#IPR002290; Serine/threonine- / dual specificity protein kinase, catalytic domain#IPR004041; NAF domain#IPR018451; NAF/FISL domain#IPR020635; Tyrosine-protein kinase, catalytic domain#IPR020636; Calcium/calmodulin-dependent/calcium-dependent protein kinase
GSVIVT01021545001	IPR001623; DnaJ domain	SIN_1006688	IPR001623; DnaJ domain
GSVIVT01021547001	IPR002885; Pentatricopeptide repeat	SIN_1006689	IPR002885; Pentatricopeptide repeat
GSVIVT01021548001	NULL	SIN_1006690	NULL
GSVIVT01021553001	IPR003340; B3 DNA binding domain#IPR010525; Auxin response factor	SIN_1006691	IPR003311; AUX/IAA protein#IPR003340; B3 DNA binding domain#IPR010525; Auxin response factor#IPR011525; Aux/IAA-ARF-dimerisation
GSVIVT01021555001	NULL	SIN_1006693	NULL
GSVIVT01021562001	IPR003864; Domain of unknown function DUF221#IPR027815; Domain of unknown function DUF4463	SIN_1006696	IPR003864; Domain of unknown function DUF221#IPR027815; Domain of unknown function DUF4463
GSVIVT01021568001	IPR002921; Lipase, class 3	SIN_1006697	IPR002921; Lipase, class 3
GSVIVT01021576001	IPR001357; BRCT domain#IPR001841; Zinc finger, RING-type#IPR002885; Pentatricopeptide repeat	SIN_1006700	IPR001357; BRCT domain#IPR001841; Zinc finger, RING-type
GSVIVT01021579001	IPR001810; F-box domain	SIN_1006701	IPR001810; F-box domain#IPR006553; Leucine-rich repeat, cysteine-containing subtype
GSVIVT01021582001	IPR000719; Protein kinase domain#IPR002290; Serine/threonine- / dual specificity protein kinase, catalytic domain#IPR020635; Tyrosine-protein kinase, catalytic domain	SIN_1006704	IPR000719; Protein kinase domain#IPR002290; Serine/threonine- / dual specificity protein kinase, catalytic domain#IPR020635; Tyrosine-protein kinase, catalytic domain
GSVIVT01021583001	IPR002885; Pentatricopeptide repeat#IPR012946; X8	SIN_1006707	IPR012946; X8
GSVIVT01021584001	IPR000549; Photosystem I PsaG/PsaK protein	SIN_1006708	IPR000549; Photosystem I PsaG/PsaK protein
GSVIVT01021587001	IPR004871; Cleavage/polyadenylation specificity factor, A subunit, C-terminal	SIN_1006709	IPR004871; Cleavage/polyadenylation specificity factor, A subunit, C-terminal
GSVIVT01021595001	IPR001140; ABC transporter, transmembrane domain#IPR003439; ABC transporter-like#IPR003593; AAA+ ATPase domain#IPR017940; ABC transporter, integral membrane type 1	SIN_1006710	IPR001140; ABC transporter, transmembrane domain#IPR003439; ABC transporter-like#IPR003593; AAA+ ATPase domain#IPR017940; ABC transporter, integral membrane type 1
GSVIVT01021598001	IPR000210; BTB/POZ-like#IPR013069; BTB/POZ#IPR027356; NPH3 domain	SIN_1006712	IPR000210; BTB/POZ-like#IPR013069; BTB/POZ#IPR027356; NPH3 domain
GSVIVT01021609001	IPR002293; Amino acid/polyamine transporter I#IPR015606; Cationic amino acid transporter	SIN_1006713	IPR002293; Amino acid/polyamine transporter I#IPR015606; Cationic amino acid transporter
GSVIVT01021613001	IPR001611; Leucine-rich repeat	SIN_1006714	IPR001611; Leucine-rich repeat#IPR025875; Leucine rich repeat 4
GSVIVT01021617001	IPR000571; Zinc finger, CCCH-type#IPR007275; YTH domain	SIN_1006715	IPR000571; Zinc finger, CCCH-type#IPR007275; YTH domain
GSVIVT01021620001	IPR007587; SIT4 phosphatase-associated protein family	SIN_1006716	IPR007587; SIT4 phosphatase-associated protein family
GSVIVT01021625001	IPR001356; Homeobox domain#IPR002913; START domain#IPR013978; MEKHLA	SIN_1006717	IPR001356; Homeobox domain#IPR002913; START domain#IPR013978; MEKHLA
GSVIVT01021650001	IPR001433; Oxidoreductase FAD/NAD(P)-binding#IPR001709; Flavoprotein pyridine nucleotide cytochrome reductase#IPR008333; Oxidoreductase, FAD-binding domain#IPR015701; Ferredoxin Reductase#IPR017927; Ferredoxin reductase-type FAD-binding domain	SIN_1006719	IPR001433; Oxidoreductase FAD/NAD(P)-binding#IPR001709; Flavoprotein pyridine nucleotide cytochrome reductase#IPR008333; Oxidoreductase, FAD-binding domain#IPR015701; Ferredoxin Reductase#IPR017927; Ferredoxin reductase-type FAD-binding domain
GSVIVT01021653001	IPR000008; C2 calcium-dependent membrane targeting#IPR001164; Arf GTPase activating protein#IPR018029; C2 membrane targeting protein	SIN_1006720	IPR000008; C2 calcium-dependent membrane targeting#IPR001164; Arf GTPase activating protein#IPR018029; C2 membrane targeting protein
GSVIVT01021662001	IPR000719; Protein kinase domain#IPR001245; Serine-threonine/tyrosine-protein kinase catalytic domain#IPR002290; Serine/threonine- / dual specificity protein kinase, catalytic domain#IPR020635; Tyrosine-protein kinase, catalytic domain#IPR024788; Malectin-like carbohydrate-binding domain	SIN_1006723	IPR000719; Protein kinase domain#IPR001245; Serine-threonine/tyrosine-protein kinase catalytic domain#IPR002290; Serine/threonine- / dual specificity protein kinase, catalytic domain#IPR020635; Tyrosine-protein kinase, catalytic domain#IPR024788; Malectin-like carbohydrate-binding domain
GSVIVT01021667001	IPR000719; Protein kinase domain#IPR001245; Serine-threonine/tyrosine-protein kinase catalytic domain#IPR001611; Leucine-rich repeat#IPR002290; Serine/threonine- / dual specificity protein kinase, catalytic domain#IPR003591; Leucine-rich repeat, typical subtype#IPR013210; Leucine-rich repeat-containing N-terminal, type 2#IPR020635; Tyrosine-protein kinase, catalytic domain	SIN_1006724	IPR000719; Protein kinase domain#IPR001245; Serine-threonine/tyrosine-protein kinase catalytic domain#IPR001611; Leucine-rich repeat#IPR002290; Serine/threonine- / dual specificity protein kinase, catalytic domain#IPR003591; Leucine-rich repeat, typical subtype#IPR013210; Leucine-rich repeat-containing N-terminal, type 2#IPR020635; Tyrosine-protein kinase, catalytic domain
GSVIVT01021697001	IPR013026; Tetratricopeptide repeat-containing domain#IPR019734; Tetratricopeptide repeat	SIN_1006725	IPR001440; Tetratricopeptide TPR-1#IPR013026; Tetratricopeptide repeat-containing domain#IPR019734; Tetratricopeptide repeat
GSVIVT01021709001	NULL	SIN_1006727	NULL
GSVIVT01021714001	IPR006694; Fatty acid hydroxylase	SIN_1006728	IPR006694; Fatty acid hydroxylase
GSVIVT01021726001	IPR006094; FAD linked oxidase, N-terminal#IPR012951; Berberine/berberine-like#IPR016166; FAD-binding, type 2	SIN_1006729	IPR006094; FAD linked oxidase, N-terminal#IPR012951; Berberine/berberine-like#IPR016166; FAD-binding, type 2
GSVIVT01021728001	IPR006171; Toprim domain#IPR007694; DNA helicase, DnaB-like, C-terminal	SIN_1006745	IPR006171; Toprim domain#IPR007694; DNA helicase, DnaB-like, C-terminal
GSVIVT01021777001	IPR000719; Protein kinase domain#IPR001245; Serine-threonine/tyrosine-protein kinase catalytic domain	SIN_1006746	IPR000719; Protein kinase domain#IPR001245; Serine-threonine/tyrosine-protein kinase catalytic domain#IPR020635; Tyrosine-protein kinase, catalytic domain
GSVIVT01022062001	IPR004158; Protein of unknown function DUF247, plant	SIN_1004876	IPR004158; Protein of unknown function DUF247, plant
GSVIVT01022064001	IPR005027; Glycosyl transferase, family 43	SIN_1004875	IPR005027; Glycosyl transferase, family 43
GSVIVT01022074001	IPR000608; Ubiquitin-conjugating enzyme, E2#IPR027230; SUMO-conjugating enzyme Ubc9	SIN_1004871	IPR000608; Ubiquitin-conjugating enzyme, E2#IPR027230; SUMO-conjugating enzyme Ubc9
GSVIVT01022075001	IPR000504; RNA recognition motif domain	SIN_1004870	IPR000504; RNA recognition motif domain
GSVIVT01022076001	IPR001471; AP2/ERF domain	SIN_1004869	IPR001471; AP2/ERF domain
GSVIVT01022078001	IPR000644; CBS domain	SIN_1004868	IPR000644; CBS domain
GSVIVT01022081001	IPR001471; AP2/ERF domain	SIN_1004866	IPR001471; AP2/ERF domain
GSVIVT01022087001	NULL	SIN_1004864	NULL
GSVIVT01022097001	IPR001214; SET domain#IPR025778; Histone-lysine N-methyltransferase, EZ#IPR026489; CXC domain	SIN_1004863	NULL
GSVIVT01022098001	IPR000909; Phospholipase C, phosphatidylinositol-specific , X domain	SIN_1004861	IPR000909; Phospholipase C, phosphatidylinositol-specific , X domain
GSVIVT01022099001	IPR006553; Leucine-rich repeat, cysteine-containing subtype	SIN_1004860	IPR001810; F-box domain#IPR006553; Leucine-rich repeat, cysteine-containing subtype
GSVIVT01022111001	IPR011598; Myc-type, basic helix-loop-helix (bHLH) domain#IPR024097; Basic helix-loop-helix leucine zipper transcription factor#IPR024102; Basic helix-loop-helix leucine zipper transcription factor, plant	SIN_1004858	IPR011598; Myc-type, basic helix-loop-helix (bHLH) domain#IPR024097; Basic helix-loop-helix leucine zipper transcription factor#IPR024102; Basic helix-loop-helix leucine zipper transcription factor, plant
GSVIVT01022112001	IPR007229; Nicotinate phosphoribosyltransferase-related#IPR015977; Nicotinate phosphoribosyltransferase-like	SIN_1004857	IPR007229; Nicotinate phosphoribosyltransferase-related#IPR015977; Nicotinate phosphoribosyltransferase-like
GSVIVT01022113001	IPR006133; DNA-directed DNA polymerase, family B, exonuclease domain#IPR006134; DNA-directed DNA polymerase, family B, multifunctional domain#IPR006172; DNA-directed DNA polymerase, family B#IPR015088; Zinc finger, DNA-directed DNA polymerase, family B, alpha#IPR024647; DNA polymerase alpha catalytic subunit, N-terminal domain	SIN_1004856	IPR006133; DNA-directed DNA polymerase, family B, exonuclease domain#IPR006134; DNA-directed DNA polymerase, family B, multifunctional domain#IPR006172; DNA-directed DNA polymerase, family B#IPR015088; Zinc finger, DNA-directed DNA polymerase, family B, alpha#IPR024647; DNA polymerase alpha catalytic subunit, N-terminal domain
GSVIVT01022115001	IPR000909; Phospholipase C, phosphatidylinositol-specific , X domain	SIN_1004854	IPR000909; Phospholipase C, phosphatidylinositol-specific , X domain
GSVIVT01022117001	IPR000719; Protein kinase domain#IPR002290; Serine/threonine- / dual specificity protein kinase, catalytic domain#IPR020635; Tyrosine-protein kinase, catalytic domain	SIN_1004853	IPR000719; Protein kinase domain#IPR002290; Serine/threonine- / dual specificity protein kinase, catalytic domain#IPR020635; Tyrosine-protein kinase, catalytic domain
GSVIVT01022118001	IPR008801; Rapid ALkalinization Factor	SIN_1004852	IPR008801; Rapid ALkalinization Factor
GSVIVT01022123001	IPR002921; Lipase, class 3	SIN_1004849	IPR002921; Lipase, class 3
GSVIVT01022126001	IPR000504; RNA recognition motif domain	SIN_1004847	IPR000504; RNA recognition motif domain
GSVIVT01022130001	IPR019147; Suppressor of white apricot N-terminal domain	SIN_1004845	IPR019147; Suppressor of white apricot N-terminal domain
GSVIVT01022134001	IPR000232; Heat shock factor (HSF)-type, DNA-binding#IPR027709; Heat shock transcription factor, plant#IPR027725; Heat shock transcription factor family	SIN_1004844	IPR000232; Heat shock factor (HSF)-type, DNA-binding#IPR027725; Heat shock transcription factor family
GSVIVT01022135001	IPR009439; Red chlorophyll catabolite reductase	SIN_1004843	IPR009439; Red chlorophyll catabolite reductase
GSVIVT01022139001	NULL	SIN_1004841	NULL
GSVIVT01022140001	NULL	SIN_1004840	NULL
GSVIVT01022141001	IPR002528; Multi antimicrobial extrusion protein	SIN_1004839	IPR002528; Multi antimicrobial extrusion protein
GSVIVT01022142001	NULL	SIN_1004838	NULL
GSVIVT01022143001	IPR003340; B3 DNA binding domain#IPR007930; Protein of unknown function DUF724	SIN_1004837	IPR003340; B3 DNA binding domain#IPR007930; Protein of unknown function DUF724
GSVIVT01022144001	NULL	SIN_1004836	NULL
GSVIVT01022145001	IPR003175; Cyclin-dependent kinase inhibitor	SIN_1004835	IPR003175; Cyclin-dependent kinase inhibitor
GSVIVT01022146001	IPR000994; Peptidase M24, structural domain#IPR001714; Peptidase M24, methionine aminopeptidase	SIN_1004834	IPR000994; Peptidase M24, structural domain#IPR001714; Peptidase M24, methionine aminopeptidase
GSVIVT01022148001	IPR006595; CTLH, C-terminal LisH motif#IPR024964; CTLH/CRA C-terminal to LisH motif domain	SIN_1004833	IPR006595; CTLH, C-terminal LisH motif#IPR024964; CTLH/CRA C-terminal to LisH motif domain
GSVIVT01022153001	IPR000863; Sulfotransferase domain	SIN_1003661	IPR000863; Sulfotransferase domain
GSVIVT01022155001	NULL	SIN_1003665	NULL
GSVIVT01022844001	NULL	SIN_1026041	NULL
GSVIVT01022868001	IPR000719; Protein kinase domain#IPR001245; Serine-threonine/tyrosine-protein kinase catalytic domain#IPR002290; Serine/threonine- / dual specificity protein kinase, catalytic domain#IPR020635; Tyrosine-protein kinase, catalytic domain	SIN_1026042	IPR000719; Protein kinase domain#IPR002290; Serine/threonine- / dual specificity protein kinase, catalytic domain#IPR020635; Tyrosine-protein kinase, catalytic domain
GSVIVT01022872001	IPR001623; DnaJ domain#IPR002939; Chaperone DnaJ, C-terminal	SIN_1026043	IPR002939; Chaperone DnaJ, C-terminal
GSVIVT01022924001	IPR002498; Phosphatidylinositol-4-phosphate 5-kinase, core#IPR003409; MORN motif#IPR016034; Phosphatidylinositol-4-phosphate 5-kinase, core, subgroup#IPR023610; Phosphatidylinositol-4-phosphate 5-kinase	SIN_1026044	IPR002498; Phosphatidylinositol-4-phosphate 5-kinase, core#IPR003409; MORN motif#IPR016034; Phosphatidylinositol-4-phosphate 5-kinase, core, subgroup#IPR023610; Phosphatidylinositol-4-phosphate 5-kinase
GSVIVT01022966001	IPR009038; GOLD	SIN_1026047	IPR009038; GOLD
GSVIVT01022967001	NULL	SIN_1026048	NULL
GSVIVT01022969001	NULL	SIN_1026049	NULL
GSVIVT01022994001	IPR006927; Protein of unknown function DUF639	SIN_1026050	IPR006927; Protein of unknown function DUF639
GSVIVT01022999001	IPR002641; Patatin/Phospholipase A2-related	SIN_1026051	IPR006843; Plastid lipid-associated protein/fibrillin conserved domain
GSVIVT01023009001	IPR009637; Transmembrane receptor, eukaryota	SIN_1026053	IPR009637; Transmembrane receptor, eukaryota
GSVIVT01023017001	IPR015362; Exon junction complex, Pym	SIN_1026054	IPR015362; Exon junction complex, Pym
GSVIVT01023022001	IPR012866; Protein of unknown function DUF1644	SIN_1026055	IPR012866; Protein of unknown function DUF1644
GSVIVT01023079001	IPR000719; Protein kinase domain#IPR002290; Serine/threonine- / dual specificity protein kinase, catalytic domain#IPR005067; Fatty acid desaturase, type 2#IPR020635; Tyrosine-protein kinase, catalytic domain	SIN_1026057	IPR000719; Protein kinase domain#IPR002290; Serine/threonine- / dual specificity protein kinase, catalytic domain#IPR020635; Tyrosine-protein kinase, catalytic domain
GSVIVT01023098001	IPR015414; SNARE associated Golgi protein	SIN_1025965	NULL
GSVIVT01023102001	IPR001701; Glycoside hydrolase, family 9	SIN_1025967	IPR001701; Glycoside hydrolase, family 9
GSVIVT01023109001	IPR004045; Glutathione S-transferase, N-terminal#IPR004046; Glutathione S-transferase, C-terminal#IPR017933; Glutathione S-transferase/chloride channel, C-terminal	SIN_1025968	IPR004045; Glutathione S-transferase, N-terminal#IPR004046; Glutathione S-transferase, C-terminal#IPR017933; Glutathione S-transferase/chloride channel, C-terminal
GSVIVT01023113001	IPR000719; Protein kinase domain#IPR001245; Serine-threonine/tyrosine-protein kinase catalytic domain#IPR001611; Leucine-rich repeat#IPR002290; Serine/threonine- / dual specificity protein kinase, catalytic domain#IPR003591; Leucine-rich repeat, typical subtype#IPR020635; Tyrosine-protein kinase, catalytic domain	SIN_1025970	IPR000719; Protein kinase domain#IPR001245; Serine-threonine/tyrosine-protein kinase catalytic domain#IPR001611; Leucine-rich repeat#IPR002290; Serine/threonine- / dual specificity protein kinase, catalytic domain#IPR020635; Tyrosine-protein kinase, catalytic domain
GSVIVT01023123001	IPR003441; NAC domain	SIN_1025973	IPR003441; NAC domain
GSVIVT01023128001	IPR001965; Zinc finger, PHD-type#IPR019787; Zinc finger, PHD-finger#IPR021998; Alfin	SIN_1025975	IPR001965; Zinc finger, PHD-type#IPR019787; Zinc finger, PHD-finger#IPR021998; Alfin
GSVIVT01023129001	IPR002885; Pentatricopeptide repeat	SIN_1025976	IPR002885; Pentatricopeptide repeat
GSVIVT01023130001	IPR003593; AAA+ ATPase domain#IPR022754; DNA polymerase III, gamma subunit, domain III	SIN_1025977	IPR022754; DNA polymerase III, gamma subunit, domain III
GSVIVT01023132001	NULL	SIN_1025978	NULL
GSVIVT01023133001	IPR004839; Aminotransferase, class I/classII#IPR007848; Methyltransferase small domain#IPR025779; Methionine S-methyltransferase	SIN_1025980	IPR004839; Aminotransferase, class I/classII#IPR025779; Methionine S-methyltransferase
GSVIVT01023137001	IPR006456; ZF-HD homeobox protein, Cys/His-rich dimerisation domain	SIN_1025984	IPR006456; ZF-HD homeobox protein, Cys/His-rich dimerisation domain
GSVIVT01023145001	IPR002999; Tudor domain#IPR010304; Survival motor neuron	SIN_1025985	IPR002999; Tudor domain#IPR010304; Survival motor neuron
GSVIVT01023146001	IPR000109; Proton-dependent oligopeptide transporter family	SIN_1025986	IPR000109; Proton-dependent oligopeptide transporter family
GSVIVT01023149001	IPR003311; AUX/IAA protein#IPR003340; B3 DNA binding domain#IPR010525; Auxin response factor#IPR011525; Aux/IAA-ARF-dimerisation	SIN_1025987	IPR003311; AUX/IAA protein#IPR003340; B3 DNA binding domain#IPR010525; Auxin response factor#IPR011525; Aux/IAA-ARF-dimerisation
GSVIVT01023157001	IPR003406; Glycosyl transferase, family 14	SIN_1025993	IPR003406; Glycosyl transferase, family 14
GSVIVT01023159001	IPR002885; Pentatricopeptide repeat	SIN_1025995	IPR002885; Pentatricopeptide repeat
GSVIVT01023201001	IPR007877; Protein of unknown function DUF707	SIN_1025996	IPR007877; Protein of unknown function DUF707
GSVIVT01023219001	NULL	SIN_1025998	NULL
GSVIVT01023220001	IPR000719; Protein kinase domain#IPR002290; Serine/threonine- / dual specificity protein kinase, catalytic domain#IPR020635; Tyrosine-protein kinase, catalytic domain	SIN_1025999	IPR000719; Protein kinase domain#IPR002290; Serine/threonine- / dual specificity protein kinase, catalytic domain#IPR020635; Tyrosine-protein kinase, catalytic domain
GSVIVT01023225001	IPR001806; Small GTPase superfamily#IPR002041; Ran GTPase#IPR003578; Small GTPase superfamily, Rho type#IPR003579; Small GTPase superfamily, Rab type#IPR020849; Small GTPase superfamily, Ras type	SIN_1026001	IPR001806; Small GTPase superfamily#IPR002041; Ran GTPase#IPR003578; Small GTPase superfamily, Rho type#IPR003579; Small GTPase superfamily, Rab type#IPR020849; Small GTPase superfamily, Ras type
GSVIVT01023231001	IPR004087; K Homology domain	SIN_1026003	IPR004087; K Homology domain
GSVIVT01023232001	IPR005120; Regulator of nonsense-mediated decay, UPF3	SIN_1026004	IPR005120; Regulator of nonsense-mediated decay, UPF3
GSVIVT01023236001	IPR000270; Phox/Bem1p	SIN_1026007	IPR000270; Phox/Bem1p
GSVIVT01023238001	IPR020864; Membrane attack complex component/perforin (MACPF) domain	SIN_1026009	IPR020864; Membrane attack complex component/perforin (MACPF) domain
GSVIVT01023241001	IPR000597; Ribosomal protein L3	SIN_1026010	IPR000597; Ribosomal protein L3
GSVIVT01023246001	IPR000719; Protein kinase domain#IPR001245; Serine-threonine/tyrosine-protein kinase catalytic domain#IPR001611; Leucine-rich repeat#IPR002290; Serine/threonine- / dual specificity protein kinase, catalytic domain#IPR003591; Leucine-rich repeat, typical subtype#IPR013210; Leucine-rich repeat-containing N-terminal, type 2#IPR020635; Tyrosine-protein kinase, catalytic domain	SIN_1026011	IPR000719; Protein kinase domain#IPR001611; Leucine-rich repeat#IPR002290; Serine/threonine- / dual specificity protein kinase, catalytic domain#IPR003591; Leucine-rich repeat, typical subtype#IPR013210; Leucine-rich repeat-containing N-terminal, type 2#IPR020635; Tyrosine-protein kinase, catalytic domain
GSVIVT01023248001	IPR007275; YTH domain	SIN_1026012	IPR007275; YTH domain
GSVIVT01023249001	IPR001406; Pseudouridine synthase I, TruA#IPR020097; Pseudouridine synthase I, TruA, alpha/beta domain	SIN_1026014	IPR001406; Pseudouridine synthase I, TruA#IPR020097; Pseudouridine synthase I, TruA, alpha/beta domain
GSVIVT01023255001	IPR002657; Bile acid:sodium symporter	SIN_1026017	IPR002657; Bile acid:sodium symporter
GSVIVT01023256001	IPR010399; Tify#IPR018467; CO/COL/TOC1, conserved site	SIN_1026019	IPR010399; Tify
GSVIVT01023260001	IPR025870; Glyoxalase-like domain	SIN_1026020	IPR025870; Glyoxalase-like domain
GSVIVT01023266001	IPR012879; Protein of unknown function DUF1682	SIN_1026022	IPR012879; Protein of unknown function DUF1682
GSVIVT01023274001	IPR001075; NIF system FeS cluster assembly, NifU, C-terminal	SIN_1026024	IPR001075; NIF system FeS cluster assembly, NifU, C-terminal
GSVIVT01023275001	IPR001348; ATP phosphoribosyltransferase HisG#IPR013115; Histidine biosynthesis HisG, C-terminal#IPR013820; ATP phosphoribosyltransferase, catalytic domain	SIN_1026025	IPR001348; ATP phosphoribosyltransferase HisG#IPR013115; Histidine biosynthesis HisG, C-terminal#IPR013820; ATP phosphoribosyltransferase, catalytic domain
GSVIVT01023279001	IPR008521; Magnesium transporter NIPA	SIN_1026026	IPR008521; Magnesium transporter NIPA
GSVIVT01023283001	IPR005333; Transcription factor, TCP#IPR017887; Transcription factor TCP subgroup	SIN_1026027	IPR005333; Transcription factor, TCP#IPR017887; Transcription factor TCP subgroup
GSVIVT01023286001	IPR007087; Zinc finger, C2H2#IPR015880; Zinc finger, C2H2-like	SIN_1026029	IPR007087; Zinc finger, C2H2#IPR015880; Zinc finger, C2H2-like
GSVIVT01023292001	IPR004827; Basic-leucine zipper domain	SIN_1026031	NULL
GSVIVT01023344001	IPR004326; Mlo-related protein	SIN_1026034	IPR004326; Mlo-related protein
GSVIVT01023604001	IPR000819; Peptidase M17, leucyl aminopeptidase, C-terminal#IPR008283; Peptidase M17, leucyl aminopeptidase, N-terminal#IPR011356; Leucine aminopeptidase/peptidase B	SIN_1011894	IPR000819; Peptidase M17, leucyl aminopeptidase, C-terminal#IPR008283; Peptidase M17, leucyl aminopeptidase, N-terminal#IPR011356; Leucine aminopeptidase/peptidase B
GSVIVT01023606001	NULL	SIN_1011893	IPR005135; Endonuclease/exonuclease/phosphatase
GSVIVT01023608001	IPR000048; IQ motif, EF-hand binding site#IPR000595; Cyclic nucleotide-binding domain#IPR003938; Potassium channel, voltage-dependent, EAG/ELK/ERG#IPR005821; Ion transport domain	SIN_1011889	IPR000048; IQ motif, EF-hand binding site#IPR000595; Cyclic nucleotide-binding domain#IPR003938; Potassium channel, voltage-dependent, EAG/ELK/ERG#IPR005821; Ion transport domain
GSVIVT01023621001	IPR005578; Hrf1	SIN_1011878	IPR005578; Hrf1
GSVIVT01023622001	IPR001563; Peptidase S10, serine carboxypeptidase	SIN_1011877	IPR001563; Peptidase S10, serine carboxypeptidase
GSVIVT01023623001	IPR004401; Nucleoid-associated protein YbaB	SIN_1011876	IPR004401; Nucleoid-associated protein YbaB
GSVIVT01023625001	NULL	SIN_1011875	NULL
GSVIVT01023629001	IPR000612; Proteolipid membrane potential modulator	SIN_1011854	IPR000612; Proteolipid membrane potential modulator
GSVIVT01023642001	IPR001288; Translation initiation factor 3#IPR019814; Translation initiation factor 3, N-terminal#IPR019815; Translation initiation factor 3, C-terminal	SIN_1011850	IPR001288; Translation initiation factor 3#IPR019814; Translation initiation factor 3, N-terminal#IPR019815; Translation initiation factor 3, C-terminal
GSVIVT01023643001	IPR001841; Zinc finger, RING-type#IPR005150; Cellulose synthase#IPR027934; Cellulose synthase, RING-type zinc finger	SIN_1011849	IPR001841; Zinc finger, RING-type#IPR005150; Cellulose synthase#IPR027934; Cellulose synthase, RING-type zinc finger
GSVIVT01023645001	IPR007573; Protein of unknown function DUF566	SIN_1011848	IPR007573; Protein of unknown function DUF566
GSVIVT01023657001	IPR007656; Zein-binding domain	SIN_1011844	IPR007656; Zein-binding domain
GSVIVT01023682001	IPR019460; Autophagy-related protein 11	SIN_1011840	IPR007240; Autophagy-related protein 17#IPR019460; Autophagy-related protein 11
GSVIVT01023693001	IPR013026; Tetratricopeptide repeat-containing domain#IPR019734; Tetratricopeptide repeat#IPR028275; Clustered mitochondria protein, N-terminal	SIN_1011838	IPR013026; Tetratricopeptide repeat-containing domain#IPR019734; Tetratricopeptide repeat#IPR028275; Clustered mitochondria protein, N-terminal
GSVIVT01023696001	IPR004254; Hly-III-related	SIN_1011836	IPR004254; Hly-III-related
GSVIVT01023710001	IPR000719; Protein kinase domain#IPR001245; Serine-threonine/tyrosine-protein kinase catalytic domain#IPR002290; Serine/threonine- / dual specificity protein kinase, catalytic domain#IPR013210; Leucine-rich repeat-containing N-terminal, type 2#IPR020635; Tyrosine-protein kinase, catalytic domain	SIN_1011833	IPR000719; Protein kinase domain#IPR001245; Serine-threonine/tyrosine-protein kinase catalytic domain#IPR001611; Leucine-rich repeat#IPR002290; Serine/threonine- / dual specificity protein kinase, catalytic domain#IPR003591; Leucine-rich repeat, typical subtype#IPR013210; Leucine-rich repeat-containing N-terminal, type 2#IPR020635; Tyrosine-protein kinase, catalytic domain
GSVIVT01023711001	IPR001680; WD40 repeat	SIN_1011829	IPR001680; WD40 repeat
GSVIVT01023713001	IPR005654; ATPase, AFG1-like	SIN_1011827	IPR005654; ATPase, AFG1-like
GSVIVT01023714001	IPR011417; AP180 N-terminal homology (ANTH) domain#IPR013809; Epsin-like, N-terminal	SIN_1011826	IPR011417; AP180 N-terminal homology (ANTH) domain#IPR013809; Epsin-like, N-terminal
GSVIVT01023716001	IPR001440; Tetratricopeptide TPR-1#IPR013026; Tetratricopeptide repeat-containing domain#IPR019734; Tetratricopeptide repeat	SIN_1011825	IPR013026; Tetratricopeptide repeat-containing domain#IPR013105; Tetratricopeptide TPR2#IPR019734; Tetratricopeptide repeat
GSVIVT01023718001	IPR001509; NAD-dependent epimerase/dehydratase	SIN_1011824	IPR001509; NAD-dependent epimerase/dehydratase
GSVIVT01023720001	IPR008380; HAD-superfamily hydrolase, subfamily IG, 5'-nucleotidase	SIN_1011823	IPR008380; HAD-superfamily hydrolase, subfamily IG, 5'-nucleotidase
GSVIVT01023725001	IPR003213; Cytochrome c oxidase, subunit VIb	SIN_1011819	IPR003213; Cytochrome c oxidase, subunit VIb
GSVIVT01023731001	IPR000620; Drug/metabolite transporter	SIN_1011817	IPR000620; Drug/metabolite transporter
GSVIVT01023740001	IPR006694; Fatty acid hydroxylase#IPR021940; Uncharacterised domain Wax2, C-terminal	SIN_1011814	IPR006694; Fatty acid hydroxylase#IPR021940; Uncharacterised domain Wax2, C-terminal
GSVIVT01023743001	NULL	SIN_1011813	NULL
GSVIVT01023777001	IPR001841; Zinc finger, RING-type#IPR002110; Ankyrin repeat#IPR020683; Ankyrin repeat-containing domain	SIN_1011811	IPR001841; Zinc finger, RING-type#IPR002110; Ankyrin repeat#IPR020683; Ankyrin repeat-containing domain
GSVIVT01023854001	IPR000904; SEC7-like#IPR015403; Domain of unknown function DUF1981, SEC7 associated	SIN_1014565	IPR000904; SEC7-like#IPR015403; Domain of unknown function DUF1981, SEC7 associated
GSVIVT01023855001	IPR000924; Glutamyl/glutaminyl-tRNA synthetase, class Ib#IPR004527; Glutamate-tRNA ligase, class Ib, bacterial/mitochondrial#IPR020058; Glutamyl/glutaminyl-tRNA synthetase, class Ib, catalytic domain	SIN_1014566	IPR000924; Glutamyl/glutaminyl-tRNA synthetase, class Ib#IPR004527; Glutamate-tRNA ligase, class Ib, bacterial/mitochondrial#IPR020058; Glutamyl/glutaminyl-tRNA synthetase, class Ib, catalytic domain
GSVIVT01023856001	IPR002885; Pentatricopeptide repeat	SIN_1014567	NULL
GSVIVT01023857001	IPR002963; Expansin#IPR007112; Expansin/pollen allergen, DPBB domain#IPR007117; Expansin, cellulose-binding-like domain#IPR007118; Expansin/Lol pI#IPR009009; RlpA-like double-psi beta-barrel domain	SIN_1014568	IPR002963; Expansin#IPR007112; Expansin/pollen allergen, DPBB domain#IPR007117; Expansin, cellulose-binding-like domain
GSVIVT01023862001	IPR002791; Domain of unknown function DUF89	SIN_1014569	IPR002791; Domain of unknown function DUF89
GSVIVT01023864001	IPR007271; Nucleotide-sugar transporter	SIN_1014570	IPR007271; Nucleotide-sugar transporter
GSVIVT01023866001	IPR000719; Protein kinase domain#IPR002048; EF-hand domain#IPR002290; Serine/threonine- / dual specificity protein kinase, catalytic domain#IPR011992; EF-hand domain pair#IPR020635; Tyrosine-protein kinase, catalytic domain	SIN_1014571	IPR000719; Protein kinase domain#IPR002048; EF-hand domain#IPR002290; Serine/threonine- / dual specificity protein kinase, catalytic domain#IPR011992; EF-hand domain pair#IPR020635; Tyrosine-protein kinase, catalytic domain
GSVIVT01023883001	IPR002495; Glycosyl transferase, family 8	SIN_1014576	IPR000719; Protein kinase domain#IPR002290; Serine/threonine- / dual specificity protein kinase, catalytic domain#IPR002495; Glycosyl transferase, family 8#IPR020635; Tyrosine-protein kinase, catalytic domain#IPR024788; Malectin-like carbohydrate-binding domain
GSVIVT01023885001	IPR002885; Pentatricopeptide repeat	SIN_1014578	IPR002885; Pentatricopeptide repeat
GSVIVT01023886001	IPR000270; Phox/Bem1p#IPR003035; RWP-RK domain	SIN_1014580	IPR000270; Phox/Bem1p#IPR003035; RWP-RK domain
GSVIVT01023887001	IPR007087; Zinc finger, C2H2#IPR015880; Zinc finger, C2H2-like	SIN_1014581	IPR007087; Zinc finger, C2H2#IPR015880; Zinc finger, C2H2-like
GSVIVT01023890001	IPR000449; Ubiquitin-associated domain/translation elongation factor EF-Ts, N-terminal#IPR006636; Heat shock chaperonin-binding#IPR015496; Ubiquilin#IPR015940; Ubiquitin-associated/translation elongation factor EF1B, N-terminal, eukaryote	SIN_1014583	IPR000449; Ubiquitin-associated domain/translation elongation factor EF-Ts, N-terminal#IPR000626; Ubiquitin domain#IPR006636; Heat shock chaperonin-binding#IPR015496; Ubiquilin#IPR015940; Ubiquitin-associated/translation elongation factor EF1B, N-terminal, eukaryote#IPR019955; Ubiquitin supergroup
GSVIVT01023893001	IPR000225; Armadillo#IPR003613; U box domain	SIN_1014584	IPR000225; Armadillo#IPR003613; U box domain
GSVIVT01023925001	IPR004320; Protein of unknown function DUF241, plant	SIN_1014598	IPR004320; Protein of unknown function DUF241, plant
GSVIVT01023929001	IPR004320; Protein of unknown function DUF241, plant	SIN_1014599	IPR004320; Protein of unknown function DUF241, plant
GSVIVT01023952001	IPR013929; RNA polymerase II-associated protein 1, C-terminal#IPR013930; RNA polymerase II-associated protein 1, N-terminal	SIN_1014612	IPR013929; RNA polymerase II-associated protein 1, C-terminal#IPR013930; RNA polymerase II-associated protein 1, N-terminal
GSVIVT01023957001	IPR000092; Polyprenyl synthetase#IPR001611; Leucine-rich repeat#IPR001810; F-box domain#IPR006553; Leucine-rich repeat, cysteine-containing subtype	SIN_1014613	IPR001810; F-box domain#IPR006553; Leucine-rich repeat, cysteine-containing subtype
GSVIVT01023958001	IPR000719; Protein kinase domain#IPR001245; Serine-threonine/tyrosine-protein kinase catalytic domain#IPR002290; Serine/threonine- / dual specificity protein kinase, catalytic domain#IPR002912; ACT domain#IPR020635; Tyrosine-protein kinase, catalytic domain	SIN_1014614	IPR000719; Protein kinase domain#IPR001245; Serine-threonine/tyrosine-protein kinase catalytic domain#IPR002290; Serine/threonine- / dual specificity protein kinase, catalytic domain#IPR002912; ACT domain#IPR020635; Tyrosine-protein kinase, catalytic domain
GSVIVT01023964001	IPR000403; Phosphatidylinositol 3-/4-kinase, catalytic domain#IPR003151; PIK-related kinase, FAT#IPR003152; PIK-related kinase, FATC#IPR012993; UME#IPR014009; PIK-related kinase	SIN_1014616	IPR000403; Phosphatidylinositol 3-/4-kinase, catalytic domain#IPR003151; PIK-related kinase, FAT#IPR003152; PIK-related kinase, FATC#IPR012993; UME#IPR014009; PIK-related kinase
GSVIVT01023967001	IPR001680; WD40 repeat#IPR017986; WD40-repeat-containing domain	SIN_1014617	IPR001680; WD40 repeat#IPR017986; WD40-repeat-containing domain
GSVIVT01023968001	IPR001958; Tetracycline resistance protein, TetA/multidrug resistance protein MdtG#IPR011701; Major facilitator superfamily#IPR020846; Major facilitator superfamily domain	SIN_1014620	IPR001958; Tetracycline resistance protein, TetA/multidrug resistance protein MdtG#IPR011701; Major facilitator superfamily
GSVIVT01023970001	IPR001810; F-box domain#IPR005746; Thioredoxin	SIN_1014622	IPR005746; Thioredoxin#IPR013766; Thioredoxin domain
GSVIVT01023971001	IPR002885; Pentatricopeptide repeat	SIN_1014624	IPR002885; Pentatricopeptide repeat
GSVIVT01023972001	IPR002293; Amino acid/polyamine transporter I#IPR002554; Protein phosphatase 2A, regulatory B subunit, B56	SIN_1014626	IPR002554; Protein phosphatase 2A, regulatory B subunit, B56
GSVIVT01023975001	IPR006852; Protein of unknown function DUF616	SIN_1014627	IPR006852; Protein of unknown function DUF616
GSVIVT01023982001	IPR000194; ATPase, F1/V1/A1 complex, alpha/beta subunit, nucleotide-binding domain#IPR000793; ATPase, F1/V1/A1 complex, alpha/beta subunit, C-terminal#IPR004100; ATPase, alpha/beta subunit, N-terminal	SIN_1014628	IPR000194; ATPase, F1/V1/A1 complex, alpha/beta subunit, nucleotide-binding domain#IPR000793; ATPase, F1/V1/A1 complex, alpha/beta subunit, C-terminal#IPR004100; ATPase, alpha/beta subunit, N-terminal
GSVIVT01023990001	IPR002937; Amine oxidase	SIN_1014629	IPR002937; Amine oxidase
GSVIVT01023991001	IPR021788; Protein of unknown function DUF3353	SIN_1014630	IPR021788; Protein of unknown function DUF3353
GSVIVT01023992001	IPR006867; Domain of unknown function DUF632#IPR006868; Domain of unknown function DUF630	SIN_1014631	IPR006867; Domain of unknown function DUF632#IPR006868; Domain of unknown function DUF630
GSVIVT01023994001	IPR001932; Protein phosphatase 2C (PP2C)-like domain#IPR015655; Protein phosphatase 2C	SIN_1014632	IPR001932; Protein phosphatase 2C (PP2C)-like domain#IPR015655; Protein phosphatase 2C
GSVIVT01023996001	IPR001288; Translation initiation factor 3#IPR019814; Translation initiation factor 3, N-terminal#IPR019815; Translation initiation factor 3, C-terminal	SIN_1014634	IPR001288; Translation initiation factor 3#IPR019814; Translation initiation factor 3, N-terminal#IPR019815; Translation initiation factor 3, C-terminal
GSVIVT01023998001	IPR000504; RNA recognition motif domain#IPR003954; RNA recognition motif domain, eukaryote	SIN_1014635	IPR000504; RNA recognition motif domain#IPR003954; RNA recognition motif domain, eukaryote
GSVIVT01024004001	IPR006722; Sedlin	SIN_1014638	IPR006722; Sedlin
GSVIVT01024005001	IPR000608; Ubiquitin-conjugating enzyme, E2	SIN_1014639	IPR000608; Ubiquitin-conjugating enzyme, E2
GSVIVT01024009001	IPR013260; mRNA splicing factor SYF2	SIN_1014640	IPR013260; mRNA splicing factor SYF2
GSVIVT01024010001	IPR000425; Major intrinsic protein	SIN_1014641	IPR000425; Major intrinsic protein
GSVIVT01024013001	IPR001232; SKP1 component#IPR016072; SKP1 component, dimerisation#IPR016073; SKP1 component, POZ domain	SIN_1014643	IPR001232; SKP1 component#IPR016072; SKP1 component, dimerisation#IPR016073; SKP1 component, POZ domain
GSVIVT01024018001	IPR011541; Nickel/cobalt transporter, high-affinity	SIN_1014644	IPR011541; Nickel/cobalt transporter, high-affinity
GSVIVT01024021001	NULL	SIN_1014645	NULL
GSVIVT01024022001	IPR006121; Heavy metal-associated domain, HMA	SIN_1014646	IPR006121; Heavy metal-associated domain, HMA
GSVIVT01024023001	IPR001680; WD40 repeat#IPR017986; WD40-repeat-containing domain#IPR020472; G-protein beta WD-40 repeat#IPR022052; Histone-binding protein RBBP4	SIN_1014648	IPR001680; WD40 repeat#IPR017986; WD40-repeat-containing domain#IPR020472; G-protein beta WD-40 repeat
GSVIVT01024026001	IPR000719; Protein kinase domain#IPR002290; Serine/threonine- / dual specificity protein kinase, catalytic domain#IPR020635; Tyrosine-protein kinase, catalytic domain	SIN_1014650	IPR000719; Protein kinase domain#IPR002290; Serine/threonine- / dual specificity protein kinase, catalytic domain#IPR006016; UspA#IPR020635; Tyrosine-protein kinase, catalytic domain
GSVIVT01024029001	IPR001806; Small GTPase superfamily#IPR003578; Small GTPase superfamily, Rho type#IPR003579; Small GTPase superfamily, Rab type#IPR020849; Small GTPase superfamily, Ras type	SIN_1014651	IPR001806; Small GTPase superfamily#IPR003578; Small GTPase superfamily, Rho type#IPR003579; Small GTPase superfamily, Rab type#IPR020849; Small GTPase superfamily, Ras type
GSVIVT01024030001	IPR015408; Zinc finger, Mcm10/DnaG-type	SIN_1014652	IPR015408; Zinc finger, Mcm10/DnaG-type
GSVIVT01024035001	IPR002016; Haem peroxidase, plant/fungal/bacterial#IPR002207; Plant ascorbate peroxidase	SIN_1014654	IPR002016; Haem peroxidase, plant/fungal/bacterial#IPR002207; Plant ascorbate peroxidase
GSVIVT01024039001	IPR009686; Senescence/spartin-associated	SIN_1014655	IPR009686; Senescence/spartin-associated
GSVIVT01024042001	IPR000209; Peptidase S8/S53 domain#IPR003137; Protease-associated domain, PA#IPR010259; Proteinase inhibitor I9#IPR015500; Peptidase S8, subtilisin-related	SIN_1014656	IPR000209; Peptidase S8/S53 domain#IPR003137; Protease-associated domain, PA#IPR010259; Proteinase inhibitor I9#IPR015500; Peptidase S8, subtilisin-related
GSVIVT01024043001	IPR002108; Actin-binding, cofilin/tropomyosin type#IPR017904; ADF/Cofilin/Destrin	SIN_1014657	IPR002108; Actin-binding, cofilin/tropomyosin type#IPR017904; ADF/Cofilin/Destrin
GSVIVT01024045001	IPR007603; Choline transporter-like	SIN_1014658	IPR007603; Choline transporter-like
GSVIVT01024047001	IPR002130; Cyclophilin-like peptidyl-prolyl cis-trans isomerase domain	SIN_1014659	IPR002130; Cyclophilin-like peptidyl-prolyl cis-trans isomerase domain
GSVIVT01024049001	IPR001000; Glycoside hydrolase, family 10	SIN_1014662	IPR001000; Glycoside hydrolase, family 10
GSVIVT01024050001	IPR001938; Thaumatin	SIN_1014663	IPR001938; Thaumatin
GSVIVT01024052001	IPR001938; Thaumatin	SIN_1014664	IPR001938; Thaumatin
GSVIVT01024061001	IPR002885; Pentatricopeptide repeat	SIN_1014665	IPR002885; Pentatricopeptide repeat
GSVIVT01024068001	IPR000120; Amidase	SIN_1014675	IPR000120; Amidase
GSVIVT01024072001	IPR010433; Plant specific eukaryotic initiation factor 4B	SIN_1014676	IPR010433; Plant specific eukaryotic initiation factor 4B
GSVIVT01024073001	IPR008521; Magnesium transporter NIPA	SIN_1014677	IPR008521; Magnesium transporter NIPA
GSVIVT01024075001	NULL	SIN_1014679	NULL
GSVIVT01024119001	IPR002629; Methionine synthase, vitamin-B12 independent#IPR002885; Pentatricopeptide repeat#IPR003480; Transferase	SIN_1014710	IPR002885; Pentatricopeptide repeat
GSVIVT01024165001	IPR000245; V-ATPase proteolipid subunit#IPR002379; V-ATPase proteolipid subunit C-like domain	SIN_1014724	IPR000245; V-ATPase proteolipid subunit#IPR002379; V-ATPase proteolipid subunit C-like domain
GSVIVT01024167001	IPR000183; Ornithine/DAP/Arg decarboxylase#IPR002985; Arginine decarboxylase#IPR022643; Orn/DAP/Arg decarboxylase 2, C-terminal#IPR022644; Orn/DAP/Arg decarboxylase 2, N-terminal	SIN_1014725	IPR000183; Ornithine/DAP/Arg decarboxylase#IPR002985; Arginine decarboxylase#IPR022643; Orn/DAP/Arg decarboxylase 2, C-terminal#IPR022644; Orn/DAP/Arg decarboxylase 2, N-terminal
GSVIVT01024168001	IPR004854; Ubiquitin fusion degradation protein UFD1	SIN_1014726	IPR004854; Ubiquitin fusion degradation protein UFD1
GSVIVT01024171001	IPR008011; Complex 1 LYR protein	SIN_1014728	IPR008011; Complex 1 LYR protein
GSVIVT01024172001	IPR001752; Kinesin, motor domain#IPR021881; Protein of unknown function DUF3490#IPR027640; Kinesin-like protein	SIN_1014729	IPR001752; Kinesin, motor domain#IPR021881; Protein of unknown function DUF3490#IPR027640; Kinesin-like protein
GSVIVT01024173001	IPR000315; Zinc finger, B-box	SIN_1014730	IPR000315; Zinc finger, B-box
GSVIVT01024179001	IPR001701; Glycoside hydrolase, family 9	SIN_1014732	IPR001701; Glycoside hydrolase, family 9
GSVIVT01024180001	IPR001878; Zinc finger, CCHC-type	SIN_1014734	IPR001878; Zinc finger, CCHC-type
GSVIVT01024181001	IPR001965; Zinc finger, PHD-type#IPR003121; SWIB/MDM2 domain#IPR003169; GYF#IPR004343; Plus-3#IPR018144; Plus-3 domain, subgroup#IPR019787; Zinc finger, PHD-finger#IPR019835; SWIB domain	SIN_1014735	IPR000571; Zinc finger, CCCH-type#IPR001965; Zinc finger, PHD-type#IPR003121; SWIB/MDM2 domain#IPR003169; GYF#IPR004343; Plus-3#IPR018144; Plus-3 domain, subgroup#IPR019787; Zinc finger, PHD-finger#IPR019835; SWIB domain
GSVIVT01024194001	IPR000679; Zinc finger, GATA-type	SIN_1014737	IPR000679; Zinc finger, GATA-type
GSVIVT01024196001	IPR001452; Src homology-3 domain	SIN_1014738	IPR000108; Neutrophil cytosol factor 2 p67phox#IPR001452; Src homology-3 domain
GSVIVT01024199001	IPR002528; Multi antimicrobial extrusion protein	SIN_1014739	IPR002528; Multi antimicrobial extrusion protein
GSVIVT01024202001	IPR018484; Carbohydrate kinase, FGGY, N-terminal#IPR018485; Carbohydrate kinase, FGGY, C-terminal	SIN_1014740	IPR018484; Carbohydrate kinase, FGGY, N-terminal#IPR018485; Carbohydrate kinase, FGGY, C-terminal
GSVIVT01024203001	IPR001752; Kinesin, motor domain#IPR001841; Zinc finger, RING-type#IPR027640; Kinesin-like protein	SIN_1014741	IPR001752; Kinesin, motor domain#IPR001841; Zinc finger, RING-type#IPR027640; Kinesin-like protein
GSVIVT01024205001	NULL	SIN_1014744	NULL
GSVIVT01024208001	IPR002490; ATPase, V0 complex, subunit 116kDa	SIN_1014747	IPR002490; ATPase, V0 complex, subunit 116kDa
GSVIVT01024214001	IPR004843; Phosphoesterase domain#IPR025733; Iron/zinc purple acid phosphatase-like C-terminal domain	SIN_1014748	IPR004843; Phosphoesterase domain#IPR025733; Iron/zinc purple acid phosphatase-like C-terminal domain
GSVIVT01024219001	IPR001680; WD40 repeat#IPR017986; WD40-repeat-containing domain	SIN_1014749	IPR001680; WD40 repeat#IPR017986; WD40-repeat-containing domain
GSVIVT01024225001	IPR000330; SNF2-related#IPR001650; Helicase, C-terminal#IPR014001; Helicase, superfamily 1/2, ATP-binding domain	SIN_1014750	IPR000330; SNF2-related#IPR001650; Helicase, C-terminal#IPR014001; Helicase, superfamily 1/2, ATP-binding domain
GSVIVT01024516001	IPR000644; CBS domain	SIN_1023372	IPR000644; CBS domain
GSVIVT01024517001	IPR006634; TRAM/LAG1/CLN8 homology domain	SIN_1023367	IPR006634; TRAM/LAG1/CLN8 homology domain
GSVIVT01024518001	IPR006769; Coiled-coil domain containing protein 109, C-terminal	SIN_1023364	IPR006769; Coiled-coil domain containing protein 109, C-terminal
GSVIVT01024519001	IPR001650; Helicase, C-terminal#IPR002121; HRDC domain#IPR011545; DNA/RNA helicase, DEAD/DEAH box type, N-terminal#IPR014001; Helicase, superfamily 1/2, ATP-binding domain#IPR018982; RQC domain	SIN_1023363	IPR001650; Helicase, C-terminal#IPR002121; HRDC domain#IPR011545; DNA/RNA helicase, DEAD/DEAH box type, N-terminal#IPR014001; Helicase, superfamily 1/2, ATP-binding domain#IPR018982; RQC domain
GSVIVT01024526001	IPR020874; NAD(P)H-quinone oxidoreductase, subunit N	SIN_1023346	IPR020874; NAD(P)H-quinone oxidoreductase, subunit N
GSVIVT01024527001	IPR001140; ABC transporter, transmembrane domain#IPR003439; ABC transporter-like#IPR003593; AAA+ ATPase domain#IPR017940; ABC transporter, integral membrane type 1	SIN_1023345	IPR001140; ABC transporter, transmembrane domain#IPR003439; ABC transporter-like#IPR003593; AAA+ ATPase domain#IPR017940; ABC transporter, integral membrane type 1
GSVIVT01024531001	NULL	SIN_1023344	NULL
GSVIVT01024537001	IPR016180; Ribosomal protein L10e/L16	SIN_1023338	IPR016180; Ribosomal protein L10e/L16
GSVIVT01024538001	IPR000719; Protein kinase domain#IPR001245; Serine-threonine/tyrosine-protein kinase catalytic domain#IPR001611; Leucine-rich repeat#IPR002290; Serine/threonine- / dual specificity protein kinase, catalytic domain#IPR020635; Tyrosine-protein kinase, catalytic domain	SIN_1023337	IPR000719; Protein kinase domain#IPR001245; Serine-threonine/tyrosine-protein kinase catalytic domain#IPR001611; Leucine-rich repeat#IPR002290; Serine/threonine- / dual specificity protein kinase, catalytic domain#IPR013210; Leucine-rich repeat-containing N-terminal, type 2#IPR020635; Tyrosine-protein kinase, catalytic domain
GSVIVT01024544001	IPR003593; AAA+ ATPase domain#IPR003959; ATPase, AAA-type, core	SIN_1023334	IPR003593; AAA+ ATPase domain#IPR003959; ATPase, AAA-type, core
GSVIVT01024545001	IPR000719; Protein kinase domain#IPR001611; Leucine-rich repeat#IPR002290; Serine/threonine- / dual specificity protein kinase, catalytic domain#IPR013210; Leucine-rich repeat-containing N-terminal, type 2#IPR020635; Tyrosine-protein kinase, catalytic domain#IPR025875; Leucine rich repeat 4	SIN_1023333	IPR000719; Protein kinase domain#IPR001611; Leucine-rich repeat#IPR002290; Serine/threonine- / dual specificity protein kinase, catalytic domain#IPR013210; Leucine-rich repeat-containing N-terminal, type 2#IPR020635; Tyrosine-protein kinase, catalytic domain#IPR025875; Leucine rich repeat 4
GSVIVT01024546001	IPR000608; Ubiquitin-conjugating enzyme, E2	SIN_1023332	IPR000608; Ubiquitin-conjugating enzyme, E2
GSVIVT01024550001	IPR002735; Translation initiation factor IF2/IF5	SIN_1023330	IPR002735; Translation initiation factor IF2/IF5
GSVIVT01024551001	IPR011684; KIP1-like	SIN_1023329	IPR011684; KIP1-like
GSVIVT01024554001	IPR001128; Cytochrome P450#IPR002401; Cytochrome P450, E-class, group I	SIN_1023328	IPR001128; Cytochrome P450#IPR002401; Cytochrome P450, E-class, group I
GSVIVT01024559001	IPR003340; B3 DNA binding domain#IPR011124; Zinc finger, CW-type	SIN_1023326	IPR003340; B3 DNA binding domain#IPR011124; Zinc finger, CW-type
GSVIVT01024560001	NULL	SIN_1023325	NULL
GSVIVT01024571001	IPR007863; Peptidase M16, C-terminal domain#IPR011765; Peptidase M16, N-terminal	SIN_1023316	IPR007863; Peptidase M16, C-terminal domain
GSVIVT01024583001	IPR000719; Protein kinase domain#IPR002290; Serine/threonine- / dual specificity protein kinase, catalytic domain#IPR004041; NAF domain#IPR018451; NAF/FISL domain#IPR020635; Tyrosine-protein kinase, catalytic domain#IPR020636; Calcium/calmodulin-dependent/calcium-dependent protein kinase	SIN_1023314	IPR000719; Protein kinase domain#IPR002290; Serine/threonine- / dual specificity protein kinase, catalytic domain#IPR004041; NAF domain#IPR018451; NAF/FISL domain#IPR020635; Tyrosine-protein kinase, catalytic domain#IPR020636; Calcium/calmodulin-dependent/calcium-dependent protein kinase
GSVIVT01024584001	IPR006073; GTP binding domain	SIN_1023313	IPR006073; GTP binding domain
GSVIVT01024585001	NULL	SIN_1023309	NULL
GSVIVT01024586001	IPR000305; GIY-YIG nuclease superfamily	SIN_1023308	IPR000305; GIY-YIG nuclease superfamily
GSVIVT01024596001	IPR000823; Plant peroxidase#IPR002016; Haem peroxidase, plant/fungal/bacterial	SIN_1023305	IPR000823; Plant peroxidase#IPR002016; Haem peroxidase, plant/fungal/bacterial
GSVIVT01024601001	NULL	SIN_1023301	NULL
GSVIVT01024607001	IPR010658; Nodulin-like	SIN_1023299	IPR010658; Nodulin-like
GSVIVT01024609001	IPR005814; Aminotransferase class-III	SIN_1023298	IPR005814; Aminotransferase class-III
GSVIVT01024619001	IPR019368; Ribosomal protein S23/S29, mitochondrial	SIN_1023294	IPR019368; Ribosomal protein S23/S29, mitochondrial
GSVIVT01024625001	IPR006153; Cation/H+ exchanger#IPR006342; Methyltransferase FkbM#IPR013216; Methyltransferase type 11	SIN_1023276	NULL
GSVIVT01024627001	IPR006153; Cation/H+ exchanger	SIN_1023275	IPR006153; Cation/H+ exchanger
GSVIVT01024628001	IPR025322; Protein of unknown function DUF4228, plant	SIN_1023273	IPR025322; Protein of unknown function DUF4228, plant
GSVIVT01024630001	IPR001087; Lipase, GDSL	SIN_1023271	IPR001087; Lipase, GDSL
GSVIVT01024631001	IPR004140; Exocyst complex protein Exo70	SIN_1023270	IPR004140; Exocyst complex protein Exo70
GSVIVT01024637001	IPR004843; Phosphoesterase domain	SIN_1023265	IPR004843; Phosphoesterase domain
GSVIVT01024641001	IPR001932; Protein phosphatase 2C (PP2C)-like domain	SIN_1023264	IPR001932; Protein phosphatase 2C (PP2C)-like domain
GSVIVT01024642001	IPR002067; Mitochondrial carrier protein#IPR018108; Mitochondrial substrate/solute carrier	SIN_1023262	IPR002067; Mitochondrial carrier protein#IPR018108; Mitochondrial substrate/solute carrier
GSVIVT01024666001	NULL	SIN_1023261	NULL
GSVIVT01024797001	NULL	SIN_1024226	NULL
GSVIVT01024841001	IPR007274; Ctr copper transporter	SIN_1024221	IPR007274; Ctr copper transporter
GSVIVT01024899001	IPR002198; Short-chain dehydrogenase/reductase SDR#IPR002347; Glucose/ribitol dehydrogenase	SIN_1024217	IPR002198; Short-chain dehydrogenase/reductase SDR#IPR002347; Glucose/ribitol dehydrogenase
GSVIVT01024927001	IPR000642; Peptidase M41#IPR003593; AAA+ ATPase domain#IPR003959; ATPase, AAA-type, core#IPR011546; Peptidase M41, FtsH extracellular	SIN_1024203	IPR000642; Peptidase M41#IPR003593; AAA+ ATPase domain#IPR003959; ATPase, AAA-type, core#IPR011546; Peptidase M41, FtsH extracellular
GSVIVT01024977001	IPR001026; Epsin domain, N-terminal#IPR013809; Epsin-like, N-terminal	SIN_1024197	IPR001026; Epsin domain, N-terminal#IPR013809; Epsin-like, N-terminal
GSVIVT01025029001	NULL	SIN_1024195	NULL
GSVIVT01025032001	IPR026103; Harbinger transposase-derived nuclease#IPR027806; Harbinger transposase-derived nuclease domain	SIN_1024194	IPR026103; Harbinger transposase-derived nuclease#IPR027806; Harbinger transposase-derived nuclease domain
GSVIVT01025033001	IPR010369; Protein of unknown function DUF966	SIN_1024192	IPR010369; Protein of unknown function DUF966
GSVIVT01025034001	IPR001005; SANT/Myb domain#IPR017930; Myb domain	SIN_1024191	IPR001005; SANT/Myb domain#IPR017930; Myb domain
GSVIVT01025039001	IPR012862; Protein of unknown function DUF1635	SIN_1024189	IPR012862; Protein of unknown function DUF1635
GSVIVT01025043001	IPR013657; UAA transporter	SIN_1024186	IPR013657; UAA transporter
GSVIVT01025060001	IPR024788; Malectin-like carbohydrate-binding domain	SIN_1024180	IPR024788; Malectin-like carbohydrate-binding domain#IPR025875; Leucine rich repeat 4
GSVIVT01025065001	IPR010402; CCT domain	SIN_1024178	IPR010402; CCT domain
GSVIVT01025071001	IPR001752; Kinesin, motor domain#IPR027640; Kinesin-like protein	SIN_1024176	IPR001752; Kinesin, motor domain#IPR027640; Kinesin-like protein
GSVIVT01025074001	IPR000778; Cytochrome b245, heavy chain#IPR002048; EF-hand domain#IPR013112; FAD-binding 8#IPR013121; Ferric reductase, NAD binding#IPR013130; Ferric reductase transmembrane component-like domain#IPR013623; NADPH oxidase Respiratory burst#IPR017927; Ferredoxin reductase-type FAD-binding domain	SIN_1024175	IPR000778; Cytochrome b245, heavy chain#IPR002048; EF-hand domain#IPR013112; FAD-binding 8#IPR013121; Ferric reductase, NAD binding#IPR013130; Ferric reductase transmembrane component-like domain#IPR013623; NADPH oxidase Respiratory burst#IPR017927; Ferredoxin reductase-type FAD-binding domain
GSVIVT01025075001	IPR001356; Homeobox domain	SIN_1024174	IPR001356; Homeobox domain
GSVIVT01025082001	IPR000014; PAS domain#IPR000700; PAS-associated, C-terminal#IPR000719; Protein kinase domain#IPR001610; PAC motif#IPR002290; Serine/threonine- / dual specificity protein kinase, catalytic domain#IPR020635; Tyrosine-protein kinase, catalytic domain	SIN_1024173	IPR000014; PAS domain#IPR000700; PAS-associated, C-terminal#IPR000719; Protein kinase domain#IPR001610; PAC motif#IPR002290; Serine/threonine- / dual specificity protein kinase, catalytic domain#IPR020635; Tyrosine-protein kinase, catalytic domain
GSVIVT01025099001	IPR003593; AAA+ ATPase domain#IPR013632; DNA recombination and repair protein Rad51, C-terminal#IPR020588; DNA recombination/repair protein RecA/RadB, ATP-binding domain	SIN_1024171	IPR003593; AAA+ ATPase domain#IPR013632; DNA recombination and repair protein Rad51, C-terminal#IPR020588; DNA recombination/repair protein RecA/RadB, ATP-binding domain
GSVIVT01025100001	IPR001471; AP2/ERF domain	SIN_1024170	IPR001471; AP2/ERF domain
GSVIVT01025102001	IPR000504; RNA recognition motif domain#IPR001841; Zinc finger, RING-type#IPR003954; RNA recognition motif domain, eukaryote	SIN_1024169	IPR000504; RNA recognition motif domain#IPR001841; Zinc finger, RING-type#IPR003954; RNA recognition motif domain, eukaryote
GSVIVT01025107001	IPR000109; Proton-dependent oligopeptide transporter family	SIN_1024167	IPR000109; Proton-dependent oligopeptide transporter family
GSVIVT01025113001	NULL	SIN_1024165	NULL
GSVIVT01025116001	IPR002490; ATPase, V0 complex, subunit 116kDa	SIN_1024163	IPR002490; ATPase, V0 complex, subunit 116kDa
GSVIVT01025119001	IPR003851; Zinc finger, Dof-type	SIN_1024161	IPR003851; Zinc finger, Dof-type
GSVIVT01025121001	NULL	SIN_1024160	NULL
GSVIVT01025122001	IPR018499; Tetraspanin/Peripherin	SIN_1024159	IPR000301; Tetraspanin#IPR018499; Tetraspanin/Peripherin
GSVIVT01025124001	IPR001666; Phosphatidylinositol transfer protein	SIN_1024158	IPR001666; Phosphatidylinositol transfer protein
[truncated: 1,520 more rows]

## Sheet: non_annotation
Genes in V. vinifera	InterPro entries lists	Genes in S. indicum	InterPro entries lists
GSVIVT01000145001	NULL	SIN_1025703	NULL
GSVIVT01000208001	NULL	SIN_1025731	NULL
GSVIVT01000596001	NULL	SIN_1018035	NULL
GSVIVT01000659001	NULL	SIN_1017633	NULL
GSVIVT01001149001	NULL	SIN_1012416	NULL
GSVIVT01001160001	NULL	SIN_1012413	NULL
GSVIVT01001172001	NULL	SIN_1012402	NULL
GSVIVT01001191001	NULL	SIN_1012393	NULL
GSVIVT01001200001	NULL	SIN_1012383	NULL
GSVIVT01001833001	NULL	SIN_1004006	NULL
GSVIVT01003167001	NULL	SIN_1014902	NULL
GSVIVT01003968001	NULL	SIN_1004018	NULL
GSVIVT01003970001	NULL	SIN_1004019	NULL
GSVIVT01003979001	NULL	SIN_1004025	NULL
GSVIVT01004906001	NULL	SIN_1021432	NULL
GSVIVT01007632001	NULL	SIN_1020291	NULL
GSVIVT01007704001	NULL	SIN_1020345	NULL
GSVIVT01007708001	NULL	SIN_1020348	NULL
GSVIVT01007726001	NULL	SIN_1020378	NULL
GSVIVT01007788001	NULL	SIN_1020463	NULL
GSVIVT01007791001	NULL	SIN_1020466	NULL
GSVIVT01007813001	NULL	SIN_1020481	NULL
GSVIVT01007845001	NULL	SIN_1020511	NULL
GSVIVT01007847001	NULL	SIN_1020512	NULL
GSVIVT01007885001	NULL	SIN_1017439	NULL
GSVIVT01008021001	NULL	SIN_1016409	NULL
GSVIVT01008044001	NULL	SIN_1016383	NULL
GSVIVT01008049001	NULL	SIN_1016379	NULL
GSVIVT01008050001	NULL	SIN_1016378	NULL
GSVIVT01008091001	NULL	SIN_1002225	NULL
GSVIVT01008566001	NULL	SIN_1022142	NULL
GSVIVT01008587001	NULL	SIN_1022123	NULL
GSVIVT01008631001	NULL	SIN_1022055	NULL
GSVIVT01008681001	NULL	SIN_1013385	NULL
GSVIVT01008710001	NULL	SIN_1007405	NULL
GSVIVT01008783001	NULL	SIN_1013283	NULL
GSVIVT01008800001	NULL	SIN_1013270	NULL
GSVIVT01008837001	NULL	SIN_1013245	NULL
GSVIVT01008867001	NULL	SIN_1013232	NULL
GSVIVT01008871001	NULL	SIN_1013231	NULL
GSVIVT01008876001	NULL	SIN_1013227	NULL
GSVIVT01008877001	NULL	SIN_1013225	NULL
GSVIVT01008902001	NULL	SIN_1013205	NULL
GSVIVT01008941001	NULL	SIN_1017116	NULL
GSVIVT01008955001	NULL	SIN_1017133	NULL
GSVIVT01008964001	NULL	SIN_1017080	NULL
GSVIVT01008983001	NULL	SIN_1017067	NULL
GSVIVT01009301001	NULL	SIN_1023947	NULL
GSVIVT01009311001	NULL	SIN_1023952	NULL
GSVIVT01009317001	NULL	SIN_1023955	NULL
GSVIVT01009362001	NULL	SIN_1023979	NULL
GSVIVT01009363001	NULL	SIN_1023980	NULL
GSVIVT01009490001	NULL	SIN_1011722	NULL
GSVIVT01009525001	NULL	SIN_1011698	NULL
GSVIVT01009555001	NULL	SIN_1011691	NULL
GSVIVT01009618001	NULL	SIN_1011653	NULL
GSVIVT01009643001	NULL	SIN_1011637	NULL
GSVIVT01009687001	NULL	SIN_1011615	NULL
GSVIVT01009688001	NULL	SIN_1011613	NULL
GSVIVT01009690001	NULL	SIN_1011612	NULL
GSVIVT01009712001	NULL	SIN_1011597	NULL
GSVIVT01009733001	NULL	SIN_1011582	NULL
GSVIVT01009825001	NULL	SIN_1011535	NULL
GSVIVT01009867001	NULL	SIN_1002368	NULL
GSVIVT01009888001	NULL	SIN_1002359	NULL
GSVIVT01009901001	NULL	SIN_1002351	NULL
GSVIVT01009906001	NULL	SIN_1002346	NULL
GSVIVT01009909001	NULL	SIN_1002343	NULL
GSVIVT01009969001	NULL	SIN_1005780	NULL
GSVIVT01010044001	NULL	SIN_1013321	NULL
GSVIVT01010345001	NULL	SIN_1018018	NULL
GSVIVT01010544001	NULL	SIN_1009119	NULL
GSVIVT01010865001	NULL	SIN_1007720	NULL
GSVIVT01010867001	NULL	SIN_1007719	NULL
GSVIVT01010902001	NULL	SIN_1007707	NULL
GSVIVT01010984001	NULL	SIN_1012505	NULL
GSVIVT01011025001	NULL	SIN_1012478	NULL
GSVIVT01011094001	NULL	SIN_1012448	NULL
GSVIVT01011098001	NULL	SIN_1012446	NULL
GSVIVT01011119001	NULL	SIN_1012434	NULL
GSVIVT01011126001	NULL	SIN_1012429	NULL
GSVIVT01011170001	NULL	SIN_1003890	NULL
GSVIVT01011569001	NULL	SIN_1021249	NULL
GSVIVT01011651001	NULL	SIN_1021290	NULL
GSVIVT01011711001	NULL	SIN_1021334	NULL
GSVIVT01011737001	NULL	SIN_1021341	NULL
GSVIVT01011838001	NULL	SIN_1018380	NULL
GSVIVT01011892001	NULL	SIN_1018346	NULL
GSVIVT01011898001	NULL	SIN_1018339	NULL
GSVIVT01011906001	NULL	SIN_1018332	NULL
GSVIVT01011941001	NULL	SIN_1018315	NULL
GSVIVT01011982001	NULL	SIN_1018295	NULL
GSVIVT01012027001	NULL	SIN_1018282	NULL
GSVIVT01012736001	NULL	SIN_1007006	NULL
GSVIVT01012865001	NULL	SIN_1016006	NULL
GSVIVT01012874001	NULL	SIN_1016024	NULL
GSVIVT01012889001	NULL	SIN_1016027	NULL
GSVIVT01013394001	NULL	SIN_1007453	NULL
GSVIVT01013404001	NULL	SIN_1007446	NULL
GSVIVT01013411001	NULL	SIN_1007441	NULL
GSVIVT01013436001	NULL	SIN_1007424	NULL
GSVIVT01013451001	NULL	SIN_1007414	NULL
GSVIVT01013786001	NULL	SIN_1018092	NULL
GSVIVT01014087001	NULL	SIN_1022512	NULL
GSVIVT01014166001	NULL	SIN_1022526	NULL
GSVIVT01014169001	NULL	SIN_1022529	NULL
GSVIVT01014184001	NULL	SIN_1022536	NULL
GSVIVT01014198001	NULL	SIN_1022542	NULL
GSVIVT01014227001	NULL	SIN_1022553	NULL
GSVIVT01014239001	NULL	SIN_1022562	NULL
GSVIVT01014264001	NULL	SIN_1022579	NULL
GSVIVT01014294001	NULL	SIN_1022585	NULL
GSVIVT01014330001	NULL	SIN_1022603	NULL
GSVIVT01014340001	NULL	SIN_1022611	NULL
GSVIVT01014422001	NULL	SIN_1014544	NULL
GSVIVT01014423001	NULL	SIN_1014543	NULL
GSVIVT01014440001	NULL	SIN_1014535	NULL
GSVIVT01014549001	NULL	SIN_1014505	NULL
GSVIVT01014576001	NULL	SIN_1014490	NULL
GSVIVT01014683001	NULL	SIN_1014341	NULL
GSVIVT01014696001	NULL	SIN_1014333	NULL
GSVIVT01014741001	NULL	SIN_1014314	NULL
GSVIVT01014846001	NULL	SIN_1014272	NULL
GSVIVT01014849001	NULL	SIN_1014270	NULL
GSVIVT01014850001	NULL	SIN_1014269	NULL
GSVIVT01016366001	NULL	SIN_1008706	NULL
GSVIVT01016431001	NULL	SIN_1008668	NULL
GSVIVT01016660001	NULL	SIN_1009459	NULL
GSVIVT01016705001	NULL	SIN_1009474	NULL
GSVIVT01016727001	NULL	SIN_1009484	NULL
GSVIVT01016774001	NULL	SIN_1009493	NULL
GSVIVT01016780001	NULL	SIN_1009496	NULL
GSVIVT01016873001	NULL	SIN_1009518	NULL
GSVIVT01016905001	NULL	SIN_1009536	NULL
GSVIVT01016952001	NULL	SIN_1009539	NULL
GSVIVT01017045001	NULL	SIN_1009560	NULL
GSVIVT01017048001	NULL	SIN_1009561	NULL
GSVIVT01017115001	NULL	SIN_1009585	NULL
GSVIVT01017559001	NULL	SIN_1010770	NULL
GSVIVT01017843001	NULL	SIN_1016274	NULL
GSVIVT01017906001	NULL	SIN_1016311	NULL
GSVIVT01017928001	NULL	SIN_1016338	NULL
GSVIVT01017993001	NULL	SIN_1016359	NULL
GSVIVT01017995001	NULL	SIN_1016361	NULL
GSVIVT01018037001	NULL	SIN_1021865	NULL
GSVIVT01018069001	NULL	SIN_1021852	NULL
GSVIVT01018164001	NULL	SIN_1008544	NULL
GSVIVT01018179001	NULL	SIN_1008533	NULL
GSVIVT01018215001	NULL	SIN_1008521	NULL
GSVIVT01018732001	NULL	SIN_1025303	NULL
GSVIVT01018747001	NULL	SIN_1025307	NULL
GSVIVT01018782001	NULL	SIN_1025322	NULL
GSVIVT01018794001	NULL	SIN_1025336	NULL
GSVIVT01018804001	NULL	SIN_1025342	NULL
GSVIVT01018974001	NULL	SIN_1025510	NULL
GSVIVT01018978001	NULL	SIN_1025515	NULL
GSVIVT01019061001	NULL	SIN_1009310	NULL
GSVIVT01019149001	NULL	SIN_1009296	NULL
GSVIVT01019402001	NULL	SIN_1017920	NULL
GSVIVT01019404001	NULL	SIN_1017921	NULL
GSVIVT01019426001	NULL	SIN_1017935	NULL
GSVIVT01019432001	NULL	SIN_1017942	NULL
GSVIVT01019448001	NULL	SIN_1017948	NULL
GSVIVT01019488001	NULL	SIN_1017960	NULL
GSVIVT01019535001	NULL	SIN_1013862	NULL
GSVIVT01019540001	NULL	SIN_1013860	NULL
GSVIVT01019732001	NULL	SIN_1017900	NULL
GSVIVT01019863001	NULL	SIN_1017798	NULL
GSVIVT01019890001	NULL	SIN_1026309	NULL
GSVIVT01019896001	NULL	SIN_1026304	NULL
GSVIVT01019925001	NULL	SIN_1021399	NULL
GSVIVT01019942001	NULL	SIN_1021427	NULL
GSVIVT01020082001	NULL	SIN_1018157	NULL
GSVIVT01020127001	NULL	SIN_1018150	NULL
GSVIVT01020284001	NULL	SIN_1014238	NULL
GSVIVT01020462001	NULL	SIN_1014255	NULL
GSVIVT01021084001	NULL	SIN_1005290	NULL
GSVIVT01021106001	NULL	SIN_1005304	NULL
GSVIVT01021137001	NULL	SIN_1005322	NULL
GSVIVT01021140001	NULL	SIN_1005323	NULL
GSVIVT01021150001	NULL	SIN_1005336	NULL
GSVIVT01021187001	NULL	SIN_1005358	NULL
GSVIVT01021189001	NULL	SIN_1005359	NULL
GSVIVT01021427001	NULL	SIN_1001804	NULL
GSVIVT01021428001	NULL	SIN_1001807	NULL
GSVIVT01021526001	NULL	SIN_1006678	NULL
GSVIVT01021533001	NULL	SIN_1006682	NULL
GSVIVT01021548001	NULL	SIN_1006690	NULL
GSVIVT01021555001	NULL	SIN_1006693	NULL
GSVIVT01021709001	NULL	SIN_1006727	NULL
GSVIVT01022087001	NULL	SIN_1004864	NULL
GSVIVT01022139001	NULL	SIN_1004841	NULL
GSVIVT01022140001	NULL	SIN_1004840	NULL
GSVIVT01022142001	NULL	SIN_1004838	NULL
GSVIVT01022144001	NULL	SIN_1004836	NULL
GSVIVT01022155001	NULL	SIN_1003665	NULL
GSVIVT01022844001	NULL	SIN_1026041	NULL
GSVIVT01022967001	NULL	SIN_1026048	NULL
GSVIVT01022969001	NULL	SIN_1026049	NULL
GSVIVT01023132001	NULL	SIN_1025978	NULL
GSVIVT01023219001	NULL	SIN_1025998	NULL
GSVIVT01023625001	NULL	SIN_1011875	NULL
GSVIVT01023743001	NULL	SIN_1011813	NULL
GSVIVT01024021001	NULL	SIN_1014645	NULL
GSVIVT01024075001	NULL	SIN_1014679	NULL
GSVIVT01024205001	NULL	SIN_1014744	NULL
GSVIVT01024531001	NULL	SIN_1023344	NULL
GSVIVT01024560001	NULL	SIN_1023325	NULL
GSVIVT01024585001	NULL	SIN_1023309	NULL
GSVIVT01024601001	NULL	SIN_1023301	NULL
GSVIVT01024666001	NULL	SIN_1023261	NULL
GSVIVT01024797001	NULL	SIN_1024226	NULL
GSVIVT01025029001	NULL	SIN_1024195	NULL
GSVIVT01025113001	NULL	SIN_1024165	NULL
GSVIVT01025121001	NULL	SIN_1024160	NULL
GSVIVT01025148001	NULL	SIN_1024148	NULL
GSVIVT01025215001	NULL	SIN_1024114	NULL
GSVIVT01025255001	NULL	SIN_1003277	NULL
GSVIVT01025315001	NULL	SIN_1009807	NULL
GSVIVT01025319001	NULL	SIN_1009804	NULL
GSVIVT01025354001	NULL	SIN_1009791	NULL
GSVIVT01025405001	NULL	SIN_1010706	NULL
GSVIVT01025422001	NULL	SIN_1010714	NULL
GSVIVT01025434001	NULL	SIN_1010721	NULL
GSVIVT01025447001	NULL	SIN_1010724	NULL
GSVIVT01025511001	NULL	SIN_1010739	NULL
GSVIVT01025530001	NULL	SIN_1005538	NULL
GSVIVT01025644001	NULL	SIN_1005490	NULL
GSVIVT01025645001	NULL	SIN_1005489	NULL
GSVIVT01025706001	NULL	SIN_1005474	NULL
GSVIVT01025779001	NULL	SIN_1020081	NULL
GSVIVT01025813001	NULL	SIN_1020094	NULL
GSVIVT01026494001	NULL	SIN_1025394	NULL
GSVIVT01026589001	NULL	SIN_1025351	NULL
GSVIVT01026819001	NULL	SIN_1009932	NULL
GSVIVT01026894001	NULL	SIN_1009942	NULL
GSVIVT01026955001	NULL	SIN_1005668	NULL
GSVIVT01026960001	NULL	SIN_1005672	NULL
GSVIVT01027018001	NULL	SIN_1005681	NULL
GSVIVT01027167001	NULL	SIN_1005734	NULL
GSVIVT01027169001	NULL	SIN_1005735	NULL
GSVIVT01027170001	NULL	SIN_1005736	NULL
GSVIVT01027399001	NULL	SIN_1005747	NULL
GSVIVT01027840001	NULL	SIN_1021780	NULL
GSVIVT01027854001	NULL	SIN_1021777	NULL
GSVIVT01027861001	NULL	SIN_1021774	NULL
GSVIVT01027899001	NULL	SIN_1021770	NULL
GSVIVT01027916001	NULL	SIN_1015301	NULL
GSVIVT01028030001	NULL	SIN_1012552	NULL
GSVIVT01028075001	NULL	SIN_1012590	NULL
GSVIVT01028088001	NULL	SIN_1012600	NULL
GSVIVT01028119001	NULL	SIN_1012616	NULL
GSVIVT01028122001	NULL	SIN_1012620	NULL
GSVIVT01028199001	NULL	SIN_1012653	NULL
GSVIVT01028374001	NULL	SIN_1009708	NULL
GSVIVT01028387001	NULL	SIN_1009713	NULL
GSVIVT01028406001	NULL	SIN_1009719	NULL
GSVIVT01028449001	NULL	SIN_1009733	NULL
GSVIVT01028534001	NULL	SIN_1009751	NULL
GSVIVT01028546001	NULL	SIN_1009754	NULL
GSVIVT01028583001	NULL	SIN_1009767	NULL
GSVIVT01028827001	NULL	SIN_1009158	NULL
GSVIVT01028907001	NULL	SIN_1009140	NULL
GSVIVT01029024001	NULL	SIN_1015336	NULL
GSVIVT01029086001	NULL	SIN_1015365	NULL
GSVIVT01030864001	NULL	SIN_1004612	NULL
GSVIVT01030896001	NULL	SIN_1004620	NULL
GSVIVT01030994001	NULL	SIN_1004644	NULL
GSVIVT01031014001	NULL	SIN_1004658	NULL
GSVIVT01031088001	NULL	SIN_1025818	NULL
GSVIVT01031234001	NULL	SIN_1025903	NULL
GSVIVT01031318001	NULL	SIN_1025944	NULL
GSVIVT01031423001	NULL	SIN_1010509	NULL
GSVIVT01031456001	NULL	SIN_1010497	NULL
GSVIVT01031479001	NULL	SIN_1010484	NULL
GSVIVT01031734001	NULL	SIN_1014873	NULL
GSVIVT01031792001	NULL	SIN_1014842	NULL
GSVIVT01031824001	NULL	SIN_1014833	NULL
GSVIVT01031842001	NULL	SIN_1014829	NULL
GSVIVT01031844001	NULL	SIN_1014827	NULL
GSVIVT01031847001	NULL	SIN_1014825	NULL
GSVIVT01031902001	NULL	SIN_1014810	NULL
GSVIVT01031907001	NULL	SIN_1014807	NULL
GSVIVT01031935001	NULL	SIN_1014787	NULL
GSVIVT01031963001	NULL	SIN_1014775	NULL
GSVIVT01031964001	NULL	SIN_1014774	NULL
GSVIVT01031965001	NULL	SIN_1014773	NULL
GSVIVT01031976001	NULL	SIN_1014766	NULL
GSVIVT01032212001	NULL	SIN_1017572	NULL
GSVIVT01032469001	NULL	SIN_1006640	NULL
GSVIVT01032484001	NULL	SIN_1006637	NULL
GSVIVT01032518001	NULL	SIN_1006630	NULL
GSVIVT01032523001	NULL	SIN_1006629	NULL
GSVIVT01032652001	NULL	SIN_1008821	NULL
GSVIVT01032673001	NULL	SIN_1008808	NULL
GSVIVT01032739001	NULL	SIN_1008781	NULL
GSVIVT01032790001	NULL	SIN_1008758	NULL
GSVIVT01032812001	NULL	SIN_1008741	NULL
GSVIVT01032923001	NULL	SIN_1006566	NULL
GSVIVT01033059001	NULL	SIN_1003974	NULL
GSVIVT01033178001	NULL	SIN_1020610	NULL
GSVIVT01033301001	NULL	SIN_1006198	NULL
GSVIVT01033319001	NULL	SIN_1006211	NULL
GSVIVT01033345001	NULL	SIN_1006231	NULL
GSVIVT01033423001	NULL	SIN_1006312	NULL
GSVIVT01033467001	NULL	SIN_1006302	NULL
GSVIVT01033469001	NULL	SIN_1006301	NULL
GSVIVT01033497001	NULL	SIN_1006270	NULL
GSVIVT01033696001	NULL	SIN_1005445	NULL
GSVIVT01033826001	NULL	SIN_1007850	NULL
GSVIVT01033830001	NULL	SIN_1007848	NULL
GSVIVT01033846001	NULL	SIN_1007840	NULL
GSVIVT01033879001	NULL	SIN_1007818	NULL
GSVIVT01033901001	NULL	SIN_1007809	NULL
GSVIVT01033905001	NULL	SIN_1007807	NULL
GSVIVT01033923001	NULL	SIN_1007801	NULL
GSVIVT01033946001	NULL	SIN_1007781	NULL
GSVIVT01034955001	NULL	SIN_1016159	NULL
GSVIVT01034957001	NULL	SIN_1016161	NULL
GSVIVT01034962001	NULL	SIN_1016163	NULL
GSVIVT01035017001	NULL	SIN_1016184	NULL
GSVIVT01035092001	NULL	SIN_1016201	NULL
GSVIVT01035101001	NULL	SIN_1016204	NULL
GSVIVT01035139001	NULL	SIN_1016226	NULL
GSVIVT01035290001	NULL	SIN_1020810	NULL
GSVIVT01035325001	NULL	SIN_1020824	NULL
GSVIVT01035328001	NULL	SIN_1020827	NULL
GSVIVT01035337001	NULL	SIN_1020834	NULL
GSVIVT01035346001	NULL	SIN_1020841	NULL
GSVIVT01035443001	NULL	SIN_1020891	NULL
GSVIVT01035465001	NULL	SIN_1020919	NULL
GSVIVT01035523001	NULL	SIN_1020941	NULL
GSVIVT01035613001	NULL	SIN_1020800	NULL
GSVIVT01035629001	NULL	SIN_1020792	NULL
GSVIVT01035653001	NULL	SIN_1020777	NULL
GSVIVT01035659001	NULL	SIN_1020773	NULL
GSVIVT01035826001	NULL	SIN_1020942	NULL
GSVIVT01035871001	NULL	SIN_1020959	NULL
GSVIVT01035971001	NULL	SIN_1020664	NULL
GSVIVT01035976001	NULL	SIN_1020660	NULL
GSVIVT01036003001	NULL	SIN_1020642	NULL
GSVIVT01036044001	NULL	SIN_1020627	NULL
GSVIVT01036058001	NULL	SIN_1010600	NULL
GSVIVT01036067001	NULL	SIN_1010593	NULL
GSVIVT01036077001	NULL	SIN_1010586	NULL
GSVIVT01036114001	NULL	SIN_1010567	NULL
GSVIVT01036138001	NULL	SIN_1010555	NULL
GSVIVT01036154001	NULL	SIN_1010551	NULL
GSVIVT01036187001	NULL	SIN_1010538	NULL
GSVIVT01036443001	NULL	SIN_1004678	NULL
GSVIVT01036544001	NULL	SIN_1019908	NULL
GSVIVT01036668001	NULL	SIN_1017661	NULL
GSVIVT01036687001	NULL	SIN_1006856	NULL
GSVIVT01036771001	NULL	SIN_1014220	NULL
GSVIVT01036789001	NULL	SIN_1014227	NULL
GSVIVT01036804001	NULL	SIN_1014229	NULL
GSVIVT01036901001	NULL	SIN_1021700	NULL
GSVIVT01036964001	NULL	SIN_1023131	NULL
GSVIVT01036969001	NULL	SIN_1023134	NULL
GSVIVT01036987001	NULL	SIN_1023136	NULL
GSVIVT01036990001	NULL	SIN_1023138	NULL
GSVIVT01037020001	NULL	SIN_1023142	NULL
GSVIVT01037037001	NULL	SIN_1023148	NULL
GSVIVT01037044001	NULL	SIN_1023152	NULL
GSVIVT01037052001	NULL	SIN_1023155	NULL
GSVIVT01037232001	NULL	SIN_1003317	NULL
GSVIVT01037285001	NULL	SIN_1003332	NULL
GSVIVT01037291001	NULL	SIN_1003335	NULL
GSVIVT01037621001	NULL	SIN_1014453	NULL
GSVIVT01037639001	NULL	SIN_1014448	NULL
GSVIVT01037644001	NULL	SIN_1014445	NULL
GSVIVT01037646001	NULL	SIN_1014443	NULL
GSVIVT01037655001	NULL	SIN_1014438	NULL
GSVIVT01037656001	NULL	SIN_1014437	NULL
GSVIVT01037677001	NULL	SIN_1014427	NULL
GSVIVT01037690001	NULL	SIN_1014420	NULL
GSVIVT01037703001	NULL	SIN_1014411	NULL
GSVIVT01037721001	NULL	SIN_1014398	NULL
GSVIVT01037729001	NULL	SIN_1014395	NULL
GSVIVT01037748001	NULL	SIN_1014385	NULL
GSVIVT01037778001	NULL	SIN_1014365	NULL
GSVIVT01037865001	NULL	SIN_1014941	NULL
GSVIVT01037871001	NULL	SIN_1014939	NULL
GSVIVT01037879001	NULL	SIN_1014936	NULL
GSVIVT01037900001	NULL	SIN_1014918	NULL
GSVIVT01038145001	NULL	SIN_1015895	NULL
GSVIVT01038193001	NULL	SIN_1015887	NULL
GSVIVT01038249001	NULL	SIN_1015869	NULL
GSVIVT01038250001	NULL	SIN_1015868	NULL
GSVIVT01038254001	NULL	SIN_1015862	NULL
GSVIVT01038554001	NULL	SIN_1009200	NULL
GSVIVT01038560001	NULL	SIN_1009202	NULL
GSVIVT01038625001	NULL	SIN_1009226	NULL
GSVIVT01038677001	NULL	SIN_1009253	NULL

## Sheet: (A)conserved_function
Genes in V. vinifera	InterPro entries lists	Genes in S. indicum	InterPro entries lists
GSVIVT01000105001	IPR006710; Glycoside hydrolase, family 43	SIN_1025681	IPR006710; Glycoside hydrolase, family 43
GSVIVT01000107001	IPR005202; Transcription factor GRAS	SIN_1025682	IPR005202; Transcription factor GRAS
GSVIVT01000121001	IPR005756; Ribosomal protein L26/L24P, eukaryotic/archaeal#IPR005824; KOW	SIN_1025685	IPR005756; Ribosomal protein L26/L24P, eukaryotic/archaeal#IPR005824; KOW
GSVIVT01000122001	IPR027246; Eukaryotic porin/Tom40	SIN_1025686	IPR027246; Eukaryotic porin/Tom40
GSVIVT01000124001	IPR024741; Condensin-2 complex subunit G2	SIN_1025687	IPR024741; Condensin-2 complex subunit G2
GSVIVT01000126001	IPR000197; Zinc finger, TAZ-type#IPR000210; BTB/POZ-like#IPR013069; BTB/POZ	SIN_1025689	IPR000197; Zinc finger, TAZ-type#IPR000210; BTB/POZ-like#IPR013069; BTB/POZ
GSVIVT01000127001	IPR015425; Formin, FH2 domain	SIN_1025690	IPR015425; Formin, FH2 domain
GSVIVT01000130001	IPR000210; BTB/POZ-like#IPR013069; BTB/POZ#IPR027356; NPH3 domain	SIN_1025694	IPR000210; BTB/POZ-like#IPR013069; BTB/POZ#IPR027356; NPH3 domain
GSVIVT01000132001	IPR000719; Protein kinase domain#IPR002290; Serine/threonine- / dual specificity protein kinase, catalytic domain#IPR020635; Tyrosine-protein kinase, catalytic domain	SIN_1025695	IPR000719; Protein kinase domain#IPR002290; Serine/threonine- / dual specificity protein kinase, catalytic domain#IPR020635; Tyrosine-protein kinase, catalytic domain
GSVIVT01000134001	IPR019438; Protein of unknown function DUF2419	SIN_1025697	IPR019438; Protein of unknown function DUF2419
GSVIVT01000141001	IPR004883; Lateral organ boundaries, LOB	SIN_1025698	IPR004883; Lateral organ boundaries, LOB
GSVIVT01000143001	IPR024738; Transcriptional coactivator Hfi1/Transcriptional adapter 1	SIN_1025701	IPR024738; Transcriptional coactivator Hfi1/Transcriptional adapter 1
GSVIVT01000173001	IPR001046; Natural resistance-associated macrophage like	SIN_1025712	IPR001046; Natural resistance-associated macrophage like
GSVIVT01000217001	IPR001757; Cation-transporting P-type ATPase#IPR008250; P-type ATPase, A domain#IPR023214; HAD-like domain	SIN_1025733	IPR001757; Cation-transporting P-type ATPase#IPR008250; P-type ATPase, A domain#IPR023214; HAD-like domain
GSVIVT01000227001	IPR001810; F-box domain#IPR006553; Leucine-rich repeat, cysteine-containing subtype	SIN_1004881	IPR001810; F-box domain#IPR006553; Leucine-rich repeat, cysteine-containing subtype
GSVIVT01000524001	IPR001388; Synaptobrevin#IPR010908; Longin domain	SIN_1015371	IPR001388; Synaptobrevin#IPR010908; Longin domain
GSVIVT01000535001	IPR006813; Glycosyl transferase, family 17	SIN_1018056	IPR006813; Glycosyl transferase, family 17
GSVIVT01000543001	IPR001932; Protein phosphatase 2C (PP2C)-like domain#IPR015655; Protein phosphatase 2C	SIN_1018051	IPR001932; Protein phosphatase 2C (PP2C)-like domain#IPR015655; Protein phosphatase 2C
GSVIVT01000545001	IPR001087; Lipase, GDSL	SIN_1018050	IPR001087; Lipase, GDSL
GSVIVT01000549001	IPR010433; Plant specific eukaryotic initiation factor 4B	SIN_1018049	IPR010433; Plant specific eukaryotic initiation factor 4B
GSVIVT01000550001	IPR003808; Fe-S metabolism associated domain, SufE-like	SIN_1018048	IPR003808; Fe-S metabolism associated domain, SufE-like
GSVIVT01000577001	IPR027942; Sieve element occlusion, N-terminal#IPR027944; Sieve element occlusion, C-terminal	SIN_1018045	IPR027942; Sieve element occlusion, N-terminal#IPR027944; Sieve element occlusion, C-terminal
GSVIVT01000579001	IPR001680; WD40 repeat#IPR017986; WD40-repeat-containing domain#IPR020472; G-protein beta WD-40 repeat	SIN_1018044	IPR001680; WD40 repeat#IPR017986; WD40-repeat-containing domain#IPR020472; G-protein beta WD-40 repeat
GSVIVT01000582001	IPR000668; Peptidase C1A, papain C-terminal#IPR013128; Peptidase C1A, papain#IPR013201; Proteinase inhibitor I29, cathepsin propeptide	SIN_1018042	IPR000668; Peptidase C1A, papain C-terminal#IPR013128; Peptidase C1A, papain#IPR013201; Proteinase inhibitor I29, cathepsin propeptide
GSVIVT01000586001	IPR000648; Oxysterol-binding protein#IPR001849; Pleckstrin homology domain	SIN_1018041	IPR000648; Oxysterol-binding protein#IPR001849; Pleckstrin homology domain
GSVIVT01000587001	IPR004000; Actin-related protein#IPR015623; Actin-related protein 3 (Arp3)	SIN_1018040	IPR004000; Actin-related protein#IPR015623; Actin-related protein 3 (Arp3)
GSVIVT01000588001	IPR000504; RNA recognition motif domain	SIN_1018039	IPR000504; RNA recognition motif domain
GSVIVT01000593001	IPR000408; Regulator of chromosome condensation, RCC1	SIN_1018037	IPR000408; Regulator of chromosome condensation, RCC1
GSVIVT01000929001	IPR003676; Auxin-induced protein, ARG7	SIN_1017986	IPR003676; Auxin-induced protein, ARG7
GSVIVT01000932001	IPR002109; Glutaredoxin	SIN_1017985	IPR002109; Glutaredoxin
GSVIVT01000938001	IPR004316; SWEET sugar transporter	SIN_1017984	IPR004316; SWEET sugar transporter
GSVIVT01000939001	IPR001753; Crotonase superfamily	SIN_1017982	IPR001753; Crotonase superfamily
GSVIVT01001036001	IPR003663; Sugar/inositol transporter#IPR005828; General substrate transporter#IPR020846; Major facilitator superfamily domain	SIN_1016051	IPR003663; Sugar/inositol transporter#IPR005828; General substrate transporter#IPR020846; Major facilitator superfamily domain
GSVIVT01001146001	IPR002641; Patatin/Phospholipase A2-related	SIN_1012418	IPR002641; Patatin/Phospholipase A2-related
GSVIVT01001147001	IPR003245; Plastocyanin-like	SIN_1012417	IPR003245; Plastocyanin-like
GSVIVT01001154001	IPR016087; Chalcone isomerase	SIN_1012415	IPR016087; Chalcone isomerase
GSVIVT01001164001	IPR008586; Protein of unknown function DUF868, plant	SIN_1012410	IPR008586; Protein of unknown function DUF868, plant
GSVIVT01001165001	IPR009269; Protein of unknown function DUF926	SIN_1012409	IPR009269; Protein of unknown function DUF926
GSVIVT01001167001	IPR001976; Ribosomal protein S24e	SIN_1012407	IPR001976; Ribosomal protein S24e
GSVIVT01001170001	IPR007011; Seed maturation protein	SIN_1012404	IPR007011; Seed maturation protein
GSVIVT01001173001	IPR007650; Protein of unknown function DUF581	SIN_1012401	IPR007650; Protein of unknown function DUF581
GSVIVT01001175001	IPR001680; WD40 repeat#IPR017986; WD40-repeat-containing domain	SIN_1012400	IPR001680; WD40 repeat#IPR017986; WD40-repeat-containing domain
GSVIVT01001176001	IPR001810; F-box domain#IPR006652; Kelch repeat type 1	SIN_1012399	IPR001810; F-box domain#IPR006652; Kelch repeat type 1
GSVIVT01001188001	IPR000300; Inositol polyphosphate-related phosphatase#IPR005135; Endonuclease/exonuclease/phosphatase	SIN_1012395	IPR000300; Inositol polyphosphate-related phosphatase#IPR005135; Endonuclease/exonuclease/phosphatase
GSVIVT01001192001	IPR003726; Homocysteine S-methyltransferase	SIN_1012392	IPR003726; Homocysteine S-methyltransferase
GSVIVT01001193001	IPR000719; Protein kinase domain#IPR001245; Serine-threonine/tyrosine-protein kinase catalytic domain#IPR002290; Serine/threonine- / dual specificity protein kinase, catalytic domain#IPR020635; Tyrosine-protein kinase, catalytic domain	SIN_1012391	IPR000719; Protein kinase domain#IPR001245; Serine-threonine/tyrosine-protein kinase catalytic domain#IPR002290; Serine/threonine- / dual specificity protein kinase, catalytic domain#IPR020635; Tyrosine-protein kinase, catalytic domain
GSVIVT01001194001	IPR000089; Biotin/lipoyl attachment#IPR005479; Carbamoyl-phosphate synthetase large subunit-like, ATP-binding domain#IPR005481; Carbamoyl-phosphate synthase, large subunit, N-terminal#IPR005482; Biotin carboxylase, C-terminal#IPR011761; ATP-grasp fold#IPR011764; Biotin carboxylation domain	SIN_1012390	IPR000089; Biotin/lipoyl attachment#IPR005479; Carbamoyl-phosphate synthetase large subunit-like, ATP-binding domain#IPR005481; Carbamoyl-phosphate synthase, large subunit, N-terminal#IPR005482; Biotin carboxylase, C-terminal#IPR011761; ATP-grasp fold#IPR011764; Biotin carboxylation domain
GSVIVT01001195001	IPR011684; KIP1-like	SIN_1012388	IPR011684; KIP1-like
GSVIVT01001198001	IPR002645; STAS domain#IPR011547; Sulphate transporter	SIN_1012385	IPR002645; STAS domain#IPR011547; Sulphate transporter
GSVIVT01001199001	IPR000719; Protein kinase domain#IPR002290; Serine/threonine- / dual specificity protein kinase, catalytic domain#IPR020635; Tyrosine-protein kinase, catalytic domain	SIN_1012384	IPR000719; Protein kinase domain#IPR002290; Serine/threonine- / dual specificity protein kinase, catalytic domain#IPR020635; Tyrosine-protein kinase, catalytic domain
GSVIVT01001203001	IPR006214; Bax inhibitor 1-related	SIN_1012381	IPR006214; Bax inhibitor 1-related
GSVIVT01001263001	IPR003676; Auxin-induced protein, ARG7	SIN_1021475	IPR003676; Auxin-induced protein, ARG7
GSVIVT01001467001	IPR000504; RNA recognition motif domain#IPR000571; Zinc finger, CCCH-type	SIN_1017593	IPR000504; RNA recognition motif domain#IPR000571; Zinc finger, CCCH-type
GSVIVT01001468001	IPR004827; Basic-leucine zipper domain	SIN_1017591	IPR004827; Basic-leucine zipper domain
GSVIVT01001660001	IPR003439; ABC transporter-like#IPR003593; AAA+ ATPase domain#IPR013525; ABC-2 type transporter	SIN_1013325	IPR003439; ABC transporter-like#IPR003593; AAA+ ATPase domain#IPR013525; ABC-2 type transporter
GSVIVT01001661001	IPR008889; VQ	SIN_1013326	IPR008889; VQ
GSVIVT01001808001	IPR000073; Alpha/beta hydrolase fold-1#IPR006693; Partial AB-hydrolase lipase domain	SIN_1003994	IPR000073; Alpha/beta hydrolase fold-1#IPR006693; Partial AB-hydrolase lipase domain
GSVIVT01001810001	IPR000056; Ribulose-phosphate 3-epimerase-like	SIN_1003996	IPR000056; Ribulose-phosphate 3-epimerase-like
GSVIVT01001811001	IPR000719; Protein kinase domain#IPR002290; Serine/threonine- / dual specificity protein kinase, catalytic domain#IPR018392; Peptidoglycan-binding lysin domain#IPR020635; Tyrosine-protein kinase, catalytic domain	SIN_1003997	IPR000719; Protein kinase domain#IPR002290; Serine/threonine- / dual specificity protein kinase, catalytic domain#IPR018392; Peptidoglycan-binding lysin domain#IPR020635; Tyrosine-protein kinase, catalytic domain
GSVIVT01001827001	IPR000873; AMP-dependent synthetase/ligase#IPR025110; AMP-binding enzyme C-terminal domain	SIN_1004004	IPR000873; AMP-dependent synthetase/ligase#IPR025110; AMP-binding enzyme C-terminal domain
GSVIVT01001830001	IPR002326; Cytochrome c1#IPR009056; Cytochrome c-like domain	SIN_1004005	IPR002326; Cytochrome c1#IPR009056; Cytochrome c-like domain
GSVIVT01001839001	IPR013057; Amino acid transporter, transmembrane	SIN_1004007	IPR013057; Amino acid transporter, transmembrane
GSVIVT01001847001	IPR001282; Glucose-6-phosphate dehydrogenase#IPR022674; Glucose-6-phosphate dehydrogenase, NAD-binding#IPR022675; Glucose-6-phosphate dehydrogenase, C-terminal	SIN_1004013	IPR001282; Glucose-6-phosphate dehydrogenase#IPR022674; Glucose-6-phosphate dehydrogenase, NAD-binding#IPR022675; Glucose-6-phosphate dehydrogenase, C-terminal
GSVIVT01001851001	IPR028163; HAUS augmin-like complex subunit 6, N-terminal	SIN_1004014	IPR028163; HAUS augmin-like complex subunit 6, N-terminal
GSVIVT01001978001	IPR019153; DDRGK domain containing protein	SIN_1014473	IPR019153; DDRGK domain containing protein
GSVIVT01001979001	IPR006918; COBRA, plant	SIN_1014472	IPR006918; COBRA, plant
GSVIVT01001982001	IPR003245; Plastocyanin-like	SIN_1014470	IPR003245; Plastocyanin-like
GSVIVT01001983001	IPR012336; Thioredoxin-like fold#IPR012936; Endoplasmic reticulum vesicle transporter, C-terminal#IPR013766; Thioredoxin domain	SIN_1014469	IPR012336; Thioredoxin-like fold#IPR012936; Endoplasmic reticulum vesicle transporter, C-terminal#IPR013766; Thioredoxin domain
GSVIVT01001984001	IPR014730; Electron transfer flavoprotein, alpha/beta-subunit, N-terminal#IPR014731; Electron transfer flavoprotein, alpha subunit, C-terminal	SIN_1014468	IPR014730; Electron transfer flavoprotein, alpha/beta-subunit, N-terminal#IPR014731; Electron transfer flavoprotein, alpha subunit, C-terminal
GSVIVT01001997001	IPR001926; Tryptophan synthase beta subunit-like PLP-dependent enzymes superfamily#IPR006654; Tryptophan synthase, beta chain	SIN_1014463	IPR001926; Tryptophan synthase beta subunit-like PLP-dependent enzymes superfamily#IPR006654; Tryptophan synthase, beta chain
GSVIVT01001999001	IPR000566; Lipocalin/cytosolic fatty-acid binding domain	SIN_1014460	IPR000566; Lipocalin/cytosolic fatty-acid binding domain
GSVIVT01002001001	IPR020683; Ankyrin repeat-containing domain	SIN_1014459	IPR020683; Ankyrin repeat-containing domain
GSVIVT01002066001	IPR000232; Heat shock factor (HSF)-type, DNA-binding#IPR027725; Heat shock transcription factor family	SIN_1005270	IPR000232; Heat shock factor (HSF)-type, DNA-binding#IPR027725; Heat shock transcription factor family
GSVIVT01003150001	IPR002085; Alcohol dehydrogenase superfamily, zinc-type#IPR013149; Alcohol dehydrogenase, C-terminal#IPR013154; Alcohol dehydrogenase GroES-like#IPR020843; Polyketide synthase, enoylreductase	SIN_1014909	IPR002085; Alcohol dehydrogenase superfamily, zinc-type#IPR013149; Alcohol dehydrogenase, C-terminal#IPR013154; Alcohol dehydrogenase GroES-like#IPR020843; Polyketide synthase, enoylreductase
GSVIVT01003161001	IPR022051; Protein of unknown function DUF3611	SIN_1014906	IPR022051; Protein of unknown function DUF3611
GSVIVT01003166001	IPR004680; Citrate transporter-like domain	SIN_1014903	IPR004680; Citrate transporter-like domain
GSVIVT01003170001	IPR007325; Putative cyclase	SIN_1014899	IPR007325; Putative cyclase
GSVIVT01003175001	IPR004367; Cyclin, C-terminal domain#IPR006671; Cyclin, N-terminal#IPR013763; Cyclin-like	SIN_1014897	IPR004367; Cyclin, C-terminal domain#IPR006671; Cyclin, N-terminal#IPR013763; Cyclin-like
GSVIVT01003176001	IPR000008; C2 calcium-dependent membrane targeting#IPR018029; C2 membrane targeting protein	SIN_1014896	IPR000008; C2 calcium-dependent membrane targeting#IPR018029; C2 membrane targeting protein
GSVIVT01003178001	IPR014019; Phosphatase tensin type#IPR014020; Tensin phosphatase, C2 domain	SIN_1014895	IPR014019; Phosphatase tensin type#IPR014020; Tensin phosphatase, C2 domain
GSVIVT01003730001	IPR001388; Synaptobrevin#IPR010908; Longin domain	SIN_1016071	IPR001388; Synaptobrevin#IPR010908; Longin domain
GSVIVT01003934001	IPR000994; Peptidase M24, structural domain#IPR001714; Peptidase M24, methionine aminopeptidase	SIN_1003899	IPR000994; Peptidase M24, structural domain#IPR001714; Peptidase M24, methionine aminopeptidase
GSVIVT01003964001	IPR013094; Alpha/beta hydrolase fold-3	SIN_1004016	IPR013094; Alpha/beta hydrolase fold-3
GSVIVT01003971001	IPR005282; Lysosomal cystine transporter#IPR006603; Cystinosin/ERS1p repeat	SIN_1004020	IPR005282; Lysosomal cystine transporter#IPR006603; Cystinosin/ERS1p repeat
GSVIVT01003975001	IPR001041; 2Fe-2S ferredoxin-type domain#IPR017896; 4Fe-4S ferredoxin-type, iron-sulpur binding domain#IPR025192; Succinate dehydogenase/fumarate reductase N-terminal	SIN_1004021	IPR001041; 2Fe-2S ferredoxin-type domain#IPR017896; 4Fe-4S ferredoxin-type, iron-sulpur binding domain#IPR025192; Succinate dehydogenase/fumarate reductase N-terminal
GSVIVT01003978001	IPR003245; Plastocyanin-like	SIN_1004023	IPR003245; Plastocyanin-like
GSVIVT01003981001	IPR000626; Ubiquitin domain#IPR019955; Ubiquitin supergroup	SIN_1004026	IPR000626; Ubiquitin domain#IPR019955; Ubiquitin supergroup
GSVIVT01003983001	IPR010402; CCT domain	SIN_1004027	IPR010402; CCT domain
GSVIVT01003989001	IPR006109; Glycerol-3-phosphate dehydrogenase, NAD-dependent, C-terminal#IPR006168; Glycerol-3-phosphate dehydrogenase, NAD-dependent#IPR011128; Glycerol-3-phosphate dehydrogenase, NAD-dependent, N-terminal	SIN_1004034	IPR006109; Glycerol-3-phosphate dehydrogenase, NAD-dependent, C-terminal#IPR006168; Glycerol-3-phosphate dehydrogenase, NAD-dependent#IPR011128; Glycerol-3-phosphate dehydrogenase, NAD-dependent, N-terminal
GSVIVT01004909001	IPR000352; Peptide chain release factor class I/class II	SIN_1021439	IPR000352; Peptide chain release factor class I/class II
GSVIVT01004910001	IPR009902; Protein of unknown function DUF1442	SIN_1021440	IPR009902; Protein of unknown function DUF1442
GSVIVT01007572001	IPR023214; HAD-like domain	SIN_1020225	IPR023214; HAD-like domain
GSVIVT01007574001	IPR001440; Tetratricopeptide TPR-1#IPR013026; Tetratricopeptide repeat-containing domain#IPR013105; Tetratricopeptide TPR2#IPR019734; Tetratricopeptide repeat	SIN_1020227	IPR001440; Tetratricopeptide TPR-1#IPR013026; Tetratricopeptide repeat-containing domain#IPR013105; Tetratricopeptide TPR2#IPR019734; Tetratricopeptide repeat
GSVIVT01007575001	IPR003891; Initiation factor eIF-4 gamma, MA3	SIN_1020228	IPR003891; Initiation factor eIF-4 gamma, MA3
GSVIVT01007582001	IPR002022; Pectate lyase/Amb allergen#IPR018082; AmbAllergen	SIN_1020231	IPR002022; Pectate lyase/Amb allergen#IPR018082; AmbAllergen
GSVIVT01007583001	IPR000197; Zinc finger, TAZ-type#IPR000210; BTB/POZ-like#IPR013069; BTB/POZ	SIN_1020232	IPR000197; Zinc finger, TAZ-type#IPR000210; BTB/POZ-like#IPR013069; BTB/POZ
GSVIVT01007589001	IPR001680; WD40 repeat#IPR017986; WD40-repeat-containing domain#IPR020472; G-protein beta WD-40 repeat	SIN_1020244	IPR001680; WD40 repeat#IPR017986; WD40-repeat-containing domain#IPR020472; G-protein beta WD-40 repeat
GSVIVT01007595001	IPR000682; Protein-L-isoaspartate(D-aspartate) O-methyltransferase	SIN_1020247	IPR000682; Protein-L-isoaspartate(D-aspartate) O-methyltransferase
GSVIVT01007596001	IPR000504; RNA recognition motif domain	SIN_1020248	IPR000504; RNA recognition motif domain
GSVIVT01007597001	IPR008811; Glycosyl hydrolases 36	SIN_1020252	IPR008811; Glycosyl hydrolases 36
GSVIVT01007601001	IPR001841; Zinc finger, RING-type#IPR002035; von Willebrand factor, type A#IPR010734; Copine	SIN_1020255	IPR001841; Zinc finger, RING-type#IPR002035; von Willebrand factor, type A#IPR010734; Copine
GSVIVT01007604001	IPR001763; Rhodanese-like domain	SIN_1020257	IPR001763; Rhodanese-like domain
GSVIVT01007618001	IPR001128; Cytochrome P450#IPR002401; Cytochrome P450, E-class, group I	SIN_1020269	IPR001128; Cytochrome P450#IPR002401; Cytochrome P450, E-class, group I
GSVIVT01007621001	IPR003473; Quinolinate synthetase A#IPR003808; Fe-S metabolism associated domain, SufE-like	SIN_1020271	IPR003473; Quinolinate synthetase A#IPR003808; Fe-S metabolism associated domain, SufE-like
GSVIVT01007623001	IPR004843; Phosphoesterase domain	SIN_1020272	IPR004843; Phosphoesterase domain
GSVIVT01007635001	IPR008586; Protein of unknown function DUF868, plant	SIN_1020292	IPR008586; Protein of unknown function DUF868, plant
GSVIVT01007636001	IPR001857; Ribosomal protein L19	SIN_1020293	IPR001857; Ribosomal protein L19
GSVIVT01007637001	IPR000719; Protein kinase domain#IPR002290; Serine/threonine- / dual specificity protein kinase, catalytic domain#IPR020635; Tyrosine-protein kinase, catalytic domain	SIN_1020294	IPR000719; Protein kinase domain#IPR002290; Serine/threonine- / dual specificity protein kinase, catalytic domain#IPR020635; Tyrosine-protein kinase, catalytic domain
GSVIVT01007639001	IPR008598; Drought induced 19 protein-like, zinc-binding domain#IPR027935; Protein dehydration-induced 19, C-terminal	SIN_1020296	IPR008598; Drought induced 19 protein-like, zinc-binding domain#IPR027935; Protein dehydration-induced 19, C-terminal
GSVIVT01007643001	IPR001270; ClpA/B family#IPR003593; AAA+ ATPase domain#IPR003959; ATPase, AAA-type, core	SIN_1020298	IPR001270; ClpA/B family#IPR003593; AAA+ ATPase domain#IPR003959; ATPase, AAA-type, core
GSVIVT01007656001	IPR000008; C2 calcium-dependent membrane targeting#IPR004182; GRAM domain#IPR018029; C2 membrane targeting protein	SIN_1020303	IPR000008; C2 calcium-dependent membrane targeting#IPR004182; GRAM domain#IPR018029; C2 membrane targeting protein
GSVIVT01007662001	IPR013112; FAD-binding 8#IPR013121; Ferric reductase, NAD binding#IPR013130; Ferric reductase transmembrane component-like domain#IPR017927; Ferredoxin reductase-type FAD-binding domain	SIN_1020308	IPR013112; FAD-binding 8#IPR013121; Ferric reductase, NAD binding#IPR013130; Ferric reductase transmembrane component-like domain#IPR017927; Ferredoxin reductase-type FAD-binding domain
GSVIVT01007665001	IPR001650; Helicase, C-terminal#IPR011545; DNA/RNA helicase, DEAD/DEAH box type, N-terminal#IPR014001; Helicase, superfamily 1/2, ATP-binding domain#IPR014014; RNA helicase, DEAD-box type, Q motif	SIN_1020310	IPR001650; Helicase, C-terminal#IPR011545; DNA/RNA helicase, DEAD/DEAH box type, N-terminal#IPR014001; Helicase, superfamily 1/2, ATP-binding domain#IPR014014; RNA helicase, DEAD-box type, Q motif
GSVIVT01007682001	IPR000467; G-patch domain	SIN_1020328	IPR000467; G-patch domain
GSVIVT01007707001	IPR001611; Leucine-rich repeat#IPR003591; Leucine-rich repeat, typical subtype#IPR013210; Leucine-rich repeat-containing N-terminal, type 2#IPR025875; Leucine rich repeat 4	SIN_1020346	IPR001611; Leucine-rich repeat#IPR003591; Leucine-rich repeat, typical subtype#IPR013210; Leucine-rich repeat-containing N-terminal, type 2#IPR025875; Leucine rich repeat 4
GSVIVT01007712001	IPR000009; Protein phosphatase 2A, regulatory subunit PR55#IPR001680; WD40 repeat	SIN_1020350	IPR000009; Protein phosphatase 2A, regulatory subunit PR55#IPR001680; WD40 repeat
GSVIVT01007719001	IPR002109; Glutaredoxin#IPR014025; Glutaredoxin subgroup	SIN_1020355	IPR002109; Glutaredoxin#IPR014025; Glutaredoxin subgroup
GSVIVT01007720001	IPR000312; Glycosyl transferase, family 3#IPR017459; Glycosyl transferase family 3, N-terminal domain	SIN_1020356	IPR000312; Glycosyl transferase, family 3#IPR017459; Glycosyl transferase family 3, N-terminal domain
GSVIVT01007724001	IPR001683; Phox homologous domain#IPR025258; Domain of unknown function DUF4206	SIN_1020377	IPR001683; Phox homologous domain#IPR025258; Domain of unknown function DUF4206
GSVIVT01007727001	IPR001943; UVR domain#IPR007474; ApaG domain	SIN_1020379	IPR001943; UVR domain#IPR007474; ApaG domain
GSVIVT01007729001	IPR001841; Zinc finger, RING-type	SIN_1020381	IPR001841; Zinc finger, RING-type
GSVIVT01007730001	IPR000620; Drug/metabolite transporter#IPR004853; Triose-phosphate transporter domain	SIN_1020392	IPR000620; Drug/metabolite transporter#IPR004853; Triose-phosphate transporter domain
GSVIVT01007732001	IPR001087; Lipase, GDSL	SIN_1020394	IPR001087; Lipase, GDSL
GSVIVT01007733001	IPR003020; Bicarbonate transporter, eukaryotic#IPR011531; Bicarbonate transporter, C-terminal	SIN_1020395	IPR003020; Bicarbonate transporter, eukaryotic#IPR011531; Bicarbonate transporter, C-terminal
GSVIVT01007735001	IPR002791; Domain of unknown function DUF89#IPR004567; Type II pantothenate kinase	SIN_1020397	IPR002791; Domain of unknown function DUF89#IPR004567; Type II pantothenate kinase
GSVIVT01007762001	IPR000719; Protein kinase domain#IPR001245; Serine-threonine/tyrosine-protein kinase catalytic domain#IPR002290; Serine/threonine- / dual specificity protein kinase, catalytic domain#IPR020635; Tyrosine-protein kinase, catalytic domain	SIN_1020437	IPR000719; Protein kinase domain#IPR001245; Serine-threonine/tyrosine-protein kinase catalytic domain#IPR002290; Serine/threonine- / dual specificity protein kinase, catalytic domain#IPR020635; Tyrosine-protein kinase, catalytic domain
GSVIVT01007763001	IPR006702; Uncharacterised protein family UPF0497, trans-membrane plant	SIN_1020447	IPR006702; Uncharacterised protein family UPF0497, trans-membrane plant
GSVIVT01007764001	IPR021894; Protein of unknown function DUF3506	SIN_1020448	IPR021894; Protein of unknown function DUF3506
GSVIVT01007766001	IPR013078; Histidine phosphatase superfamily, clade-1	SIN_1020449	IPR013078; Histidine phosphatase superfamily, clade-1
GSVIVT01007771001	IPR004873; BURP domain	SIN_1020450	IPR004873; BURP domain
GSVIVT01007772001	IPR011598; Myc-type, basic helix-loop-helix (bHLH) domain	SIN_1020451	IPR011598; Myc-type, basic helix-loop-helix (bHLH) domain
GSVIVT01007779001	IPR004316; SWEET sugar transporter	SIN_1020453	IPR004316; SWEET sugar transporter
GSVIVT01007781001	IPR002213; UDP-glucuronosyl/UDP-glucosyltransferase	SIN_1020460	IPR002213; UDP-glucuronosyl/UDP-glucosyltransferase
GSVIVT01007784001	IPR015590; Aldehyde dehydrogenase domain	SIN_1020462	IPR015590; Aldehyde dehydrogenase domain
GSVIVT01007792001	IPR000504; RNA recognition motif domain#IPR007855; RNA-dependent RNA polymerase, eukaryotic-type	SIN_1020468	IPR000504; RNA recognition motif domain#IPR007855; RNA-dependent RNA polymerase, eukaryotic-type
GSVIVT01007806001	IPR001025; Bromo adjacent homology (BAH) domain#IPR003617; Transcription elongation factor, TFIIS/CRSP70, N-terminal, sub-type#IPR017923; Transcription factor IIS, N-terminal	SIN_1020475	IPR001025; Bromo adjacent homology (BAH) domain#IPR003617; Transcription elongation factor, TFIIS/CRSP70, N-terminal, sub-type#IPR017923; Transcription factor IIS, N-terminal
GSVIVT01007807001	IPR010729; Ribosomal protein L47, mitochondrial	SIN_1020476	IPR010729; Ribosomal protein L47, mitochondrial
GSVIVT01007809001	IPR006043; Xanthine/uracil/vitamin C permease	SIN_1020477	IPR006043; Xanthine/uracil/vitamin C permease
GSVIVT01007810001	IPR025322; Protein of unknown function DUF4228, plant	SIN_1020478	IPR025322; Protein of unknown function DUF4228, plant
GSVIVT01007811001	IPR002885; Pentatricopeptide repeat	SIN_1020479	IPR002885; Pentatricopeptide repeat
GSVIVT01007812001	IPR001781; Zinc finger, LIM-type	SIN_1020480	IPR001781; Zinc finger, LIM-type
GSVIVT01007818001	IPR001382; Glycoside hydrolase, family 47	SIN_1020494	IPR001382; Glycoside hydrolase, family 47
GSVIVT01007824001	IPR003682; rRNA small subunit methyltransferase G	SIN_1020499	IPR003682; rRNA small subunit methyltransferase G
GSVIVT01007830001	IPR001451; Bacterial transferase hexapeptide repeat#IPR005835; Nucleotidyl transferase	SIN_1020502	IPR001451; Bacterial transferase hexapeptide repeat#IPR005835; Nucleotidyl transferase
GSVIVT01007841001	IPR000719; Protein kinase domain#IPR000961; AGC-kinase, C-terminal#IPR002290; Serine/threonine- / dual specificity protein kinase, catalytic domain#IPR017892; Protein kinase, C-terminal#IPR020635; Tyrosine-protein kinase, catalytic domain	SIN_1020508	IPR000719; Protein kinase domain#IPR000961; AGC-kinase, C-terminal#IPR002290; Serine/threonine- / dual specificity protein kinase, catalytic domain#IPR017892; Protein kinase, C-terminal#IPR020635; Tyrosine-protein kinase, catalytic domain
GSVIVT01007843001	IPR001005; SANT/Myb domain#IPR017930; Myb domain	SIN_1020509	IPR001005; SANT/Myb domain#IPR017930; Myb domain
GSVIVT01007844001	IPR002625; Smr protein/MutS2 C-terminal#IPR002885; Pentatricopeptide repeat	SIN_1020510	IPR002625; Smr protein/MutS2 C-terminal#IPR002885; Pentatricopeptide repeat
GSVIVT01007860001	IPR002921; Lipase, class 3	SIN_1020515	IPR002921; Lipase, class 3
GSVIVT01007873001	IPR012946; X8	SIN_1017433	IPR012946; X8
GSVIVT01007878001	IPR001128; Cytochrome P450#IPR002401; Cytochrome P450, E-class, group I	SIN_1017435	IPR001128; Cytochrome P450#IPR002401; Cytochrome P450, E-class, group I
GSVIVT01007880001	IPR001270; ClpA/B family#IPR003593; AAA+ ATPase domain#IPR003959; ATPase, AAA-type, core#IPR004176; Clp, N-terminal#IPR013093; ATPase, AAA-2#IPR019489; Clp ATPase, C-terminal	SIN_1017436	IPR001270; ClpA/B family#IPR003593; AAA+ ATPase domain#IPR003959; ATPase, AAA-type, core#IPR004176; Clp, N-terminal#IPR013093; ATPase, AAA-2#IPR019489; Clp ATPase, C-terminal
GSVIVT01007883001	IPR007149; Leo1-like protein	SIN_1017437	IPR007149; Leo1-like protein
GSVIVT01007891001	IPR005351; Uncharacterised protein family UPF0139	SIN_1017444	IPR005351; Uncharacterised protein family UPF0139
GSVIVT01007898001	IPR002213; UDP-glucuronosyl/UDP-glucosyltransferase	SIN_1017445	IPR002213; UDP-glucuronosyl/UDP-glucosyltransferase
GSVIVT01007910001	IPR001732; UDP-glucose/GDP-mannose dehydrogenase, N-terminal#IPR014026; UDP-glucose/GDP-mannose dehydrogenase, dimerisation#IPR014027; UDP-glucose/GDP-mannose dehydrogenase, C-terminal	SIN_1017462	IPR001732; UDP-glucose/GDP-mannose dehydrogenase, N-terminal#IPR014026; UDP-glucose/GDP-mannose dehydrogenase, dimerisation#IPR014027; UDP-glucose/GDP-mannose dehydrogenase, C-terminal
GSVIVT01007912001	IPR001611; Leucine-rich repeat#IPR003591; Leucine-rich repeat, typical subtype#IPR025875; Leucine rich repeat 4	SIN_1017463	IPR001611; Leucine-rich repeat#IPR003591; Leucine-rich repeat, typical subtype#IPR025875; Leucine rich repeat 4
GSVIVT01007918001	IPR005199; Glycoside hydrolase, family 79	SIN_1017467	IPR005199; Glycoside hydrolase, family 79
GSVIVT01007933001	IPR000960; Flavin monooxygenase FMO#IPR020946; Flavin monooxygenase-like	SIN_1017468	IPR000960; Flavin monooxygenase FMO#IPR020946; Flavin monooxygenase-like
GSVIVT01007940001	IPR004518; NTP pyrophosphohydrolase MazG, putative catalytic core#IPR009039; EAR	SIN_1017469	IPR004518; NTP pyrophosphohydrolase MazG, putative catalytic core#IPR009039; EAR
GSVIVT01007952001	IPR008545; WEB family	SIN_1017471	IPR008545; WEB family
GSVIVT01007955001	IPR002711; HNH endonuclease	SIN_1017477	IPR002711; HNH endonuclease
GSVIVT01007956001	IPR000719; Protein kinase domain#IPR002290; Serine/threonine- / dual specificity protein kinase, catalytic domain#IPR020635; Tyrosine-protein kinase, catalytic domain	SIN_1017478	IPR000719; Protein kinase domain#IPR002290; Serine/threonine- / dual specificity protein kinase, catalytic domain#IPR020635; Tyrosine-protein kinase, catalytic domain
GSVIVT01007958001	IPR014020; Tensin phosphatase, C2 domain#IPR015425; Formin, FH2 domain#IPR027643; Formin-like family, viridiplantae	SIN_1017480	IPR014020; Tensin phosphatase, C2 domain#IPR015425; Formin, FH2 domain#IPR027643; Formin-like family, viridiplantae
GSVIVT01007961001	IPR001841; Zinc finger, RING-type#IPR003111; Peptidase S16, lon N-terminal#IPR019734; Tetratricopeptide repeat	SIN_1017483	IPR001841; Zinc finger, RING-type#IPR003111; Peptidase S16, lon N-terminal#IPR019734; Tetratricopeptide repeat
GSVIVT01007965001	IPR001789; Signal transduction response regulator, receiver domain#IPR010402; CCT domain	SIN_1017486	IPR001789; Signal transduction response regulator, receiver domain#IPR010402; CCT domain
GSVIVT01007971001	IPR006055; Exonuclease#IPR013520; Exonuclease, RNase T/DNA polymerase III	SIN_1017487	IPR006055; Exonuclease#IPR013520; Exonuclease, RNase T/DNA polymerase III
GSVIVT01007999001	IPR021602; Protein of unknown function DUF3223	SIN_1016417	IPR021602; Protein of unknown function DUF3223
GSVIVT01008002001	IPR004263; Exostosin-like	SIN_1016415	IPR004263; Exostosin-like
GSVIVT01008003001	IPR003854; Gibberellin regulated protein	SIN_1016414	IPR003854; Gibberellin regulated protein
GSVIVT01008019001	IPR009349; Zinc finger, C2HC5-type	SIN_1016410	IPR009349; Zinc finger, C2HC5-type
GSVIVT01008022001	IPR002164; Nucleosome assembly protein (NAP)	SIN_1016408	IPR002164; Nucleosome assembly protein (NAP)
GSVIVT01008023001	IPR005333; Transcription factor, TCP#IPR017887; Transcription factor TCP subgroup	SIN_1016406	IPR005333; Transcription factor, TCP#IPR017887; Transcription factor TCP subgroup
GSVIVT01008026001	IPR004345; TB2/DP1/HVA22-related protein	SIN_1016401	IPR004345; TB2/DP1/HVA22-related protein
GSVIVT01008031001	IPR007528; RINT-1/TIP-1	SIN_1016391	IPR007528; RINT-1/TIP-1
GSVIVT01008034001	IPR011598; Myc-type, basic helix-loop-helix (bHLH) domain	SIN_1016390	IPR011598; Myc-type, basic helix-loop-helix (bHLH) domain
GSVIVT01008039001	IPR008183; Aldose 1-/Glucose-6-phosphate 1-epimerase#IPR015443; Aldose 1-epimerase	SIN_1016387	IPR008183; Aldose 1-/Glucose-6-phosphate 1-epimerase#IPR015443; Aldose 1-epimerase
GSVIVT01008040001	IPR003439; ABC transporter-like#IPR003593; AAA+ ATPase domain#IPR026082; ABC transporter A, ABCA	SIN_1016386	IPR003439; ABC transporter-like#IPR003593; AAA+ ATPase domain#IPR026082; ABC transporter A, ABCA
GSVIVT01008042001	IPR003439; ABC transporter-like#IPR003593; AAA+ ATPase domain#IPR026082; ABC transporter A, ABCA	SIN_1016385	IPR003439; ABC transporter-like#IPR003593; AAA+ ATPase domain#IPR026082; ABC transporter A, ABCA
GSVIVT01008046001	IPR003657; DNA-binding WRKY	SIN_1016382	IPR003657; DNA-binding WRKY
GSVIVT01008047001	IPR015590; Aldehyde dehydrogenase domain	SIN_1016380	IPR015590; Aldehyde dehydrogenase domain
GSVIVT01008051001	IPR026314; YLP motif-containing protein 1	SIN_1016377	IPR026314; YLP motif-containing protein 1
GSVIVT01008052001	IPR004561; Isochorismate synthase#IPR015890; Chorismate binding, C-terminal	SIN_1016376	IPR004561; Isochorismate synthase#IPR015890; Chorismate binding, C-terminal
GSVIVT01008056001	IPR002068; Alpha crystallin/Hsp20 domain	SIN_1016375	IPR002068; Alpha crystallin/Hsp20 domain
GSVIVT01008058001	IPR000008; C2 calcium-dependent membrane targeting#IPR013583; Phosphoribosyltransferase C-terminal#IPR018029; C2 membrane targeting protein	SIN_1016374	IPR000008; C2 calcium-dependent membrane targeting#IPR013583; Phosphoribosyltransferase C-terminal#IPR018029; C2 membrane targeting protein
GSVIVT01008060001	IPR001107; Band 7 protein#IPR001972; Stomatin	SIN_1016373	IPR001107; Band 7 protein#IPR001972; Stomatin
GSVIVT01008068001	IPR002198; Short-chain dehydrogenase/reductase SDR#IPR002347; Glucose/ribitol dehydrogenase	SIN_1002260	IPR002198; Short-chain dehydrogenase/reductase SDR#IPR002347; Glucose/ribitol dehydrogenase
GSVIVT01008070001	IPR000719; Protein kinase domain#IPR002290; Serine/threonine- / dual specificity protein kinase, catalytic domain#IPR013210; Leucine-rich repeat-containing N-terminal, type 2#IPR020635; Tyrosine-protein kinase, catalytic domain	SIN_1002255	IPR000719; Protein kinase domain#IPR002290; Serine/threonine- / dual specificity protein kinase, catalytic domain#IPR013210; Leucine-rich repeat-containing N-terminal, type 2#IPR020635; Tyrosine-protein kinase, catalytic domain
GSVIVT01008073001	IPR000109; Proton-dependent oligopeptide transporter family	SIN_1002250	IPR000109; Proton-dependent oligopeptide transporter family
GSVIVT01008074001	IPR001757; Cation-transporting P-type ATPase#IPR004014; Cation-transporting P-type ATPase, N-terminal#IPR008250; P-type ATPase, A domain#IPR023214; HAD-like domain	SIN_1002249	IPR001757; Cation-transporting P-type ATPase#IPR004014; Cation-transporting P-type ATPase, N-terminal#IPR008250; P-type ATPase, A domain#IPR023214; HAD-like domain
GSVIVT01008076001	IPR001623; DnaJ domain#IPR002939; Chaperone DnaJ, C-terminal	SIN_1002246	IPR001623; DnaJ domain#IPR002939; Chaperone DnaJ, C-terminal
GSVIVT01008077001	IPR000719; Protein kinase domain#IPR002048; EF-hand domain#IPR002290; Serine/threonine- / dual specificity protein kinase, catalytic domain#IPR011992; EF-hand domain pair#IPR020635; Tyrosine-protein kinase, catalytic domain	SIN_1002245	IPR000719; Protein kinase domain#IPR002048; EF-hand domain#IPR002290; Serine/threonine- / dual specificity protein kinase, catalytic domain#IPR011992; EF-hand domain pair#IPR020635; Tyrosine-protein kinase, catalytic domain
GSVIVT01008079001	IPR001394; Ubiquitin carboxyl-terminal hydrolases family 2#IPR006865; Domain of unknown function DUF629#IPR006866; Domain of unknown function DUF627, N-terminal	SIN_1002240	IPR001394; Ubiquitin carboxyl-terminal hydrolases family 2#IPR006865; Domain of unknown function DUF629#IPR006866; Domain of unknown function DUF627, N-terminal
GSVIVT01008080001	IPR004883; Lateral organ boundaries, LOB	SIN_1002239	IPR004883; Lateral organ boundaries, LOB
GSVIVT01008085001	IPR019007; WW domain binding protein 11	SIN_1002236	IPR019007; WW domain binding protein 11
GSVIVT01008086001	IPR012938; Glucose/Sorbosone dehydrogenase	SIN_1002234	IPR012938; Glucose/Sorbosone dehydrogenase
GSVIVT01008087001	IPR004022; DDT domain	SIN_1002232	IPR004022; DDT domain
GSVIVT01008092001	IPR001372; Dynein light chain, type 1/2	SIN_1002224	IPR001372; Dynein light chain, type 1/2
GSVIVT01008093001	IPR011598; Myc-type, basic helix-loop-helix (bHLH) domain	SIN_1002220	IPR011598; Myc-type, basic helix-loop-helix (bHLH) domain
GSVIVT01008399001	IPR001680; WD40 repeat#IPR017986; WD40-repeat-containing domain	SIN_1017334	IPR001680; WD40 repeat#IPR017986; WD40-repeat-containing domain
GSVIVT01008404001	IPR008914; Phosphatidylethanolamine-binding protein PEBP	SIN_1017333	IPR008914; Phosphatidylethanolamine-binding protein PEBP
GSVIVT01008429001	IPR013216; Methyltransferase type 11#IPR025771; Phosphoethanolamine N-methyltransferase	SIN_1017330	IPR013216; Methyltransferase type 11#IPR025771; Phosphoethanolamine N-methyltransferase
GSVIVT01008450001	IPR008183; Aldose 1-/Glucose-6-phosphate 1-epimerase#IPR015443; Aldose 1-epimerase	SIN_1017324	IPR008183; Aldose 1-/Glucose-6-phosphate 1-epimerase#IPR015443; Aldose 1-epimerase
GSVIVT01008461001	IPR000771; Ketose-bisphosphate aldolase, class-II#IPR006115; 6-phosphogluconate dehydrogenase, NADP-binding#IPR010737; Protein of unknown function, DUF1537#IPR015815; Hydroxy monocarboxylic acid anion dehydrogenase, HIBADH-type	SIN_1017323	IPR000771; Ketose-bisphosphate aldolase, class-II#IPR006115; 6-phosphogluconate dehydrogenase, NADP-binding#IPR010737; Protein of unknown function, DUF1537#IPR015815; Hydroxy monocarboxylic acid anion dehydrogenase, HIBADH-type
GSVIVT01008490001	IPR003029; Ribosomal protein S1, RNA-binding domain	SIN_1017317	IPR003029; Ribosomal protein S1, RNA-binding domain
GSVIVT01008492001	IPR001487; Bromodomain#IPR027353; NET domain	SIN_1017312	IPR001487; Bromodomain#IPR027353; NET domain
GSVIVT01008496001	IPR021924; Protein of unknown function DUF3537	SIN_1017311	IPR021924; Protein of unknown function DUF3537
GSVIVT01008533001	IPR003034; SAP domain#IPR018276; Ubiquitin ligase, Det1/DDB1-complexing	SIN_1022153	IPR003034; SAP domain#IPR018276; Ubiquitin ligase, Det1/DDB1-complexing
GSVIVT01008534001	IPR000644; CBS domain	SIN_1022152	IPR000644; CBS domain
GSVIVT01008535001	IPR004140; Exocyst complex protein Exo70	SIN_1022151	IPR004140; Exocyst complex protein Exo70
GSVIVT01008557001	IPR001810; F-box domain#IPR019494; FIST C domain	SIN_1022150	IPR001810; F-box domain#IPR019494; FIST C domain
GSVIVT01008560001	IPR002100; Transcription factor, MADS-box#IPR002487; Transcription factor, K-box	SIN_1022147	IPR002100; Transcription factor, MADS-box#IPR002487; Transcription factor, K-box
GSVIVT01008562001	IPR000270; Phox/Bem1p#IPR000644; CBS domain	SIN_1022145	IPR000270; Phox/Bem1p#IPR000644; CBS domain
GSVIVT01008573001	IPR006121; Heavy metal-associated domain, HMA	SIN_1022134	IPR006121; Heavy metal-associated domain, HMA
GSVIVT01008575001	IPR002864; Acyl-ACP thioesterase	SIN_1022133	IPR002864; Acyl-ACP thioesterase
GSVIVT01008576001	IPR004345; TB2/DP1/HVA22-related protein	SIN_1022132	IPR004345; TB2/DP1/HVA22-related protein
GSVIVT01008582001	IPR013894; Domain of unknown function DUF1767	SIN_1022129	IPR013894; Domain of unknown function DUF1767
GSVIVT01008584001	IPR001005; SANT/Myb domain#IPR007526; SWIRM domain#IPR017884; SANT domain	SIN_1022127	IPR001005; SANT/Myb domain#IPR007526; SWIRM domain#IPR017884; SANT domain
GSVIVT01008595001	IPR004316; SWEET sugar transporter	SIN_1022120	IPR004316; SWEET sugar transporter
GSVIVT01008599001	IPR001594; Zinc finger, DHHC-type, palmitoyltransferase	SIN_1022115	IPR001594; Zinc finger, DHHC-type, palmitoyltransferase
GSVIVT01008613001	IPR000719; Protein kinase domain#IPR002290; Serine/threonine- / dual specificity protein kinase, catalytic domain#IPR020635; Tyrosine-protein kinase, catalytic domain	SIN_1022104	IPR000719; Protein kinase domain#IPR002290; Serine/threonine- / dual specificity protein kinase, catalytic domain#IPR020635; Tyrosine-protein kinase, catalytic domain
GSVIVT01008619001	IPR000225; Armadillo	SIN_1022102	IPR000225; Armadillo
GSVIVT01008621001	IPR004839; Aminotransferase, class I/classII	SIN_1022100	IPR004839; Aminotransferase, class I/classII
GSVIVT01008625001	IPR001675; Glycosyl transferase, family 29	SIN_1022098	IPR001675; Glycosyl transferase, family 29
GSVIVT01008626001	IPR004907; ATPase, V1 complex, subunit C	SIN_1022097	IPR004907; ATPase, V1 complex, subunit C
GSVIVT01008628001	IPR011598; Myc-type, basic helix-loop-helix (bHLH) domain	SIN_1022096	IPR011598; Myc-type, basic helix-loop-helix (bHLH) domain
GSVIVT01008632001	IPR001563; Peptidase S10, serine carboxypeptidase	SIN_1022054	IPR001563; Peptidase S10, serine carboxypeptidase
GSVIVT01008633001	IPR000340; Dual specificity phosphatase, catalytic domain#IPR000387; Protein-tyrosine/Dual specificity phosphatase#IPR015275; Actin-fragmin kinase, catalytic domain#IPR020422; Dual specificity phosphatase, subgroup, catalytic domain#IPR024950; Dual specificity phosphatase	SIN_1022051	IPR000340; Dual specificity phosphatase, catalytic domain#IPR000387; Protein-tyrosine/Dual specificity phosphatase#IPR015275; Actin-fragmin kinase, catalytic domain#IPR020422; Dual specificity phosphatase, subgroup, catalytic domain#IPR024950; Dual specificity phosphatase
GSVIVT01008637001	IPR011598; Myc-type, basic helix-loop-helix (bHLH) domain	SIN_1022049	IPR011598; Myc-type, basic helix-loop-helix (bHLH) domain
GSVIVT01008639001	IPR003311; AUX/IAA protein#IPR003340; B3 DNA binding domain#IPR010525; Auxin response factor#IPR011525; Aux/IAA-ARF-dimerisation	SIN_1022048	IPR003311; AUX/IAA protein#IPR003340; B3 DNA binding domain#IPR010525; Auxin response factor#IPR011525; Aux/IAA-ARF-dimerisation
GSVIVT01008647001	IPR001680; WD40 repeat#IPR017986; WD40-repeat-containing domain	SIN_1022044	IPR001680; WD40 repeat#IPR017986; WD40-repeat-containing domain
GSVIVT01008649001	IPR001471; AP2/ERF domain	SIN_1022039	IPR001471; AP2/ERF domain
GSVIVT01008675001	IPR008479; Protein of unknown function DUF760	SIN_1013381	IPR008479; Protein of unknown function DUF760
GSVIVT01008676001	IPR019378; GDP-fucose protein O-fucosyltransferase	SIN_1013382	IPR019378; GDP-fucose protein O-fucosyltransferase
GSVIVT01008680001	IPR001680; WD40 repeat#IPR017986; WD40-repeat-containing domain	SIN_1013383	IPR001680; WD40 repeat#IPR017986; WD40-repeat-containing domain
GSVIVT01008683001	IPR004320; Protein of unknown function DUF241, plant	SIN_1013386	IPR004320; Protein of unknown function DUF241, plant
GSVIVT01008685001	IPR000719; Protein kinase domain#IPR001245; Serine-threonine/tyrosine-protein kinase catalytic domain#IPR002290; Serine/threonine- / dual specificity protein kinase, catalytic domain#IPR020635; Tyrosine-protein kinase, catalytic domain	SIN_1013387	IPR000719; Protein kinase domain#IPR001245; Serine-threonine/tyrosine-protein kinase catalytic domain#IPR002290; Serine/threonine- / dual specificity protein kinase, catalytic domain#IPR020635; Tyrosine-protein kinase, catalytic domain
GSVIVT01008686001	IPR000642; Peptidase M41#IPR003593; AAA+ ATPase domain#IPR003959; ATPase, AAA-type, core	SIN_1013388	IPR000642; Peptidase M41#IPR003593; AAA+ ATPase domain#IPR003959; ATPase, AAA-type, core
GSVIVT01008688001	IPR005269; Cytokinin riboside 5'-monophosphate phosphoribohydrolase LOG	SIN_1007388	IPR005269; Cytokinin riboside 5'-monophosphate phosphoribohydrolase LOG
GSVIVT01008694001	IPR000873; AMP-dependent synthetase/ligase#IPR025110; AMP-binding enzyme C-terminal domain	SIN_1007390	IPR000873; AMP-dependent synthetase/ligase#IPR025110; AMP-binding enzyme C-terminal domain
GSVIVT01008696001	IPR013057; Amino acid transporter, transmembrane	SIN_1007392	IPR013057; Amino acid transporter, transmembrane
[truncated: 2,297 more rows]

## Sheet: function_distribution_of_A_type
InterPro ID	Description	Gene numbers	Percentage (Annotated genes/Total genes)
[truncated: 1,861 more rows]

[truncated: 4 more sheets: (B)subfunctionalization, function_distribution_of_B_type, (C)neofunctionalization, function_distribution_of_C_type]
