# Supplementary material for: Genome evolutionary dynamics followed by diversifying selection explains the complexity of the Sesamum indicum genome
Source: BMC Genomics. 2017 Mar 24;18:257. doi: 10.1186/s12864-017-3599-4 (PMC5364699; doi:10.1186/s12864-017-3599-4)
Supplement: Supplementary file 4 — Functional divergence of different classes of duplicated gene pairs between the two subgenomes in S. indicum. (XLSX 172 kb) [file 12864_2017_3599_MOESM4_ESM.xlsx]

## Sheet: all_gene_pairs_from_WGD
Subgenome1	InterPro entries lists	Subgenome2	InterPro entries lists
SIN_1019644	IPR001040; Translation Initiation factor eIF- 4e	SIN_1001769	IPR001040; Translation Initiation factor eIF- 4e
SIN_1019632	IPR009719; Protein of unknown function DUF1296, plant	SIN_1001779	IPR009719; Protein of unknown function DUF1296, plant
SIN_1019631	IPR022775; AP complex, mu/sigma subunit	SIN_1001781	IPR022775; AP complex, mu/sigma subunit
SIN_1019629	IPR002836; DNA-binding TFAR19-related protein	SIN_1001783	IPR002836; DNA-binding TFAR19-related protein
SIN_1019628	IPR003280; Two pore domain potassium channel#IPR013099; Two pore domain potassium channel domain	SIN_1001785	IPR003280; Two pore domain potassium channel#IPR013099; Two pore domain potassium channel domain
SIN_1019627	IPR003657; DNA-binding WRKY	SIN_1001786	IPR003657; DNA-binding WRKY
SIN_1019625	IPR012419; Cas1p 10 TM acyl transferase domain	SIN_1001787	IPR012419; Cas1p 10 TM acyl transferase domain
SIN_1019624	IPR004853; Triose-phosphate transporter domain	SIN_1001788	IPR004853; Triose-phosphate transporter domain
SIN_1019618	IPR009457; Domain of unknown function DUF1084	SIN_1001797	IPR009457; Domain of unknown function DUF1084
SIN_1019614	IPR014030; Beta-ketoacyl synthase, N-terminal#IPR014031; Beta-ketoacyl synthase, C-terminal#IPR020841; Polyketide synthase, beta-ketoacyl synthase domain	SIN_1001803	IPR014030; Beta-ketoacyl synthase, N-terminal#IPR014031; Beta-ketoacyl synthase, C-terminal#IPR020841; Polyketide synthase, beta-ketoacyl synthase domain
SIN_1019609	IPR006946; Protein of unknown function DUF642	SIN_1001815	IPR006946; Protein of unknown function DUF642
SIN_1019608	IPR000595; Cyclic nucleotide-binding domain#IPR003938; Potassium channel, voltage-dependent, EAG/ELK/ERG#IPR005821; Ion transport domain#IPR021789; Potassium channel, plant-type	SIN_1001817	IPR000595; Cyclic nucleotide-binding domain#IPR002110; Ankyrin repeat#IPR003938; Potassium channel, voltage-dependent, EAG/ELK/ERG#IPR005821; Ion transport domain#IPR020683; Ankyrin repeat-containing domain#IPR021789; Potassium channel, plant-type
SIN_1019607	IPR007493; Protein of unknown function DUF538	SIN_1001821	IPR007493; Protein of unknown function DUF538
SIN_1019606	IPR006852; Protein of unknown function DUF616	SIN_1001822	IPR006852; Protein of unknown function DUF616
SIN_1019605	IPR005123; Oxoglutarate/iron-dependent dioxygenase#IPR026992; Non-haem dioxygenase N-terminal domain	SIN_1001823	IPR002283; Isopenicillin N synthase#IPR005123; Oxoglutarate/iron-dependent dioxygenase#IPR026992; Non-haem dioxygenase N-terminal domain
SIN_1019603	IPR000490; Glycoside hydrolase, family 17	SIN_1001826	IPR000490; Glycoside hydrolase, family 17
SIN_1019602	IPR001373; Cullin, N-terminal#IPR016158; Cullin homology#IPR019559; Cullin protein, neddylation domain	SIN_1001828	IPR001373; Cullin, N-terminal#IPR016158; Cullin homology#IPR019559; Cullin protein, neddylation domain
SIN_1006046	IPR001372; Dynein light chain, type 1/2	SIN_1002224	IPR001372; Dynein light chain, type 1/2
SIN_1006043	IPR004022; DDT domain	SIN_1002232	IPR004022; DDT domain
SIN_1006042	IPR019007; WW domain binding protein 11	SIN_1002236	IPR019007; WW domain binding protein 11
SIN_1006037	IPR004883; Lateral organ boundaries, LOB	SIN_1002239	IPR004883; Lateral organ boundaries, LOB
SIN_1006036	IPR001394; Ubiquitin carboxyl-terminal hydrolases family 2#IPR006865; Domain of unknown function DUF629#IPR006866; Domain of unknown function DUF627, N-terminal	SIN_1002240	IPR001394; Ubiquitin carboxyl-terminal hydrolases family 2#IPR006865; Domain of unknown function DUF629#IPR006866; Domain of unknown function DUF627, N-terminal
SIN_1006035	IPR000719; Protein kinase domain#IPR002048; EF-hand domain#IPR002290; Serine/threonine- / dual specificity protein kinase, catalytic domain#IPR011992; EF-hand domain pair#IPR020635; Tyrosine-protein kinase, catalytic domain	SIN_1002245	IPR000719; Protein kinase domain#IPR002048; EF-hand domain#IPR002290; Serine/threonine- / dual specificity protein kinase, catalytic domain#IPR011992; EF-hand domain pair#IPR020635; Tyrosine-protein kinase, catalytic domain
SIN_1006034	IPR001623; DnaJ domain#IPR002939; Chaperone DnaJ, C-terminal	SIN_1002246	IPR001623; DnaJ domain#IPR002939; Chaperone DnaJ, C-terminal
SIN_1006033	IPR001757; Cation-transporting P-type ATPase#IPR004014; Cation-transporting P-type ATPase, N-terminal#IPR008250; P-type ATPase, A domain#IPR023214; HAD-like domain	SIN_1002249	IPR001757; Cation-transporting P-type ATPase#IPR004014; Cation-transporting P-type ATPase, N-terminal#IPR008250; P-type ATPase, A domain#IPR023214; HAD-like domain
SIN_1006031	IPR000109; Proton-dependent oligopeptide transporter family	SIN_1002250	IPR000109; Proton-dependent oligopeptide transporter family
SIN_1009052	IPR000719; Protein kinase domain#IPR001245; Serine-threonine/tyrosine-protein kinase catalytic domain#IPR002290; Serine/threonine- / dual specificity protein kinase, catalytic domain#IPR003591; Leucine-rich repeat, typical subtype#IPR013210; Leucine-rich repeat-containing N-terminal, type 2#IPR020635; Tyrosine-protein kinase, catalytic domain	SIN_1002326	IPR000719; Protein kinase domain#IPR001611; Leucine-rich repeat#IPR002290; Serine/threonine- / dual specificity protein kinase, catalytic domain#IPR003591; Leucine-rich repeat, typical subtype#IPR013210; Leucine-rich repeat-containing N-terminal, type 2#IPR020635; Tyrosine-protein kinase, catalytic domain
SIN_1009056	IPR001404; Heat shock protein Hsp90 family#IPR003594; Histidine kinase-like ATPase, ATP-binding domain#IPR015566; Endoplasmin#IPR020575; Heat shock protein Hsp90, N-terminal	SIN_1002329	IPR001404; Heat shock protein Hsp90 family#IPR003594; Histidine kinase-like ATPase, ATP-binding domain#IPR015566; Endoplasmin#IPR020575; Heat shock protein Hsp90, N-terminal
SIN_1009059	IPR007700; Protein of unknown function DUF668#IPR021864; Protein of unknown function DUF3475	SIN_1002336	IPR007700; Protein of unknown function DUF668#IPR021864; Protein of unknown function DUF3475
SIN_1009077	IPR008587; Filament-like plant protein	SIN_1002339	IPR008587; Filament-like plant protein
SIN_1009063	NULL	SIN_1002343	NULL
SIN_1009066	IPR003854; Gibberellin regulated protein	SIN_1002350	IPR003854; Gibberellin regulated protein
SIN_1009067	NULL	SIN_1002351	NULL
SIN_1009074	IPR001701; Glycoside hydrolase, family 9	SIN_1002361	IPR001701; Glycoside hydrolase, family 9
SIN_1009075	IPR005269; Cytokinin riboside 5'-monophosphate phosphoribohydrolase LOG	SIN_1002363	IPR005269; Cytokinin riboside 5'-monophosphate phosphoribohydrolase LOG
SIN_1009079	IPR003311; AUX/IAA protein#IPR003340; B3 DNA binding domain#IPR010525; Auxin response factor#IPR011525; Aux/IAA-ARF-dimerisation	SIN_1002371	IPR003311; AUX/IAA protein#IPR003340; B3 DNA binding domain#IPR010525; Auxin response factor#IPR011525; Aux/IAA-ARF-dimerisation
SIN_1009082	NULL	SIN_1002373	NULL
SIN_1009085	IPR000048; IQ motif, EF-hand binding site#IPR025064; Domain of unknown function DUF4005	SIN_1002375	IPR000048; IQ motif, EF-hand binding site#IPR025064; Domain of unknown function DUF4005
SIN_1015056	IPR001898; Sodium/sulphate symporter	SIN_1003272	IPR001898; Sodium/sulphate symporter
SIN_1015057	IPR003435; Chaperonin-like RbcX	SIN_1003275	IPR003435; Chaperonin-like RbcX
SIN_1015210	IPR003439; ABC transporter-like#IPR003593; AAA+ ATPase domain#IPR013525; ABC-2 type transporter	SIN_1003297	IPR003439; ABC transporter-like#IPR003593; AAA+ ATPase domain#IPR013525; ABC-2 type transporter
SIN_1015199	IPR000608; Ubiquitin-conjugating enzyme, E2	SIN_1003309	IPR000608; Ubiquitin-conjugating enzyme, E2
SIN_1015193	IPR000192; Aminotransferase, class V/Cysteine desulfurase	SIN_1003318	IPR000192; Aminotransferase, class V/Cysteine desulfurase
SIN_1015191	IPR000306; FYVE zinc finger#IPR000408; Regulator of chromosome condensation, RCC1#IPR013591; Brevis radix (BRX) domain#IPR017455; Zinc finger, FYVE-related#IPR027988; Transcription factor BREVIS RADIX, N-terminal domain	SIN_1003324	IPR000306; FYVE zinc finger#IPR000408; Regulator of chromosome condensation, RCC1#IPR013591; Brevis radix (BRX) domain#IPR017455; Zinc finger, FYVE-related#IPR024774; Pleckstrin homology domain, Mcp5-type#IPR027988; Transcription factor BREVIS RADIX, N-terminal domain
SIN_1015190	IPR001356; Homeobox domain	SIN_1003325	IPR001356; Homeobox domain
SIN_1015189	IPR006639; Presenilin/signal peptide peptidase#IPR007369; Peptidase A22B, signal peptide peptidase	SIN_1003326	IPR006639; Presenilin/signal peptide peptidase#IPR007369; Peptidase A22B, signal peptide peptidase
SIN_1015187	IPR007818; Protein of unknown function DUF702	SIN_1003328	IPR007818; Protein of unknown function DUF702
SIN_1015186	NULL	SIN_1003329	NULL
SIN_1015185	IPR025757; Ternary complex factor MIP1, leucine-zipper	SIN_1003333	IPR000198; Rho GTPase-activating protein domain#IPR001849; Pleckstrin homology domain#IPR025757; Ternary complex factor MIP1, leucine-zipper
SIN_1015183	IPR000719; Protein kinase domain#IPR002048; EF-hand domain#IPR002290; Serine/threonine- / dual specificity protein kinase, catalytic domain#IPR011992; EF-hand domain pair#IPR020635; Tyrosine-protein kinase, catalytic domain	SIN_1003338	IPR000719; Protein kinase domain#IPR002048; EF-hand domain#IPR002290; Serine/threonine- / dual specificity protein kinase, catalytic domain#IPR011992; EF-hand domain pair#IPR020635; Tyrosine-protein kinase, catalytic domain
SIN_1011069	IPR025846; PMR5 N-terminal domain#IPR026057; PC-Esterase	SIN_1003892	IPR025846; PMR5 N-terminal domain#IPR026057; PC-Esterase
SIN_1011068	IPR001365; Adenosine/AMP deaminase domain#IPR006329; AMP deaminase	SIN_1003893	IPR001365; Adenosine/AMP deaminase domain#IPR006329; AMP deaminase
SIN_1011063	IPR000994; Peptidase M24, structural domain#IPR001714; Peptidase M24, methionine aminopeptidase	SIN_1003899	IPR000994; Peptidase M24, structural domain#IPR001714; Peptidase M24, methionine aminopeptidase
SIN_1011052	IPR001440; Tetratricopeptide TPR-1#IPR013026; Tetratricopeptide repeat-containing domain#IPR013105; Tetratricopeptide TPR2#IPR019734; Tetratricopeptide repeat	SIN_1003904	IPR001440; Tetratricopeptide TPR-1#IPR013026; Tetratricopeptide repeat-containing domain#IPR019734; Tetratricopeptide repeat
SIN_1011029	IPR001251; CRAL-TRIO domain#IPR009038; GOLD#IPR011074; CRAL/TRIO, N-terminal domain	SIN_1003916	IPR001251; CRAL-TRIO domain
SIN_1011027	IPR001932; Protein phosphatase 2C (PP2C)-like domain#IPR015655; Protein phosphatase 2C	SIN_1003917	IPR001932; Protein phosphatase 2C (PP2C)-like domain#IPR015655; Protein phosphatase 2C
SIN_1011024	IPR006702; Uncharacterised protein family UPF0497, trans-membrane plant	SIN_1003919	IPR006702; Uncharacterised protein family UPF0497, trans-membrane plant
SIN_1011023	IPR003657; DNA-binding WRKY	SIN_1003920	IPR003657; DNA-binding WRKY
SIN_1011020	IPR006597; Sel1-like	SIN_1003921	IPR006597; Sel1-like
SIN_1011019	IPR009798; Wound-induced protein, Wun1	SIN_1003925	IPR009798; Wound-induced protein, Wun1
SIN_1011015	IPR001680; WD40 repeat#IPR004083; Regulatory associated protein of TOR#IPR017986; WD40-repeat-containing domain	SIN_1003926	IPR001680; WD40 repeat#IPR004083; Regulatory associated protein of TOR#IPR017986; WD40-repeat-containing domain
SIN_1004161	IPR003657; DNA-binding WRKY	SIN_1003975	IPR003657; DNA-binding WRKY
SIN_1004169	IPR001684; Ribosomal protein L27	SIN_1003983	IPR001684; Ribosomal protein L27
SIN_1004173	IPR010547; Plant specific mitochondrial import receptor subunit TOM20#IPR013026; Tetratricopeptide repeat-containing domain#IPR019734; Tetratricopeptide repeat	SIN_1003986	IPR010547; Plant specific mitochondrial import receptor subunit TOM20
SIN_1004177	IPR000572; Oxidoreductase, molybdopterin-binding domain#IPR005066; Moybdenum cofactor oxidoreductase, dimerisation#IPR008335; Eukaryotic molybdopterin oxidoreductase	SIN_1003989	IPR000572; Oxidoreductase, molybdopterin-binding domain#IPR005066; Moybdenum cofactor oxidoreductase, dimerisation#IPR008335; Eukaryotic molybdopterin oxidoreductase
SIN_1004184	IPR000644; CBS domain#IPR001807; Chloride channel, voltage gated#IPR002251; Chloride channel ClC-plant	SIN_1003992	IPR000644; CBS domain#IPR001807; Chloride channel, voltage gated#IPR002251; Chloride channel ClC-plant
SIN_1004186	IPR006693; Partial AB-hydrolase lipase domain	SIN_1003994	IPR000073; Alpha/beta hydrolase fold-1#IPR006693; Partial AB-hydrolase lipase domain
SIN_1004190	IPR000056; Ribulose-phosphate 3-epimerase-like	SIN_1003996	IPR000056; Ribulose-phosphate 3-epimerase-like
SIN_1004199	NULL	SIN_1004003	IPR000717; Proteasome component (PCI) domain
SIN_1004204	NULL	SIN_1004006	NULL
SIN_1004207	IPR013057; Amino acid transporter, transmembrane	SIN_1004007	IPR013057; Amino acid transporter, transmembrane
SIN_1004214	IPR001282; Glucose-6-phosphate dehydrogenase#IPR022674; Glucose-6-phosphate dehydrogenase, NAD-binding#IPR022675; Glucose-6-phosphate dehydrogenase, C-terminal	SIN_1004013	IPR001282; Glucose-6-phosphate dehydrogenase#IPR022674; Glucose-6-phosphate dehydrogenase, NAD-binding#IPR022675; Glucose-6-phosphate dehydrogenase, C-terminal
SIN_1004215	IPR028163; HAUS augmin-like complex subunit 6, N-terminal	SIN_1004014	IPR028163; HAUS augmin-like complex subunit 6, N-terminal
SIN_1004217	IPR013094; Alpha/beta hydrolase fold-3	SIN_1004016	IPR013094; Alpha/beta hydrolase fold-3
SIN_1004222	NULL	SIN_1004018	NULL
SIN_1004225	NULL	SIN_1004019	NULL
SIN_1004230	NULL	SIN_1004025	NULL
SIN_1004232	IPR000626; Ubiquitin domain#IPR019955; Ubiquitin supergroup	SIN_1004026	IPR000626; Ubiquitin domain#IPR019955; Ubiquitin supergroup
SIN_1004233	IPR010402; CCT domain	SIN_1004027	IPR010402; CCT domain
SIN_1004235	IPR006109; Glycerol-3-phosphate dehydrogenase, NAD-dependent, C-terminal#IPR006168; Glycerol-3-phosphate dehydrogenase, NAD-dependent#IPR011128; Glycerol-3-phosphate dehydrogenase, NAD-dependent, N-terminal	SIN_1004034	IPR006109; Glycerol-3-phosphate dehydrogenase, NAD-dependent, C-terminal#IPR006168; Glycerol-3-phosphate dehydrogenase, NAD-dependent#IPR011128; Glycerol-3-phosphate dehydrogenase, NAD-dependent, N-terminal
SIN_1007868	IPR008183; Aldose 1-/Glucose-6-phosphate 1-epimerase	SIN_1004045	IPR008183; Aldose 1-/Glucose-6-phosphate 1-epimerase
SIN_1007874	IPR006553; Leucine-rich repeat, cysteine-containing subtype	SIN_1004052	IPR001810; F-box domain#IPR006553; Leucine-rich repeat, cysteine-containing subtype
SIN_1007878	IPR004883; Lateral organ boundaries, LOB	SIN_1004054	IPR004883; Lateral organ boundaries, LOB
SIN_1007881	IPR010820; Protein of unknown function DUF1421#IPR015940; Ubiquitin-associated/translation elongation factor EF1B, N-terminal, eukaryote	SIN_1004056	IPR010820; Protein of unknown function DUF1421
SIN_1007883	IPR003406; Glycosyl transferase, family 14	SIN_1004057	IPR003406; Glycosyl transferase, family 14
SIN_1007892	IPR001005; SANT/Myb domain#IPR017930; Myb domain	SIN_1004060	IPR001202; WW domain#IPR001650; Helicase, C-terminal#IPR011545; DNA/RNA helicase, DEAD/DEAH box type, N-terminal#IPR014001; Helicase, superfamily 1/2, ATP-binding domain#IPR014014; RNA helicase, DEAD-box type, Q motif
SIN_1007895	NULL	SIN_1004061	IPR001525; C-5 cytosine methyltransferase
SIN_1007900	IPR013823; Ribosomal protein L7/L12, C-terminal#IPR015608; Ribosomal protein L7/L12, chloroplast	SIN_1004063	IPR013823; Ribosomal protein L7/L12, C-terminal#IPR015608; Ribosomal protein L7/L12, chloroplast
SIN_1007901	IPR000313; PWWP domain	SIN_1004064	IPR000313; PWWP domain
SIN_1025602	IPR001478; PDZ domain#IPR001940; Peptidase S1C#IPR025926; PDZ-like domain	SIN_1004609	IPR001478; PDZ domain#IPR025926; PDZ-like domain
SIN_1025600	NULL	SIN_1004612	NULL
SIN_1025593	IPR001907; ClpP#IPR023562; Clp protease proteolytic subunit /Translocation-enhancing protein TepA	SIN_1004618	IPR001907; ClpP#IPR023562; Clp protease proteolytic subunit /Translocation-enhancing protein TepA
SIN_1025590	IPR011016; Zinc finger, RING-CH-type#IPR022143; Protein of unknown function DUF3675	SIN_1004623	IPR011016; Zinc finger, RING-CH-type#IPR022143; Protein of unknown function DUF3675
SIN_1025581	IPR002528; Multi antimicrobial extrusion protein	SIN_1004629	IPR002528; Multi antimicrobial extrusion protein
SIN_1025562	IPR003406; Glycosyl transferase, family 14	SIN_1004651	IPR003406; Glycosyl transferase, family 14
SIN_1025560	IPR005828; General substrate transporter	SIN_1004652	IPR003663; Sugar/inositol transporter#IPR005828; General substrate transporter#IPR020846; Major facilitator superfamily domain
SIN_1025558	NULL	SIN_1004658	NULL
SIN_1025556	IPR001250; Mannose-6-phosphate isomerase, type I#IPR016305; Mannose-6-phosphate isomerase	SIN_1004659	IPR001250; Mannose-6-phosphate isomerase, type I#IPR016305; Mannose-6-phosphate isomerase
SIN_1025548	IPR000449; Ubiquitin-associated domain/translation elongation factor EF-Ts, N-terminal#IPR000626; Ubiquitin domain#IPR004806; UV excision repair protein Rad23#IPR006636; Heat shock chaperonin-binding#IPR015360; XPC-binding domain#IPR015940; Ubiquitin-associated/translation elongation factor EF1B, N-terminal, eukaryote#IPR019955; Ubiquitin supergroup	SIN_1004666	IPR000449; Ubiquitin-associated domain/translation elongation factor EF-Ts, N-terminal#IPR000626; Ubiquitin domain#IPR004806; UV excision repair protein Rad23#IPR006636; Heat shock chaperonin-binding#IPR015360; XPC-binding domain#IPR015940; Ubiquitin-associated/translation elongation factor EF1B, N-terminal, eukaryote#IPR019955; Ubiquitin supergroup
SIN_1025542	NULL	SIN_1004678	NULL
SIN_1003964	IPR007229; Nicotinate phosphoribosyltransferase-related#IPR015977; Nicotinate phosphoribosyltransferase-like	SIN_1004857	IPR007229; Nicotinate phosphoribosyltransferase-related#IPR015977; Nicotinate phosphoribosyltransferase-like
SIN_1003961	IPR001471; AP2/ERF domain	SIN_1004866	IPR001471; AP2/ERF domain
SIN_1003959	IPR001471; AP2/ERF domain	SIN_1004869	IPR001471; AP2/ERF domain
SIN_1003958	IPR000608; Ubiquitin-conjugating enzyme, E2#IPR027230; SUMO-conjugating enzyme Ubc9	SIN_1004871	IPR000608; Ubiquitin-conjugating enzyme, E2#IPR027230; SUMO-conjugating enzyme Ubc9
SIN_1003954	IPR005027; Glycosyl transferase, family 43	SIN_1004875	IPR005027; Glycosyl transferase, family 43
SIN_1027065	IPR003851; Zinc finger, Dof-type	SIN_1005292	IPR003851; Zinc finger, Dof-type
SIN_1027066	NULL	SIN_1005295	IPR001841; Zinc finger, RING-type#IPR018957; Zinc finger, C3HC4 RING-type
SIN_1027067	IPR008406; Dormancyauxin associated	SIN_1005296	IPR008406; Dormancyauxin associated
SIN_1027072	IPR000620; Drug/metabolite transporter#IPR004853; Triose-phosphate transporter domain	SIN_1005310	IPR000620; Drug/metabolite transporter#IPR004853; Triose-phosphate transporter domain
SIN_1027074	IPR000719; Protein kinase domain#IPR001611; Leucine-rich repeat#IPR002290; Serine/threonine- / dual specificity protein kinase, catalytic domain#IPR013210; Leucine-rich repeat-containing N-terminal, type 2#IPR020635; Tyrosine-protein kinase, catalytic domain#IPR025875; Leucine rich repeat 4	SIN_1005312	IPR000719; Protein kinase domain#IPR001611; Leucine-rich repeat#IPR002290; Serine/threonine- / dual specificity protein kinase, catalytic domain#IPR003591; Leucine-rich repeat, typical subtype#IPR013210; Leucine-rich repeat-containing N-terminal, type 2#IPR020635; Tyrosine-protein kinase, catalytic domain#IPR025875; Leucine rich repeat 4
SIN_1027075	IPR003441; NAC domain	SIN_1005314	IPR003441; NAC domain
SIN_1027078	NULL	SIN_1005322	NULL
SIN_1027082	IPR001356; Homeobox domain	SIN_1005327	IPR001356; Homeobox domain
SIN_1027084	IPR001087; Lipase, GDSL	SIN_1005333	IPR001087; Lipase, GDSL
SIN_1027085	IPR002048; EF-hand domain#IPR011992; EF-hand domain pair	SIN_1005342	IPR002048; EF-hand domain#IPR004837; Sodium/calcium exchanger membrane region#IPR011992; EF-hand domain pair
SIN_1027088	IPR000523; Magnesium chelatase, ChlI subunit#IPR003593; AAA+ ATPase domain	SIN_1005347	IPR000523; Magnesium chelatase, ChlI subunit#IPR003593; AAA+ ATPase domain
SIN_1027091	IPR001087; Lipase, GDSL	SIN_1005354	IPR001087; Lipase, GDSL
SIN_1027092	NULL	SIN_1005359	NULL
SIN_1027096	NULL	SIN_1005364	IPR000225; Armadillo
SIN_1027099	IPR007493; Protein of unknown function DUF538	SIN_1005369	IPR007493; Protein of unknown function DUF538
SIN_1027100	IPR007751; Domain of unknown function DUF676, lipase-like	SIN_1005371	IPR007751; Domain of unknown function DUF676, lipase-like
SIN_1004465	IPR002498; Phosphatidylinositol-4-phosphate 5-kinase, core#IPR003409; MORN motif#IPR016034; Phosphatidylinositol-4-phosphate 5-kinase, core, subgroup#IPR023610; Phosphatidylinositol-4-phosphate 5-kinase	SIN_1005447	IPR002498; Phosphatidylinositol-4-phosphate 5-kinase, core#IPR003409; MORN motif#IPR016034; Phosphatidylinositol-4-phosphate 5-kinase, core, subgroup#IPR023610; Phosphatidylinositol-4-phosphate 5-kinase
SIN_1004461	IPR001806; Small GTPase superfamily#IPR002041; Ran GTPase#IPR003578; Small GTPase superfamily, Rho type#IPR003579; Small GTPase superfamily, Rab type#IPR020849; Small GTPase superfamily, Ras type	SIN_1005448	IPR001806; Small GTPase superfamily#IPR002041; Ran GTPase#IPR003578; Small GTPase superfamily, Rho type#IPR003579; Small GTPase superfamily, Rab type#IPR020849; Small GTPase superfamily, Ras type
SIN_1004459	IPR001841; Zinc finger, RING-type#IPR008913; Zinc finger, CHY-type#IPR017921; Zinc finger, CTCHY-type	SIN_1005452	IPR008913; Zinc finger, CHY-type
SIN_1004458	IPR001148; Alpha carbonic anhydrase#IPR023561; Carbonic anhydrase, alpha-class	SIN_1005453	IPR001148; Alpha carbonic anhydrase#IPR023561; Carbonic anhydrase, alpha-class
SIN_1004451	IPR012429; Protein of unknown function DUF1624	SIN_1005456	IPR012429; Protein of unknown function DUF1624
SIN_1004450	IPR002912; ACT domain	SIN_1005457	IPR002912; ACT domain
SIN_1004445	IPR001005; SANT/Myb domain#IPR017930; Myb domain	SIN_1005461	IPR001005; SANT/Myb domain#IPR017930; Myb domain
SIN_1004443	IPR001140; ABC transporter, transmembrane domain#IPR003439; ABC transporter-like#IPR003593; AAA+ ATPase domain#IPR017940; ABC transporter, integral membrane type 1	SIN_1005462	IPR001140; ABC transporter, transmembrane domain#IPR003439; ABC transporter-like#IPR003593; AAA+ ATPase domain#IPR017940; ABC transporter, integral membrane type 1
SIN_1004441	IPR006121; Heavy metal-associated domain, HMA	SIN_1005464	IPR006121; Heavy metal-associated domain, HMA
SIN_1004440	NULL	SIN_1005465	IPR001792; Acylphosphatase-like#IPR020456; Acylphosphatase
SIN_1004435	IPR002213; UDP-glucuronosyl/UDP-glucosyltransferase	SIN_1005469	IPR002213; UDP-glucuronosyl/UDP-glucosyltransferase
SIN_1004425	IPR003338; CDC48, N-terminal subdomain#IPR003593; AAA+ ATPase domain#IPR003959; ATPase, AAA-type, core#IPR004201; CDC48, domain 2#IPR005938; ATPase, AAA-type, CDC48	SIN_1005470	IPR003338; CDC48, N-terminal subdomain#IPR003593; AAA+ ATPase domain#IPR003959; ATPase, AAA-type, core#IPR004201; CDC48, domain 2#IPR005938; ATPase, AAA-type, CDC48
SIN_1004419	IPR002848; Translin	SIN_1005473	IPR001005; SANT/Myb domain#IPR002848; Translin#IPR017930; Myb domain
SIN_1004393	IPR001623; DnaJ domain#IPR013026; Tetratricopeptide repeat-containing domain#IPR013105; Tetratricopeptide TPR2#IPR019734; Tetratricopeptide repeat	SIN_1005483	IPR000727; Target SNARE coiled-coil domain#IPR001623; DnaJ domain#IPR013026; Tetratricopeptide repeat-containing domain#IPR013105; Tetratricopeptide TPR2#IPR019734; Tetratricopeptide repeat
SIN_1004388	NULL	SIN_1005484	IPR001841; Zinc finger, RING-type
SIN_1004386	NULL	SIN_1005485	IPR012881; Protein of unknown function DUF1685
SIN_1004382	NULL	SIN_1005489	NULL
SIN_1004381	NULL	SIN_1005490	NULL
SIN_1004376	NULL	SIN_1005497	IPR008545; WEB family
SIN_1004375	IPR006032; Ribosomal protein S12/S23	SIN_1005498	IPR006032; Ribosomal protein S12/S23
SIN_1011236	NULL	SIN_1005538	NULL
SIN_1011231	IPR002108; Actin-binding, cofilin/tropomyosin type#IPR017904; ADF/Cofilin/Destrin	SIN_1005542	IPR002108; Actin-binding, cofilin/tropomyosin type#IPR017904; ADF/Cofilin/Destrin
SIN_1011227	IPR002198; Short-chain dehydrogenase/reductase SDR#IPR002347; Glucose/ribitol dehydrogenase	SIN_1005543	IPR002198; Short-chain dehydrogenase/reductase SDR#IPR002347; Glucose/ribitol dehydrogenase
SIN_1011214	IPR003851; Zinc finger, Dof-type	SIN_1005551	IPR003851; Zinc finger, Dof-type
SIN_1014104	NULL	SIN_1005668	NULL
SIN_1014105	IPR006140; D-isomer specific 2-hydroxyacid dehydrogenase, NAD-binding	SIN_1005670	NULL
SIN_1014107	NULL	SIN_1005672	NULL
SIN_1014108	IPR006121; Heavy metal-associated domain, HMA	SIN_1005675	NULL
SIN_1014111	IPR003657; DNA-binding WRKY	SIN_1005676	IPR003657; DNA-binding WRKY
SIN_1014121	IPR001199; Cytochrome b5-like heme/steroid binding domain#IPR005804; Fatty acid desaturase, type 1	SIN_1005680	IPR001199; Cytochrome b5-like heme/steroid binding domain#IPR005804; Fatty acid desaturase, type 1
SIN_1014122	IPR001296; Glycosyl transferase, family 1	SIN_1005682	IPR001296; Glycosyl transferase, family 1
SIN_1014124	IPR001810; F-box domain	SIN_1005684	IPR001810; F-box domain
SIN_1014129	IPR001087; Lipase, GDSL	SIN_1005690	NULL
SIN_1014134	IPR002067; Mitochondrial carrier protein#IPR018108; Mitochondrial substrate/solute carrier	SIN_1005695	IPR002067; Mitochondrial carrier protein#IPR018108; Mitochondrial substrate/solute carrier
SIN_1014137	IPR002067; Mitochondrial carrier protein#IPR018108; Mitochondrial substrate/solute carrier	SIN_1005697	IPR002067; Mitochondrial carrier protein#IPR018108; Mitochondrial substrate/solute carrier
SIN_1014138	IPR004993; GH3 auxin-responsive promoter	SIN_1005698	IPR004993; GH3 auxin-responsive promoter
SIN_1014140	IPR021480; Protein of unknown function DUF3133#IPR025846; PMR5 N-terminal domain#IPR026057; PC-Esterase	SIN_1005701	IPR025846; PMR5 N-terminal domain#IPR026057; PC-Esterase
SIN_1014141	IPR002213; UDP-glucuronosyl/UDP-glucosyltransferase	SIN_1005702	IPR002213; UDP-glucuronosyl/UDP-glucosyltransferase
SIN_1014143	IPR003657; DNA-binding WRKY	SIN_1005706	IPR003657; DNA-binding WRKY
SIN_1014155	IPR001841; Zinc finger, RING-type	SIN_1005723	IPR001841; Zinc finger, RING-type
SIN_1014170	IPR007789; Protein of unknown function DUF688	SIN_1005734	NULL
SIN_1014171	NULL	SIN_1005735	NULL
SIN_1014172	NULL	SIN_1005736	NULL
SIN_1014178	IPR000719; Protein kinase domain#IPR002290; Serine/threonine- / dual specificity protein kinase, catalytic domain#IPR020635; Tyrosine-protein kinase, catalytic domain	SIN_1005739	IPR000719; Protein kinase domain#IPR002290; Serine/threonine- / dual specificity protein kinase, catalytic domain#IPR020635; Tyrosine-protein kinase, catalytic domain
SIN_1014184	NULL	SIN_1005747	NULL
SIN_1014187	IPR001128; Cytochrome P450#IPR002401; Cytochrome P450, E-class, group I	SIN_1005750	IPR001128; Cytochrome P450#IPR002401; Cytochrome P450, E-class, group I
SIN_1009051	IPR000008; C2 calcium-dependent membrane targeting#IPR018029; C2 membrane targeting protein#IPR020477; C2 domain	SIN_1005768	IPR000008; C2 calcium-dependent membrane targeting#IPR018029; C2 membrane targeting protein#IPR020477; C2 domain
SIN_1009043	IPR000209; Peptidase S8/S53 domain#IPR003137; Protease-associated domain, PA#IPR010259; Proteinase inhibitor I9#IPR015500; Peptidase S8, subtilisin-related	SIN_1005779	IPR000209; Peptidase S8/S53 domain#IPR003137; Protease-associated domain, PA#IPR010259; Proteinase inhibitor I9#IPR015500; Peptidase S8, subtilisin-related
SIN_1009042	NULL	SIN_1005780	NULL
SIN_1023525	IPR000719; Protein kinase domain#IPR001611; Leucine-rich repeat#IPR002290; Serine/threonine- / dual specificity protein kinase, catalytic domain#IPR003591; Leucine-rich repeat, typical subtype#IPR013210; Leucine-rich repeat-containing N-terminal, type 2#IPR020635; Tyrosine-protein kinase, catalytic domain	SIN_1006196	IPR000719; Protein kinase domain#IPR001611; Leucine-rich repeat#IPR002290; Serine/threonine- / dual specificity protein kinase, catalytic domain#IPR003591; Leucine-rich repeat, typical subtype#IPR013210; Leucine-rich repeat-containing N-terminal, type 2#IPR020635; Tyrosine-protein kinase, catalytic domain
SIN_1023532	IPR008811; Glycosyl hydrolases 36	SIN_1006202	IPR008811; Glycosyl hydrolases 36
SIN_1023534	IPR008144; Guanylate kinase-like#IPR008145; Guanylate kinase/L-type calcium channel beta subunit	SIN_1006206	IPR008144; Guanylate kinase-like#IPR008145; Guanylate kinase/L-type calcium channel beta subunit
SIN_1023535	IPR000571; Zinc finger, CCCH-type#IPR002110; Ankyrin repeat#IPR020683; Ankyrin repeat-containing domain	SIN_1006207	IPR000571; Zinc finger, CCCH-type#IPR020683; Ankyrin repeat-containing domain
SIN_1023540	IPR001114; Adenylosuccinate synthetase	SIN_1006216	IPR001114; Adenylosuccinate synthetase
SIN_1023541	IPR002123; Phospholipid/glycerol acyltransferase	SIN_1006219	IPR002123; Phospholipid/glycerol acyltransferase
SIN_1023543	IPR001680; WD40 repeat#IPR017986; WD40-repeat-containing domain#IPR020472; G-protein beta WD-40 repeat	SIN_1006221	IPR001680; WD40 repeat#IPR017986; WD40-repeat-containing domain#IPR020472; G-protein beta WD-40 repeat
SIN_1023546	IPR000719; Protein kinase domain#IPR002290; Serine/threonine- / dual specificity protein kinase, catalytic domain#IPR020635; Tyrosine-protein kinase, catalytic domain	SIN_1006226	IPR000719; Protein kinase domain#IPR002290; Serine/threonine- / dual specificity protein kinase, catalytic domain#IPR020635; Tyrosine-protein kinase, catalytic domain
SIN_1023547	IPR001623; DnaJ domain	SIN_1006227	IPR001623; DnaJ domain
SIN_1023548	IPR000058; Zinc finger, AN1-type#IPR002653; Zinc finger, A20-type	SIN_1006228	IPR000058; Zinc finger, AN1-type#IPR002653; Zinc finger, A20-type
SIN_1023551	IPR002885; Pentatricopeptide repeat	SIN_1006232	IPR019329; NADH:ubiquinone oxidoreductase, ESSS subunit
SIN_1023555	IPR000719; Protein kinase domain#IPR001245; Serine-threonine/tyrosine-protein kinase catalytic domain#IPR001611; Leucine-rich repeat#IPR001806; Small GTPase superfamily#IPR002041; Ran GTPase#IPR002290; Serine/threonine- / dual specificity protein kinase, catalytic domain#IPR003578; Small GTPase superfamily, Rho type#IPR003579; Small GTPase superfamily, Rab type#IPR013210; Leucine-rich repeat-cont…	SIN_1006234	IPR000719; Protein kinase domain#IPR001611; Leucine-rich repeat#IPR002290; Serine/threonine- / dual specificity protein kinase, catalytic domain#IPR013210; Leucine-rich repeat-containing N-terminal, type 2#IPR020635; Tyrosine-protein kinase, catalytic domain
SIN_1023559	IPR004827; Basic-leucine zipper domain#IPR025422; Transcription factor TGA like domain	SIN_1006246	IPR025422; Transcription factor TGA like domain
SIN_1023561	IPR006599; CARP motif#IPR012945; Tubulin binding cofactor C-like domain#IPR017901; C-CAP/cofactor C-like domain	SIN_1006247	IPR006599; CARP motif#IPR012945; Tubulin binding cofactor C-like domain#IPR017901; C-CAP/cofactor C-like domain
SIN_1023562	IPR003397; Mitochondrial inner membrane translocase subunit Tim17/Tim22/Tim23/peroxisomal protein PMP24	SIN_1006249	IPR003397; Mitochondrial inner membrane translocase subunit Tim17/Tim22/Tim23/peroxisomal protein PMP24
SIN_1023563	IPR004333; Transcription factor, SBP-box	SIN_1006254	IPR004333; Transcription factor, SBP-box
SIN_1023564	NULL	SIN_1006255	IPR020478; AT hook-like
SIN_1023565	IPR003690; Mitochodrial transcription termination factor-related	SIN_1006256	IPR003690; Mitochodrial transcription termination factor-related
SIN_1023567	IPR001005; SANT/Myb domain#IPR017930; Myb domain#IPR025756; MYB-CC type transcription factor, LHEQLE-containing domain	SIN_1006257	IPR001005; SANT/Myb domain#IPR017930; Myb domain#IPR025756; MYB-CC type transcription factor, LHEQLE-containing domain
SIN_1023574	NULL	SIN_1006260	IPR002347; Glucose/ribitol dehydrogenase
SIN_1023575	IPR000571; Zinc finger, CCCH-type#IPR004087; K Homology domain#IPR004088; K Homology domain, type 1	SIN_1006261	IPR000571; Zinc finger, CCCH-type#IPR004087; K Homology domain#IPR004088; K Homology domain, type 1
SIN_1023585	IPR025846; PMR5 N-terminal domain#IPR026057; PC-Esterase	SIN_1006287	IPR025846; PMR5 N-terminal domain#IPR026057; PC-Esterase
SIN_1023600	IPR001214; SET domain	SIN_1006308	IPR006873; Protein of unknown function DUF620
SIN_1023607	IPR000217; Tubulin#IPR002452; Alpha tubulin#IPR003008; Tubulin/FtsZ, GTPase domain#IPR018316; Tubulin/FtsZ, 2-layer sandwich domain	SIN_1006314	IPR000217; Tubulin#IPR002452; Alpha tubulin#IPR003008; Tubulin/FtsZ, GTPase domain#IPR018316; Tubulin/FtsZ, 2-layer sandwich domain
SIN_1023614	IPR002423; Chaperonin Cpn60/TCP-1#IPR012721; T-complex protein 1, theta subunit#IPR017998; Chaperone tailless complex polypeptide 1 (TCP-1)	SIN_1006320	IPR002423; Chaperonin Cpn60/TCP-1#IPR012721; T-complex protein 1, theta subunit
SIN_1008043	IPR008238; Chorismate mutase, AroQ class, eukaryotic type#IPR020822; Chorismate mutase, type II	SIN_1006552	IPR008238; Chorismate mutase, AroQ class, eukaryotic type#IPR020822; Chorismate mutase, type II
SIN_1008031	IPR004331; SPX, N-terminal	SIN_1006569	IPR004331; SPX, N-terminal
SIN_1008030	IPR000277; Cys/Met metabolism, pyridoxal phosphate-dependent enzyme	SIN_1006570	IPR000277; Cys/Met metabolism, pyridoxal phosphate-dependent enzyme
SIN_1008028	IPR003441; NAC domain	SIN_1006572	IPR003441; NAC domain
SIN_1008025	IPR006702; Uncharacterised protein family UPF0497, trans-membrane plant	SIN_1006574	IPR006702; Uncharacterised protein family UPF0497, trans-membrane plant
SIN_1008020	IPR002048; EF-hand domain#IPR011992; EF-hand domain pair	SIN_1006577	IPR002048; EF-hand domain#IPR011992; EF-hand domain pair
SIN_1008018	IPR003851; Zinc finger, Dof-type	SIN_1006579	IPR003851; Zinc finger, Dof-type
SIN_1007997	IPR011598; Myc-type, basic helix-loop-helix (bHLH) domain	SIN_1006592	IPR011598; Myc-type, basic helix-loop-helix (bHLH) domain
SIN_1007984	IPR002843; ATPase, V0 complex, c/d subunit#IPR016727; ATPase, V0 complex, subunit d	SIN_1006597	IPR002843; ATPase, V0 complex, c/d subunit#IPR016727; ATPase, V0 complex, subunit d
SIN_1007980	IPR000969; Structure-specific recognition protein#IPR009071; High mobility group box domain#IPR013719; Domain of unknown function DUF1747#IPR024954; SSRP1 domain	SIN_1006600	IPR000969; Structure-specific recognition protein#IPR009071; High mobility group box domain#IPR013719; Domain of unknown function DUF1747#IPR024954; SSRP1 domain
SIN_1007977	IPR027246; Eukaryotic porin/Tom40	SIN_1006603	IPR027246; Eukaryotic porin/Tom40
SIN_1007972	IPR000560; Histidine phosphatase superfamily, clade-2	SIN_1006606	IPR000560; Histidine phosphatase superfamily, clade-2
SIN_1007944	IPR000225; Armadillo#IPR003613; U box domain	SIN_1006622	IPR000225; Armadillo#IPR003613; U box domain
SIN_1007941	IPR002156; Ribonuclease H domain#IPR006121; Heavy metal-associated domain, HMA	SIN_1006628	IPR002156; Ribonuclease H domain
SIN_1007940	NULL	SIN_1006629	NULL
SIN_1007930	IPR003855; K+ potassium transporter	SIN_1006633	IPR003855; K+ potassium transporter
SIN_1007926	IPR024395; CLASP N-terminal domain	SIN_1006635	IPR024395; CLASP N-terminal domain
SIN_1007923	NULL	SIN_1006636	IPR000047; Helix-turn-helix motif#IPR001356; Homeobox domain#IPR003106; Leucine zipper, homeobox-associated
SIN_1007907	IPR012442; Protein of unknown function DUF1645, plant	SIN_1006642	IPR012442; Protein of unknown function DUF1645, plant
SIN_1007905	IPR000719; Protein kinase domain#IPR002290; Serine/threonine- / dual specificity protein kinase, catalytic domain#IPR020635; Tyrosine-protein kinase, catalytic domain	SIN_1006643	IPR000719; Protein kinase domain#IPR002290; Serine/threonine- / dual specificity protein kinase, catalytic domain#IPR020635; Tyrosine-protein kinase, catalytic domain
SIN_1019601	IPR001810; F-box domain#IPR006652; Kelch repeat type 1	SIN_1006666	IPR001810; F-box domain#IPR006652; Kelch repeat type 1
SIN_1019600	IPR010399; Tify#IPR018467; CO/COL/TOC1, conserved site	SIN_1006670	IPR010399; Tify#IPR018467; CO/COL/TOC1, conserved site
SIN_1019598	NULL	SIN_1006678	NULL
SIN_1019597	IPR005333; Transcription factor, TCP#IPR017888; CYC/TB1, R domain	SIN_1006679	IPR005333; Transcription factor, TCP#IPR017887; Transcription factor TCP subgroup#IPR017888; CYC/TB1, R domain
SIN_1019596	IPR002109; Glutaredoxin	SIN_1006681	IPR002109; Glutaredoxin#IPR014025; Glutaredoxin subgroup
SIN_1019590	IPR000719; Protein kinase domain#IPR002290; Serine/threonine- / dual specificity protein kinase, catalytic domain#IPR004041; NAF domain#IPR018451; NAF/FISL domain#IPR020635; Tyrosine-protein kinase, catalytic domain#IPR020636; Calcium/calmodulin-dependent/calcium-dependent protein kinase	SIN_1006685	IPR000719; Protein kinase domain#IPR002290; Serine/threonine- / dual specificity protein kinase, catalytic domain#IPR004041; NAF domain#IPR018451; NAF/FISL domain#IPR020635; Tyrosine-protein kinase, catalytic domain#IPR020636; Calcium/calmodulin-dependent/calcium-dependent protein kinase
SIN_1019589	IPR003311; AUX/IAA protein#IPR003340; B3 DNA binding domain#IPR010525; Auxin response factor#IPR011525; Aux/IAA-ARF-dimerisation	SIN_1006691	IPR003311; AUX/IAA protein#IPR003340; B3 DNA binding domain#IPR010525; Auxin response factor#IPR011525; Aux/IAA-ARF-dimerisation
SIN_1019583	IPR000719; Protein kinase domain#IPR002290; Serine/threonine- / dual specificity protein kinase, catalytic domain#IPR020635; Tyrosine-protein kinase, catalytic domain	SIN_1006704	IPR000719; Protein kinase domain#IPR002290; Serine/threonine- / dual specificity protein kinase, catalytic domain#IPR020635; Tyrosine-protein kinase, catalytic domain
SIN_1019582	IPR004871; Cleavage/polyadenylation specificity factor, A subunit, C-terminal	SIN_1006709	IPR004871; Cleavage/polyadenylation specificity factor, A subunit, C-terminal
SIN_1019580	IPR000571; Zinc finger, CCCH-type#IPR007275; YTH domain	SIN_1006715	IPR000571; Zinc finger, CCCH-type#IPR007275; YTH domain
SIN_1019579	IPR001680; WD40 repeat#IPR007587; SIT4 phosphatase-associated protein family#IPR017986; WD40-repeat-containing domain	SIN_1006716	IPR007587; SIT4 phosphatase-associated protein family
SIN_1019576	IPR001356; Homeobox domain#IPR002913; START domain#IPR013978; MEKHLA	SIN_1006717	IPR001356; Homeobox domain#IPR002913; START domain#IPR013978; MEKHLA
SIN_1019573	IPR001433; Oxidoreductase FAD/NAD(P)-binding#IPR001709; Flavoprotein pyridine nucleotide cytochrome reductase#IPR015701; Ferredoxin Reductase#IPR017927; Ferredoxin reductase-type FAD-binding domain	SIN_1006719	IPR001433; Oxidoreductase FAD/NAD(P)-binding#IPR001709; Flavoprotein pyridine nucleotide cytochrome reductase#IPR008333; Oxidoreductase, FAD-binding domain#IPR015701; Ferredoxin Reductase#IPR017927; Ferredoxin reductase-type FAD-binding domain
SIN_1019570	IPR000719; Protein kinase domain#IPR001245; Serine-threonine/tyrosine-protein kinase catalytic domain#IPR001611; Leucine-rich repeat#IPR002290; Serine/threonine- / dual specificity protein kinase, catalytic domain#IPR013210; Leucine-rich repeat-containing N-terminal, type 2#IPR020635; Tyrosine-protein kinase, catalytic domain	SIN_1006724	IPR000719; Protein kinase domain#IPR001245; Serine-threonine/tyrosine-protein kinase catalytic domain#IPR001611; Leucine-rich repeat#IPR002290; Serine/threonine- / dual specificity protein kinase, catalytic domain#IPR003591; Leucine-rich repeat, typical subtype#IPR013210; Leucine-rich repeat-containing N-terminal, type 2#IPR020635; Tyrosine-protein kinase, catalytic domain
SIN_1019558	IPR006094; FAD linked oxidase, N-terminal#IPR012951; Berberine/berberine-like#IPR016166; FAD-binding, type 2	SIN_1006729	IPR006094; FAD linked oxidase, N-terminal#IPR012951; Berberine/berberine-like#IPR016166; FAD-binding, type 2
SIN_1019557	IPR011598; Myc-type, basic helix-loop-helix (bHLH) domain	SIN_1006747	IPR011598; Myc-type, basic helix-loop-helix (bHLH) domain
SIN_1019554	IPR005735; Zinc finger, LSD1-type	SIN_1006753	IPR005735; Zinc finger, LSD1-type
SIN_1019553	IPR000322; Glycoside hydrolase, family 31#IPR025887; Glycoside hydrolase family 31, N-terminal domain	SIN_1006755	IPR000322; Glycoside hydrolase, family 31
SIN_1026863	IPR011600; Peptidase C14, caspase domain	SIN_1006850	IPR011600; Peptidase C14, caspase domain
SIN_1026866	IPR000719; Protein kinase domain#IPR002290; Serine/threonine- / dual specificity protein kinase, catalytic domain#IPR020635; Tyrosine-protein kinase, catalytic domain	SIN_1006855	IPR000719; Protein kinase domain#IPR000961; AGC-kinase, C-terminal#IPR002290; Serine/threonine- / dual specificity protein kinase, catalytic domain#IPR020635; Tyrosine-protein kinase, catalytic domain
SIN_1009028	IPR002423; Chaperonin Cpn60/TCP-1#IPR012716; T-complex protein 1, beta subunit#IPR017998; Chaperone tailless complex polypeptide 1 (TCP-1)	SIN_1007402	IPR002423; Chaperonin Cpn60/TCP-1#IPR012716; T-complex protein 1, beta subunit#IPR017998; Chaperone tailless complex polypeptide 1 (TCP-1)
SIN_1009029	IPR001375; Peptidase S9, prolyl oligopeptidase, catalytic domain#IPR002470; Peptidase S9A, prolyl oligopeptidase#IPR004106; Peptidase S9A/B/C, oligopeptidase, N-terminal beta-propeller	SIN_1007407	IPR001375; Peptidase S9, prolyl oligopeptidase, catalytic domain#IPR002470; Peptidase S9A, prolyl oligopeptidase#IPR004106; Peptidase S9A/B/C, oligopeptidase, N-terminal beta-propeller
SIN_1015834	NULL	SIN_1007416	IPR000023; Phosphofructokinase domain
SIN_1015828	IPR005175; Domain of unknown function DUF296	SIN_1007431	IPR005175; Domain of unknown function DUF296
SIN_1015822	IPR019448; EEIG1/EHBP1 N-terminal domain	SIN_1007436	IPR019448; EEIG1/EHBP1 N-terminal domain
SIN_1015821	IPR003663; Sugar/inositol transporter#IPR005828; General substrate transporter#IPR020846; Major facilitator superfamily domain	SIN_1007439	IPR003663; Sugar/inositol transporter#IPR005828; General substrate transporter
SIN_1015813	IPR001932; Protein phosphatase 2C (PP2C)-like domain#IPR015655; Protein phosphatase 2C	SIN_1007450	IPR001932; Protein phosphatase 2C (PP2C)-like domain#IPR015655; Protein phosphatase 2C
SIN_1015811	IPR001487; Bromodomain#IPR009071; High mobility group box domain	SIN_1007459	IPR001487; Bromodomain
SIN_1015810	IPR008166; Domain of unknown function DUF23	SIN_1007460	IPR008166; Domain of unknown function DUF23
SIN_1015809	IPR000719; Protein kinase domain#IPR002290; Serine/threonine- / dual specificity protein kinase, catalytic domain#IPR020635; Tyrosine-protein kinase, catalytic domain	SIN_1007461	IPR000719; Protein kinase domain#IPR002290; Serine/threonine- / dual specificity protein kinase, catalytic domain#IPR020635; Tyrosine-protein kinase, catalytic domain
SIN_1015806	IPR010582; Catalase immune-responsive domain#IPR011614; Catalase core domain#IPR018028; Catalase, mono-functional, haem-containing	SIN_1007469	IPR010582; Catalase immune-responsive domain#IPR011614; Catalase core domain#IPR018028; Catalase, mono-functional, haem-containing
SIN_1003477	IPR001739; Methyl-CpG DNA binding#IPR011124; Zinc finger, CW-type	SIN_1007692	IPR001739; Methyl-CpG DNA binding#IPR011124; Zinc finger, CW-type
SIN_1003493	IPR001757; Cation-transporting P-type ATPase#IPR006121; Heavy metal-associated domain, HMA#IPR008250; P-type ATPase, A domain#IPR023214; HAD-like domain#IPR027265; Divalent cation-transporting P-type ATPase	SIN_1007710	IPR001757; Cation-transporting P-type ATPase#IPR006121; Heavy metal-associated domain, HMA#IPR008250; P-type ATPase, A domain#IPR023214; HAD-like domain#IPR027265; Divalent cation-transporting P-type ATPase
SIN_1003505	IPR000209; Peptidase S8/S53 domain#IPR003137; Protease-associated domain, PA#IPR010259; Proteinase inhibitor I9#IPR010435; Peptidase S8A, DUF1034 C-terminal#IPR015500; Peptidase S8, subtilisin-related	SIN_1007717	IPR000209; Peptidase S8/S53 domain#IPR003137; Protease-associated domain, PA#IPR010259; Proteinase inhibitor I9#IPR010435; Peptidase S8A, DUF1034 C-terminal#IPR015500; Peptidase S8, subtilisin-related
SIN_1003507	IPR000195; Rab-GTPase-TBC domain	SIN_1007718	IPR000195; Rab-GTPase-TBC domain
SIN_1003508	IPR011417; AP180 N-terminal homology (ANTH) domain#IPR013809; Epsin-like, N-terminal	SIN_1007721	IPR011417; AP180 N-terminal homology (ANTH) domain#IPR013809; Epsin-like, N-terminal
SIN_1003510	IPR001965; Zinc finger, PHD-type#IPR011124; Zinc finger, CW-type#IPR019787; Zinc finger, PHD-finger	SIN_1007722	IPR001965; Zinc finger, PHD-type#IPR011124; Zinc finger, CW-type#IPR019787; Zinc finger, PHD-finger
SIN_1003513	IPR004087; K Homology domain#IPR004088; K Homology domain, type 1	SIN_1007724	IPR004087; K Homology domain#IPR004088; K Homology domain, type 1
SIN_1003516	IPR011598; Myc-type, basic helix-loop-helix (bHLH) domain	SIN_1007727	IPR011598; Myc-type, basic helix-loop-helix (bHLH) domain
SIN_1003519	IPR004176; Clp, N-terminal	SIN_1007729	IPR004176; Clp, N-terminal
SIN_1003526	IPR001611; Leucine-rich repeat#IPR003591; Leucine-rich repeat, typical subtype#IPR025875; Leucine rich repeat 4	SIN_1007737	IPR001611; Leucine-rich repeat#IPR003591; Leucine-rich repeat, typical subtype#IPR025875; Leucine rich repeat 4
SIN_1013084	IPR004345; TB2/DP1/HVA22-related protein	SIN_1007794	IPR004345; TB2/DP1/HVA22-related protein
SIN_1013080	IPR000608; Ubiquitin-conjugating enzyme, E2	SIN_1007798	IPR000608; Ubiquitin-conjugating enzyme, E2
SIN_1013070	NULL	SIN_1007807	NULL
SIN_1013067	IPR003340; B3 DNA binding domain	SIN_1007808	IPR003340; B3 DNA binding domain
SIN_1013057	IPR001683; Phox homologous domain#IPR015404; Vps5 C-terminal	SIN_1007817	IPR001683; Phox homologous domain#IPR015404; Vps5 C-terminal
SIN_1013053	IPR001362; Glycoside hydrolase, family 32#IPR013148; Glycosyl hydrolase family 32, N-terminal#IPR013189; Glycosyl hydrolase family 32, C-terminal	SIN_1007823	IPR001362; Glycoside hydrolase, family 32#IPR013148; Glycosyl hydrolase family 32, N-terminal#IPR013189; Glycosyl hydrolase family 32, C-terminal
SIN_1013049	IPR001752; Kinesin, motor domain#IPR027640; Kinesin-like protein	SIN_1007825	IPR001752; Kinesin, motor domain#IPR027640; Kinesin-like protein
SIN_1013047	IPR003676; Auxin-induced protein, ARG7	SIN_1007829	IPR003676; Auxin-induced protein, ARG7
SIN_1013046	IPR001163; Ribonucleoprotein LSM domain#IPR006649; Ribonucleoprotein LSM domain, eukaryotic/archaea-type	SIN_1007830	IPR001163; Ribonucleoprotein LSM domain#IPR006649; Ribonucleoprotein LSM domain, eukaryotic/archaea-type
SIN_1013045	IPR000095; CRIB domain#IPR000198; Rho GTPase-activating protein domain	SIN_1007831	IPR000095; CRIB domain#IPR000198; Rho GTPase-activating protein domain
SIN_1013038	IPR001148; Alpha carbonic anhydrase#IPR023561; Carbonic anhydrase, alpha-class	SIN_1007837	IPR001148; Alpha carbonic anhydrase#IPR023561; Carbonic anhydrase, alpha-class
SIN_1013032	NULL	SIN_1007840	NULL
SIN_1013029	IPR000361; FeS cluster biogenesis	SIN_1007842	IPR000361; FeS cluster biogenesis
SIN_1013027	IPR000158; Cell division protein FtsZ#IPR003008; Tubulin/FtsZ, GTPase domain#IPR018316; Tubulin/FtsZ, 2-layer sandwich domain#IPR024757; Cell division protein FtsZ, C-terminal	SIN_1007845	IPR000158; Cell division protein FtsZ#IPR003008; Tubulin/FtsZ, GTPase domain#IPR018316; Tubulin/FtsZ, 2-layer sandwich domain#IPR024757; Cell division protein FtsZ, C-terminal
SIN_1013023	IPR001810; F-box domain	SIN_1007846	IPR001810; F-box domain
SIN_1013020	IPR004827; Basic-leucine zipper domain	SIN_1007847	NULL
SIN_1013018	NULL	SIN_1007848	NULL
SIN_1013017	IPR008914; Phosphatidylethanolamine-binding protein PEBP	SIN_1007849	IPR008914; Phosphatidylethanolamine-binding protein PEBP
SIN_1013014	NULL	SIN_1007850	NULL
SIN_1013011	IPR004843; Phosphoesterase domain#IPR025733; Iron/zinc purple acid phosphatase-like C-terminal domain	SIN_1007851	IPR004843; Phosphoesterase domain#IPR025733; Iron/zinc purple acid phosphatase-like C-terminal domain
SIN_1012988	IPR014977; WRC#IPR014978; Glutamine-Leucine-Glutamine, QLQ	SIN_1007865	IPR014977; WRC#IPR014978; Glutamine-Leucine-Glutamine, QLQ
SIN_1013892	IPR002293; Amino acid/polyamine transporter I#IPR015606; Cationic amino acid transporter	SIN_1008501	IPR002293; Amino acid/polyamine transporter I#IPR015606; Cationic amino acid transporter
SIN_1013898	IPR001005; SANT/Myb domain#IPR012438; Protein of unknown function DUF1639#IPR017930; Myb domain	SIN_1008514	IPR001005; SANT/Myb domain#IPR017930; Myb domain
SIN_1013899	IPR001471; AP2/ERF domain	SIN_1008516	IPR001305; Heat shock protein DnaJ, cysteine-rich domain#IPR001623; DnaJ domain#IPR002939; Chaperone DnaJ, C-terminal
SIN_1013921	IPR005609; Preprotein translocase Sec, Sec61-beta subunit#IPR016482; Preprotein translocase Sec, Sec61-beta subunit, eukarya	SIN_1008536	IPR005609; Preprotein translocase Sec, Sec61-beta subunit#IPR016482; Preprotein translocase Sec, Sec61-beta subunit, eukarya
SIN_1013926	IPR007087; Zinc finger, C2H2#IPR015880; Zinc finger, C2H2-like	SIN_1008546	IPR007087; Zinc finger, C2H2#IPR015880; Zinc finger, C2H2-like
SIN_1013930	IPR004331; SPX, N-terminal	SIN_1008558	IPR004331; SPX, N-terminal
SIN_1013933	IPR005202; Transcription factor GRAS	SIN_1008578	IPR005202; Transcription factor GRAS
SIN_1012219	IPR001451; Bacterial transferase hexapeptide repeat#IPR005835; Nucleotidyl transferase	SIN_1008655	IPR001451; Bacterial transferase hexapeptide repeat#IPR005835; Nucleotidyl transferase
SIN_1012217	IPR003428; Mitochondrial glycoprotein	SIN_1008658	IPR003428; Mitochondrial glycoprotein
SIN_1012216	IPR001048; Aspartate/glutamate/uridylate kinase#IPR001057; Glutamate/acetylglutamate kinase#IPR015590; Aldehyde dehydrogenase domain	SIN_1008659	IPR001048; Aspartate/glutamate/uridylate kinase#IPR001057; Glutamate/acetylglutamate kinase#IPR015590; Aldehyde dehydrogenase domain
SIN_1012208	IPR005512; PRONE domain	SIN_1008667	IPR005512; PRONE domain
SIN_1012206	NULL	SIN_1008668	NULL
SIN_1012202	IPR002213; UDP-glucuronosyl/UDP-glucosyltransferase	SIN_1008671	IPR002213; UDP-glucuronosyl/UDP-glucosyltransferase
SIN_1012200	IPR006873; Protein of unknown function DUF620	SIN_1008683	IPR006873; Protein of unknown function DUF620
SIN_1012199	IPR011016; Zinc finger, RING-CH-type	SIN_1008686	NULL
SIN_1012193	IPR013057; Amino acid transporter, transmembrane	SIN_1008690	IPR013057; Amino acid transporter, transmembrane
SIN_1012188	IPR005519; Acid phosphatase (Class B)	SIN_1008697	NULL
SIN_1012187	IPR000146; Fructose-1,6-bisphosphatase class 1/Sedoheputulose-1,7-bisphosphatase#IPR023079; Sedoheptulose-1,7-bisphosphatase	SIN_1008701	IPR000146; Fructose-1,6-bisphosphatase class 1/Sedoheputulose-1,7-bisphosphatase#IPR023079; Sedoheptulose-1,7-bisphosphatase
SIN_1012184	NULL	SIN_1008705	IPR006553; Leucine-rich repeat, cysteine-containing subtype
SIN_1012183	NULL	SIN_1008706	NULL
SIN_1012180	IPR003480; Transferase	SIN_1008710	IPR003480; Transferase
SIN_1012175	IPR000555; JAB/MPN domain#IPR024969; Rpn11/EIF3F C-terminal domain	SIN_1008714	IPR000555; JAB/MPN domain#IPR024969; Rpn11/EIF3F C-terminal domain
SIN_1012172	IPR000425; Major intrinsic protein	SIN_1008717	IPR000425; Major intrinsic protein
SIN_1012171	IPR009743; Hs1pro-1, C-terminal#IPR009869; Hs1pro-1, N-terminal	SIN_1008720	IPR009743; Hs1pro-1, C-terminal#IPR009869; Hs1pro-1, N-terminal
SIN_1012169	IPR001790; Ribosomal protein L10/acidic P0#IPR001813; Ribosomal protein L10/L12	SIN_1008721	IPR001790; Ribosomal protein L10/acidic P0#IPR001813; Ribosomal protein L10/L12
SIN_1012146	IPR025846; PMR5 N-terminal domain#IPR026057; PC-Esterase	SIN_1008748	IPR025846; PMR5 N-terminal domain#IPR026057; PC-Esterase
SIN_1012136	IPR004883; Lateral organ boundaries, LOB	SIN_1008764	IPR004883; Lateral organ boundaries, LOB
SIN_1012131	IPR000184; Bacterial surface antigen (D15)#IPR010827; Surface antigen variable number	SIN_1008768	IPR000184; Bacterial surface antigen (D15)#IPR010827; Surface antigen variable number
SIN_1012129	IPR006041; Pollen Ole e 1 allergen/extensin	SIN_1008769	IPR006041; Pollen Ole e 1 allergen/extensin
SIN_1012128	IPR000719; Protein kinase domain#IPR001245; Serine-threonine/tyrosine-protein kinase catalytic domain#IPR002290; Serine/threonine- / dual specificity protein kinase, catalytic domain#IPR013210; Leucine-rich repeat-containing N-terminal, type 2#IPR020635; Tyrosine-protein kinase, catalytic domain	SIN_1008770	IPR000719; Protein kinase domain#IPR001245; Serine-threonine/tyrosine-protein kinase catalytic domain#IPR002290; Serine/threonine- / dual specificity protein kinase, catalytic domain#IPR013210; Leucine-rich repeat-containing N-terminal, type 2#IPR020635; Tyrosine-protein kinase, catalytic domain
SIN_1012123	IPR004159; Putative S-adenosyl-L-methionine-dependent methyltransferase	SIN_1008771	IPR004159; Putative S-adenosyl-L-methionine-dependent methyltransferase
SIN_1012121	IPR000407; Nucleoside phosphatase GDA1/CD39	SIN_1008772	IPR000407; Nucleoside phosphatase GDA1/CD39
SIN_1012119	IPR001519; Ferritin#IPR008331; Ferritin/DPS protein domain#IPR009040; Ferritin- like diiron domain	SIN_1008773	IPR001519; Ferritin#IPR008331; Ferritin/DPS protein domain#IPR009040; Ferritin- like diiron domain
SIN_1012110	IPR001471; AP2/ERF domain	SIN_1008777	IPR001471; AP2/ERF domain
SIN_1012109	IPR001117; Multicopper oxidase, type 1#IPR011706; Multicopper oxidase, type 2#IPR011707; Multicopper oxidase, type 3	SIN_1008778	IPR001117; Multicopper oxidase, type 1#IPR011706; Multicopper oxidase, type 2#IPR011707; Multicopper oxidase, type 3
SIN_1012108	IPR004895; Prenylated rab acceptor PRA1	SIN_1008780	IPR000719; Protein kinase domain#IPR001611; Leucine-rich repeat#IPR002290; Serine/threonine- / dual specificity protein kinase, catalytic domain#IPR013210; Leucine-rich repeat-containing N-terminal, type 2#IPR020635; Tyrosine-protein kinase, catalytic domain
SIN_1012107	IPR000089; Biotin/lipoyl attachment	SIN_1008782	IPR000089; Biotin/lipoyl attachment
SIN_1012095	IPR006461; Uncharacterised protein family Cys-rich#IPR021369; Protein of unknown function DUF2985	SIN_1008785	IPR009798; Wound-induced protein, Wun1
SIN_1012094	IPR000744; NSF attachment protein#IPR013026; Tetratricopeptide repeat-containing domain#IPR019734; Tetratricopeptide repeat	SIN_1008786	IPR000744; NSF attachment protein#IPR013026; Tetratricopeptide repeat-containing domain#IPR019734; Tetratricopeptide repeat#IPR024420; TRAPP III complex, Trs85
SIN_1012082	IPR008545; WEB family	SIN_1008789	IPR008545; WEB family
SIN_1012072	IPR000111; Glycoside hydrolase, clan GH-D#IPR002241; Glycoside hydrolase, family 27	SIN_1008797	IPR000111; Glycoside hydrolase, clan GH-D#IPR002241; Glycoside hydrolase, family 27
SIN_1012063	NULL	SIN_1008808	NULL
SIN_1012058	IPR006109; Glycerol-3-phosphate dehydrogenase, NAD-dependent, C-terminal#IPR006168; Glycerol-3-phosphate dehydrogenase, NAD-dependent#IPR011128; Glycerol-3-phosphate dehydrogenase, NAD-dependent, N-terminal	SIN_1008814	IPR002885; Pentatricopeptide repeat
SIN_1012057	IPR009637; Transmembrane receptor, eukaryota	SIN_1008815	IPR003657; DNA-binding WRKY#IPR009637; Transmembrane receptor, eukaryota
SIN_1016555	IPR001005; SANT/Myb domain#IPR017930; Myb domain	SIN_1009123	IPR001005; SANT/Myb domain#IPR017930; Myb domain
SIN_1016545	IPR006598; Lipopolysaccharide-modifying protein#IPR008539; Protein of unknown function DUF821, CAP10-like	SIN_1009128	IPR006598; Lipopolysaccharide-modifying protein#IPR008539; Protein of unknown function DUF821, CAP10-like
SIN_1016536	IPR002921; Lipase, class 3#IPR005592; Mono-/di-acylglycerol lipase, N-terminal	SIN_1009135	IPR002921; Lipase, class 3#IPR005592; Mono-/di-acylglycerol lipase, N-terminal
SIN_1016533	IPR007087; Zinc finger, C2H2	SIN_1009139	IPR007087; Zinc finger, C2H2#IPR015880; Zinc finger, C2H2-like
SIN_1016530	IPR000719; Protein kinase domain#IPR002290; Serine/threonine- / dual specificity protein kinase, catalytic domain#IPR004680; Citrate transporter-like domain#IPR020635; Tyrosine-protein kinase, catalytic domain	SIN_1009142	IPR000719; Protein kinase domain#IPR002290; Serine/threonine- / dual specificity protein kinase, catalytic domain#IPR020635; Tyrosine-protein kinase, catalytic domain
SIN_1016526	IPR000008; C2 calcium-dependent membrane targeting#IPR018029; C2 membrane targeting protein	SIN_1009145	IPR000008; C2 calcium-dependent membrane targeting#IPR018029; C2 membrane targeting protein
SIN_1016510	IPR008580; PPPDE putative peptidase domain	SIN_1009153	IPR008580; PPPDE putative peptidase domain
SIN_1016502	IPR001404; Heat shock protein Hsp90 family#IPR003594; Histidine kinase-like ATPase, ATP-binding domain#IPR020575; Heat shock protein Hsp90, N-terminal	SIN_1009155	IPR001404; Heat shock protein Hsp90 family#IPR003594; Histidine kinase-like ATPase, ATP-binding domain#IPR020575; Heat shock protein Hsp90, N-terminal
SIN_1016501	IPR005326; Plectin/S10, N-terminal	SIN_1009156	IPR005326; Plectin/S10, N-terminal
SIN_1016494	NULL	SIN_1009158	NULL
SIN_1016490	IPR006806; ETC complex I subunit	SIN_1009159	IPR006806; ETC complex I subunit
SIN_1016489	IPR007052; CS domain#IPR007699; SGS#IPR013026; Tetratricopeptide repeat-containing domain#IPR019734; Tetratricopeptide repeat	SIN_1009161	IPR007052; CS domain#IPR007699; SGS#IPR013026; Tetratricopeptide repeat-containing domain#IPR013105; Tetratricopeptide TPR2#IPR019734; Tetratricopeptide repeat
SIN_1016472	IPR003593; AAA+ ATPase domain#IPR003959; ATPase, AAA-type, core	SIN_1009166	IPR003593; AAA+ ATPase domain#IPR003959; ATPase, AAA-type, core
SIN_1016471	IPR004695; Voltage-dependent anion channel	SIN_1009167	IPR004695; Voltage-dependent anion channel
SIN_1016443	IPR007624; RNA polymerase sigma-70 region 3#IPR011598; Myc-type, basic helix-loop-helix (bHLH) domain	SIN_1009178	IPR011598; Myc-type, basic helix-loop-helix (bHLH) domain
SIN_1016429	IPR010402; CCT domain	SIN_1009194	NULL
SIN_1016428	IPR007052; CS domain	SIN_1009195	IPR007052; CS domain
SIN_1005844	NULL	SIN_1009202	NULL
SIN_1005845	IPR001280; Photosystem I PsaA/PsaB	SIN_1009203	IPR007789; Protein of unknown function DUF688
SIN_1005853	IPR001494; Importin-beta, N-terminal domain#IPR027140; Importin subunit beta	SIN_1009207	IPR001494; Importin-beta, N-terminal domain#IPR027140; Importin subunit beta
SIN_1005854	IPR013126; Heat shock protein 70 family	SIN_1009208	IPR013126; Heat shock protein 70 family
SIN_1005857	IPR001680; WD40 repeat#IPR017986; WD40-repeat-containing domain#IPR020472; G-protein beta WD-40 repeat	SIN_1009211	IPR001680; WD40 repeat#IPR017986; WD40-repeat-containing domain#IPR020472; G-protein beta WD-40 repeat
SIN_1005860	NULL	SIN_1009212	IPR003851; Zinc finger, Dof-type
SIN_1005863	IPR000504; RNA recognition motif domain#IPR024888; U1 small nuclear ribonucleoprotein A/U2 small nuclear ribonucleoprotein B''	SIN_1009214	IPR000504; RNA recognition motif domain#IPR024888; U1 small nuclear ribonucleoprotein A/U2 small nuclear ribonucleoprotein B''
SIN_1005866	IPR008509; Protein of unknown function DUF791	SIN_1009215	IPR008509; Protein of unknown function DUF791
SIN_1005869	IPR003593; AAA+ ATPase domain#IPR003959; ATPase, AAA-type, core#IPR025753; AAA-type ATPase, N-terminal domain	SIN_1009217	IPR003593; AAA+ ATPase domain#IPR003959; ATPase, AAA-type, core#IPR025753; AAA-type ATPase, N-terminal domain
SIN_1005874	IPR006148; Glucosamine/galactosamine-6-phosphate isomerase	SIN_1009222	IPR006148; Glucosamine/galactosamine-6-phosphate isomerase
SIN_1005884	IPR003676; Auxin-induced protein, ARG7	SIN_1009224	IPR003676; Auxin-induced protein, ARG7
SIN_1005891	IPR002068; Alpha crystallin/Hsp20 domain	SIN_1009228	IPR002068; Alpha crystallin/Hsp20 domain
SIN_1005893	IPR000504; RNA recognition motif domain#IPR009818; Ataxin-2, C-terminal	SIN_1009229	IPR000504; RNA recognition motif domain#IPR009818; Ataxin-2, C-terminal
SIN_1005900	IPR001789; Signal transduction response regulator, receiver domain#IPR010402; CCT domain	SIN_1009237	IPR001789; Signal transduction response regulator, receiver domain#IPR010402; CCT domain
SIN_1005914	IPR002048; EF-hand domain#IPR005135; Endonuclease/exonuclease/phosphatase	SIN_1009246	IPR002048; EF-hand domain#IPR005135; Endonuclease/exonuclease/phosphatase
SIN_1005929	IPR003397; Mitochondrial inner membrane translocase subunit Tim17/Tim22/Tim23/peroxisomal protein PMP24#IPR021129; Sterile alpha motif, type 1	SIN_1009255	IPR003397; Mitochondrial inner membrane translocase subunit Tim17/Tim22/Tim23/peroxisomal protein PMP24#IPR021129; Sterile alpha motif, type 1
SIN_1001874	NULL	SIN_1009302	IPR026939; Zinc finger protein 706
SIN_1001889	IPR003307; W2 domain	SIN_1009304	IPR003307; W2 domain
SIN_1001896	IPR001461; Peptidase A1	SIN_1009307	IPR001461; Peptidase A1
SIN_1001902	IPR004882; LUC7-related	SIN_1009309	IPR004882; LUC7-related
SIN_1017533	IPR003593; AAA+ ATPase domain#IPR003959; ATPase, AAA-type, core#IPR018786; Protein of unknown function DUF2343	SIN_1009457	IPR003593; AAA+ ATPase domain#IPR003959; ATPase, AAA-type, core
SIN_1017534	NULL	SIN_1009458	IPR019378; GDP-fucose protein O-fucosyltransferase
SIN_1017536	IPR003611; Nuclease associated modular domain 3	SIN_1009459	NULL
SIN_1017537	IPR000608; Ubiquitin-conjugating enzyme, E2	SIN_1009461	IPR000608; Ubiquitin-conjugating enzyme, E2
SIN_1017540	IPR000070; Pectinesterase, catalytic#IPR006501; Pectinesterase inhibitor domain	SIN_1009465	IPR000070; Pectinesterase, catalytic#IPR006501; Pectinesterase inhibitor domain
SIN_1017541	IPR004839; Aminotransferase, class I/classII	SIN_1009466	IPR004839; Aminotransferase, class I/classII
SIN_1017544	IPR000306; FYVE zinc finger#IPR002423; Chaperonin Cpn60/TCP-1#IPR002498; Phosphatidylinositol-4-phosphate 5-kinase, core#IPR016034; Phosphatidylinositol-4-phosphate 5-kinase, core, subgroup#IPR017455; Zinc finger, FYVE-related	SIN_1009467	IPR000306; FYVE zinc finger#IPR000426; Proteasome, alpha-subunit, N-terminal domain#IPR001353; Proteasome, subunit alpha/beta#IPR002423; Chaperonin Cpn60/TCP-1#IPR002498; Phosphatidylinositol-4-phosphate 5-kinase, core#IPR016034; Phosphatidylinositol-4-phosphate 5-kinase, core, subgroup#IPR017455; Zinc finger, FYVE-related#IPR023332; Proteasome A-type subunit
SIN_1017545	IPR000649; Initiation factor 2B-related	SIN_1009469	IPR000649; Initiation factor 2B-related
SIN_1017548	IPR001471; AP2/ERF domain	SIN_1009471	IPR001471; AP2/ERF domain
SIN_1017554	IPR001623; DnaJ domain	SIN_1009472	IPR001623; DnaJ domain
SIN_1017555	IPR008406; Dormancyauxin associated	SIN_1009473	IPR008406; Dormancyauxin associated
SIN_1017556	NULL	SIN_1009474	NULL
SIN_1010469	IPR001388; Synaptobrevin#IPR010908; Longin domain	SIN_1009477	IPR001388; Synaptobrevin#IPR010908; Longin domain
SIN_1010464	IPR010399; Tify#IPR018467; CO/COL/TOC1, conserved site	SIN_1009479	IPR010399; Tify#IPR018467; CO/COL/TOC1, conserved site
SIN_1010463	IPR004140; Exocyst complex protein Exo70	SIN_1009481	IPR004140; Exocyst complex protein Exo70
SIN_1010461	IPR009637; Transmembrane receptor, eukaryota	SIN_1009482	IPR009637; Transmembrane receptor, eukaryota
SIN_1010460	IPR001163; Ribonucleoprotein LSM domain#IPR006649; Ribonucleoprotein LSM domain, eukaryotic/archaea-type	SIN_1009483	IPR001163; Ribonucleoprotein LSM domain#IPR006649; Ribonucleoprotein LSM domain, eukaryotic/archaea-type
SIN_1010459	IPR001564; Nucleoside diphosphate kinase	SIN_1009484	NULL
SIN_1010455	IPR012876; Protein of unknown function DUF1677, plant	SIN_1009486	IPR012876; Protein of unknown function DUF1677, plant
SIN_1010448	IPR013598; Exportin-1/Importin-beta-like	SIN_1009488	IPR013598; Exportin-1/Importin-beta-like
SIN_1010447	IPR003607; HD/PDEase domain#IPR007685; RelA/SpoT#IPR026020; (p)ppGpp synthetase	SIN_1009489	IPR003607; HD/PDEase domain#IPR007685; RelA/SpoT#IPR026020; (p)ppGpp synthetase
SIN_1010436	IPR004095; TGS#IPR006073; GTP binding domain	SIN_1009495	IPR004095; TGS#IPR006073; GTP binding domain
SIN_1010433	IPR013591; Brevis radix (BRX) domain#IPR027988; Transcription factor BREVIS RADIX, N-terminal domain	SIN_1009497	IPR013591; Brevis radix (BRX) domain#IPR027988; Transcription factor BREVIS RADIX, N-terminal domain
SIN_1010432	IPR003386; Lecithin:cholesterol/phospholipid:diacylglycerol acyltransferase	SIN_1009498	IPR003386; Lecithin:cholesterol/phospholipid:diacylglycerol acyltransferase
SIN_1010431	IPR009604; LsmAD domain#IPR009818; Ataxin-2, C-terminal#IPR025852; Ataxin 2, SM domain	SIN_1009499	IPR009604; LsmAD domain#IPR025852; Ataxin 2, SM domain
SIN_1010374	IPR000009; Protein phosphatase 2A, regulatory subunit PR55#IPR001680; WD40 repeat	SIN_1009529	IPR000009; Protein phosphatase 2A, regulatory subunit PR55#IPR001680; WD40 repeat
SIN_1010348	NULL	SIN_1009539	NULL
SIN_1010340	IPR002934; Nucleotidyl transferase domain#IPR007010; Poly(A) polymerase, RNA-binding domain#IPR007012; Poly(A) polymerase, central domain	SIN_1009542	IPR002934; Nucleotidyl transferase domain#IPR007010; Poly(A) polymerase, RNA-binding domain#IPR007012; Poly(A) polymerase, central domain
SIN_1010338	IPR003311; AUX/IAA protein#IPR011525; Aux/IAA-ARF-dimerisation	SIN_1009544	IPR003311; AUX/IAA protein#IPR011525; Aux/IAA-ARF-dimerisation
SIN_1010333	IPR008207; Signal transduction histidine kinase, phosphotransfer (Hpt) domain	SIN_1009547	IPR008207; Signal transduction histidine kinase, phosphotransfer (Hpt) domain
SIN_1010331	IPR001891; Malic oxidoreductase#IPR012301; Malic enzyme, N-terminal#IPR012302; Malic enzyme, NAD-binding	SIN_1009548	IPR001891; Malic oxidoreductase#IPR012301; Malic enzyme, N-terminal#IPR012302; Malic enzyme, NAD-binding
SIN_1010330	IPR003439; ABC transporter-like#IPR003593; AAA+ ATPase domain#IPR013525; ABC-2 type transporter#IPR013581; Plant PDR ABC transporter associated	SIN_1009550	IPR003439; ABC transporter-like#IPR003593; AAA+ ATPase domain#IPR013525; ABC-2 type transporter#IPR013581; Plant PDR ABC transporter associated
SIN_1010324	IPR001356; Homeobox domain#IPR002913; START domain#IPR013978; MEKHLA	SIN_1009553	IPR001356; Homeobox domain#IPR002913; START domain#IPR013978; MEKHLA
SIN_1010301	NULL	SIN_1009560	NULL
SIN_1010299	IPR011598; Myc-type, basic helix-loop-helix (bHLH) domain	SIN_1009563	IPR011598; Myc-type, basic helix-loop-helix (bHLH) domain
SIN_1010277	IPR001752; Kinesin, motor domain#IPR027640; Kinesin-like protein	SIN_1009578	IPR001752; Kinesin, motor domain#IPR027640; Kinesin-like protein
SIN_1010264	IPR013126; Heat shock protein 70 family	SIN_1009583	IPR013126; Heat shock protein 70 family
SIN_1010262	IPR017877; Myb-like domain	SIN_1009584	IPR017877; Myb-like domain
SIN_1010259	IPR019185; Integral membrane protein SYS1-related	SIN_1009585	NULL
SIN_1010258	IPR002645; STAS domain#IPR011547; Sulphate transporter	SIN_1009588	IPR002645; STAS domain#IPR011547; Sulphate transporter
SIN_1010257	IPR001680; WD40 repeat#IPR006692; Coatomer, WD associated region#IPR017986; WD40-repeat-containing domain#IPR020472; G-protein beta WD-40 repeat	SIN_1009589	IPR001680; WD40 repeat#IPR006692; Coatomer, WD associated region#IPR017986; WD40-repeat-containing domain#IPR020472; G-protein beta WD-40 repeat
SIN_1010256	IPR000156; Ran binding domain#IPR015007; Nuclear pore complex, NUP2/50/61	SIN_1009590	IPR000156; Ran binding domain#IPR015007; Nuclear pore complex, NUP2/50/61
SIN_1005064	IPR018545; Btz domain	SIN_1009591	IPR018545; Btz domain
SIN_1005077	IPR005123; Oxoglutarate/iron-dependent dioxygenase#IPR026992; Non-haem dioxygenase N-terminal domain	SIN_1009596	IPR026992; Non-haem dioxygenase N-terminal domain
SIN_1005086	IPR027356; NPH3 domain	SIN_1009600	IPR027356; NPH3 domain
SIN_1005087	IPR004667; ADP/ATP carrier protein	SIN_1009601	IPR004667; ADP/ATP carrier protein
SIN_1005090	IPR000245; V-ATPase proteolipid subunit#IPR002379; V-ATPase proteolipid subunit C-like domain	SIN_1009602	IPR000245; V-ATPase proteolipid subunit#IPR002379; V-ATPase proteolipid subunit C-like domain
SIN_1005092	IPR000639; Epoxide hydrolase-like	SIN_1009603	IPR000639; Epoxide hydrolase-like
SIN_1005097	IPR001806; Small GTPase superfamily#IPR002041; Ran GTPase#IPR006946; Protein of unknown function DUF642	SIN_1009607	IPR006946; Protein of unknown function DUF642
SIN_1005098	IPR002326; Cytochrome c1#IPR009056; Cytochrome c-like domain	SIN_1009608	IPR002326; Cytochrome c1#IPR009056; Cytochrome c-like domain
SIN_1005101	IPR002124; Cytochrome c oxidase, subunit Vb	SIN_1009609	IPR002124; Cytochrome c oxidase, subunit Vb
SIN_1005107	IPR015942; Asp/Glu/hydantoin racemase	SIN_1009612	IPR015942; Asp/Glu/hydantoin racemase
SIN_1005115	IPR000743; Glycoside hydrolase, family 28#IPR006626; Parallel beta-helix repeat	SIN_1009615	IPR000743; Glycoside hydrolase, family 28
SIN_1021887	IPR000490; Glycoside hydrolase, family 17	SIN_1009628	IPR000490; Glycoside hydrolase, family 17
SIN_1021888	IPR007612; LURP1-like domain	SIN_1009629	IPR007612; LURP1-like domain
SIN_1021898	IPR000836; Phosphoribosyltransferase domain	SIN_1009632	IPR000836; Phosphoribosyltransferase domain
SIN_1022326	IPR006044; 11-S seed storage protein, plant#IPR006045; Cupin 1	SIN_1009683	IPR006044; 11-S seed storage protein, plant#IPR006045; Cupin 1
SIN_1022324	IPR000223; Peptidase S26A, signal peptidase I	SIN_1009686	IPR000223; Peptidase S26A, signal peptidase I
SIN_1022322	IPR000225; Armadillo#IPR003613; U box domain	SIN_1009689	IPR000225; Armadillo#IPR003613; U box domain
SIN_1022320	IPR003441; NAC domain	SIN_1009692	IPR003441; NAC domain
SIN_1022319	IPR012466; Adaptin ear-binding coat-associated protein 1 NECAP-1	SIN_1009695	IPR012466; Adaptin ear-binding coat-associated protein 1 NECAP-1
SIN_1022310	IPR005809; Succinyl-CoA synthetase, beta subunit#IPR005811; ATP-citrate lyase/succinyl-CoA ligase#IPR013650; ATP-grasp fold, succinyl-CoA synthetase-type	SIN_1009707	IPR005809; Succinyl-CoA synthetase, beta subunit#IPR005811; ATP-citrate lyase/succinyl-CoA ligase#IPR011761; ATP-grasp fold#IPR013650; ATP-grasp fold, succinyl-CoA synthetase-type
SIN_1022307	NULL	SIN_1009713	NULL
SIN_1022302	IPR001005; SANT/Myb domain#IPR017930; Myb domain#IPR025756; MYB-CC type transcription factor, LHEQLE-containing domain	SIN_1009716	IPR001005; SANT/Myb domain#IPR017930; Myb domain#IPR025756; MYB-CC type transcription factor, LHEQLE-containing domain
SIN_1022299	IPR001214; SET domain#IPR003606; Pre-SET zinc-binding sub-group#IPR007728; Pre-SET domain#IPR018848; WIYLD domain#IPR025776; Histone-lysine N-methyltransferase SUVR1/2/4	SIN_1009720	IPR000218; Ribosomal protein L14b/L23e#IPR001214; SET domain#IPR003606; Pre-SET zinc-binding sub-group#IPR007728; Pre-SET domain#IPR018848; WIYLD domain#IPR025776; Histone-lysine N-methyltransferase SUVR1/2/4
SIN_1022298	IPR002902; Gnk2-homologous domain	SIN_1009721	IPR002902; Gnk2-homologous domain
SIN_1022297	IPR000719; Protein kinase domain#IPR001611; Leucine-rich repeat#IPR002290; Serine/threonine- / dual specificity protein kinase, catalytic domain#IPR003591; Leucine-rich repeat, typical subtype#IPR013210; Leucine-rich repeat-containing N-terminal, type 2#IPR020635; Tyrosine-protein kinase, catalytic domain#IPR025875; Leucine rich repeat 4	SIN_1009726	IPR000719; Protein kinase domain#IPR001611; Leucine-rich repeat#IPR002290; Serine/threonine- / dual specificity protein kinase, catalytic domain#IPR003591; Leucine-rich repeat, typical subtype#IPR013210; Leucine-rich repeat-containing N-terminal, type 2#IPR020635; Tyrosine-protein kinase, catalytic domain#IPR025875; Leucine rich repeat 4
SIN_1022295	IPR004263; Exostosin-like	SIN_1009727	IPR000209; Peptidase S8/S53 domain#IPR003137; Protease-associated domain, PA#IPR015500; Peptidase S8, subtilisin-related
SIN_1022294	IPR001140; ABC transporter, transmembrane domain#IPR003439; ABC transporter-like#IPR003593; AAA+ ATPase domain#IPR017940; ABC transporter, integral membrane type 1	SIN_1009729	IPR001140; ABC transporter, transmembrane domain#IPR003439; ABC transporter-like#IPR003593; AAA+ ATPase domain#IPR017940; ABC transporter, integral membrane type 1
SIN_1022289	IPR000719; Protein kinase domain#IPR001245; Serine-threonine/tyrosine-protein kinase catalytic domain#IPR002139; Ribokinase#IPR002290; Serine/threonine- / dual specificity protein kinase, catalytic domain#IPR011611; Carbohydrate kinase PfkB#IPR020635; Tyrosine-protein kinase, catalytic domain	SIN_1009736	IPR000719; Protein kinase domain#IPR001245; Serine-threonine/tyrosine-protein kinase catalytic domain#IPR002290; Serine/threonine- / dual specificity protein kinase, catalytic domain#IPR020635; Tyrosine-protein kinase, catalytic domain
SIN_1022288	IPR000048; IQ motif, EF-hand binding site#IPR001609; Myosin head, motor domain#IPR002710; Dilute#IPR004009; Myosin, N-terminal, SH3-like#IPR018444; Dil domain	SIN_1009738	IPR000048; IQ motif, EF-hand binding site#IPR001609; Myosin head, motor domain#IPR002710; Dilute#IPR004009; Myosin, N-terminal, SH3-like#IPR018444; Dil domain
SIN_1022287	IPR000103; Pyridine nucleotide-disulphide oxidoreductase, class-II#IPR013027; FAD-dependent pyridine nucleotide-disulphide oxidoreductase#IPR020946; Flavin monooxygenase-like	SIN_1009739	IPR000103; Pyridine nucleotide-disulphide oxidoreductase, class-II#IPR013027; FAD-dependent pyridine nucleotide-disulphide oxidoreductase#IPR020946; Flavin monooxygenase-like
SIN_1022286	IPR002109; Glutaredoxin#IPR014025; Glutaredoxin subgroup	SIN_1009740	IPR002109; Glutaredoxin#IPR014025; Glutaredoxin subgroup
SIN_1022285	IPR003375; Photosystem I PsaE, reaction centre subunit IV	SIN_1009742	IPR003375; Photosystem I PsaE, reaction centre subunit IV
SIN_1022283	IPR022212; Protein of unknown function DUF3741#IPR025486; Domain of unknown function DUF4378	SIN_1009743	IPR022212; Protein of unknown function DUF3741#IPR025486; Domain of unknown function DUF4378
SIN_1022280	IPR000357; HEAT#IPR021133; HEAT, type 2#IPR024395; CLASP N-terminal domain	SIN_1009745	IPR000357; HEAT#IPR021133; HEAT, type 2#IPR024395; CLASP N-terminal domain
SIN_1022279	IPR011598; Myc-type, basic helix-loop-helix (bHLH) domain#IPR024097; Basic helix-loop-helix leucine zipper transcription factor#IPR024102; Basic helix-loop-helix leucine zipper transcription factor, plant	SIN_1009746	IPR011598; Myc-type, basic helix-loop-helix (bHLH) domain#IPR024097; Basic helix-loop-helix leucine zipper transcription factor#IPR024102; Basic helix-loop-helix leucine zipper transcription factor, plant
SIN_1022278	IPR003593; AAA+ ATPase domain#IPR003959; ATPase, AAA-type, core	SIN_1009747	IPR003593; AAA+ ATPase domain#IPR003959; ATPase, AAA-type, core
SIN_1022277	IPR000719; Protein kinase domain#IPR001611; Leucine-rich repeat#IPR002290; Serine/threonine- / dual specificity protein kinase, catalytic domain#IPR003591; Leucine-rich repeat, typical subtype#IPR013210; Leucine-rich repeat-containing N-terminal, type 2#IPR020635; Tyrosine-protein kinase, catalytic domain#IPR025875; Leucine rich repeat 4	SIN_1009753	IPR000719; Protein kinase domain#IPR001611; Leucine-rich repeat#IPR002290; Serine/threonine- / dual specificity protein kinase, catalytic domain#IPR003591; Leucine-rich repeat, typical subtype#IPR020635; Tyrosine-protein kinase, catalytic domain
SIN_1022276	IPR000719; Protein kinase domain#IPR001245; Serine-threonine/tyrosine-protein kinase catalytic domain#IPR001611; Leucine-rich repeat#IPR002290; Serine/threonine- / dual specificity protein kinase, catalytic domain#IPR020635; Tyrosine-protein kinase, catalytic domain	SIN_1009755	IPR000719; Protein kinase domain#IPR001245; Serine-threonine/tyrosine-protein kinase catalytic domain#IPR001611; Leucine-rich repeat#IPR002290; Serine/threonine- / dual specificity protein kinase, catalytic domain#IPR020635; Tyrosine-protein kinase, catalytic domain
SIN_1022273	IPR002213; UDP-glucuronosyl/UDP-glucosyltransferase#IPR004276; Glycosyl transferase, family 28	SIN_1009757	IPR002213; UDP-glucuronosyl/UDP-glucosyltransferase#IPR004276; Glycosyl transferase, family 28
SIN_1022272	IPR012866; Protein of unknown function DUF1644	SIN_1009759	IPR012866; Protein of unknown function DUF1644
SIN_1022267	IPR001440; Tetratricopeptide TPR-1#IPR019734; Tetratricopeptide repeat	SIN_1009764	IPR001440; Tetratricopeptide TPR-1
SIN_1022266	IPR001388; Synaptobrevin#IPR010908; Longin domain	SIN_1009766	IPR001388; Synaptobrevin#IPR010908; Longin domain
SIN_1022265	NULL	SIN_1009768	IPR006073; GTP binding domain#IPR014813; Guanine nucleotide-binding protein-like 3, N-terminal domain
SIN_1022259	IPR003175; Cyclin-dependent kinase inhibitor	SIN_1009775	IPR003175; Cyclin-dependent kinase inhibitor
SIN_1015033	NULL	SIN_1009804	NULL
SIN_1015036	NULL	SIN_1009807	NULL
SIN_1015038	IPR011598; Myc-type, basic helix-loop-helix (bHLH) domain	SIN_1009808	IPR011598; Myc-type, basic helix-loop-helix (bHLH) domain
SIN_1015041	IPR000719; Protein kinase domain#IPR002290; Serine/threonine- / dual specificity protein kinase, catalytic domain#IPR020635; Tyrosine-protein kinase, catalytic domain	SIN_1009813	IPR000719; Protein kinase domain#IPR002290; Serine/threonine- / dual specificity protein kinase, catalytic domain
SIN_1015042	IPR000058; Zinc finger, AN1-type	SIN_1009814	IPR000058; Zinc finger, AN1-type
SIN_1015043	IPR006797; PRELI/MSF1	SIN_1009816	IPR006797; PRELI/MSF1
SIN_1015048	IPR007087; Zinc finger, C2H2#IPR015880; Zinc finger, C2H2-like	SIN_1009822	IPR007087; Zinc finger, C2H2#IPR015880; Zinc finger, C2H2-like
SIN_1014048	IPR001650; Helicase, C-terminal#IPR011545; DNA/RNA helicase, DEAD/DEAH box type, N-terminal#IPR014001; Helicase, superfamily 1/2, ATP-binding domain#IPR014014; RNA helicase, DEAD-box type, Q motif	SIN_1009938	IPR001650; Helicase, C-terminal#IPR011545; DNA/RNA helicase, DEAD/DEAH box type, N-terminal#IPR014001; Helicase, superfamily 1/2, ATP-binding domain#IPR014014; RNA helicase, DEAD-box type, Q motif
SIN_1014049	IPR001005; SANT/Myb domain#IPR017930; Myb domain	SIN_1009939	IPR001005; SANT/Myb domain#IPR017930; Myb domain
SIN_1014056	IPR005175; Domain of unknown function DUF296	SIN_1009940	IPR005175; Domain of unknown function DUF296
SIN_1014076	IPR003137; Protease-associated domain, PA#IPR006639; Presenilin/signal peptide peptidase#IPR007369; Peptidase A22B, signal peptide peptidase	SIN_1009954	IPR003137; Protease-associated domain, PA#IPR006639; Presenilin/signal peptide peptidase#IPR007369; Peptidase A22B, signal peptide peptidase
SIN_1014077	IPR001232; SKP1 component#IPR016072; SKP1 component, dimerisation	SIN_1009955	IPR001232; SKP1 component#IPR016072; SKP1 component, dimerisation#IPR016073; SKP1 component, POZ domain
SIN_1014085	IPR000330; SNF2-related#IPR001487; Bromodomain#IPR001650; Helicase, C-terminal#IPR014001; Helicase, superfamily 1/2, ATP-binding domain#IPR014978; Glutamine-Leucine-Glutamine, QLQ	SIN_1009958	IPR000330; SNF2-related#IPR001487; Bromodomain#IPR001650; Helicase, C-terminal#IPR014001; Helicase, superfamily 1/2, ATP-binding domain#IPR014978; Glutamine-Leucine-Glutamine, QLQ
SIN_1014086	IPR000608; Ubiquitin-conjugating enzyme, E2	SIN_1009959	IPR000608; Ubiquitin-conjugating enzyme, E2
SIN_1024099	IPR001005; SANT/Myb domain#IPR017930; Myb domain	SIN_1010473	IPR001005; SANT/Myb domain#IPR017930; Myb domain
SIN_1024096	IPR001563; Peptidase S10, serine carboxypeptidase	SIN_1010478	IPR001563; Peptidase S10, serine carboxypeptidase
SIN_1024095	IPR005024; Snf7	SIN_1010480	IPR005024; Snf7
SIN_1024094	IPR000757; Glycoside hydrolase, family 16#IPR010713; Xyloglucan endo-transglycosylase, C-terminal	SIN_1010481	IPR000757; Glycoside hydrolase, family 16
SIN_1024093	IPR004263; Exostosin-like	SIN_1010483	IPR004263; Exostosin-like
SIN_1024086	IPR012862; Protein of unknown function DUF1635	SIN_1010485	IPR012862; Protein of unknown function DUF1635
SIN_1024084	IPR010369; Protein of unknown function DUF966	SIN_1010486	IPR010369; Protein of unknown function DUF966
SIN_1024083	IPR011598; Myc-type, basic helix-loop-helix (bHLH) domain	SIN_1010488	IPR011598; Myc-type, basic helix-loop-helix (bHLH) domain
SIN_1024081	IPR007087; Zinc finger, C2H2#IPR015880; Zinc finger, C2H2-like	SIN_1010492	IPR007087; Zinc finger, C2H2#IPR015880; Zinc finger, C2H2-like
SIN_1024077	IPR000789; Cyclin-dependent kinase, regulatory subunit	SIN_1010498	IPR000789; Cyclin-dependent kinase, regulatory subunit
SIN_1024072	IPR001841; Zinc finger, RING-type	SIN_1010499	NULL
SIN_1024069	IPR001563; Peptidase S10, serine carboxypeptidase	SIN_1010501	IPR001563; Peptidase S10, serine carboxypeptidase
SIN_1024067	IPR008758; Peptidase S28	SIN_1010503	IPR008758; Peptidase S28
SIN_1024066	IPR001461; Peptidase A1	SIN_1010505	IPR001461; Peptidase A1
SIN_1024062	IPR000719; Protein kinase domain#IPR002290; Serine/threonine- / dual specificity protein kinase, catalytic domain#IPR020635; Tyrosine-protein kinase, catalytic domain	SIN_1010508	IPR000719; Protein kinase domain#IPR002290; Serine/threonine- / dual specificity protein kinase, catalytic domain#IPR020635; Tyrosine-protein kinase, catalytic domain
SIN_1024058	IPR001087; Lipase, GDSL	SIN_1010510	IPR003386; Lecithin:cholesterol/phospholipid:diacylglycerol acyltransferase
SIN_1024056	IPR000210; BTB/POZ-like#IPR013069; BTB/POZ#IPR027356; NPH3 domain	SIN_1010512	IPR000210; BTB/POZ-like#IPR013069; BTB/POZ#IPR027356; NPH3 domain
SIN_1024055	IPR001965; Zinc finger, PHD-type#IPR004022; DDT domain#IPR017896; 4Fe-4S ferredoxin-type, iron-sulpur binding domain#IPR018500; DDT domain, subgroup#IPR018501; DDT domain superfamily#IPR019787; Zinc finger, PHD-finger	SIN_1010515	IPR001965; Zinc finger, PHD-type#IPR004022; DDT domain#IPR018500; DDT domain, subgroup#IPR018501; DDT domain superfamily#IPR019787; Zinc finger, PHD-finger
SIN_1024041	IPR001471; AP2/ERF domain	SIN_1010530	IPR001471; AP2/ERF domain
SIN_1024040	IPR003439; ABC transporter-like#IPR003593; AAA+ ATPase domain#IPR013525; ABC-2 type transporter#IPR013581; Plant PDR ABC transporter associated	SIN_1010534	IPR003439; ABC transporter-like#IPR003593; AAA+ ATPase domain#IPR013525; ABC-2 type transporter#IPR013581; Plant PDR ABC transporter associated
SIN_1024039	IPR003177; Cytochrome c oxidase, subunit VIIa	SIN_1010535	IPR003177; Cytochrome c oxidase, subunit VIIa
SIN_1024034	IPR000719; Protein kinase domain#IPR002290; Serine/threonine- / dual specificity protein kinase, catalytic domain#IPR020635; Tyrosine-protein kinase, catalytic domain	SIN_1010536	IPR000719; Protein kinase domain#IPR002290; Serine/threonine- / dual specificity protein kinase, catalytic domain#IPR020635; Tyrosine-protein kinase, catalytic domain
SIN_1015058	IPR001813; Ribosomal protein L10/L12	SIN_1010537	IPR001813; Ribosomal protein L10/L12
SIN_1015065	IPR003593; AAA+ ATPase domain#IPR003959; ATPase, AAA-type, core#IPR007330; MIT#IPR015415; Vps4 oligomerisation, C-terminal	SIN_1010550	IPR003593; AAA+ ATPase domain#IPR003959; ATPase, AAA-type, core#IPR007330; MIT#IPR015415; Vps4 oligomerisation, C-terminal
SIN_1015067	IPR008914; Phosphatidylethanolamine-binding protein PEBP	SIN_1010554	IPR008914; Phosphatidylethanolamine-binding protein PEBP
SIN_1015073	IPR000490; Glycoside hydrolase, family 17	SIN_1010562	IPR000490; Glycoside hydrolase, family 17
SIN_1015076	NULL	SIN_1010567	NULL
SIN_1015081	IPR001929; Germin#IPR006045; Cupin 1	SIN_1010572	IPR001929; Germin#IPR006045; Cupin 1
SIN_1015083	IPR003441; NAC domain	SIN_1010575	IPR003441; NAC domain
SIN_1015086	IPR006702; Uncharacterised protein family UPF0497, trans-membrane plant	SIN_1010579	IPR006702; Uncharacterised protein family UPF0497, trans-membrane plant
SIN_1015087	IPR010334; Dcp1-like decapping	SIN_1010581	IPR010334; Dcp1-like decapping
SIN_1015088	IPR008710; Nicastrin	SIN_1010582	IPR008710; Nicastrin
SIN_1015094	NULL	SIN_1010593	NULL
SIN_1015100	IPR003316; Transcription factor E2F/dimerisation partner (TDP)#IPR015633; E2F Family	SIN_1010599	IPR003316; Transcription factor E2F/dimerisation partner (TDP)#IPR015633; E2F Family
SIN_1024255	IPR000504; RNA recognition motif domain	SIN_1010718	IPR000504; RNA recognition motif domain
SIN_1024257	NULL	SIN_1010721	NULL
SIN_1024258	NULL	SIN_1010724	NULL
SIN_1024259	IPR000357; HEAT#IPR001494; Importin-beta, N-terminal domain	SIN_1010727	IPR000225; Armadillo#IPR000357; HEAT#IPR001494; Importin-beta, N-terminal domain#IPR021133; HEAT, type 2
SIN_1024267	IPR004314; Domain of unknown function DUF239#IPR025521; Domain of unknown function DUF4409	SIN_1010731	IPR004314; Domain of unknown function DUF239#IPR025521; Domain of unknown function DUF4409
SIN_1021907	IPR005999; Glycerol kinase#IPR018484; Carbohydrate kinase, FGGY, N-terminal#IPR018485; Carbohydrate kinase, FGGY, C-terminal	SIN_1010751	IPR005999; Glycerol kinase#IPR018484; Carbohydrate kinase, FGGY, N-terminal#IPR018485; Carbohydrate kinase, FGGY, C-terminal
SIN_1021908	IPR004131; Pyrophosphate-energised proton pump	SIN_1010752	IPR004131; Pyrophosphate-energised proton pump
SIN_1021915	IPR011510; Sterile alpha motif, type 2	SIN_1010756	IPR011510; Sterile alpha motif, type 2
SIN_1021920	IPR004158; Protein of unknown function DUF247, plant	SIN_1010758	IPR004158; Protein of unknown function DUF247, plant
SIN_1021935	IPR008580; PPPDE putative peptidase domain	SIN_1010769	IPR008580; PPPDE putative peptidase domain
SIN_1009088	IPR009880; Glyoxal oxidase, N-terminal#IPR015202; Domain of unknown function DUF1929	SIN_1011526	IPR009880; Glyoxal oxidase, N-terminal#IPR015202; Domain of unknown function DUF1929
SIN_1009091	IPR000073; Alpha/beta hydrolase fold-1	SIN_1011529	IPR000073; Alpha/beta hydrolase fold-1
SIN_1009097	IPR000315; Zinc finger, B-box	SIN_1011537	IPR000315; Zinc finger, B-box
SIN_1009104	IPR005746; Thioredoxin#IPR012336; Thioredoxin-like fold#IPR013766; Thioredoxin domain	SIN_1011539	IPR005746; Thioredoxin#IPR012336; Thioredoxin-like fold#IPR013766; Thioredoxin domain
SIN_1011523	IPR011598; Myc-type, basic helix-loop-helix (bHLH) domain	SIN_1011550	IPR011598; Myc-type, basic helix-loop-helix (bHLH) domain
SIN_1011521	IPR003729; Bifunctional nuclease domain	SIN_1011568	IPR003729; Bifunctional nuclease domain
SIN_1011518	IPR005835; Nucleotidyl transferase	SIN_1011576	IPR005835; Nucleotidyl transferase
SIN_1011516	IPR000426; Proteasome, alpha-subunit, N-terminal domain#IPR001353; Proteasome, subunit alpha/beta#IPR023332; Proteasome A-type subunit	SIN_1011578	IPR000426; Proteasome, alpha-subunit, N-terminal domain#IPR001353; Proteasome, subunit alpha/beta#IPR023332; Proteasome A-type subunit
SIN_1011515	IPR011611; Carbohydrate kinase PfkB	SIN_1011579	IPR011611; Carbohydrate kinase PfkB
SIN_1011510	IPR003663; Sugar/inositol transporter#IPR005828; General substrate transporter#IPR020846; Major facilitator superfamily domain	SIN_1011590	IPR003663; Sugar/inositol transporter#IPR005828; General substrate transporter#IPR020846; Major facilitator superfamily domain
SIN_1011502	IPR025486; Domain of unknown function DUF4378	SIN_1011603	IPR025486; Domain of unknown function DUF4378
SIN_1011501	IPR008180; DeoxyUTP pyrophosphatase#IPR008181; DeoxyUTP pyrophosphatase, dUTPase subfamily	SIN_1011607	IPR008180; DeoxyUTP pyrophosphatase#IPR008181; DeoxyUTP pyrophosphatase, dUTPase subfamily
SIN_1011500	IPR003169; GYF	SIN_1011608	IPR003169; GYF
SIN_1011498	NULL	SIN_1011612	NULL
SIN_1011495	IPR007087; Zinc finger, C2H2#IPR015880; Zinc finger, C2H2-like	SIN_1011619	IPR007087; Zinc finger, C2H2#IPR015880; Zinc finger, C2H2-like
SIN_1011488	IPR008580; PPPDE putative peptidase domain	SIN_1011622	IPR008580; PPPDE putative peptidase domain
SIN_1011487	IPR002123; Phospholipid/glycerol acyltransferase	SIN_1011623	IPR002123; Phospholipid/glycerol acyltransferase
SIN_1011480	IPR024145; Histone deacetylase complex subunit SAP30/SAP30-like#IPR025718; Histone deacetylase complex subunit SAP30, Sin3 binding domain	SIN_1011631	IPR024145; Histone deacetylase complex subunit SAP30/SAP30-like#IPR025718; Histone deacetylase complex subunit SAP30, Sin3 binding domain
SIN_1011470	IPR000754; Ribosomal protein S9#IPR004265; Plant disease resistance response protein	SIN_1011649	IPR006852; Protein of unknown function DUF616
SIN_1011469	IPR019160; Exocyst complex, component 1/SEC3#IPR028258; Exocyst complex component Sec3, PIP2-binding N-terminal domain	SIN_1011650	IPR019160; Exocyst complex, component 1/SEC3#IPR028258; Exocyst complex component Sec3, PIP2-binding N-terminal domain
SIN_1011464	IPR001680; WD40 repeat#IPR017986; WD40-repeat-containing domain#IPR020472; G-protein beta WD-40 repeat	SIN_1011656	IPR001680; WD40 repeat#IPR017986; WD40-repeat-containing domain#IPR020472; G-protein beta WD-40 repeat
SIN_1011460	NULL	SIN_1011657	IPR000719; Protein kinase domain#IPR001245; Serine-threonine/tyrosine-protein kinase catalytic domain#IPR002290; Serine/threonine- / dual specificity protein kinase, catalytic domain#IPR020635; Tyrosine-protein kinase, catalytic domain
SIN_1011458	IPR001128; Cytochrome P450#IPR002401; Cytochrome P450, E-class, group I	SIN_1011667	IPR001128; Cytochrome P450#IPR002401; Cytochrome P450, E-class, group I
SIN_1011455	IPR001005; SANT/Myb domain#IPR017930; Myb domain	SIN_1011681	IPR001005; SANT/Myb domain#IPR017930; Myb domain
SIN_1011454	IPR012442; Protein of unknown function DUF1645, plant	SIN_1011686	IPR012442; Protein of unknown function DUF1645, plant
SIN_1011453	IPR006869; Domain of unknown function DUF547#IPR025757; Ternary complex factor MIP1, leucine-zipper	SIN_1011687	IPR006869; Domain of unknown function DUF547#IPR025757; Ternary complex factor MIP1, leucine-zipper
SIN_1011449	IPR013094; Alpha/beta hydrolase fold-3	SIN_1011695	IPR013094; Alpha/beta hydrolase fold-3
SIN_1011448	NULL	SIN_1011698	NULL
SIN_1011443	IPR008547; Protein of unknown function DUF829, TMEM53	SIN_1011700	IPR008547; Protein of unknown function DUF829, TMEM53
SIN_1011440	IPR002495; Glycosyl transferase, family 8	SIN_1011712	IPR002495; Glycosyl transferase, family 8#IPR007378; Tic22-like
SIN_1011436	NULL	SIN_1011722	NULL
SIN_1011432	IPR019163; THO complex, subunit 5	SIN_1011723	IPR019163; THO complex, subunit 5
SIN_1011429	IPR011598; Myc-type, basic helix-loop-helix (bHLH) domain	SIN_1011724	IPR011598; Myc-type, basic helix-loop-helix (bHLH) domain
SIN_1011428	IPR000232; Heat shock factor (HSF)-type, DNA-binding#IPR027709; Heat shock transcription factor, plant#IPR027725; Heat shock transcription factor family	SIN_1011726	IPR000232; Heat shock factor (HSF)-type, DNA-binding#IPR027709; Heat shock transcription factor, plant#IPR027725; Heat shock transcription factor family
SIN_1011427	IPR001841; Zinc finger, RING-type	SIN_1011727	IPR001841; Zinc finger, RING-type
SIN_1023816	IPR008590; Protein of unknown function DUF872, transmembrane	SIN_1011757	IPR008590; Protein of unknown function DUF872, transmembrane
SIN_1023821	IPR001757; Cation-transporting P-type ATPase#IPR008250; P-type ATPase, A domain#IPR023214; HAD-like domain	SIN_1011760	IPR001757; Cation-transporting P-type ATPase#IPR004014; Cation-transporting P-type ATPase, N-terminal#IPR008250; P-type ATPase, A domain#IPR023214; HAD-like domain
SIN_1023828	IPR003961; Fibronectin, type III	SIN_1011762	IPR003961; Fibronectin, type III
SIN_1023835	IPR001094; Flavodoxin#IPR001433; Oxidoreductase FAD/NAD(P)-binding#IPR001709; Flavoprotein pyridine nucleotide cytochrome reductase#IPR003097; FAD-binding, type 1#IPR008254; Flavodoxin/nitric oxide synthase#IPR017927; Ferredoxin reductase-type FAD-binding domain	SIN_1011764	IPR001094; Flavodoxin#IPR001433; Oxidoreductase FAD/NAD(P)-binding#IPR001709; Flavoprotein pyridine nucleotide cytochrome reductase#IPR003097; FAD-binding, type 1#IPR008254; Flavodoxin/nitric oxide synthase#IPR017927; Ferredoxin reductase-type FAD-binding domain
SIN_1023843	IPR015260; Syntaxin 6, N-terminal	SIN_1011769	IPR015260; Syntaxin 6, N-terminal
SIN_1023844	IPR003593; AAA+ ATPase domain#IPR003959; ATPase, AAA-type, core#IPR025753; AAA-type ATPase, N-terminal domain	SIN_1011771	IPR003593; AAA+ ATPase domain#IPR003959; ATPase, AAA-type, core#IPR025753; AAA-type ATPase, N-terminal domain
SIN_1023846	NULL	SIN_1011772	IPR006977; Yip1 domain
SIN_1023859	IPR000757; Glycoside hydrolase, family 16#IPR010713; Xyloglucan endo-transglycosylase, C-terminal	SIN_1011779	IPR000757; Glycoside hydrolase, family 16#IPR010713; Xyloglucan endo-transglycosylase, C-terminal
SIN_1023863	IPR001005; SANT/Myb domain#IPR017930; Myb domain	SIN_1011786	IPR001005; SANT/Myb domain#IPR017877; Myb-like domain#IPR017930; Myb domain
SIN_1023870	IPR002213; UDP-glucuronosyl/UDP-glucosyltransferase	SIN_1011787	IPR002213; UDP-glucuronosyl/UDP-glucosyltransferase
SIN_1023871	IPR001283; Allergen V5/Tpx-1-related#IPR002413; Ves allergen#IPR014044; CAP domain	SIN_1011790	IPR001283; Allergen V5/Tpx-1-related#IPR002413; Ves allergen#IPR014044; CAP domain
SIN_1023874	IPR001998; Xylose isomerase#IPR013022; Xylose isomerase-like, TIM barrel domain	SIN_1011792	IPR001998; Xylose isomerase#IPR013022; Xylose isomerase-like, TIM barrel domain
SIN_1023875	IPR006687; Small GTPase superfamily, SAR1-type#IPR006689; Small GTPase superfamily, ARF/SAR type#IPR024156; Small GTPase superfamily, ARF type	SIN_1011793	IPR006687; Small GTPase superfamily, SAR1-type#IPR006689; Small GTPase superfamily, ARF/SAR type#IPR024156; Small GTPase superfamily, ARF type
SIN_1023876	IPR005475; Transketolase-like, pyrimidine-binding domain#IPR005476; Transketolase, C-terminal#IPR005477; Deoxyxylulose-5-phosphate synthase	SIN_1011795	IPR005475; Transketolase-like, pyrimidine-binding domain#IPR005476; Transketolase, C-terminal#IPR005477; Deoxyxylulose-5-phosphate synthase
SIN_1023880	IPR000719; Protein kinase domain#IPR002290; Serine/threonine- / dual specificity protein kinase, catalytic domain#IPR020635; Tyrosine-protein kinase, catalytic domain	SIN_1011798	IPR000719; Protein kinase domain#IPR002290; Serine/threonine- / dual specificity protein kinase, catalytic domain#IPR006016; UspA#IPR020635; Tyrosine-protein kinase, catalytic domain
SIN_1006100	IPR007573; Protein of unknown function DUF566	SIN_1011848	IPR007573; Protein of unknown function DUF566
SIN_1006101	IPR001841; Zinc finger, RING-type#IPR005150; Cellulose synthase#IPR027934; Cellulose synthase, RING-type zinc finger	SIN_1011849	IPR001841; Zinc finger, RING-type#IPR005150; Cellulose synthase#IPR027934; Cellulose synthase, RING-type zinc finger
SIN_1006107	NULL	SIN_1011875	NULL
SIN_1006108	IPR001563; Peptidase S10, serine carboxypeptidase	SIN_1011877	IPR001563; Peptidase S10, serine carboxypeptidase
SIN_1006126	IPR000819; Peptidase M17, leucyl aminopeptidase, C-terminal#IPR008283; Peptidase M17, leucyl aminopeptidase, N-terminal#IPR011356; Leucine aminopeptidase/peptidase B	SIN_1011894	IPR000819; Peptidase M17, leucyl aminopeptidase, C-terminal#IPR008283; Peptidase M17, leucyl aminopeptidase, N-terminal#IPR011356; Leucine aminopeptidase/peptidase B
SIN_1012868	IPR002645; STAS domain#IPR011547; Sulphate transporter	SIN_1012385	IPR002645; STAS domain#IPR011547; Sulphate transporter
SIN_1012863	IPR000300; Inositol polyphosphate-related phosphatase#IPR005135; Endonuclease/exonuclease/phosphatase	SIN_1012395	IPR000300; Inositol polyphosphate-related phosphatase#IPR005135; Endonuclease/exonuclease/phosphatase
SIN_1012860	IPR007650; Protein of unknown function DUF581	SIN_1012396	NULL
SIN_1012855	NULL	SIN_1012401	IPR007650; Protein of unknown function DUF581
SIN_1012854	NULL	SIN_1012402	NULL
SIN_1012849	IPR007011; Seed maturation protein	SIN_1012404	IPR007011; Seed maturation protein
SIN_1012848	IPR001892; Ribosomal protein S13	SIN_1012406	IPR001892; Ribosomal protein S13
SIN_1012847	IPR001976; Ribosomal protein S24e	SIN_1012407	IPR001976; Ribosomal protein S24e
SIN_1012841	IPR002641; Patatin/Phospholipase A2-related	SIN_1012418	IPR002641; Patatin/Phospholipase A2-related
SIN_1012829	IPR001163; Ribonucleoprotein LSM domain#IPR006649; Ribonucleoprotein LSM domain, eukaryotic/archaea-type#IPR027141; U6 snRNA-associated Sm-like protein LSm4/Small nuclear ribonucleoprotein Sm D1/D3	SIN_1012435	IPR001163; Ribonucleoprotein LSM domain#IPR006649; Ribonucleoprotein LSM domain, eukaryotic/archaea-type#IPR027141; U6 snRNA-associated Sm-like protein LSm4/Small nuclear ribonucleoprotein Sm D1/D3
SIN_1012827	IPR001461; Peptidase A1	SIN_1012436	IPR001461; Peptidase A1
SIN_1012823	IPR000313; PWWP domain#IPR006569; CID domain	SIN_1012445	IPR006569; CID domain
SIN_1012822	IPR003864; Domain of unknown function DUF221#IPR027815; Domain of unknown function DUF4463	SIN_1012447	IPR003864; Domain of unknown function DUF221#IPR027815; Domain of unknown function DUF4463
SIN_1012819	IPR027272; Piezo family	SIN_1012462	IPR027272; Piezo family
SIN_1012817	IPR000719; Protein kinase domain#IPR002290; Serine/threonine- / dual specificity protein kinase, catalytic domain#IPR020635; Tyrosine-protein kinase, catalytic domain	SIN_1012470	IPR000719; Protein kinase domain#IPR002290; Serine/threonine- / dual specificity protein kinase, catalytic domain#IPR020635; Tyrosine-protein kinase, catalytic domain
SIN_1012814	IPR001611; Leucine-rich repeat#IPR013210; Leucine-rich repeat-containing N-terminal, type 2#IPR025875; Leucine rich repeat 4	SIN_1012472	IPR001611; Leucine-rich repeat
SIN_1012813	IPR001680; WD40 repeat#IPR017986; WD40-repeat-containing domain	SIN_1012473	IPR001680; WD40 repeat#IPR017986; WD40-repeat-containing domain
SIN_1012808	IPR002119; Histone H2A#IPR007125; Histone core	SIN_1012477	IPR002119; Histone H2A#IPR007125; Histone core
SIN_1012805	IPR000095; CRIB domain#IPR000198; Rho GTPase-activating protein domain	SIN_1012482	IPR000095; CRIB domain#IPR000198; Rho GTPase-activating protein domain
SIN_1012804	IPR000504; RNA recognition motif domain#IPR002343; Paraneoplastic encephalomyelitis antigen	SIN_1012484	IPR000504; RNA recognition motif domain#IPR002343; Paraneoplastic encephalomyelitis antigen
SIN_1012801	IPR001254; Peptidase S1#IPR001940; Peptidase S1C#IPR015724; Serine endopeptidase DegP2	SIN_1012490	IPR001254; Peptidase S1#IPR001478; PDZ domain#IPR001940; Peptidase S1C#IPR015724; Serine endopeptidase DegP2
SIN_1012796	IPR001810; F-box domain#IPR006553; Leucine-rich repeat, cysteine-containing subtype	SIN_1012494	IPR001810; F-box domain#IPR006553; Leucine-rich repeat, cysteine-containing subtype
SIN_1012791	IPR027356; NPH3 domain	SIN_1012506	IPR000210; BTB/POZ-like#IPR013069; BTB/POZ#IPR027356; NPH3 domain
SIN_1012780	IPR003593; AAA+ ATPase domain#IPR003959; ATPase, AAA-type, core	SIN_1012528	IPR003593; AAA+ ATPase domain#IPR003959; ATPase, AAA-type, core
SIN_1012779	IPR007052; CS domain	SIN_1012533	IPR007052; CS domain
SIN_1012772	IPR000073; Alpha/beta hydrolase fold-1	SIN_1012547	IPR001163; Ribonucleoprotein LSM domain#IPR006649; Ribonucleoprotein LSM domain, eukaryotic/archaea-type
SIN_1012770	IPR004837; Sodium/calcium exchanger membrane region	SIN_1012549	IPR004837; Sodium/calcium exchanger membrane region
SIN_1012768	IPR004926; Late embryogenesis abundant protein, LEA-5	SIN_1012554	IPR004926; Late embryogenesis abundant protein, LEA-5
SIN_1012764	IPR000743; Glycoside hydrolase, family 28#IPR006626; Parallel beta-helix repeat	SIN_1012567	IPR000743; Glycoside hydrolase, family 28#IPR006626; Parallel beta-helix repeat
SIN_1012762	IPR000362; Fumarate lyase#IPR018951; Fumarase C, C-terminal#IPR022761; Fumarate lyase, N-terminal	SIN_1012575	IPR000362; Fumarate lyase#IPR018951; Fumarase C, C-terminal#IPR022761; Fumarate lyase, N-terminal
SIN_1012761	IPR000743; Glycoside hydrolase, family 28	SIN_1012576	IPR000743; Glycoside hydrolase, family 28
SIN_1012759	IPR001715; Calponin homology domain#IPR001752; Kinesin, motor domain#IPR027640; Kinesin-like protein	SIN_1012578	IPR001715; Calponin homology domain#IPR001752; Kinesin, motor domain#IPR027640; Kinesin-like protein
SIN_1012758	IPR002067; Mitochondrial carrier protein#IPR018108; Mitochondrial substrate/solute carrier	SIN_1012579	IPR002067; Mitochondrial carrier protein#IPR018108; Mitochondrial substrate/solute carrier
SIN_1012757	IPR008507; Protein of unknown function DUF789	SIN_1012580	IPR008507; Protein of unknown function DUF789
SIN_1012755	IPR002495; Glycosyl transferase, family 8	SIN_1012585	IPR002495; Glycosyl transferase, family 8
SIN_1012746	IPR012442; Protein of unknown function DUF1645, plant	SIN_1012599	IPR012442; Protein of unknown function DUF1645, plant
SIN_1012742	IPR001623; DnaJ domain#IPR019734; Tetratricopeptide repeat	SIN_1012604	IPR001623; DnaJ domain#IPR019734; Tetratricopeptide repeat
SIN_1012741	IPR001764; Glycoside hydrolase, family 3, N-terminal#IPR002772; Glycoside hydrolase family 3 C-terminal domain#IPR026891; Fibronectin type III-like domain#IPR026892; Glycoside hydrolase family 3	SIN_1012606	IPR001764; Glycoside hydrolase, family 3, N-terminal#IPR002772; Glycoside hydrolase family 3 C-terminal domain#IPR026891; Fibronectin type III-like domain#IPR026892; Glycoside hydrolase family 3
SIN_1012739	IPR006687; Small GTPase superfamily, SAR1-type#IPR006689; Small GTPase superfamily, ARF/SAR type#IPR024156; Small GTPase superfamily, ARF type	SIN_1012607	IPR006687; Small GTPase superfamily, SAR1-type#IPR006689; Small GTPase superfamily, ARF/SAR type#IPR024156; Small GTPase superfamily, ARF type
SIN_1012738	NULL	SIN_1012616	NULL
SIN_1012728	IPR001907; ClpP#IPR023562; Clp protease proteolytic subunit /Translocation-enhancing protein TepA	SIN_1012624	IPR001907; ClpP#IPR023562; Clp protease proteolytic subunit /Translocation-enhancing protein TepA
SIN_1008927	IPR000620; Drug/metabolite transporter	SIN_1013219	IPR000620; Drug/metabolite transporter
SIN_1008930	NULL	SIN_1013223	IPR006016; UspA
SIN_1008931	IPR000620; Drug/metabolite transporter#IPR004853; Triose-phosphate transporter domain	SIN_1013224	IPR000620; Drug/metabolite transporter#IPR004853; Triose-phosphate transporter domain
SIN_1008932	NULL	SIN_1013231	NULL
SIN_1008936	IPR002933; Peptidase M20	SIN_1013236	IPR002933; Peptidase M20
SIN_1008944	IPR003441; NAC domain	SIN_1013244	IPR003441; NAC domain
SIN_1008948	IPR013057; Amino acid transporter, transmembrane	SIN_1013255	IPR013057; Amino acid transporter, transmembrane
SIN_1008953	IPR014840; Hpc2-related domain#IPR026949; Ubinuclein/Yemanuclein	SIN_1013261	IPR014840; Hpc2-related domain#IPR026949; Ubinuclein/Yemanuclein
SIN_1008955	IPR001214; SET domain#IPR003616; Post-SET domain#IPR006560; AWS#IPR011124; Zinc finger, CW-type	SIN_1013266	IPR001214; SET domain#IPR003616; Post-SET domain#IPR006560; AWS#IPR011124; Zinc finger, CW-type
SIN_1008968	IPR000719; Protein kinase domain#IPR002290; Serine/threonine- / dual specificity protein kinase, catalytic domain#IPR020635; Tyrosine-protein kinase, catalytic domain	SIN_1013294	IPR000719; Protein kinase domain#IPR002290; Serine/threonine- / dual specificity protein kinase, catalytic domain#IPR002912; ACT domain#IPR020635; Tyrosine-protein kinase, catalytic domain
SIN_1008969	IPR006553; Leucine-rich repeat, cysteine-containing subtype	SIN_1013295	IPR001810; F-box domain#IPR006553; Leucine-rich repeat, cysteine-containing subtype
SIN_1008984	IPR001563; Peptidase S10, serine carboxypeptidase	SIN_1013316	IPR001563; Peptidase S10, serine carboxypeptidase
SIN_1008985	IPR000571; Zinc finger, CCCH-type	SIN_1013318	IPR000571; Zinc finger, CCCH-type
SIN_1008989	IPR005178; Organic solute transporter Ost-alpha	SIN_1013320	IPR005178; Organic solute transporter Ost-alpha
SIN_1008990	NULL	SIN_1013328	IPR003656; Zinc finger, BED-type predicted
SIN_1009016	NULL	SIN_1013387	IPR000719; Protein kinase domain#IPR001245; Serine-threonine/tyrosine-protein kinase catalytic domain#IPR002290; Serine/threonine- / dual specificity protein kinase, catalytic domain#IPR020635; Tyrosine-protein kinase, catalytic domain
SIN_1009017	IPR000642; Peptidase M41#IPR003593; AAA+ ATPase domain#IPR003959; ATPase, AAA-type, core	SIN_1013388	IPR000642; Peptidase M41#IPR003593; AAA+ ATPase domain#IPR003959; ATPase, AAA-type, core
SIN_1026860	IPR005828; General substrate transporter#IPR020846; Major facilitator superfamily domain	SIN_1014198	IPR005828; General substrate transporter#IPR020846; Major facilitator superfamily domain
SIN_1026859	IPR001005; SANT/Myb domain#IPR017930; Myb domain#IPR025756; MYB-CC type transcription factor, LHEQLE-containing domain	SIN_1014200	IPR001005; SANT/Myb domain#IPR017930; Myb domain#IPR025756; MYB-CC type transcription factor, LHEQLE-containing domain
SIN_1026856	IPR005176; Potentiating neddylation domain#IPR014764; Defective-in-cullin neddylation protein	SIN_1014211	IPR005176; Potentiating neddylation domain#IPR014764; Defective-in-cullin neddylation protein
SIN_1026853	IPR020828; Glyceraldehyde 3-phosphate dehydrogenase, NAD(P) binding domain#IPR020829; Glyceraldehyde 3-phosphate dehydrogenase, catalytic domain#IPR020831; Glyceraldehyde/Erythrose phosphate dehydrogenase family	SIN_1014214	IPR020828; Glyceraldehyde 3-phosphate dehydrogenase, NAD(P) binding domain#IPR020829; Glyceraldehyde 3-phosphate dehydrogenase, catalytic domain#IPR020831; Glyceraldehyde/Erythrose phosphate dehydrogenase family
SIN_1026849	IPR003958; Transcription factor CBF/NF-Y/archaeal histone#IPR027170; Transcriptional activator NFYC/HAP5 subunit	SIN_1014217	IPR003958; Transcription factor CBF/NF-Y/archaeal histone#IPR027170; Transcriptional activator NFYC/HAP5 subunit
SIN_1026847	IPR001576; Phosphoglycerate kinase	SIN_1014222	IPR001576; Phosphoglycerate kinase
SIN_1026843	IPR001763; Rhodanese-like domain	SIN_1014224	IPR001763; Rhodanese-like domain
SIN_1026840	IPR001005; SANT/Myb domain#IPR017930; Myb domain	SIN_1014228	IPR001005; SANT/Myb domain#IPR017930; Myb domain
SIN_1026839	NULL	SIN_1014229	NULL
SIN_1003155	IPR005202; Transcription factor GRAS	SIN_1014264	IPR005202; Transcription factor GRAS
SIN_1003153	IPR003657; DNA-binding WRKY	SIN_1014268	IPR003657; DNA-binding WRKY
SIN_1003151	NULL	SIN_1014269	NULL
SIN_1003150	NULL	SIN_1014270	NULL
SIN_1003148	NULL	SIN_1014272	NULL
SIN_1003147	IPR007087; Zinc finger, C2H2#IPR015880; Zinc finger, C2H2-like	SIN_1014273	IPR007087; Zinc finger, C2H2#IPR015880; Zinc finger, C2H2-like
SIN_1003146	IPR001680; WD40 repeat#IPR017986; WD40-repeat-containing domain	SIN_1014275	IPR001680; WD40 repeat#IPR017986; WD40-repeat-containing domain
SIN_1003132	IPR001715; Calponin homology domain#IPR001752; Kinesin, motor domain#IPR027640; Kinesin-like protein	SIN_1014307	IPR001715; Calponin homology domain#IPR001752; Kinesin, motor domain#IPR003783; Regulatory protein RecX#IPR027640; Kinesin-like protein
SIN_1003130	IPR007305; Vesicle transport protein, Got1/SFT2-like#IPR011691; Vesicle transport protein, SFT2-like	SIN_1014308	IPR007305; Vesicle transport protein, Got1/SFT2-like#IPR011691; Vesicle transport protein, SFT2-like
SIN_1003119	IPR005366; Uncharacterised protein family UPF0172	SIN_1014319	IPR005366; Uncharacterised protein family UPF0172
SIN_1003115	IPR008545; WEB family	SIN_1014327	IPR008545; WEB family
SIN_1003113	IPR005150; Cellulose synthase	SIN_1014328	IPR005150; Cellulose synthase
SIN_1003111	IPR008700; Pathogenic type III effector avirulence factor Avr cleavage site	SIN_1014331	IPR008700; Pathogenic type III effector avirulence factor Avr cleavage site
SIN_1003109	IPR000719; Protein kinase domain#IPR001220; Legume lectin domain#IPR002290; Serine/threonine- / dual specificity protein kinase, catalytic domain#IPR020635; Tyrosine-protein kinase, catalytic domain	SIN_1014336	IPR000719; Protein kinase domain#IPR001220; Legume lectin domain#IPR002290; Serine/threonine- / dual specificity protein kinase, catalytic domain#IPR020635; Tyrosine-protein kinase, catalytic domain
SIN_1003105	IPR000504; RNA recognition motif domain	SIN_1014343	IPR000504; RNA recognition motif domain
SIN_1003104	IPR003957; Transcription factor, CBFA/NFYB, DNA topoisomerase#IPR003958; Transcription factor CBF/NF-Y/archaeal histone	SIN_1014344	IPR003957; Transcription factor, CBFA/NFYB, DNA topoisomerase#IPR003958; Transcription factor CBF/NF-Y/archaeal histone
SIN_1003103	IPR014876; DEK, C-terminal	SIN_1014346	NULL
SIN_1003096	IPR004274; NLI interacting factor#IPR027111; Mitochondrial import inner membrane translocase subunit Tim50	SIN_1014350	IPR004274; NLI interacting factor#IPR027111; Mitochondrial import inner membrane translocase subunit Tim50
SIN_1003084	IPR019721; NADH-ubiquinone oxidoreductase, 21kDa subunit, N-terminal	SIN_1014364	IPR019721; NADH-ubiquinone oxidoreductase, 21kDa subunit, N-terminal
SIN_1004949	IPR004129; Glycerophosphoryl diester phosphodiesterase	SIN_1014378	IPR004129; Glycerophosphoryl diester phosphodiesterase
SIN_1004950	IPR003121; SWIB/MDM2 domain#IPR019835; SWIB domain	SIN_1014380	IPR003121; SWIB/MDM2 domain#IPR014876; DEK, C-terminal#IPR019835; SWIB domain
SIN_1004954	IPR000158; Cell division protein FtsZ#IPR003008; Tubulin/FtsZ, GTPase domain#IPR018316; Tubulin/FtsZ, 2-layer sandwich domain#IPR024757; Cell division protein FtsZ, C-terminal	SIN_1014386	IPR000158; Cell division protein FtsZ#IPR003008; Tubulin/FtsZ, GTPase domain#IPR018316; Tubulin/FtsZ, 2-layer sandwich domain#IPR024757; Cell division protein FtsZ, C-terminal
SIN_1004959	IPR001025; Bromo adjacent homology (BAH) domain#IPR001965; Zinc finger, PHD-type#IPR019787; Zinc finger, PHD-finger	SIN_1014392	IPR001965; Zinc finger, PHD-type#IPR019787; Zinc finger, PHD-finger
SIN_1004960	IPR007145; Microtubule-associated protein, MAP65/Ase1/PRC1	SIN_1014396	IPR007145; Microtubule-associated protein, MAP65/Ase1/PRC1
SIN_1004962	IPR000740; GrpE nucleotide exchange factor	SIN_1014399	IPR000740; GrpE nucleotide exchange factor#IPR005336; Mitochondrial pyruvate carrier
SIN_1004963	IPR000261; EPS15 homology (EH)#IPR001401; Dynamin, GTPase domain#IPR002048; EF-hand domain#IPR021924; Protein of unknown function DUF3537	SIN_1014403	IPR000261; EPS15 homology (EH)#IPR001401; Dynamin, GTPase domain#IPR002048; EF-hand domain
SIN_1004964	IPR001471; AP2/ERF domain	SIN_1014405	IPR001471; AP2/ERF domain
SIN_1004965	IPR000490; Glycoside hydrolase, family 17#IPR012946; X8	SIN_1014406	IPR000490; Glycoside hydrolase, family 17#IPR012946; X8
SIN_1004969	IPR002082; Aspartate carbamoyltransferase#IPR006130; Aspartate/ornithine carbamoyltransferase#IPR006131; Aspartate/ornithine carbamoyltransferase, Asp/Orn-binding domain#IPR006132; Aspartate/ornithine carbamoyltransferase, carbamoyl-P binding	SIN_1014410	IPR002082; Aspartate carbamoyltransferase#IPR006130; Aspartate/ornithine carbamoyltransferase#IPR006131; Aspartate/ornithine carbamoyltransferase, Asp/Orn-binding domain#IPR006132; Aspartate/ornithine carbamoyltransferase, carbamoyl-P binding
SIN_1004971	NULL	SIN_1014411	NULL
SIN_1004973	IPR007657; Glycosyltransferase AER61, uncharacterised	SIN_1014415	IPR007657; Glycosyltransferase AER61, uncharacterised
SIN_1004974	IPR007216; Rcd1	SIN_1014417	IPR007216; Rcd1
SIN_1004987	IPR002659; Glycosyl transferase, family 31#IPR025298; Domain of unknown function DUF4094	SIN_1014432	IPR002659; Glycosyl transferase, family 31#IPR025298; Domain of unknown function DUF4094
SIN_1004988	IPR007608; Senescence regulator S40	SIN_1014434	IPR007608; Senescence regulator S40
SIN_1004990	IPR000573; Aconitase A/isopropylmalate dehydratase small subunit, swivel#IPR001030; Aconitase/3-isopropylmalate dehydratase large subunit, alpha/beta/alpha#IPR015934; Aconitase/Iron regulatory protein 2/2-methylisocitrate dehydratase#IPR015937; Aconitase/isopropylmalate dehydratase	SIN_1014436	IPR000573; Aconitase A/isopropylmalate dehydratase small subunit, swivel#IPR001030; Aconitase/3-isopropylmalate dehydratase large subunit, alpha/beta/alpha#IPR015934; Aconitase/Iron regulatory protein 2/2-methylisocitrate dehydratase#IPR015937; Aconitase/isopropylmalate dehydratase
SIN_1004991	IPR001950; Translation initiation factor SUI1	SIN_1014439	IPR001950; Translation initiation factor SUI1
SIN_1004992	IPR001841; Zinc finger, RING-type	SIN_1014442	IPR001841; Zinc finger, RING-type
SIN_1004995	NULL	SIN_1014443	NULL
SIN_1005000	IPR004843; Phosphoesterase domain#IPR025733; Iron/zinc purple acid phosphatase-like C-terminal domain	SIN_1014450	IPR004843; Phosphoesterase domain#IPR025733; Iron/zinc purple acid phosphatase-like C-terminal domain
SIN_1005001	NULL	SIN_1014453	NULL
SIN_1005008	NULL	SIN_1014457	IPR002553; Clathrin/coatomer adaptor, adaptin-like, N-terminal
SIN_1005012	IPR001926; Tryptophan synthase beta subunit-like PLP-dependent enzymes superfamily#IPR006654; Tryptophan synthase, beta chain	SIN_1014463	IPR001926; Tryptophan synthase beta subunit-like PLP-dependent enzymes superfamily#IPR006654; Tryptophan synthase, beta chain
SIN_1005014	IPR012936; Endoplasmic reticulum vesicle transporter, C-terminal	SIN_1014469	IPR012336; Thioredoxin-like fold#IPR012936; Endoplasmic reticulum vesicle transporter, C-terminal#IPR013766; Thioredoxin domain
SIN_1005016	IPR006918; COBRA, plant	SIN_1014472	IPR006918; COBRA, plant
SIN_1005024	IPR001680; WD40 repeat#IPR022175; Breast carcinoma amplified sequence 3	SIN_1014484	IPR001680; WD40 repeat#IPR022175; Breast carcinoma amplified sequence 3
SIN_1005025	IPR002495; Glycosyl transferase, family 8	SIN_1014485	IPR002495; Glycosyl transferase, family 8
SIN_1005028	IPR001752; Kinesin, motor domain#IPR027640; Kinesin-like protein	SIN_1014487	IPR001752; Kinesin, motor domain#IPR027640; Kinesin-like protein
SIN_1005030	IPR015425; Formin, FH2 domain	SIN_1014489	IPR015425; Formin, FH2 domain
SIN_1005034	NULL	SIN_1014490	NULL
SIN_1005036	IPR000719; Protein kinase domain#IPR001245; Serine-threonine/tyrosine-protein kinase catalytic domain#IPR002290; Serine/threonine- / dual specificity protein kinase, catalytic domain#IPR020635; Tyrosine-protein kinase, catalytic domain	SIN_1014491	IPR000719; Protein kinase domain#IPR001245; Serine-threonine/tyrosine-protein kinase catalytic domain#IPR002290; Serine/threonine- / dual specificity protein kinase, catalytic domain#IPR020635; Tyrosine-protein kinase, catalytic domain
SIN_1005041	IPR002171; Ribosomal protein L2#IPR022666; Ribosomal Proteins L2, RNA binding domain#IPR022669; Ribosomal protein L2, C-terminal	SIN_1014500	IPR002171; Ribosomal protein L2#IPR022666; Ribosomal Proteins L2, RNA binding domain#IPR022669; Ribosomal protein L2, C-terminal
SIN_1005042	IPR004971; mRNA (guanine-N(7))-methyltransferase domain	SIN_1014504	IPR004971; mRNA (guanine-N(7))-methyltransferase domain
SIN_1005043	IPR007493; Protein of unknown function DUF538	SIN_1014506	IPR007493; Protein of unknown function DUF538
SIN_1005044	IPR004993; GH3 auxin-responsive promoter	SIN_1014512	IPR004993; GH3 auxin-responsive promoter
SIN_1005045	IPR011598; Myc-type, basic helix-loop-helix (bHLH) domain	SIN_1014514	IPR011598; Myc-type, basic helix-loop-helix (bHLH) domain
SIN_1005046	IPR005025; NADPH-dependent FMN reductase#IPR008254; Flavodoxin/nitric oxide synthase	SIN_1014515	IPR005025; NADPH-dependent FMN reductase#IPR008254; Flavodoxin/nitric oxide synthase
SIN_1005048	IPR002048; EF-hand domain	SIN_1014517	IPR002048; EF-hand domain
SIN_1005049	IPR000719; Protein kinase domain#IPR000858; S-locus glycoprotein#IPR001245; Serine-threonine/tyrosine-protein kinase catalytic domain#IPR001480; Bulb-type lectin domain#IPR002290; Serine/threonine- / dual specificity protein kinase, catalytic domain#IPR003609; Apple-like#IPR013227; PAN-2 domain#IPR020635; Tyrosine-protein kinase, catalytic domain	SIN_1014519	IPR000719; Protein kinase domain#IPR000858; S-locus glycoprotein#IPR001245; Serine-threonine/tyrosine-protein kinase catalytic domain#IPR001480; Bulb-type lectin domain#IPR002290; Serine/threonine- / dual specificity protein kinase, catalytic domain#IPR003609; Apple-like#IPR013227; PAN-2 domain#IPR020635; Tyrosine-protein kinase, catalytic domain#IPR021820; S-locus receptor kinase, C-terminal
SIN_1019529	IPR022251; Protein of unknown function wound-induced	SIN_1014529	IPR022251; Protein of unknown function wound-induced
SIN_1019528	IPR010634; Protein of unknown function DUF1223	SIN_1014532	IPR010634; Protein of unknown function DUF1223
SIN_1019527	IPR000048; IQ motif, EF-hand binding site#IPR001609; Myosin head, motor domain	SIN_1014537	IPR000048; IQ motif, EF-hand binding site#IPR001609; Myosin head, motor domain
SIN_1019525	IPR001164; Arf GTPase activating protein	SIN_1014540	IPR001164; Arf GTPase activating protein
SIN_1019523	IPR013216; Methyltransferase type 11	SIN_1014551	IPR013216; Methyltransferase type 11
SIN_1019520	IPR003441; NAC domain	SIN_1014553	IPR003441; NAC domain
SIN_1019519	IPR003441; NAC domain	SIN_1014554	IPR003441; NAC domain
SIN_1019518	IPR003439; ABC transporter-like#IPR003593; AAA+ ATPase domain#IPR013525; ABC-2 type transporter	SIN_1014555	IPR003439; ABC transporter-like#IPR003593; AAA+ ATPase domain#IPR013525; ABC-2 type transporter
SIN_1019511	IPR002198; Short-chain dehydrogenase/reductase SDR#IPR002347; Glucose/ribitol dehydrogenase	SIN_1014560	IPR002198; Short-chain dehydrogenase/reductase SDR#IPR002347; Glucose/ribitol dehydrogenase
SIN_1002271	IPR000719; Protein kinase domain#IPR002048; EF-hand domain#IPR002290; Serine/threonine- / dual specificity protein kinase, catalytic domain#IPR011992; EF-hand domain pair#IPR020635; Tyrosine-protein kinase, catalytic domain	SIN_1014571	IPR000719; Protein kinase domain#IPR002048; EF-hand domain#IPR002290; Serine/threonine- / dual specificity protein kinase, catalytic domain#IPR011992; EF-hand domain pair#IPR020635; Tyrosine-protein kinase, catalytic domain
SIN_1002277	IPR000270; Phox/Bem1p#IPR003035; RWP-RK domain	SIN_1014580	IPR000270; Phox/Bem1p#IPR003035; RWP-RK domain
SIN_1002284	IPR004320; Protein of unknown function DUF241, plant	SIN_1014598	IPR004320; Protein of unknown function DUF241, plant
SIN_1002294	IPR000092; Polyprenyl synthetase#IPR017446; Polyprenyl synthetase-related	SIN_1014613	IPR001810; F-box domain#IPR006553; Leucine-rich repeat, cysteine-containing subtype
SIN_1002295	IPR000719; Protein kinase domain#IPR001245; Serine-threonine/tyrosine-protein kinase catalytic domain#IPR002290; Serine/threonine- / dual specificity protein kinase, catalytic domain#IPR002912; ACT domain#IPR020635; Tyrosine-protein kinase, catalytic domain	SIN_1014614	IPR000719; Protein kinase domain#IPR001245; Serine-threonine/tyrosine-protein kinase catalytic domain#IPR002290; Serine/threonine- / dual specificity protein kinase, catalytic domain#IPR002912; ACT domain#IPR020635; Tyrosine-protein kinase, catalytic domain
SIN_1002299	IPR000194; ATPase, F1/V1/A1 complex, alpha/beta subunit, nucleotide-binding domain#IPR000793; ATPase, F1/V1/A1 complex, alpha/beta subunit, C-terminal#IPR004100; ATPase, alpha/beta subunit, N-terminal	SIN_1014628	IPR000194; ATPase, F1/V1/A1 complex, alpha/beta subunit, nucleotide-binding domain#IPR000793; ATPase, F1/V1/A1 complex, alpha/beta subunit, C-terminal#IPR004100; ATPase, alpha/beta subunit, N-terminal
SIN_1002300	IPR021788; Protein of unknown function DUF3353	SIN_1014630	IPR021788; Protein of unknown function DUF3353
SIN_1002301	IPR006867; Domain of unknown function DUF632#IPR006868; Domain of unknown function DUF630	SIN_1014631	IPR006867; Domain of unknown function DUF632#IPR006868; Domain of unknown function DUF630
SIN_1002302	IPR001932; Protein phosphatase 2C (PP2C)-like domain#IPR015655; Protein phosphatase 2C	SIN_1014632	IPR001932; Protein phosphatase 2C (PP2C)-like domain#IPR015655; Protein phosphatase 2C
SIN_1002305	IPR006722; Sedlin	SIN_1014638	IPR006722; Sedlin
SIN_1002306	IPR000608; Ubiquitin-conjugating enzyme, E2	SIN_1014639	IPR000608; Ubiquitin-conjugating enzyme, E2
SIN_1002308	IPR000425; Major intrinsic protein	SIN_1014641	IPR000425; Major intrinsic protein
SIN_1002310	IPR011541; Nickel/cobalt transporter, high-affinity	SIN_1014644	IPR011541; Nickel/cobalt transporter, high-affinity
SIN_1002312	IPR001841; Zinc finger, RING-type	SIN_1014645	NULL
SIN_1002313	IPR006121; Heavy metal-associated domain, HMA	SIN_1014646	IPR006121; Heavy metal-associated domain, HMA
SIN_1002315	IPR000719; Protein kinase domain#IPR002290; Serine/threonine- / dual specificity protein kinase, catalytic domain#IPR006016; UspA#IPR020635; Tyrosine-protein kinase, catalytic domain	SIN_1014650	IPR000719; Protein kinase domain#IPR002290; Serine/threonine- / dual specificity protein kinase, catalytic domain#IPR006016; UspA#IPR020635; Tyrosine-protein kinase, catalytic domain
SIN_1004483	IPR000209; Peptidase S8/S53 domain#IPR003137; Protease-associated domain, PA#IPR010259; Proteinase inhibitor I9#IPR015500; Peptidase S8, subtilisin-related	SIN_1014656	IPR000209; Peptidase S8/S53 domain#IPR003137; Protease-associated domain, PA#IPR010259; Proteinase inhibitor I9#IPR015500; Peptidase S8, subtilisin-related
SIN_1004484	IPR002108; Actin-binding, cofilin/tropomyosin type#IPR017904; ADF/Cofilin/Destrin	SIN_1014657	IPR002108; Actin-binding, cofilin/tropomyosin type#IPR017904; ADF/Cofilin/Destrin
SIN_1004485	IPR002130; Cyclophilin-like peptidyl-prolyl cis-trans isomerase domain	SIN_1014659	IPR002130; Cyclophilin-like peptidyl-prolyl cis-trans isomerase domain
SIN_1004494	IPR010433; Plant specific eukaryotic initiation factor 4B	SIN_1014676	IPR010433; Plant specific eukaryotic initiation factor 4B
SIN_1004495	IPR008521; Magnesium transporter NIPA	SIN_1014677	IPR008521; Magnesium transporter NIPA
SIN_1004516	IPR000245; V-ATPase proteolipid subunit#IPR002379; V-ATPase proteolipid subunit C-like domain	SIN_1014724	IPR000245; V-ATPase proteolipid subunit#IPR002379; V-ATPase proteolipid subunit C-like domain
SIN_1004517	IPR000183; Ornithine/DAP/Arg decarboxylase#IPR002985; Arginine decarboxylase#IPR022643; Orn/DAP/Arg decarboxylase 2, C-terminal#IPR022644; Orn/DAP/Arg decarboxylase 2, N-terminal	SIN_1014725	IPR000183; Ornithine/DAP/Arg decarboxylase#IPR002985; Arginine decarboxylase#IPR022643; Orn/DAP/Arg decarboxylase 2, C-terminal#IPR022644; Orn/DAP/Arg decarboxylase 2, N-terminal
SIN_1004519	IPR001752; Kinesin, motor domain#IPR021881; Protein of unknown function DUF3490#IPR027640; Kinesin-like protein	SIN_1014729	IPR001752; Kinesin, motor domain#IPR021881; Protein of unknown function DUF3490#IPR027640; Kinesin-like protein
SIN_1004520	IPR000315; Zinc finger, B-box	SIN_1014730	IPR000315; Zinc finger, B-box
SIN_1004524	IPR000108; Neutrophil cytosol factor 2 p67phox#IPR001452; Src homology-3 domain#IPR004148; BAR domain	SIN_1014738	IPR000108; Neutrophil cytosol factor 2 p67phox#IPR001452; Src homology-3 domain
SIN_1004527	IPR001752; Kinesin, motor domain#IPR027640; Kinesin-like protein	SIN_1014741	IPR001752; Kinesin, motor domain#IPR001841; Zinc finger, RING-type#IPR027640; Kinesin-like protein
SIN_1004534	IPR002490; ATPase, V0 complex, subunit 116kDa	SIN_1014747	IPR002490; ATPase, V0 complex, subunit 116kDa
SIN_1004552	IPR001005; SANT/Myb domain#IPR017884; SANT domain	SIN_1014763	IPR001005; SANT/Myb domain#IPR017884; SANT domain
SIN_1004553	IPR001005; SANT/Myb domain#IPR017884; SANT domain	SIN_1014767	IPR001005; SANT/Myb domain#IPR017884; SANT domain
SIN_1004555	IPR000504; RNA recognition motif domain	SIN_1014768	IPR000504; RNA recognition motif domain
SIN_1004556	IPR000719; Protein kinase domain#IPR001245; Serine-threonine/tyrosine-protein kinase catalytic domain#IPR002290; Serine/threonine- / dual specificity protein kinase, catalytic domain#IPR003591; Leucine-rich repeat, typical subtype#IPR013210; Leucine-rich repeat-containing N-terminal, type 2#IPR020635; Tyrosine-protein kinase, catalytic domain#IPR025875; Leucine rich repeat 4	SIN_1014769	IPR000595; Cyclic nucleotide-binding domain#IPR000719; Protein kinase domain#IPR001245; Serine-threonine/tyrosine-protein kinase catalytic domain#IPR001611; Leucine-rich repeat#IPR002290; Serine/threonine- / dual specificity protein kinase, catalytic domain#IPR003591; Leucine-rich repeat, typical subtype#IPR020635; Tyrosine-protein kinase, catalytic domain
SIN_1004558	IPR001450; 4Fe-4S binding domain#IPR017896; 4Fe-4S ferredoxin-type, iron-sulpur binding domain	SIN_1014772	IPR001450; 4Fe-4S binding domain#IPR017896; 4Fe-4S ferredoxin-type, iron-sulpur binding domain
SIN_1004559	NULL	SIN_1014775	NULL
SIN_1004561	IPR001837; Adenylate cyclase-associated CAP#IPR006599; CARP motif#IPR013912; Adenylate cyclase-associated CAP, C-terminal#IPR013992; Adenylate cyclase-associated CAP, N-terminal#IPR017901; C-CAP/cofactor C-like domain	SIN_1014776	IPR001837; Adenylate cyclase-associated CAP#IPR006599; CARP motif#IPR013912; Adenylate cyclase-associated CAP, C-terminal#IPR013992; Adenylate cyclase-associated CAP, N-terminal#IPR017901; C-CAP/cofactor C-like domain
SIN_1004562	IPR001632; G-protein, beta subunit#IPR001680; WD40 repeat#IPR017986; WD40-repeat-containing domain#IPR020472; G-protein beta WD-40 repeat	SIN_1014778	IPR001632; G-protein, beta subunit#IPR001680; WD40 repeat#IPR017986; WD40-repeat-containing domain#IPR020472; G-protein beta WD-40 repeat
SIN_1004563	IPR002553; Clathrin/coatomer adaptor, adaptin-like, N-terminal#IPR013040; Coatomer, gamma subunit, appendage, Ig-like subdomain#IPR017106; Coatomer gamma subunit	SIN_1014779	IPR002553; Clathrin/coatomer adaptor, adaptin-like, N-terminal#IPR013040; Coatomer, gamma subunit, appendage, Ig-like subdomain#IPR017106; Coatomer gamma subunit
SIN_1004566	IPR001806; Small GTPase superfamily#IPR002041; Ran GTPase#IPR003578; Small GTPase superfamily, Rho type#IPR003579; Small GTPase superfamily, Rab type#IPR020849; Small GTPase superfamily, Ras type	SIN_1014781	IPR001806; Small GTPase superfamily#IPR002041; Ran GTPase#IPR003578; Small GTPase superfamily, Rho type#IPR003579; Small GTPase superfamily, Rab type#IPR020849; Small GTPase superfamily, Ras type
SIN_1004567	IPR024489; Organ specific protein	SIN_1014784	IPR024489; Organ specific protein
SIN_1004570	IPR000403; Phosphatidylinositol 3-/4-kinase, catalytic domain#IPR001263; Phosphoinositide 3-kinase, accessory (PIK) domain#IPR015433; Phosphatidylinositol Kinase	SIN_1014788	IPR000403; Phosphatidylinositol 3-/4-kinase, catalytic domain#IPR001263; Phosphoinositide 3-kinase, accessory (PIK) domain#IPR015433; Phosphatidylinositol Kinase
SIN_1004574	IPR007749; Protein of unknown function DUF677	SIN_1014800	IPR007749; Protein of unknown function DUF677
SIN_1004575	IPR003451; LytB protein	SIN_1014806	IPR003451; LytB protein
SIN_1004579	IPR004146; DC1#IPR011424; C1-like	SIN_1014813	IPR004146; DC1
SIN_1004590	IPR001683; Phox homologous domain#IPR003114; Phox-associated domain#IPR013937; Sorting nexin, C-terminal#IPR013996; PX-associated, sorting nexin 13	SIN_1014826	IPR001683; Phox homologous domain#IPR003114; Phox-associated domain#IPR013937; Sorting nexin, C-terminal#IPR013996; PX-associated, sorting nexin 13
SIN_1004591	IPR001611; Leucine-rich repeat	SIN_1014828	IPR001611; Leucine-rich repeat
SIN_1004592	NULL	SIN_1014829	NULL
SIN_1004594	IPR000534; Semialdehyde dehydrogenase, NAD-binding#IPR012280; Semialdehyde dehydrogenase, dimerisation domain	SIN_1014836	IPR000534; Semialdehyde dehydrogenase, NAD-binding#IPR012280; Semialdehyde dehydrogenase, dimerisation domain
SIN_1004603	NULL	SIN_1014850	NULL
SIN_1004604	IPR013094; Alpha/beta hydrolase fold-3	SIN_1014853	IPR013094; Alpha/beta hydrolase fold-3
SIN_1026190	IPR000008; C2 calcium-dependent membrane targeting#IPR018029; C2 membrane targeting protein	SIN_1014896	IPR000008; C2 calcium-dependent membrane targeting#IPR018029; C2 membrane targeting protein
SIN_1026189	IPR004367; Cyclin, C-terminal domain#IPR006671; Cyclin, N-terminal#IPR013763; Cyclin-like	SIN_1014897	IPR004367; Cyclin, C-terminal domain#IPR006671; Cyclin, N-terminal#IPR013763; Cyclin-like
SIN_1026186	NULL	SIN_1014902	NULL
SIN_1026185	IPR004680; Citrate transporter-like domain	SIN_1014903	IPR004680; Citrate transporter-like domain
SIN_1026172	NULL	SIN_1014928	IPR013766; Thioredoxin domain
SIN_1026171	IPR006873; Protein of unknown function DUF620	SIN_1014931	IPR006873; Protein of unknown function DUF620
SIN_1026169	IPR003121; SWIB/MDM2 domain#IPR019835; SWIB domain	SIN_1014933	IPR003121; SWIB/MDM2 domain#IPR019835; SWIB domain
SIN_1026168	NULL	SIN_1014936	NULL
SIN_1002801	IPR021916; Protein of unknown function DUF3527	SIN_1015296	IPR021916; Protein of unknown function DUF3527
SIN_1002800	IPR010402; CCT domain	SIN_1015297	IPR010402; CCT domain
SIN_1002796	IPR002902; Gnk2-homologous domain	SIN_1015298	IPR002902; Gnk2-homologous domain
SIN_1018904	IPR000504; RNA recognition motif domain#IPR002075; Nuclear transport factor 2#IPR018222; Nuclear transport factor 2, Eukaryote	SIN_1015302	IPR000504; RNA recognition motif domain#IPR002075; Nuclear transport factor 2#IPR018222; Nuclear transport factor 2, Eukaryote
SIN_1018906	IPR000008; C2 calcium-dependent membrane targeting	SIN_1015304	IPR000008; C2 calcium-dependent membrane targeting
SIN_1018910	NULL	SIN_1015315	IPR002048; EF-hand domain#IPR011992; EF-hand domain pair
SIN_1018957	IPR002155; Thiolase#IPR020616; Thiolase, N-terminal#IPR020617; Thiolase, C-terminal	SIN_1015358	IPR002155; Thiolase#IPR020616; Thiolase, N-terminal#IPR020617; Thiolase, C-terminal
SIN_1018970	IPR001388; Synaptobrevin#IPR010908; Longin domain	SIN_1015371	IPR001388; Synaptobrevin#IPR010908; Longin domain
SIN_1008611	NULL	SIN_1015853	NULL
SIN_1008617	NULL	SIN_1015862	NULL
SIN_1008618	IPR000504; RNA recognition motif domain#IPR002344; Lupus La protein#IPR006630; RNA-binding protein Lupus La#IPR009818; Ataxin-2, C-terminal	SIN_1015864	IPR000504; RNA recognition motif domain#IPR002344; Lupus La protein#IPR006630; RNA-binding protein Lupus La#IPR009818; Ataxin-2, C-terminal
SIN_1008621	NULL	SIN_1015868	NULL
SIN_1008622	NULL	SIN_1015869	NULL
SIN_1008627	IPR000743; Glycoside hydrolase, family 28#IPR006626; Parallel beta-helix repeat	SIN_1015877	IPR000743; Glycoside hydrolase, family 28#IPR006626; Parallel beta-helix repeat
SIN_1008629	IPR002085; Alcohol dehydrogenase superfamily, zinc-type#IPR013149; Alcohol dehydrogenase, C-terminal#IPR020843; Polyketide synthase, enoylreductase	SIN_1015879	IPR002085; Alcohol dehydrogenase superfamily, zinc-type#IPR013149; Alcohol dehydrogenase, C-terminal#IPR020843; Polyketide synthase, enoylreductase
SIN_1007304	IPR007235; Glycosyl transferase, family 28, C-terminal#IPR009695; Diacylglycerol glucosyltransferase, N-terminal	SIN_1015974	IPR007235; Glycosyl transferase, family 28, C-terminal#IPR009695; Diacylglycerol glucosyltransferase, N-terminal
SIN_1007295	IPR000270; Phox/Bem1p#IPR001440; Tetratricopeptide TPR-1#IPR013026; Tetratricopeptide repeat-containing domain#IPR019734; Tetratricopeptide repeat	SIN_1016003	IPR000270; Phox/Bem1p#IPR001440; Tetratricopeptide TPR-1#IPR013026; Tetratricopeptide repeat-containing domain#IPR019734; Tetratricopeptide repeat
SIN_1007283	NULL	SIN_1016006	NULL
SIN_1007281	NULL	SIN_1016024	NULL
SIN_1007274	NULL	SIN_1016027	NULL
SIN_1007270	IPR001356; Homeobox domain#IPR005539; ELK#IPR005540; KNOX1#IPR005541; KNOX2#IPR008422; Homeobox KN domain	SIN_1016039	IPR001356; Homeobox domain#IPR005539; ELK#IPR005540; KNOX1#IPR005541; KNOX2#IPR008422; Homeobox KN domain
SIN_1006182	IPR003663; Sugar/inositol transporter#IPR005828; General substrate transporter#IPR020846; Major facilitator superfamily domain	SIN_1016051	IPR003663; Sugar/inositol transporter#IPR005828; General substrate transporter#IPR020846; Major facilitator superfamily domain
SIN_1006156	IPR000566; Lipocalin/cytosolic fatty-acid binding domain	SIN_1016069	IPR000566; Lipocalin/cytosolic fatty-acid binding domain#IPR002446; Lipocalin, bacterial
SIN_1010241	IPR006121; Heavy metal-associated domain, HMA	SIN_1016199	IPR006121; Heavy metal-associated domain, HMA
SIN_1010236	IPR001736; Phospholipase D/Transphosphatidylase#IPR015679; Phospholipase D family#IPR025202; Phospholipase D-like domain	SIN_1016202	IPR001683; Phox homologous domain#IPR001736; Phospholipase D/Transphosphatidylase#IPR001849; Pleckstrin homology domain#IPR015679; Phospholipase D family#IPR025202; Phospholipase D-like domain
SIN_1010231	IPR013026; Tetratricopeptide repeat-containing domain#IPR019734; Tetratricopeptide repeat	SIN_1016203	IPR013026; Tetratricopeptide repeat-containing domain#IPR019734; Tetratricopeptide repeat
SIN_1010230	IPR000743; Glycoside hydrolase, family 28#IPR006626; Parallel beta-helix repeat	SIN_1016205	IPR000743; Glycoside hydrolase, family 28#IPR006626; Parallel beta-helix repeat
SIN_1010225	IPR000070; Pectinesterase, catalytic#IPR006501; Pectinesterase inhibitor domain	SIN_1016214	IPR000070; Pectinesterase, catalytic#IPR006501; Pectinesterase inhibitor domain
SIN_1010213	IPR007650; Protein of unknown function DUF581	SIN_1016223	IPR007650; Protein of unknown function DUF581
SIN_1010210	NULL	SIN_1016226	NULL
SIN_1010174	IPR000644; CBS domain	SIN_1016243	IPR000644; CBS domain
SIN_1010172	IPR010561; DIRP	SIN_1016244	IPR001005; SANT/Myb domain#IPR010561; DIRP#IPR017884; SANT domain
SIN_1010170	IPR000571; Zinc finger, CCCH-type	SIN_1016245	IPR000571; Zinc finger, CCCH-type
SIN_1010163	IPR002109; Glutaredoxin#IPR014025; Glutaredoxin subgroup	SIN_1016246	IPR002109; Glutaredoxin#IPR014025; Glutaredoxin subgroup
SIN_1010161	IPR000330; SNF2-related#IPR001005; SANT/Myb domain#IPR001650; Helicase, C-terminal#IPR014001; Helicase, superfamily 1/2, ATP-binding domain#IPR015195; SLIDE domain#IPR017884; SANT domain#IPR020838; DBINO domain	SIN_1016250	IPR000330; SNF2-related#IPR001005; SANT/Myb domain#IPR001650; Helicase, C-terminal#IPR014001; Helicase, superfamily 1/2, ATP-binding domain#IPR015194; ISWI HAND domain#IPR015195; SLIDE domain#IPR017884; SANT domain#IPR020838; DBINO domain
SIN_1010160	IPR002921; Lipase, class 3	SIN_1016251	IPR002921; Lipase, class 3
SIN_1010092	IPR008195; Ribosomal protein L34Ae	SIN_1016299	IPR008195; Ribosomal protein L34Ae
SIN_1010090	IPR000644; CBS domain#IPR002550; Domain of unknown function DUF21	SIN_1016301	IPR000644; CBS domain#IPR002550; Domain of unknown function DUF21
SIN_1010088	IPR002627; tRNA isopentenyltransferase#IPR002648; Isopentenyl transferase	SIN_1016302	IPR002627; tRNA isopentenyltransferase
SIN_1010087	NULL	SIN_1016304	IPR017868; Filamin/ABP280 repeat-like
SIN_1010086	IPR015414; SNARE associated Golgi protein	SIN_1016305	IPR006121; Heavy metal-associated domain, HMA#IPR015414; SNARE associated Golgi protein
SIN_1010071	IPR024286; Domain of unknown function DUF3700	SIN_1016307	IPR024286; Domain of unknown function DUF3700
SIN_1010063	IPR018108; Mitochondrial substrate/solute carrier	SIN_1016313	IPR018108; Mitochondrial substrate/solute carrier
SIN_1010062	IPR000719; Protein kinase domain#IPR002290; Serine/threonine- / dual specificity protein kinase, catalytic domain#IPR020635; Tyrosine-protein kinase, catalytic domain	SIN_1016314	IPR000719; Protein kinase domain#IPR002290; Serine/threonine- / dual specificity protein kinase, catalytic domain#IPR020635; Tyrosine-protein kinase, catalytic domain
SIN_1010057	NULL	SIN_1016338	NULL
SIN_1010056	IPR006671; Cyclin, N-terminal#IPR013763; Cyclin-like#IPR015429; Cyclin C/H/T/L	SIN_1016339	IPR006671; Cyclin, N-terminal#IPR013763; Cyclin-like#IPR015429; Cyclin C/H/T/L
SIN_1010050	IPR003245; Plastocyanin-like	SIN_1016342	IPR003245; Plastocyanin-like
SIN_1010046	IPR015414; SNARE associated Golgi protein	SIN_1016343	IPR015414; SNARE associated Golgi protein
SIN_1010019	IPR012876; Protein of unknown function DUF1677, plant	SIN_1016363	IPR012876; Protein of unknown function DUF1677, plant
SIN_1010018	IPR004324; Biopterin transport-related protein BT1	SIN_1016367	IPR004324; Biopterin transport-related protein BT1
SIN_1006025	IPR004561; Isochorismate synthase#IPR015890; Chorismate binding, C-terminal	SIN_1016376	IPR004561; Isochorismate synthase#IPR015890; Chorismate binding, C-terminal
SIN_1006024	IPR003657; DNA-binding WRKY	SIN_1016382	IPR003657; DNA-binding WRKY
SIN_1006020	IPR011598; Myc-type, basic helix-loop-helix (bHLH) domain	SIN_1016390	IPR011598; Myc-type, basic helix-loop-helix (bHLH) domain
SIN_1006014	IPR004345; TB2/DP1/HVA22-related protein	SIN_1016401	IPR004345; TB2/DP1/HVA22-related protein
SIN_1015723	IPR000308; 14-3-3 protein#IPR023410; 14-3-3 domain	SIN_1017003	IPR000308; 14-3-3 protein#IPR023410; 14-3-3 domain
SIN_1015734	IPR001464; Annexin#IPR009118; Annexin, plant#IPR018502; Annexin repeat	SIN_1017026	IPR001464; Annexin#IPR009118; Annexin, plant#IPR018502; Annexin repeat
SIN_1015747	IPR001680; WD40 repeat#IPR017986; WD40-repeat-containing domain	SIN_1017045	IPR001680; WD40 repeat#IPR017986; WD40-repeat-containing domain
SIN_1008914	IPR000648; Oxysterol-binding protein#IPR001849; Pleckstrin homology domain	SIN_1017103	IPR000648; Oxysterol-binding protein#IPR001849; Pleckstrin homology domain
SIN_1008913	IPR002498; Phosphatidylinositol-4-phosphate 5-kinase, core#IPR003409; MORN motif#IPR016034; Phosphatidylinositol-4-phosphate 5-kinase, core, subgroup#IPR023610; Phosphatidylinositol-4-phosphate 5-kinase	SIN_1017105	IPR002498; Phosphatidylinositol-4-phosphate 5-kinase, core#IPR003409; MORN motif#IPR016034; Phosphatidylinositol-4-phosphate 5-kinase, core, subgroup#IPR023610; Phosphatidylinositol-4-phosphate 5-kinase
SIN_1008910	NULL	SIN_1017116	NULL
SIN_1008908	IPR000953; Chromo domain/shadow#IPR002717; MOZ/SAS-like protein#IPR025995; RNA binding activity-knot of a chromodomain	SIN_1017125	IPR000953; Chromo domain/shadow#IPR002717; MOZ/SAS-like protein#IPR025995; RNA binding activity-knot of a chromodomain
SIN_1008907	IPR003123; Vacuolar sorting protein 9#IPR013995; Vacuolar sorting protein 9, subgroup	SIN_1017127	IPR003123; Vacuolar sorting protein 9#IPR013995; Vacuolar sorting protein 9, subgroup
SIN_1008905	IPR002735; Translation initiation factor IF2/IF5#IPR003307; W2 domain	SIN_1017130	IPR002735; Translation initiation factor IF2/IF5#IPR003307; W2 domain
SIN_1008899	NULL	SIN_1017133	NULL
SIN_1010918	IPR001487; Bromodomain#IPR027353; NET domain	SIN_1017312	IPR001487; Bromodomain#IPR027353; NET domain
SIN_1010941	IPR013216; Methyltransferase type 11#IPR025771; Phosphoethanolamine N-methyltransferase	SIN_1017330	IPR013216; Methyltransferase type 11#IPR025771; Phosphoethanolamine N-methyltransferase
SIN_1010954	IPR001117; Multicopper oxidase, type 1#IPR011706; Multicopper oxidase, type 2#IPR011707; Multicopper oxidase, type 3	SIN_1017332	IPR001117; Multicopper oxidase, type 1#IPR011706; Multicopper oxidase, type 2#IPR011707; Multicopper oxidase, type 3
SIN_1010957	IPR001680; WD40 repeat#IPR017986; WD40-repeat-containing domain	SIN_1017334	IPR001680; WD40 repeat#IPR017986; WD40-repeat-containing domain
SIN_1010959	IPR001005; SANT/Myb domain#IPR017877; Myb-like domain#IPR017930; Myb domain	SIN_1017350	IPR001680; WD40 repeat#IPR017986; WD40-repeat-containing domain#IPR020472; G-protein beta WD-40 repeat
SIN_1005989	IPR001789; Signal transduction response regulator, receiver domain#IPR010402; CCT domain	SIN_1017486	IPR001789; Signal transduction response regulator, receiver domain#IPR010402; CCT domain
SIN_1008158	IPR002937; Amine oxidase	SIN_1017563	IPR001613; Flavin amine oxidase#IPR002937; Amine oxidase
SIN_1008153	IPR005134; Uncharacterised protein family UPF0114	SIN_1017570	IPR005134; Uncharacterised protein family UPF0114
SIN_1008146	IPR000182; GNAT domain	SIN_1017574	IPR000182; GNAT domain
SIN_1008110	IPR000836; Phosphoribosyltransferase domain#IPR001754; Orotidine 5'-phosphate decarboxylase domain	SIN_1017640	IPR000836; Phosphoribosyltransferase domain#IPR001754; Orotidine 5'-phosphate decarboxylase domain
SIN_1008094	IPR001461; Peptidase A1	SIN_1017660	IPR001461; Peptidase A1
SIN_1015609	IPR007518; Protein of unknown function DUF544	SIN_1017767	IPR007518; Protein of unknown function DUF544
SIN_1015608	IPR001356; Homeobox domain#IPR005539; ELK#IPR005540; KNOX1#IPR005541; KNOX2#IPR008422; Homeobox KN domain	SIN_1017778	IPR001356; Homeobox domain#IPR005539; ELK#IPR005540; KNOX1#IPR005541; KNOX2#IPR008422; Homeobox KN domain
SIN_1015607	IPR000008; C2 calcium-dependent membrane targeting#IPR001736; Phospholipase D/Transphosphatidylase#IPR015679; Phospholipase D family#IPR018029; C2 membrane targeting protein#IPR024632; Phospholipase D, C-terminal	SIN_1017782	IPR000008; C2 calcium-dependent membrane targeting#IPR001736; Phospholipase D/Transphosphatidylase#IPR015679; Phospholipase D family#IPR018029; C2 membrane targeting protein#IPR024632; Phospholipase D, C-terminal
SIN_1015604	IPR013528; Hydroxymethylglutaryl-coenzyme A synthase, N-terminal#IPR013746; Hydroxymethylglutaryl-coenzyme A synthase C-terminal	SIN_1017784	IPR013528; Hydroxymethylglutaryl-coenzyme A synthase, N-terminal#IPR013746; Hydroxymethylglutaryl-coenzyme A synthase C-terminal
SIN_1015601	IPR000172; Glucose-methanol-choline oxidoreductase, N-terminal#IPR007867; Glucose-methanol-choline oxidoreductase, C-terminal	SIN_1017787	IPR000172; Glucose-methanol-choline oxidoreductase, N-terminal#IPR007867; Glucose-methanol-choline oxidoreductase, C-terminal
SIN_1015600	IPR004331; SPX, N-terminal#IPR011701; Major facilitator superfamily	SIN_1017788	IPR004331; SPX, N-terminal#IPR011701; Major facilitator superfamily
SIN_1015596	NULL	SIN_1017798	NULL
SIN_1015595	IPR001471; AP2/ERF domain	SIN_1017801	IPR001471; AP2/ERF domain
SIN_1015589	IPR004299; Membrane bound O-acyl transferase, MBOAT	SIN_1017810	IPR004299; Membrane bound O-acyl transferase, MBOAT
SIN_1015587	IPR001810; F-box domain#IPR025886; Phloem protein 2-like	SIN_1017816	IPR025886; Phloem protein 2-like
SIN_1015574	IPR000232; Heat shock factor (HSF)-type, DNA-binding#IPR027709; Heat shock transcription factor, plant#IPR027725; Heat shock transcription factor family	SIN_1017828	IPR000232; Heat shock factor (HSF)-type, DNA-binding#IPR027709; Heat shock transcription factor, plant#IPR027725; Heat shock transcription factor family
SIN_1015562	IPR001650; Helicase, C-terminal#IPR011545; DNA/RNA helicase, DEAD/DEAH box type, N-terminal#IPR014001; Helicase, superfamily 1/2, ATP-binding domain#IPR019557; Aminotransferase-like, plant mobile domain	SIN_1017847	IPR001650; Helicase, C-terminal#IPR011545; DNA/RNA helicase, DEAD/DEAH box type, N-terminal#IPR014001; Helicase, superfamily 1/2, ATP-binding domain#IPR014014; RNA helicase, DEAD-box type, Q motif
SIN_1015561	IPR019448; EEIG1/EHBP1 N-terminal domain	SIN_1017855	NULL
SIN_1015560	IPR000649; Initiation factor 2B-related#IPR007612; LURP1-like domain	SIN_1017856	IPR000649; Initiation factor 2B-related#IPR007612; LURP1-like domain
SIN_1015559	IPR000719; Protein kinase domain#IPR001245; Serine-threonine/tyrosine-protein kinase catalytic domain#IPR001611; Leucine-rich repeat#IPR002290; Serine/threonine- / dual specificity protein kinase, catalytic domain#IPR020635; Tyrosine-protein kinase, catalytic domain	SIN_1017860	IPR000719; Protein kinase domain#IPR001245; Serine-threonine/tyrosine-protein kinase catalytic domain#IPR002290; Serine/threonine- / dual specificity protein kinase, catalytic domain#IPR013210; Leucine-rich repeat-containing N-terminal, type 2#IPR020635; Tyrosine-protein kinase, catalytic domain#IPR025875; Leucine rich repeat 4
SIN_1015552	IPR004045; Glutathione S-transferase, N-terminal#IPR017933; Glutathione S-transferase/chloride channel, C-terminal	SIN_1017863	IPR004045; Glutathione S-transferase, N-terminal#IPR017933; Glutathione S-transferase/chloride channel, C-terminal
SIN_1015549	IPR000889; Glutathione peroxidase	SIN_1017867	IPR000889; Glutathione peroxidase
SIN_1015548	IPR005175; Domain of unknown function DUF296	SIN_1017871	IPR005175; Domain of unknown function DUF296
SIN_1015540	IPR006336; Glutamate--cysteine ligase, GCS2	SIN_1017881	IPR006336; Glutamate--cysteine ligase, GCS2
SIN_1015539	IPR023214; HAD-like domain	SIN_1017884	IPR023214; HAD-like domain
SIN_1015535	IPR021916; Protein of unknown function DUF3527	SIN_1017885	IPR001025; Bromo adjacent homology (BAH) domain#IPR003618; Transcription elongation factor S-II, central domain#IPR017890; Transcription elongation factor S-IIM
SIN_1015533	IPR001752; Kinesin, motor domain#IPR027640; Kinesin-like protein	SIN_1017887	IPR001752; Kinesin, motor domain#IPR027640; Kinesin-like protein
SIN_1015521	IPR000210; BTB/POZ-like#IPR003131; Potassium channel tetramerisation-type BTB domain	SIN_1017899	IPR000210; BTB/POZ-like#IPR003131; Potassium channel tetramerisation-type BTB domain
SIN_1015519	NULL	SIN_1017900	NULL
SIN_1015517	IPR024145; Histone deacetylase complex subunit SAP30/SAP30-like#IPR025718; Histone deacetylase complex subunit SAP30, Sin3 binding domain	SIN_1017905	IPR024145; Histone deacetylase complex subunit SAP30/SAP30-like#IPR025718; Histone deacetylase complex subunit SAP30, Sin3 binding domain
SIN_1015515	IPR002553; Clathrin/coatomer adaptor, adaptin-like, N-terminal#IPR008152; Clathrin adaptor, alpha/beta/gamma-adaptin, appendage, Ig-like subdomain#IPR015151; Beta-adaptin appendage, C-terminal subdomain#IPR026739; AP complex subunit beta	SIN_1017907	IPR002553; Clathrin/coatomer adaptor, adaptin-like, N-terminal#IPR008152; Clathrin adaptor, alpha/beta/gamma-adaptin, appendage, Ig-like subdomain#IPR015151; Beta-adaptin appendage, C-terminal subdomain#IPR026739; AP complex subunit beta
SIN_1015514	IPR001161; Helicase Ercc3#IPR001650; Helicase, C-terminal#IPR006935; Helicase/UvrB domain#IPR014001; Helicase, superfamily 1/2, ATP-binding domain	SIN_1017908	IPR001161; Helicase Ercc3#IPR001650; Helicase, C-terminal#IPR006935; Helicase/UvrB domain#IPR014001; Helicase, superfamily 1/2, ATP-binding domain
SIN_1015513	IPR010402; CCT domain	SIN_1017911	IPR010402; CCT domain
SIN_1015510	IPR000210; BTB/POZ-like	SIN_1017915	IPR000210; BTB/POZ-like
SIN_1015509	IPR001356; Homeobox domain#IPR006563; POX domain#IPR008422; Homeobox KN domain	SIN_1017917	IPR006563; POX domain
SIN_1015507	IPR006740; Protein of unknown function DUF604	SIN_1017918	IPR006740; Protein of unknown function DUF604
SIN_1015501	IPR006121; Heavy metal-associated domain, HMA	SIN_1017926	IPR006121; Heavy metal-associated domain, HMA
SIN_1015500	IPR004839; Aminotransferase, class I/classII	SIN_1017929	IPR004839; Aminotransferase, class I/classII
SIN_1015499	IPR003526; 2-C-methyl-D-erythritol 2,4-cyclodiphosphate synthase	SIN_1017932	IPR003526; 2-C-methyl-D-erythritol 2,4-cyclodiphosphate synthase
SIN_1015491	IPR004181; Zinc finger, MIZ-type	SIN_1017934	IPR004181; Zinc finger, MIZ-type
SIN_1015490	IPR007612; LURP1-like domain	SIN_1017936	IPR007612; LURP1-like domain
SIN_1015486	NULL	SIN_1017942	NULL
SIN_1015479	IPR003388; Reticulon	SIN_1017943	IPR003388; Reticulon
SIN_1015478	IPR003675; CAAX amino terminal protease	SIN_1017945	IPR003675; CAAX amino terminal protease
SIN_1015477	IPR000719; Protein kinase domain#IPR002048; EF-hand domain#IPR002290; Serine/threonine- / dual specificity protein kinase, catalytic domain#IPR011992; EF-hand domain pair#IPR020635; Tyrosine-protein kinase, catalytic domain	SIN_1017946	IPR000719; Protein kinase domain#IPR002048; EF-hand domain#IPR002290; Serine/threonine- / dual specificity protein kinase, catalytic domain#IPR011992; EF-hand domain pair#IPR020635; Tyrosine-protein kinase, catalytic domain
SIN_1015475	NULL	SIN_1017948	NULL
SIN_1015471	IPR004265; Plant disease resistance response protein	SIN_1017949	IPR004265; Plant disease resistance response protein
SIN_1015466	IPR006114; 6-phosphogluconate dehydrogenase, C-terminal#IPR006115; 6-phosphogluconate dehydrogenase, NADP-binding	SIN_1017955	IPR006114; 6-phosphogluconate dehydrogenase, C-terminal#IPR006115; 6-phosphogluconate dehydrogenase, NADP-binding
SIN_1015457	NULL	SIN_1017963	IPR000719; Protein kinase domain#IPR001680; WD40 repeat#IPR017986; WD40-repeat-containing domain#IPR020472; G-protein beta WD-40 repeat
SIN_1026442	IPR002109; Glutaredoxin#IPR014025; Glutaredoxin subgroup	SIN_1017985	IPR002109; Glutaredoxin
SIN_1026464	IPR003657; DNA-binding WRKY	SIN_1017989	IPR003657; DNA-binding WRKY
SIN_1026474	IPR000048; IQ motif, EF-hand binding site#IPR002110; Ankyrin repeat#IPR002909; IPT domain#IPR005559; CG-1 DNA-binding domain#IPR020683; Ankyrin repeat-containing domain	SIN_1017991	IPR000048; IQ motif, EF-hand binding site#IPR002110; Ankyrin repeat#IPR002909; IPT domain#IPR005559; CG-1 DNA-binding domain#IPR020683; Ankyrin repeat-containing domain
SIN_1026483	IPR004333; Transcription factor, SBP-box	SIN_1017992	IPR004333; Transcription factor, SBP-box
SIN_1026484	IPR001876; Zinc finger, RanBP2-type	SIN_1017993	IPR001876; Zinc finger, RanBP2-type
SIN_1026486	IPR021148; Putative polysaccharide biosynthesis protein	SIN_1017994	IPR021148; Putative polysaccharide biosynthesis protein
SIN_1026502	IPR002935; O-methyltransferase, family 3	SIN_1017999	IPR002935; O-methyltransferase, family 3
SIN_1026508	IPR001810; F-box domain#IPR006652; Kelch repeat type 1	SIN_1018003	IPR001810; F-box domain#IPR006652; Kelch repeat type 1
SIN_1026513	IPR000225; Armadillo#IPR003613; U box domain	SIN_1018007	IPR003613; U box domain
SIN_1026536	IPR001005; SANT/Myb domain#IPR017877; Myb-like domain	SIN_1018023	IPR001005; SANT/Myb domain#IPR017877; Myb-like domain
SIN_1026538	IPR001810; F-box domain	SIN_1018024	IPR001810; F-box domain
SIN_1026541	IPR002554; Protein phosphatase 2A, regulatory B subunit, B56	SIN_1018025	IPR002554; Protein phosphatase 2A, regulatory B subunit, B56
SIN_1026545	IPR001005; SANT/Myb domain#IPR001789; Signal transduction response regulator, receiver domain	SIN_1018033	IPR001005; SANT/Myb domain#IPR001789; Signal transduction response regulator, receiver domain
SIN_1026553	NULL	SIN_1018035	NULL
SIN_1026559	IPR004000; Actin-related protein#IPR015623; Actin-related protein 3 (Arp3)	SIN_1018040	IPR004000; Actin-related protein#IPR015623; Actin-related protein 3 (Arp3)
SIN_1026560	IPR000648; Oxysterol-binding protein#IPR001849; Pleckstrin homology domain	SIN_1018041	IPR000648; Oxysterol-binding protein#IPR001849; Pleckstrin homology domain
SIN_1026576	IPR010433; Plant specific eukaryotic initiation factor 4B	SIN_1018049	IPR010433; Plant specific eukaryotic initiation factor 4B
SIN_1026591	IPR006813; Glycosyl transferase, family 17	SIN_1018056	IPR006813; Glycosyl transferase, family 17
SIN_1026628	IPR002192; Pyruvate phosphate dikinase, PEP/pyruvate-binding	SIN_1018079	IPR002192; Pyruvate phosphate dikinase, PEP/pyruvate-binding
SIN_1026634	IPR000719; Protein kinase domain#IPR001320; Ionotropic glutamate receptor#IPR001638; Extracellular solute-binding protein, family 3#IPR001828; Extracellular ligand-binding receptor#IPR002290; Serine/threonine- / dual specificity protein kinase, catalytic domain#IPR002902; Gnk2-homologous domain#IPR020635; Tyrosine-protein kinase, catalytic domain	SIN_1018088	IPR000719; Protein kinase domain#IPR002290; Serine/threonine- / dual specificity protein kinase, catalytic domain#IPR002902; Gnk2-homologous domain#IPR020635; Tyrosine-protein kinase, catalytic domain
SIN_1026636	IPR004033; UbiE/COQ5 methyltransferase	SIN_1018089	IPR004033; UbiE/COQ5 methyltransferase
SIN_1026637	IPR001356; Homeobox domain#IPR005539; ELK#IPR005540; KNOX1#IPR005541; KNOX2#IPR008422; Homeobox KN domain	SIN_1018090	IPR001356; Homeobox domain#IPR005539; ELK#IPR008422; Homeobox KN domain
SIN_1026642	IPR001810; F-box domain	SIN_1018092	NULL
SIN_1026643	IPR013650; ATP-grasp fold, succinyl-CoA synthetase-type	SIN_1018093	IPR013650; ATP-grasp fold, succinyl-CoA synthetase-type
SIN_1026644	IPR019009; Signal recognition particle receptor, beta subunit#IPR024156; Small GTPase superfamily, ARF type	SIN_1018094	IPR019009; Signal recognition particle receptor, beta subunit#IPR024156; Small GTPase superfamily, ARF type
SIN_1026650	IPR000743; Glycoside hydrolase, family 28#IPR006626; Parallel beta-helix repeat	SIN_1018101	IPR000743; Glycoside hydrolase, family 28#IPR006626; Parallel beta-helix repeat
SIN_1026654	IPR004567; Type II pantothenate kinase	SIN_1018105	IPR004567; Type II pantothenate kinase
SIN_1026659	IPR002085; Alcohol dehydrogenase superfamily, zinc-type#IPR003863; Protein of unknown function DUF220#IPR013154; Alcohol dehydrogenase GroES-like#IPR020843; Polyketide synthase, enoylreductase	SIN_1018112	IPR002085; Alcohol dehydrogenase superfamily, zinc-type#IPR013154; Alcohol dehydrogenase GroES-like#IPR020843; Polyketide synthase, enoylreductase
SIN_1026675	IPR000757; Glycoside hydrolase, family 16#IPR010713; Xyloglucan endo-transglycosylase, C-terminal	SIN_1018116	IPR000757; Glycoside hydrolase, family 16#IPR010713; Xyloglucan endo-transglycosylase, C-terminal
SIN_1026679	IPR001045; Spermidine/spermine synthases family	SIN_1018119	IPR001045; Spermidine/spermine synthases family
SIN_1026689	IPR000620; Drug/metabolite transporter	SIN_1018126	IPR000620; Drug/metabolite transporter
SIN_1026690	NULL	SIN_1018127	IPR000620; Drug/metabolite transporter
SIN_1026696	IPR002156; Ribonuclease H domain#IPR019181; Anticodon-binding domain	SIN_1018132	IPR002156; Ribonuclease H domain
SIN_1026709	IPR002933; Peptidase M20	SIN_1018135	IPR002933; Peptidase M20#IPR011650; Peptidase M20, dimerisation domain
SIN_1026714	IPR007087; Zinc finger, C2H2	SIN_1018136	IPR007087; Zinc finger, C2H2
SIN_1026719	IPR001818; Peptidase M10, metallopeptidase#IPR002477; Peptidoglycan binding-like#IPR006026; Peptidase, metallopeptidase#IPR021190; Peptidase M10A	SIN_1018138	IPR001818; Peptidase M10, metallopeptidase#IPR002477; Peptidoglycan binding-like#IPR006026; Peptidase, metallopeptidase#IPR021190; Peptidase M10A
SIN_1026732	IPR001789; Signal transduction response regulator, receiver domain	SIN_1018143	IPR001789; Signal transduction response regulator, receiver domain
SIN_1026736	IPR002495; Glycosyl transferase, family 8	SIN_1018145	IPR002495; Glycosyl transferase, family 8
SIN_1026739	IPR001017; Dehydrogenase, E1 component	SIN_1018146	IPR001017; Dehydrogenase, E1 component
SIN_1026743	IPR026003; HEAT repeat associated with sister chromatid cohesion protein	SIN_1018147	IPR026003; HEAT repeat associated with sister chromatid cohesion protein
SIN_1026745	IPR008166; Domain of unknown function DUF23	SIN_1018149	IPR008166; Domain of unknown function DUF23
SIN_1026751	NULL	SIN_1018150	NULL
SIN_1026753	IPR011598; Myc-type, basic helix-loop-helix (bHLH) domain	SIN_1018153	IPR011598; Myc-type, basic helix-loop-helix (bHLH) domain
SIN_1026777	IPR007679; Protein of unknown function DUF569	SIN_1018156	IPR007679; Protein of unknown function DUF569
SIN_1026785	NULL	SIN_1018157	NULL
SIN_1026786	IPR009577; Putative small multi-drug export	SIN_1018159	IPR009577; Putative small multi-drug export
SIN_1026787	IPR000047; Helix-turn-helix motif#IPR001356; Homeobox domain#IPR003106; Leucine zipper, homeobox-associated	SIN_1018160	IPR000047; Helix-turn-helix motif#IPR001356; Homeobox domain#IPR003106; Leucine zipper, homeobox-associated
SIN_1026792	IPR000719; Protein kinase domain#IPR002290; Serine/threonine- / dual specificity protein kinase, catalytic domain#IPR020635; Tyrosine-protein kinase, catalytic domain	SIN_1018164	IPR000719; Protein kinase domain#IPR002290; Serine/threonine- / dual specificity protein kinase, catalytic domain#IPR020635; Tyrosine-protein kinase, catalytic domain
SIN_1026818	IPR000719; Protein kinase domain#IPR001245; Serine-threonine/tyrosine-protein kinase catalytic domain#IPR002290; Serine/threonine- / dual specificity protein kinase, catalytic domain#IPR020635; Tyrosine-protein kinase, catalytic domain	SIN_1018170	IPR000719; Protein kinase domain#IPR001245; Serine-threonine/tyrosine-protein kinase catalytic domain#IPR002290; Serine/threonine- / dual specificity protein kinase, catalytic domain#IPR020635; Tyrosine-protein kinase, catalytic domain
SIN_1026821	IPR013657; UAA transporter	SIN_1018171	IPR013657; UAA transporter
SIN_1026822	NULL	SIN_1018172	IPR001005; SANT/Myb domain#IPR017884; SANT domain#IPR017930; Myb domain
SIN_1018738	IPR000047; Helix-turn-helix motif#IPR001356; Homeobox domain#IPR003106; Leucine zipper, homeobox-associated	SIN_1018173	IPR000047; Helix-turn-helix motif#IPR001356; Homeobox domain#IPR003106; Leucine zipper, homeobox-associated
SIN_1018757	IPR001373; Cullin, N-terminal#IPR016158; Cullin homology#IPR019559; Cullin protein, neddylation domain	SIN_1018180	IPR001373; Cullin, N-terminal#IPR016158; Cullin homology#IPR019559; Cullin protein, neddylation domain
SIN_1018762	IPR004159; Putative S-adenosyl-L-methionine-dependent methyltransferase	SIN_1018183	IPR004159; Putative S-adenosyl-L-methionine-dependent methyltransferase
SIN_1018764	IPR003441; NAC domain	SIN_1018185	IPR003441; NAC domain
SIN_1018772	IPR001568; Ribonuclease T2-like	SIN_1018190	IPR001568; Ribonuclease T2-like
SIN_1018778	IPR001841; Zinc finger, RING-type	SIN_1018193	IPR001841; Zinc finger, RING-type
SIN_1018779	IPR001005; SANT/Myb domain#IPR017930; Myb domain#IPR025756; MYB-CC type transcription factor, LHEQLE-containing domain	SIN_1018194	IPR025756; MYB-CC type transcription factor, LHEQLE-containing domain
SIN_1018790	IPR003441; NAC domain	SIN_1018203	IPR003441; NAC domain
SIN_1018821	IPR019378; GDP-fucose protein O-fucosyltransferase	SIN_1018208	NULL
SIN_1013600	NULL	SIN_1018282	NULL
SIN_1013605	IPR001841; Zinc finger, RING-type	SIN_1018285	IPR001841; Zinc finger, RING-type
SIN_1013606	IPR000719; Protein kinase domain#IPR002290; Serine/threonine- / dual specificity protein kinase, catalytic domain#IPR020635; Tyrosine-protein kinase, catalytic domain	SIN_1018287	IPR000719; Protein kinase domain#IPR001245; Serine-threonine/tyrosine-protein kinase catalytic domain#IPR002290; Serine/threonine- / dual specificity protein kinase, catalytic domain#IPR020635; Tyrosine-protein kinase, catalytic domain
SIN_1013609	IPR004331; SPX, N-terminal#IPR004342; EXS, C-terminal	SIN_1018293	IPR004331; SPX, N-terminal#IPR004342; EXS, C-terminal
SIN_1013612	IPR000086; NUDIX hydrolase domain#IPR020476; NUDIX hydrolase	SIN_1018297	IPR000086; NUDIX hydrolase domain#IPR020476; NUDIX hydrolase
SIN_1013614	IPR006460; Protein of unknown function DUF617, plant	SIN_1018298	IPR006460; Protein of unknown function DUF617, plant
SIN_1013617	IPR003591; Leucine-rich repeat, typical subtype	SIN_1018300	IPR003591; Leucine-rich repeat, typical subtype#IPR025875; Leucine rich repeat 4
SIN_1013619	IPR019050; FDF domain#IPR025609; Lsm14 N-terminal#IPR025761; FFD box#IPR025762; DFDF domain#IPR025768; TFG box	SIN_1018301	IPR019050; FDF domain#IPR025609; Lsm14 N-terminal#IPR025761; FFD box#IPR025762; DFDF domain#IPR025768; TFG box
SIN_1013625	IPR005333; Transcription factor, TCP#IPR017887; Transcription factor TCP subgroup#IPR017888; CYC/TB1, R domain	SIN_1018307	IPR005333; Transcription factor, TCP#IPR017887; Transcription factor TCP subgroup#IPR017888; CYC/TB1, R domain
SIN_1013626	IPR011598; Myc-type, basic helix-loop-helix (bHLH) domain	SIN_1018309	IPR011598; Myc-type, basic helix-loop-helix (bHLH) domain
SIN_1013633	IPR001611; Leucine-rich repeat#IPR013210; Leucine-rich repeat-containing N-terminal, type 2#IPR024788; Malectin-like carbohydrate-binding domain	SIN_1018311	IPR001611; Leucine-rich repeat#IPR024788; Malectin-like carbohydrate-binding domain
SIN_1013637	IPR001005; SANT/Myb domain#IPR017930; Myb domain	SIN_1018314	IPR001005; SANT/Myb domain#IPR017930; Myb domain
SIN_1013638	IPR021419; Mediator complex, subunit Med25, von Willebrand factor type A	SIN_1018317	IPR002305; Aminoacyl-tRNA synthetase, class Ic#IPR002307; Tyrosine-tRNA ligase#IPR002942; RNA-binding S4 domain#IPR021419; Mediator complex, subunit Med25, von Willebrand factor type A#IPR024088; Tyrosine-tRNA ligase, bacterial-type
SIN_1013640	IPR007603; Choline transporter-like	SIN_1018320	IPR007603; Choline transporter-like
SIN_1013641	IPR004827; Basic-leucine zipper domain#IPR025422; Transcription factor TGA like domain	SIN_1018321	IPR004827; Basic-leucine zipper domain#IPR025422; Transcription factor TGA like domain
SIN_1013656	IPR000109; Proton-dependent oligopeptide transporter family	SIN_1018329	IPR014830; Glycolipid transfer protein domain
SIN_1013657	NULL	SIN_1018332	NULL
SIN_1013659	IPR000322; Glycoside hydrolase, family 31	SIN_1018335	IPR000322; Glycoside hydrolase, family 31
SIN_1013660	IPR001471; AP2/ERF domain	SIN_1018336	IPR001471; AP2/ERF domain
SIN_1013665	IPR000315; Zinc finger, B-box#IPR010402; CCT domain	SIN_1018340	IPR000315; Zinc finger, B-box#IPR010402; CCT domain
SIN_1013666	IPR004883; Lateral organ boundaries, LOB	SIN_1018341	IPR004883; Lateral organ boundaries, LOB
SIN_1013668	IPR009606; Protein of unknown function DUF1218	SIN_1018344	IPR009606; Protein of unknown function DUF1218
SIN_1013670	NULL	SIN_1018346	NULL
SIN_1013671	IPR021131; Ribosomal protein L18e/L15P	SIN_1018347	IPR005749; Ribosomal protein L15, bacterial-type#IPR021131; Ribosomal protein L18e/L15P
SIN_1013672	IPR007087; Zinc finger, C2H2	SIN_1018348	NULL
SIN_1013675	IPR002627; tRNA isopentenyltransferase	SIN_1018350	IPR002627; tRNA isopentenyltransferase
SIN_1013683	IPR001005; SANT/Myb domain#IPR017930; Myb domain	SIN_1018354	IPR001005; SANT/Myb domain#IPR017930; Myb domain
SIN_1013686	IPR012438; Protein of unknown function DUF1639	SIN_1018357	IPR012438; Protein of unknown function DUF1639
SIN_1013688	IPR001623; DnaJ domain	SIN_1018361	IPR001623; DnaJ domain
SIN_1013691	IPR000719; Protein kinase domain#IPR001611; Leucine-rich repeat#IPR002290; Serine/threonine- / dual specificity protein kinase, catalytic domain#IPR013210; Leucine-rich repeat-containing N-terminal, type 2#IPR020635; Tyrosine-protein kinase, catalytic domain#IPR025875; Leucine rich repeat 4	SIN_1018365	IPR000719; Protein kinase domain#IPR001611; Leucine-rich repeat#IPR002290; Serine/threonine- / dual specificity protein kinase, catalytic domain#IPR013210; Leucine-rich repeat-containing N-terminal, type 2#IPR020635; Tyrosine-protein kinase, catalytic domain#IPR025875; Leucine rich repeat 4
SIN_1013693	IPR000719; Protein kinase domain#IPR002290; Serine/threonine- / dual specificity protein kinase, catalytic domain#IPR020635; Tyrosine-protein kinase, catalytic domain	SIN_1018366	IPR000719; Protein kinase domain#IPR002290; Serine/threonine- / dual specificity protein kinase, catalytic domain#IPR020635; Tyrosine-protein kinase, catalytic domain
SIN_1013698	IPR008507; Protein of unknown function DUF789	SIN_1018368	IPR008507; Protein of unknown function DUF789
SIN_1013700	NULL	SIN_1018370	IPR009606; Protein of unknown function DUF1218
SIN_1013702	IPR003388; Reticulon	SIN_1018372	IPR003388; Reticulon
SIN_1013704	IPR000719; Protein kinase domain#IPR001611; Leucine-rich repeat#IPR002290; Serine/threonine- / dual specificity protein kinase, catalytic domain#IPR013210; Leucine-rich repeat-containing N-terminal, type 2#IPR020635; Tyrosine-protein kinase, catalytic domain	SIN_1018378	IPR000719; Protein kinase domain#IPR001611; Leucine-rich repeat#IPR002290; Serine/threonine- / dual specificity protein kinase, catalytic domain#IPR013210; Leucine-rich repeat-containing N-terminal, type 2#IPR020635; Tyrosine-protein kinase, catalytic domain
SIN_1013708	IPR000326; Phosphatidic acid phosphatase type 2/haloperoxidase	SIN_1018385	IPR000326; Phosphatidic acid phosphatase type 2/haloperoxidase
SIN_1013711	IPR002934; Nucleotidyl transferase domain#IPR007010; Poly(A) polymerase, RNA-binding domain#IPR007012; Poly(A) polymerase, central domain	SIN_1018389	IPR002934; Nucleotidyl transferase domain#IPR007010; Poly(A) polymerase, RNA-binding domain#IPR007012; Poly(A) polymerase, central domain
SIN_1013718	IPR004277; Phosphatidyl serine synthase	SIN_1018390	IPR004277; Phosphatidyl serine synthase
SIN_1008161	IPR001199; Cytochrome b5-like heme/steroid binding domain	SIN_1019218	IPR001199; Cytochrome b5-like heme/steroid binding domain
SIN_1004896	IPR000315; Zinc finger, B-box#IPR010402; CCT domain	SIN_1019889	IPR000315; Zinc finger, B-box#IPR010402; CCT domain
SIN_1004900	IPR002495; Glycosyl transferase, family 8	SIN_1019894	IPR002495; Glycosyl transferase, family 8
SIN_1004906	IPR013057; Amino acid transporter, transmembrane	SIN_1019896	IPR013057; Amino acid transporter, transmembrane
SIN_1004915	IPR001912; Ribosomal protein S4/S9, N-terminal#IPR022801; Ribosomal protein S4/S9	SIN_1019903	IPR001912; Ribosomal protein S4/S9, N-terminal#IPR002942; RNA-binding S4 domain#IPR022801; Ribosomal protein S4/S9
SIN_1004917	IPR006041; Pollen Ole e 1 allergen/extensin	SIN_1019908	NULL
SIN_1004921	IPR001005; SANT/Myb domain#IPR017930; Myb domain	SIN_1019915	IPR001005; SANT/Myb domain#IPR017930; Myb domain
SIN_1004924	IPR002905; tRNA (guanine(26)-N(2))-dimethyltransferase	SIN_1019916	IPR002905; tRNA (guanine(26)-N(2))-dimethyltransferase
SIN_1006091	IPR011598; Myc-type, basic helix-loop-helix (bHLH) domain	SIN_1020451	IPR011598; Myc-type, basic helix-loop-helix (bHLH) domain
SIN_1006087	IPR002213; UDP-glucuronosyl/UDP-glucosyltransferase	SIN_1020460	IPR002213; UDP-glucuronosyl/UDP-glucosyltransferase
SIN_1006082	IPR000719; Protein kinase domain#IPR001611; Leucine-rich repeat#IPR002290; Serine/threonine- / dual specificity protein kinase, catalytic domain#IPR013210; Leucine-rich repeat-containing N-terminal, type 2#IPR020635; Tyrosine-protein kinase, catalytic domain	SIN_1020469	IPR001841; Zinc finger, RING-type
SIN_1006081	IPR001254; Peptidase S1#IPR001478; PDZ domain#IPR001940; Peptidase S1C#IPR015724; Serine endopeptidase DegP2	SIN_1020471	IPR015724; Serine endopeptidase DegP2
SIN_1006080	IPR001806; Small GTPase superfamily#IPR003578; Small GTPase superfamily, Rho type#IPR003579; Small GTPase superfamily, Rab type#IPR020849; Small GTPase superfamily, Ras type	SIN_1020472	IPR001806; Small GTPase superfamily#IPR002041; Ran GTPase#IPR003578; Small GTPase superfamily, Rho type#IPR003579; Small GTPase superfamily, Rab type#IPR020849; Small GTPase superfamily, Ras type
SIN_1006079	IPR006043; Xanthine/uracil/vitamin C permease	SIN_1020477	IPR006043; Xanthine/uracil/vitamin C permease
SIN_1006078	IPR025322; Protein of unknown function DUF4228, plant	SIN_1020478	IPR025322; Protein of unknown function DUF4228, plant
SIN_1006077	IPR001781; Zinc finger, LIM-type	SIN_1020480	IPR001781; Zinc finger, LIM-type
SIN_1006076	NULL	SIN_1020481	NULL
SIN_1006074	IPR012416; Calmodulin binding protein-like	SIN_1020492	IPR002213; UDP-glucuronosyl/UDP-glucosyltransferase#IPR012416; Calmodulin binding protein-like
SIN_1021665	IPR003657; DNA-binding WRKY#IPR018872; Zn-cluster domain	SIN_1020605	IPR003657; DNA-binding WRKY#IPR018872; Zn-cluster domain
SIN_1021663	IPR001394; Ubiquitin carboxyl-terminal hydrolases family 2#IPR002893; Zinc finger, MYND-type#IPR013657; UAA transporter	SIN_1020620	IPR001394; Ubiquitin carboxyl-terminal hydrolases family 2#IPR002893; Zinc finger, MYND-type
SIN_1021662	IPR001789; Signal transduction response regulator, receiver domain#IPR003594; Histidine kinase-like ATPase, ATP-binding domain#IPR003661; Signal transduction histidine kinase, subgroup 1, dimerisation/phosphoacceptor domain#IPR004358; Signal transduction histidine kinase-related protein, C-terminal#IPR005467; Signal transduction histidine kinase, core	SIN_1020621	IPR001789; Signal transduction response regulator, receiver domain#IPR003594; Histidine kinase-like ATPase, ATP-binding domain#IPR003661; Signal transduction histidine kinase, subgroup 1, dimerisation/phosphoacceptor domain#IPR004358; Signal transduction histidine kinase-related protein, C-terminal#IPR005467; Signal transduction histidine kinase, core
SIN_1021657	IPR000315; Zinc finger, B-box#IPR010402; CCT domain	SIN_1020629	IPR000315; Zinc finger, B-box#IPR010402; CCT domain
SIN_1021654	IPR001461; Peptidase A1	SIN_1020635	IPR001461; Peptidase A1
SIN_1021641	IPR001932; Protein phosphatase 2C (PP2C)-like domain#IPR015655; Protein phosphatase 2C	SIN_1020658	IPR001932; Protein phosphatase 2C (PP2C)-like domain#IPR015655; Protein phosphatase 2C
SIN_1021629	IPR004240; Nonaspanin (TM9SF)	SIN_1020665	IPR004240; Nonaspanin (TM9SF)
SIN_1021610	IPR003140; Phospholipase/carboxylesterase/thioesterase	SIN_1020690	IPR003140; Phospholipase/carboxylesterase/thioesterase
SIN_1021607	IPR008395; Agenet-like domain#IPR014002; Tudor-like, plant	SIN_1020701	IPR005491; EMSY N-terminal#IPR008395; Agenet-like domain#IPR014002; Tudor-like, plant
SIN_1021604	IPR003020; Bicarbonate transporter, eukaryotic#IPR011531; Bicarbonate transporter, C-terminal	SIN_1020706	IPR003020; Bicarbonate transporter, eukaryotic#IPR011531; Bicarbonate transporter, C-terminal
SIN_1021570	IPR019382; Translation initiation factor 3 complex subunit L	SIN_1020772	IPR013149; Alcohol dehydrogenase, C-terminal#IPR013154; Alcohol dehydrogenase GroES-like#IPR019382; Translation initiation factor 3 complex subunit L#IPR020843; Polyketide synthase, enoylreductase
SIN_1021568	IPR002014; VHS#IPR004152; GAT#IPR018205; VHS subgroup	SIN_1020775	IPR002014; VHS#IPR004152; GAT#IPR018205; VHS subgroup
SIN_1021565	IPR006094; FAD linked oxidase, N-terminal#IPR007173; D-arabinono-1,4-lactone oxidase#IPR016166; FAD-binding, type 2	SIN_1020778	IPR006094; FAD linked oxidase, N-terminal#IPR007173; D-arabinono-1,4-lactone oxidase#IPR016166; FAD-binding, type 2
SIN_1021562	IPR000425; Major intrinsic protein	SIN_1020782	IPR000425; Major intrinsic protein
SIN_1021558	IPR004294; Carotenoid oxygenase	SIN_1020794	IPR004294; Carotenoid oxygenase
SIN_1021554	IPR000719; Protein kinase domain#IPR002290; Serine/threonine- / dual specificity protein kinase, catalytic domain	SIN_1020809	IPR000719; Protein kinase domain#IPR002290; Serine/threonine- / dual specificity protein kinase, catalytic domain
SIN_1021553	NULL	SIN_1020810	NULL
SIN_1021542	IPR005024; Snf7	SIN_1020832	IPR005024; Snf7
SIN_1021541	NULL	SIN_1020834	NULL
SIN_1021538	IPR003406; Glycosyl transferase, family 14	SIN_1020835	IPR003406; Glycosyl transferase, family 14
SIN_1021537	IPR012438; Protein of unknown function DUF1639	SIN_1020837	IPR012438; Protein of unknown function DUF1639
SIN_1021536	IPR001096; Peptidase C13, legumain	SIN_1020838	IPR001096; Peptidase C13, legumain
SIN_1021534	NULL	SIN_1020843	IPR004087; K Homology domain#IPR004088; K Homology domain, type 1
SIN_1021530	IPR004142; Ndr#IPR015511; Pollen specific protein SF21	SIN_1020845	IPR004142; Ndr#IPR015511; Pollen specific protein SF21
SIN_1021529	IPR001356; Homeobox domain#IPR006563; POX domain#IPR008422; Homeobox KN domain	SIN_1020846	IPR001356; Homeobox domain#IPR006563; POX domain#IPR008422; Homeobox KN domain
SIN_1021528	IPR019587; Polyketide cyclase/dehydrase	SIN_1020847	IPR019587; Polyketide cyclase/dehydrase
SIN_1021526	IPR001125; Recoverin#IPR002048; EF-hand domain#IPR011992; EF-hand domain pair	SIN_1020850	IPR001125; Recoverin#IPR002048; EF-hand domain#IPR011992; EF-hand domain pair
SIN_1021516	IPR000642; Peptidase M41#IPR003593; AAA+ ATPase domain#IPR003959; ATPase, AAA-type, core	SIN_1020858	IPR000642; Peptidase M41
SIN_1021503	IPR026103; Harbinger transposase-derived nuclease#IPR027806; Harbinger transposase-derived nuclease domain	SIN_1020876	IPR026103; Harbinger transposase-derived nuclease#IPR027806; Harbinger transposase-derived nuclease domain
SIN_1021501	IPR000719; Protein kinase domain#IPR000961; AGC-kinase, C-terminal#IPR002290; Serine/threonine- / dual specificity protein kinase, catalytic domain#IPR017892; Protein kinase, C-terminal#IPR020635; Tyrosine-protein kinase, catalytic domain	SIN_1020877	IPR000719; Protein kinase domain#IPR000961; AGC-kinase, C-terminal#IPR002290; Serine/threonine- / dual specificity protein kinase, catalytic domain#IPR017892; Protein kinase, C-terminal#IPR020635; Tyrosine-protein kinase, catalytic domain
SIN_1021500	IPR000156; Ran binding domain	SIN_1020878	IPR000156; Ran binding domain
SIN_1021497	IPR003657; DNA-binding WRKY	SIN_1020883	IPR003657; DNA-binding WRKY
SIN_1021496	IPR002068; Alpha crystallin/Hsp20 domain	SIN_1020885	IPR002068; Alpha crystallin/Hsp20 domain
SIN_1021489	IPR001045; Spermidine/spermine synthases family	SIN_1020897	IPR001045; Spermidine/spermine synthases family
SIN_1021488	NULL	SIN_1020919	NULL
SIN_1021486	IPR006094; FAD linked oxidase, N-terminal#IPR015345; Cytokinin dehydrogenase 1, FAD/cytokinin binding domain#IPR016166; FAD-binding, type 2	SIN_1020920	IPR006094; FAD linked oxidase, N-terminal#IPR015345; Cytokinin dehydrogenase 1, FAD/cytokinin binding domain#IPR016166; FAD-binding, type 2
SIN_1021484	IPR001810; F-box domain#IPR006553; Leucine-rich repeat, cysteine-containing subtype	SIN_1020921	IPR001810; F-box domain#IPR006553; Leucine-rich repeat, cysteine-containing subtype
SIN_1021483	IPR000719; Protein kinase domain#IPR001611; Leucine-rich repeat#IPR002290; Serine/threonine- / dual specificity protein kinase, catalytic domain#IPR003591; Leucine-rich repeat, typical subtype#IPR013210; Leucine-rich repeat-containing N-terminal, type 2#IPR020635; Tyrosine-protein kinase, catalytic domain	SIN_1020926	IPR000719; Protein kinase domain#IPR001611; Leucine-rich repeat#IPR002290; Serine/threonine- / dual specificity protein kinase, catalytic domain#IPR003591; Leucine-rich repeat, typical subtype#IPR013210; Leucine-rich repeat-containing N-terminal, type 2#IPR020635; Tyrosine-protein kinase, catalytic domain
SIN_1021482	IPR000073; Alpha/beta hydrolase fold-1	SIN_1020936	IPR000073; Alpha/beta hydrolase fold-1
SIN_1021479	IPR002625; Smr protein/MutS2 C-terminal#IPR013899; Domain of unknown function DUF1771	SIN_1020939	IPR002625; Smr protein/MutS2 C-terminal#IPR013899; Domain of unknown function DUF1771
SIN_1013776	IPR011417; AP180 N-terminal homology (ANTH) domain#IPR013809; Epsin-like, N-terminal	SIN_1021330	IPR011417; AP180 N-terminal homology (ANTH) domain#IPR013809; Epsin-like, N-terminal
SIN_1013772	IPR000916; Bet v I domain#IPR024948; Major latex protein domain	SIN_1021337	IPR000916; Bet v I domain#IPR024948; Major latex protein domain
SIN_1013771	IPR000620; Drug/metabolite transporter	SIN_1021339	IPR000620; Drug/metabolite transporter#IPR000916; Bet v I domain#IPR024948; Major latex protein domain
SIN_1013770	NULL	SIN_1021341	NULL
SIN_1013769	IPR001356; Homeobox domain	SIN_1021342	IPR001356; Homeobox domain
SIN_1013768	IPR019378; GDP-fucose protein O-fucosyltransferase	SIN_1021344	IPR019378; GDP-fucose protein O-fucosyltransferase
SIN_1013767	IPR020818; Chaperonin Cpn10	SIN_1021346	IPR020818; Chaperonin Cpn10
SIN_1013765	IPR000086; NUDIX hydrolase domain#IPR020476; NUDIX hydrolase	SIN_1021349	IPR000086; NUDIX hydrolase domain#IPR020476; NUDIX hydrolase
SIN_1013764	IPR005818; Linker histone H1/H5, domain H15	SIN_1021351	IPR005818; Linker histone H1/H5, domain H15
SIN_1013759	IPR001356; Homeobox domain#IPR003106; Leucine zipper, homeobox-associated	SIN_1021353	IPR001356; Homeobox domain#IPR003106; Leucine zipper, homeobox-associated
SIN_1013754	IPR027329; TPX2, C-terminal domain	SIN_1021356	IPR027329; TPX2, C-terminal domain
SIN_1013751	IPR001623; DnaJ domain	SIN_1021358	IPR001623; DnaJ domain
SIN_1013748	IPR025322; Protein of unknown function DUF4228, plant	SIN_1021362	IPR025322; Protein of unknown function DUF4228, plant
SIN_1013747	IPR000225; Armadillo#IPR003613; U box domain	SIN_1021363	IPR000225; Armadillo#IPR003613; U box domain
SIN_1013744	IPR006121; Heavy metal-associated domain, HMA	SIN_1021366	IPR006121; Heavy metal-associated domain, HMA
SIN_1013737	IPR006863; Erv1/Alr#IPR012336; Thioredoxin-like fold#IPR013766; Thioredoxin domain#IPR017905; ERV/ALR sulphydryl oxidase	SIN_1021376	IPR006863; Erv1/Alr#IPR012336; Thioredoxin-like fold#IPR013766; Thioredoxin domain#IPR017905; ERV/ALR sulphydryl oxidase
SIN_1013733	IPR025322; Protein of unknown function DUF4228, plant	SIN_1021381	IPR025322; Protein of unknown function DUF4228, plant
SIN_1013723	IPR004328; BRO1 domain#IPR025304; ALIX V-shaped domain	SIN_1021388	IPR004328; BRO1 domain#IPR025304; ALIX V-shaped domain
SIN_1013721	IPR001221; Phenol hydroxylase reductase#IPR001433; Oxidoreductase FAD/NAD(P)-binding#IPR017927; Ferredoxin reductase-type FAD-binding domain	SIN_1021389	IPR001221; Phenol hydroxylase reductase#IPR001433; Oxidoreductase FAD/NAD(P)-binding#IPR017927; Ferredoxin reductase-type FAD-binding domain
SIN_1013719	IPR002528; Multi antimicrobial extrusion protein	SIN_1021392	IPR002528; Multi antimicrobial extrusion protein
SIN_1015668	IPR002912; ACT domain	SIN_1021413	IPR002912; ACT domain
SIN_1015669	IPR005175; Domain of unknown function DUF296	SIN_1021416	IPR005175; Domain of unknown function DUF296
SIN_1015675	IPR003377; Cornichon	SIN_1021420	IPR003377; Cornichon#IPR004252; Probable transposase, Ptta/En/Spm, plant
SIN_1015676	NULL	SIN_1021427	NULL
SIN_1015684	IPR009902; Protein of unknown function DUF1442	SIN_1021440	IPR009902; Protein of unknown function DUF1442
SIN_1018416	IPR003676; Auxin-induced protein, ARG7	SIN_1021475	IPR003676; Auxin-induced protein, ARG7
SIN_1020555	IPR017877; Myb-like domain#IPR027759; Trihelix transcription factor GT3#IPR027775; C2H2- zinc finger protein family	SIN_1021687	IPR017877; Myb-like domain#IPR027759; Trihelix transcription factor GT3#IPR027775; C2H2- zinc finger protein family
SIN_1020554	IPR007087; Zinc finger, C2H2	SIN_1021688	IPR007087; Zinc finger, C2H2
SIN_1020548	IPR001461; Peptidase A1	SIN_1021690	IPR001461; Peptidase A1
SIN_1020543	IPR004963; Pectinacetylesterase	SIN_1021697	IPR004963; Pectinacetylesterase
SIN_1020539	NULL	SIN_1021700	NULL
SIN_1020532	IPR000172; Glucose-methanol-choline oxidoreductase, N-terminal#IPR007867; Glucose-methanol-choline oxidoreductase, C-terminal	SIN_1021704	IPR000172; Glucose-methanol-choline oxidoreductase, N-terminal#IPR007867; Glucose-methanol-choline oxidoreductase, C-terminal
SIN_1020530	IPR002553; Clathrin/coatomer adaptor, adaptin-like, N-terminal#IPR017109; Adaptor protein complex AP-4, epsilon subunit	SIN_1021705	IPR002553; Clathrin/coatomer adaptor, adaptin-like, N-terminal#IPR017109; Adaptor protein complex AP-4, epsilon subunit
SIN_1020528	IPR001128; Cytochrome P450#IPR002401; Cytochrome P450, E-class, group I	SIN_1021706	IPR001128; Cytochrome P450#IPR002401; Cytochrome P450, E-class, group I
SIN_1020523	IPR001792; Acylphosphatase-like#IPR001810; F-box domain#IPR004289; Herpesvirus UL92	SIN_1021707	IPR001810; F-box domain#IPR004289; Herpesvirus UL92
SIN_1020522	IPR003439; ABC transporter-like#IPR003593; AAA+ ATPase domain#IPR013525; ABC-2 type transporter	SIN_1021711	IPR003439; ABC transporter-like#IPR003593; AAA+ ATPase domain#IPR013525; ABC-2 type transporter
SIN_1020520	IPR000620; Drug/metabolite transporter	SIN_1021712	IPR000620; Drug/metabolite transporter
SIN_1002818	NULL	SIN_1021770	NULL
SIN_1002825	IPR003333; Mycolic acid cyclopropane synthase	SIN_1021771	IPR002937; Amine oxidase#IPR003333; Mycolic acid cyclopropane synthase
SIN_1002826	IPR008528; Protein of unknown function DUF810#IPR014770; Munc13 homology 1#IPR014772; Mammalian uncoordinated homology 13, domain 2	SIN_1021772	IPR008528; Protein of unknown function DUF810#IPR014770; Munc13 homology 1#IPR014772; Mammalian uncoordinated homology 13, domain 2
SIN_1002827	IPR000109; Proton-dependent oligopeptide transporter family	SIN_1021773	IPR000109; Proton-dependent oligopeptide transporter family
SIN_1002835	NULL	SIN_1021774	NULL
SIN_1002837	IPR004331; SPX, N-terminal#IPR004342; EXS, C-terminal	SIN_1021776	IPR004331; SPX, N-terminal#IPR004342; EXS, C-terminal
SIN_1002839	NULL	SIN_1021777	NULL
SIN_1002841	IPR001752; Kinesin, motor domain#IPR027640; Kinesin-like protein	SIN_1021778	IPR001752; Kinesin, motor domain#IPR027640; Kinesin-like protein
SIN_1002846	NULL	SIN_1021780	NULL
SIN_1002852	IPR004159; Putative S-adenosyl-L-methionine-dependent methyltransferase	SIN_1021783	IPR004159; Putative S-adenosyl-L-methionine-dependent methyltransferase
SIN_1002861	IPR001005; SANT/Myb domain#IPR017930; Myb domain	SIN_1021788	IPR001005; SANT/Myb domain#IPR017930; Myb domain
SIN_1001629	IPR005828; General substrate transporter#IPR020846; Major facilitator superfamily domain	SIN_1021792	IPR005828; General substrate transporter#IPR020846; Major facilitator superfamily domain
SIN_1001628	IPR004843; Phosphoesterase domain#IPR006186; Serine/threonine-specific protein phosphatase/bis(5-nucleosyl)-tetraphosphatase	SIN_1021793	IPR004843; Phosphoesterase domain#IPR006186; Serine/threonine-specific protein phosphatase/bis(5-nucleosyl)-tetraphosphatase
SIN_1001614	IPR011598; Myc-type, basic helix-loop-helix (bHLH) domain	SIN_1021802	IPR011598; Myc-type, basic helix-loop-helix (bHLH) domain
SIN_1001601	IPR005123; Oxoglutarate/iron-dependent dioxygenase#IPR026992; Non-haem dioxygenase N-terminal domain	SIN_1021804	IPR005123; Oxoglutarate/iron-dependent dioxygenase#IPR026992; Non-haem dioxygenase N-terminal domain
SIN_1001598	IPR005123; Oxoglutarate/iron-dependent dioxygenase#IPR026992; Non-haem dioxygenase N-terminal domain	SIN_1021805	IPR005123; Oxoglutarate/iron-dependent dioxygenase#IPR026992; Non-haem dioxygenase N-terminal domain
SIN_1001597	IPR008637; HR-like lesion-inducer	SIN_1021806	IPR008637; HR-like lesion-inducer
SIN_1001594	IPR000330; SNF2-related#IPR001650; Helicase, C-terminal#IPR001841; Zinc finger, RING-type#IPR014001; Helicase, superfamily 1/2, ATP-binding domain#IPR014905; HIP116, Rad5p N-terminal#IPR018957; Zinc finger, C3HC4 RING-type	SIN_1021812	NULL
SIN_1001593	IPR007700; Protein of unknown function DUF668#IPR021864; Protein of unknown function DUF3475	SIN_1021813	IPR007700; Protein of unknown function DUF668#IPR021864; Protein of unknown function DUF3475
SIN_1001591	IPR001789; Signal transduction response regulator, receiver domain#IPR003018; GAF domain#IPR003661; Signal transduction histidine kinase, subgroup 1, dimerisation/phosphoacceptor domain	SIN_1021817	IPR001789; Signal transduction response regulator, receiver domain#IPR003018; GAF domain#IPR003594; Histidine kinase-like ATPase, ATP-binding domain#IPR003661; Signal transduction histidine kinase, subgroup 1, dimerisation/phosphoacceptor domain#IPR005467; Signal transduction histidine kinase, core
SIN_1002558	IPR027329; TPX2, C-terminal domain	SIN_1021831	IPR027329; TPX2, C-terminal domain
SIN_1002559	IPR001878; Zinc finger, CCHC-type#IPR004343; Plus-3#IPR018144; Plus-3 domain, subgroup	SIN_1021834	IPR004343; Plus-3#IPR018144; Plus-3 domain, subgroup
SIN_1002567	IPR002523; Mg2+ transporter protein, CorA-like/Zinc transport protein ZntB#IPR026573; Magnesium transporter MRS2/LPE10	SIN_1021837	IPR002523; Mg2+ transporter protein, CorA-like/Zinc transport protein ZntB#IPR026573; Magnesium transporter MRS2/LPE10
SIN_1002570	IPR003311; AUX/IAA protein#IPR011525; Aux/IAA-ARF-dimerisation	SIN_1021838	IPR003311; AUX/IAA protein#IPR011525; Aux/IAA-ARF-dimerisation
SIN_1002572	IPR003311; AUX/IAA protein#IPR011525; Aux/IAA-ARF-dimerisation	SIN_1021841	IPR003311; AUX/IAA protein#IPR011525; Aux/IAA-ARF-dimerisation
SIN_1002590	IPR001509; NAD-dependent epimerase/dehydratase	SIN_1021847	IPR001509; NAD-dependent epimerase/dehydratase
SIN_1002594	IPR003579; Small GTPase superfamily, Rab type#IPR006687; Small GTPase superfamily, SAR1-type#IPR006689; Small GTPase superfamily, ARF/SAR type#IPR024156; Small GTPase superfamily, ARF type	SIN_1021850	IPR003579; Small GTPase superfamily, Rab type#IPR006687; Small GTPase superfamily, SAR1-type#IPR006689; Small GTPase superfamily, ARF/SAR type#IPR024156; Small GTPase superfamily, ARF type
SIN_1002604	IPR002048; EF-hand domain#IPR011992; EF-hand domain pair	SIN_1021851	IPR002048; EF-hand domain#IPR011992; EF-hand domain pair
SIN_1009975	IPR000719; Protein kinase domain#IPR001611; Leucine-rich repeat#IPR002290; Serine/threonine- / dual specificity protein kinase, catalytic domain#IPR003591; Leucine-rich repeat, typical subtype#IPR020635; Tyrosine-protein kinase, catalytic domain#IPR026840; Armadillo repeat-containing protein 3 and Serine/threonine-protein kinase CTR1	SIN_1021854	IPR000719; Protein kinase domain#IPR001611; Leucine-rich repeat#IPR002290; Serine/threonine- / dual specificity protein kinase, catalytic domain#IPR003591; Leucine-rich repeat, typical subtype#IPR020635; Tyrosine-protein kinase, catalytic domain#IPR026840; Armadillo repeat-containing protein 3 and Serine/threonine-protein kinase CTR1
SIN_1009978	IPR009038; GOLD	SIN_1021855	IPR009038; GOLD
SIN_1009980	IPR019142; Dymeclin	SIN_1021857	IPR019142; Dymeclin
SIN_1009984	NULL	SIN_1021865	NULL
SIN_1009990	IPR000048; IQ motif, EF-hand binding site#IPR025064; Domain of unknown function DUF4005	SIN_1021867	IPR000048; IQ motif, EF-hand binding site#IPR025064; Domain of unknown function DUF4005
SIN_1009994	IPR001593; Ribosomal protein S3Ae	SIN_1021868	IPR001593; Ribosomal protein S3Ae
SIN_1009995	IPR011684; KIP1-like	SIN_1021869	IPR011684; KIP1-like
SIN_1009996	IPR005172; CRC domain	SIN_1021870	IPR005172; CRC domain
SIN_1009998	IPR000719; Protein kinase domain#IPR001245; Serine-threonine/tyrosine-protein kinase catalytic domain#IPR002290; Serine/threonine- / dual specificity protein kinase, catalytic domain#IPR020635; Tyrosine-protein kinase, catalytic domain	SIN_1021872	IPR000719; Protein kinase domain#IPR001245; Serine-threonine/tyrosine-protein kinase catalytic domain#IPR002290; Serine/threonine- / dual specificity protein kinase, catalytic domain#IPR020635; Tyrosine-protein kinase, catalytic domain
SIN_1010002	IPR000300; Inositol polyphosphate-related phosphatase#IPR005135; Endonuclease/exonuclease/phosphatase	SIN_1021876	IPR000300; Inositol polyphosphate-related phosphatase#IPR005135; Endonuclease/exonuclease/phosphatase
SIN_1010007	IPR016140; Bifunctional inhibitor/plant lipid transfer protein/seed storage helical domain	SIN_1021878	IPR016140; Bifunctional inhibitor/plant lipid transfer protein/seed storage helical domain
SIN_1010008	IPR000528; Plant lipid transfer protein/Par allergen#IPR016140; Bifunctional inhibitor/plant lipid transfer protein/seed storage helical domain	SIN_1021879	IPR000528; Plant lipid transfer protein/Par allergen#IPR016140; Bifunctional inhibitor/plant lipid transfer protein/seed storage helical domain
SIN_1010841	IPR003311; AUX/IAA protein#IPR003340; B3 DNA binding domain#IPR010525; Auxin response factor#IPR011525; Aux/IAA-ARF-dimerisation	SIN_1022048	IPR003311; AUX/IAA protein#IPR003340; B3 DNA binding domain#IPR010525; Auxin response factor#IPR011525; Aux/IAA-ARF-dimerisation
SIN_1010842	IPR011598; Myc-type, basic helix-loop-helix (bHLH) domain	SIN_1022049	IPR011598; Myc-type, basic helix-loop-helix (bHLH) domain
SIN_1010843	IPR001270; ClpA/B family#IPR001943; UVR domain#IPR003593; AAA+ ATPase domain#IPR003959; ATPase, AAA-type, core#IPR004176; Clp, N-terminal#IPR013093; ATPase, AAA-2#IPR019489; Clp ATPase, C-terminal	SIN_1022050	IPR001270; ClpA/B family#IPR001943; UVR domain#IPR003593; AAA+ ATPase domain#IPR003959; ATPase, AAA-type, core#IPR004176; Clp, N-terminal#IPR013093; ATPase, AAA-2#IPR019489; Clp ATPase, C-terminal
SIN_1010869	IPR011598; Myc-type, basic helix-loop-helix (bHLH) domain	SIN_1022096	IPR011598; Myc-type, basic helix-loop-helix (bHLH) domain
SIN_1010870	IPR004907; ATPase, V1 complex, subunit C	SIN_1022097	IPR004907; ATPase, V1 complex, subunit C
SIN_1010871	IPR004839; Aminotransferase, class I/classII	SIN_1022100	IPR004839; Aminotransferase, class I/classII
SIN_1010879	IPR001594; Zinc finger, DHHC-type, palmitoyltransferase	SIN_1022115	IPR001594; Zinc finger, DHHC-type, palmitoyltransferase
SIN_1010890	IPR014876; DEK, C-terminal	SIN_1022126	NULL
SIN_1010892	IPR006121; Heavy metal-associated domain, HMA	SIN_1022134	IPR006121; Heavy metal-associated domain, HMA
SIN_1010893	IPR002487; Transcription factor, K-box	SIN_1022147	IPR002100; Transcription factor, MADS-box#IPR002487; Transcription factor, K-box
SIN_1010905	IPR000644; CBS domain	SIN_1022152	IPR000644; CBS domain
SIN_1019402	IPR000092; Polyprenyl synthetase#IPR014120; Solanesyl diphosphate synthase#IPR017446; Polyprenyl synthetase-related	SIN_1022506	IPR000092; Polyprenyl synthetase#IPR000223; Peptidase S26A, signal peptidase I#IPR014120; Solanesyl diphosphate synthase#IPR017446; Polyprenyl synthetase-related#IPR019759; Peptidase S24/S26A/S26B
SIN_1019415	IPR002504; Inorganic polyphosphate/ATP-NAD kinase, predicted	SIN_1022516	IPR002504; Inorganic polyphosphate/ATP-NAD kinase, predicted
SIN_1019416	IPR001841; Zinc finger, RING-type	SIN_1022517	IPR001841; Zinc finger, RING-type
SIN_1019417	IPR000315; Zinc finger, B-box	SIN_1022519	IPR000315; Zinc finger, B-box
SIN_1019418	IPR002794; Protein of unknown function DUF92, TMEM19	SIN_1022520	IPR002794; Protein of unknown function DUF92, TMEM19
SIN_1019425	IPR011697; Peptidase C26#IPR015527; Peptidase C26, gamma-glutamyl hydrolase	SIN_1022527	IPR011697; Peptidase C26#IPR015527; Peptidase C26, gamma-glutamyl hydrolase
SIN_1019427	IPR002208; SecY/SEC61-alpha family#IPR019561; Translocon Sec61/SecY, plug domain	SIN_1022531	IPR002208; SecY/SEC61-alpha family#IPR019561; Translocon Sec61/SecY, plug domain
SIN_1019428	IPR006943; Domain of unknown function DUF641, plant	SIN_1022532	IPR006943; Domain of unknown function DUF641, plant
SIN_1019435	IPR000007; Tubby, C-terminal	SIN_1022540	IPR000007; Tubby, C-terminal#IPR001810; F-box domain
SIN_1019438	IPR000257; Uroporphyrinogen decarboxylase (URO-D)#IPR006361; Uroporphyrinogen decarboxylase HemE#IPR021102; Peptide-N4-(N-acetyl-beta-glucosaminyl)asparagine amidase A	SIN_1022543	IPR021102; Peptide-N4-(N-acetyl-beta-glucosaminyl)asparagine amidase A
SIN_1019439	IPR021135; Phosphoenolpyruvate carboxylase	SIN_1022547	IPR021135; Phosphoenolpyruvate carboxylase
SIN_1019445	IPR002659; Glycosyl transferase, family 31	SIN_1022550	IPR002659; Glycosyl transferase, family 31
SIN_1019454	IPR005333; Transcription factor, TCP#IPR017887; Transcription factor TCP subgroup	SIN_1022561	IPR005333; Transcription factor, TCP#IPR017887; Transcription factor TCP subgroup
SIN_1019456	IPR014855; Plant transcription factor NOZZLE	SIN_1022562	NULL
SIN_1019457	IPR002048; EF-hand domain#IPR004837; Sodium/calcium exchanger membrane region#IPR011992; EF-hand domain pair	SIN_1022564	IPR002048; EF-hand domain#IPR004837; Sodium/calcium exchanger membrane region#IPR011992; EF-hand domain pair
SIN_1019460	IPR001806; Small GTPase superfamily#IPR002041; Ran GTPase#IPR003578; Small GTPase superfamily, Rho type#IPR003579; Small GTPase superfamily, Rab type#IPR020849; Small GTPase superfamily, Ras type	SIN_1022569	IPR001806; Small GTPase superfamily#IPR002041; Ran GTPase#IPR003578; Small GTPase superfamily, Rho type#IPR003579; Small GTPase superfamily, Rab type#IPR020849; Small GTPase superfamily, Ras type
SIN_1019461	IPR001841; Zinc finger, RING-type	SIN_1022570	IPR001841; Zinc finger, RING-type
SIN_1019465	NULL	SIN_1022576	IPR006747; Protein of unknown function DUF599
SIN_1019467	IPR021434; Protein of unknown function DUF3082	SIN_1022578	IPR021434; Protein of unknown function DUF3082
SIN_1019468	NULL	SIN_1022579	NULL
SIN_1019475	IPR000719; Protein kinase domain#IPR002290; Serine/threonine- / dual specificity protein kinase, catalytic domain#IPR020635; Tyrosine-protein kinase, catalytic domain	SIN_1022588	IPR000719; Protein kinase domain#IPR002290; Serine/threonine- / dual specificity protein kinase, catalytic domain#IPR020635; Tyrosine-protein kinase, catalytic domain
SIN_1019476	IPR025610; Transcription factor MYC/MYB N-terminal	SIN_1022589	IPR025610; Transcription factor MYC/MYB N-terminal
SIN_1019478	IPR000719; Protein kinase domain#IPR001611; Leucine-rich repeat#IPR002290; Serine/threonine- / dual specificity protein kinase, catalytic domain#IPR003591; Leucine-rich repeat, typical subtype#IPR013210; Leucine-rich repeat-containing N-terminal, type 2#IPR020635; Tyrosine-protein kinase, catalytic domain#IPR025875; Leucine rich repeat 4	SIN_1022594	IPR000719; Protein kinase domain#IPR001611; Leucine-rich repeat#IPR002290; Serine/threonine- / dual specificity protein kinase, catalytic domain#IPR003591; Leucine-rich repeat, typical subtype#IPR013210; Leucine-rich repeat-containing N-terminal, type 2#IPR020635; Tyrosine-protein kinase, catalytic domain
SIN_1019480	IPR002528; Multi antimicrobial extrusion protein	SIN_1022596	IPR002528; Multi antimicrobial extrusion protein
SIN_1019484	IPR023214; HAD-like domain	SIN_1022599	IPR001303; Class II aldolase/adducin N-terminal#IPR017714; Methylthioribulose-1-phosphate dehydratase
SIN_1019486	IPR001401; Dynamin, GTPase domain#IPR022812; Dynamin superfamily	SIN_1022601	IPR001401; Dynamin, GTPase domain#IPR022812; Dynamin superfamily
SIN_1019489	NULL	SIN_1022603	NULL
SIN_1019490	IPR003406; Glycosyl transferase, family 14	SIN_1022605	IPR003406; Glycosyl transferase, family 14
SIN_1019496	IPR007745; Cytochrome c oxidase copper chaperone	SIN_1022610	IPR007745; Cytochrome c oxidase copper chaperone
SIN_1019497	NULL	SIN_1022611	NULL
SIN_1019499	IPR000608; Ubiquitin-conjugating enzyme, E2	SIN_1022612	IPR000608; Ubiquitin-conjugating enzyme, E2
SIN_1019501	IPR003329; Acylneuraminate cytidylyltransferase#IPR005746; Thioredoxin#IPR012336; Thioredoxin-like fold#IPR013766; Thioredoxin domain	SIN_1022616	IPR005746; Thioredoxin#IPR012336; Thioredoxin-like fold#IPR013766; Thioredoxin domain
SIN_1019502	IPR001841; Zinc finger, RING-type	SIN_1022617	IPR001841; Zinc finger, RING-type
SIN_1019503	IPR002885; Pentatricopeptide repeat	SIN_1022619	NULL
SIN_1019505	IPR004326; Mlo-related protein	SIN_1022623	IPR004326; Mlo-related protein
SIN_1019508	NULL	SIN_1022627	IPR000644; CBS domain
SIN_1011359	NULL	SIN_1023952	NULL
SIN_1011360	NULL	SIN_1023955	NULL
SIN_1011385	IPR007573; Protein of unknown function DUF566	SIN_1023977	IPR007573; Protein of unknown function DUF566
SIN_1011394	IPR001046; Natural resistance-associated macrophage like#IPR006873; Protein of unknown function DUF620	SIN_1023998	IPR001046; Natural resistance-associated macrophage like
SIN_1011395	IPR004367; Cyclin, C-terminal domain#IPR006671; Cyclin, N-terminal#IPR013763; Cyclin-like	SIN_1024008	IPR004367; Cyclin, C-terminal domain#IPR006671; Cyclin, N-terminal#IPR013763; Cyclin-like
SIN_1024578	IPR001148; Alpha carbonic anhydrase#IPR023561; Carbonic anhydrase, alpha-class	SIN_1024111	IPR001148; Alpha carbonic anhydrase#IPR023561; Carbonic anhydrase, alpha-class
SIN_1024576	IPR001841; Zinc finger, RING-type#IPR002035; von Willebrand factor, type A	SIN_1024115	IPR002035; von Willebrand factor, type A
SIN_1024572	NULL	SIN_1024116	IPR001173; Glycosyl transferase, family 2
SIN_1024567	IPR000863; Sulfotransferase domain	SIN_1024121	IPR000679; Zinc finger, GATA-type#IPR000863; Sulfotransferase domain
SIN_1024563	IPR007587; SIT4 phosphatase-associated protein family	SIN_1024123	IPR000626; Ubiquitin domain#IPR007587; SIT4 phosphatase-associated protein family#IPR019955; Ubiquitin supergroup
SIN_1024562	IPR001356; Homeobox domain#IPR002913; START domain#IPR013978; MEKHLA	SIN_1024125	IPR001356; Homeobox domain#IPR002913; START domain#IPR013978; MEKHLA
SIN_1024556	IPR000425; Major intrinsic protein	SIN_1024133	IPR000425; Major intrinsic protein
SIN_1024545	IPR000922; D-galactoside/L-rhamnose binding SUEL lectin domain#IPR001944; Glycoside hydrolase, family 35#IPR006104; Glycosyl hydrolases family 2, sugar binding domain	SIN_1024140	IPR000922; D-galactoside/L-rhamnose binding SUEL lectin domain#IPR001944; Glycoside hydrolase, family 35
SIN_1024543	IPR007087; Zinc finger, C2H2#IPR015880; Zinc finger, C2H2-like	SIN_1024142	IPR007087; Zinc finger, C2H2#IPR015880; Zinc finger, C2H2-like
SIN_1024539	IPR005609; Preprotein translocase Sec, Sec61-beta subunit#IPR016482; Preprotein translocase Sec, Sec61-beta subunit, eukarya	SIN_1024143	IPR004326; Mlo-related protein
SIN_1024537	IPR003311; AUX/IAA protein#IPR003340; B3 DNA binding domain#IPR010525; Auxin response factor#IPR011525; Aux/IAA-ARF-dimerisation	SIN_1024145	IPR003311; AUX/IAA protein#IPR003340; B3 DNA binding domain#IPR010525; Auxin response factor#IPR011525; Aux/IAA-ARF-dimerisation
SIN_1024524	IPR004883; Lateral organ boundaries, LOB	SIN_1024157	IPR004883; Lateral organ boundaries, LOB
SIN_1024522	IPR000301; Tetraspanin#IPR018499; Tetraspanin/Peripherin	SIN_1024159	IPR000301; Tetraspanin#IPR018499; Tetraspanin/Peripherin
SIN_1024520	NULL	SIN_1024160	NULL
SIN_1024519	IPR003851; Zinc finger, Dof-type	SIN_1024161	IPR003851; Zinc finger, Dof-type
SIN_1024515	IPR002490; ATPase, V0 complex, subunit 116kDa	SIN_1024163	IPR002490; ATPase, V0 complex, subunit 116kDa
SIN_1024509	NULL	SIN_1024169	IPR000504; RNA recognition motif domain#IPR001841; Zinc finger, RING-type#IPR003954; RNA recognition motif domain, eukaryote
SIN_1024507	IPR001471; AP2/ERF domain	SIN_1024170	IPR001471; AP2/ERF domain
SIN_1024496	IPR001356; Homeobox domain	SIN_1024174	IPR001356; Homeobox domain
SIN_1024494	IPR001752; Kinesin, motor domain#IPR027640; Kinesin-like protein	SIN_1024176	IPR001752; Kinesin, motor domain#IPR027640; Kinesin-like protein
SIN_1024493	IPR010402; CCT domain	SIN_1024178	IPR010402; CCT domain
SIN_1024471	IPR012862; Protein of unknown function DUF1635	SIN_1024189	IPR012862; Protein of unknown function DUF1635
SIN_1024467	IPR001005; SANT/Myb domain#IPR017930; Myb domain	SIN_1024191	IPR001005; SANT/Myb domain#IPR017930; Myb domain
SIN_1024464	NULL	SIN_1024195	NULL
SIN_1024448	IPR001026; Epsin domain, N-terminal#IPR013809; Epsin-like, N-terminal	SIN_1024197	IPR001026; Epsin domain, N-terminal#IPR013809; Epsin-like, N-terminal
SIN_1003217	IPR000704; Casein kinase II, regulatory subunit	SIN_1024932	IPR000704; Casein kinase II, regulatory subunit
SIN_1003215	IPR002674; Ribosomal protein L37ae	SIN_1024934	IPR002674; Ribosomal protein L37ae
SIN_1003212	IPR000719; Protein kinase domain#IPR002290; Serine/threonine- / dual specificity protein kinase, catalytic domain#IPR020635; Tyrosine-protein kinase, catalytic domain	SIN_1024938	IPR000719; Protein kinase domain#IPR002290; Serine/threonine- / dual specificity protein kinase, catalytic domain#IPR020635; Tyrosine-protein kinase, catalytic domain
SIN_1003205	IPR001841; Zinc finger, RING-type	SIN_1024942	IPR001841; Zinc finger, RING-type
SIN_1003198	IPR001806; Small GTPase superfamily#IPR002041; Ran GTPase#IPR003578; Small GTPase superfamily, Rho type#IPR003579; Small GTPase superfamily, Rab type#IPR020849; Small GTPase superfamily, Ras type	SIN_1024947	IPR001806; Small GTPase superfamily#IPR002041; Ran GTPase#IPR003578; Small GTPase superfamily, Rho type#IPR003579; Small GTPase superfamily, Rab type#IPR020849; Small GTPase superfamily, Ras type
SIN_1003195	IPR000375; Dynamin central domain#IPR001401; Dynamin, GTPase domain#IPR003130; Dynamin GTPase effector#IPR020850; GTPase effector domain, GED#IPR022812; Dynamin superfamily	SIN_1024951	IPR000375; Dynamin central domain#IPR001401; Dynamin, GTPase domain#IPR003130; Dynamin GTPase effector#IPR020850; GTPase effector domain, GED#IPR022812; Dynamin superfamily
SIN_1003934	IPR004883; Lateral organ boundaries, LOB	SIN_1025698	IPR004883; Lateral organ boundaries, LOB
SIN_1022730	IPR005037; Pre-mRNA-splicing factor 38#IPR024767; Pre-mRNA-splicing factor 38, C-terminal	SIN_1025876	IPR005037; Pre-mRNA-splicing factor 38
SIN_1022739	IPR001623; DnaJ domain	SIN_1025884	IPR001623; DnaJ domain
SIN_1022745	IPR005746; Thioredoxin#IPR011679; Endoplasmic reticulum, protein ERp29, C-terminal#IPR012336; Thioredoxin-like fold#IPR013766; Thioredoxin domain	SIN_1025891	IPR001841; Zinc finger, RING-type#IPR001965; Zinc finger, PHD-type#IPR005746; Thioredoxin#IPR011679; Endoplasmic reticulum, protein ERp29, C-terminal#IPR012336; Thioredoxin-like fold#IPR013766; Thioredoxin domain#IPR019787; Zinc finger, PHD-finger
SIN_1022752	NULL	SIN_1025905	IPR004298; Nicotianamine synthase
SIN_1022759	IPR009716; Ferroporti-1	SIN_1025912	IPR009716; Ferroporti-1
SIN_1022772	IPR008564; Protein of unknown function DUF846, eukaryotic	SIN_1025923	IPR008564; Protein of unknown function DUF846, eukaryotic
SIN_1022773	IPR002495; Glycosyl transferase, family 8	SIN_1025925	IPR002495; Glycosyl transferase, family 8
SIN_1022778	IPR003439; ABC transporter-like#IPR003593; AAA+ ATPase domain	SIN_1025928	IPR003439; ABC transporter-like#IPR003593; AAA+ ATPase domain
SIN_1022783	IPR000816; Peptidase C15, pyroglutamyl peptidase I#IPR016125; Peptidase C15, pyroglutamyl peptidase I-like	SIN_1025933	IPR000816; Peptidase C15, pyroglutamyl peptidase I#IPR016125; Peptidase C15, pyroglutamyl peptidase I-like
SIN_1022784	IPR000719; Protein kinase domain#IPR002290; Serine/threonine- / dual specificity protein kinase, catalytic domain#IPR020635; Tyrosine-protein kinase, catalytic domain	SIN_1025935	IPR000719; Protein kinase domain#IPR002290; Serine/threonine- / dual specificity protein kinase, catalytic domain#IPR020635; Tyrosine-protein kinase, catalytic domain
SIN_1022791	IPR000719; Protein kinase domain#IPR002290; Serine/threonine- / dual specificity protein kinase, catalytic domain#IPR020635; Tyrosine-protein kinase, catalytic domain	SIN_1025942	IPR000719; Protein kinase domain#IPR002290; Serine/threonine- / dual specificity protein kinase, catalytic domain#IPR020635; Tyrosine-protein kinase, catalytic domain
SIN_1022793	IPR012946; X8	SIN_1025943	IPR012946; X8
SIN_1022794	NULL	SIN_1025944	NULL
SIN_1022807	IPR001005; SANT/Myb domain#IPR017930; Myb domain	SIN_1025950	IPR001005; SANT/Myb domain#IPR017930; Myb domain
SIN_1022808	IPR004963; Pectinacetylesterase	SIN_1025951	IPR004963; Pectinacetylesterase
SIN_1022809	IPR000109; Proton-dependent oligopeptide transporter family	SIN_1025952	IPR000109; Proton-dependent oligopeptide transporter family
SIN_1022812	IPR002421; 5'-3' exonuclease, N-terminal#IPR006084; XPG/Rad2 endonuclease#IPR006085; XPG N-terminal#IPR006086; XPG-I domain#IPR008918; Helix-hairpin-helix motif, class 2	SIN_1025953	IPR002421; 5'-3' exonuclease, N-terminal#IPR006084; XPG/Rad2 endonuclease#IPR006085; XPG N-terminal#IPR006086; XPG-I domain#IPR008918; Helix-hairpin-helix motif, class 2
SIN_1022816	IPR001929; Germin#IPR006045; Cupin 1	SIN_1025954	IPR001929; Germin#IPR006045; Cupin 1
SIN_1022818	IPR000014; PAS domain#IPR001294; Phytochrome#IPR003018; GAF domain#IPR003594; Histidine kinase-like ATPase, ATP-binding domain#IPR003661; Signal transduction histidine kinase, subgroup 1, dimerisation/phosphoacceptor domain#IPR005467; Signal transduction histidine kinase, core#IPR013515; Phytochrome, central region#IPR013654; PAS fold-2#IPR013767; PAS fold#IPR016132; Phytochrome chromophore attac…	SIN_1025955	IPR000014; PAS domain#IPR001294; Phytochrome#IPR003018; GAF domain#IPR003594; Histidine kinase-like ATPase, ATP-binding domain#IPR003661; Signal transduction histidine kinase, subgroup 1, dimerisation/phosphoacceptor domain#IPR005467; Signal transduction histidine kinase, core#IPR013515; Phytochrome, central region#IPR013654; PAS fold-2#IPR013767; PAS fold#IPR016132; Phytochrome chromophore attac…
SIN_1022831	IPR000719; Protein kinase domain#IPR001611; Leucine-rich repeat#IPR002290; Serine/threonine- / dual specificity protein kinase, catalytic domain#IPR020635; Tyrosine-protein kinase, catalytic domain	SIN_1025970	IPR000719; Protein kinase domain#IPR001245; Serine-threonine/tyrosine-protein kinase catalytic domain#IPR001611; Leucine-rich repeat#IPR002290; Serine/threonine- / dual specificity protein kinase, catalytic domain#IPR020635; Tyrosine-protein kinase, catalytic domain
SIN_1022838	IPR003441; NAC domain	SIN_1025973	IPR003441; NAC domain
SIN_1022840	IPR001965; Zinc finger, PHD-type#IPR019787; Zinc finger, PHD-finger#IPR021998; Alfin	SIN_1025975	IPR001965; Zinc finger, PHD-type#IPR019787; Zinc finger, PHD-finger#IPR021998; Alfin
SIN_1022841	IPR022754; DNA polymerase III, gamma subunit, domain III	SIN_1025977	IPR022754; DNA polymerase III, gamma subunit, domain III
SIN_1022843	NULL	SIN_1025978	NULL
SIN_1022845	IPR004839; Aminotransferase, class I/classII#IPR025779; Methionine S-methyltransferase	SIN_1025980	IPR004839; Aminotransferase, class I/classII#IPR025779; Methionine S-methyltransferase
SIN_1022854	IPR000109; Proton-dependent oligopeptide transporter family	SIN_1025986	IPR000109; Proton-dependent oligopeptide transporter family
SIN_1022857	IPR003311; AUX/IAA protein#IPR003340; B3 DNA binding domain#IPR010525; Auxin response factor#IPR011525; Aux/IAA-ARF-dimerisation	SIN_1025987	IPR003311; AUX/IAA protein#IPR003340; B3 DNA binding domain#IPR010525; Auxin response factor#IPR011525; Aux/IAA-ARF-dimerisation
SIN_1022872	NULL	SIN_1025998	NULL
SIN_1022873	IPR000719; Protein kinase domain#IPR002290; Serine/threonine- / dual specificity protein kinase, catalytic domain#IPR020635; Tyrosine-protein kinase, catalytic domain	SIN_1025999	IPR000719; Protein kinase domain#IPR002290; Serine/threonine- / dual specificity protein kinase, catalytic domain#IPR020635; Tyrosine-protein kinase, catalytic domain
SIN_1022875	IPR001806; Small GTPase superfamily#IPR002041; Ran GTPase#IPR003578; Small GTPase superfamily, Rho type#IPR003579; Small GTPase superfamily, Rab type#IPR020849; Small GTPase superfamily, Ras type	SIN_1026001	IPR001806; Small GTPase superfamily#IPR002041; Ran GTPase#IPR003578; Small GTPase superfamily, Rho type#IPR003579; Small GTPase superfamily, Rab type#IPR020849; Small GTPase superfamily, Ras type
SIN_1022886	IPR020864; Membrane attack complex component/perforin (MACPF) domain	SIN_1026009	IPR020864; Membrane attack complex component/perforin (MACPF) domain
SIN_1022888	IPR000719; Protein kinase domain#IPR001611; Leucine-rich repeat#IPR002290; Serine/threonine- / dual specificity protein kinase, catalytic domain#IPR003591; Leucine-rich repeat, typical subtype#IPR013210; Leucine-rich repeat-containing N-terminal, type 2#IPR020635; Tyrosine-protein kinase, catalytic domain	SIN_1026011	IPR000719; Protein kinase domain#IPR001611; Leucine-rich repeat#IPR002290; Serine/threonine- / dual specificity protein kinase, catalytic domain#IPR003591; Leucine-rich repeat, typical subtype#IPR013210; Leucine-rich repeat-containing N-terminal, type 2#IPR020635; Tyrosine-protein kinase, catalytic domain
SIN_1022889	IPR007275; YTH domain	SIN_1026012	IPR007275; YTH domain
SIN_1022891	IPR001406; Pseudouridine synthase I, TruA#IPR020097; Pseudouridine synthase I, TruA, alpha/beta domain	SIN_1026014	IPR001406; Pseudouridine synthase I, TruA#IPR020097; Pseudouridine synthase I, TruA, alpha/beta domain
SIN_1022900	IPR025870; Glyoxalase-like domain	SIN_1026020	IPR025870; Glyoxalase-like domain
SIN_1022902	IPR012879; Protein of unknown function DUF1682	SIN_1026022	IPR012879; Protein of unknown function DUF1682
SIN_1022905	IPR001075; NIF system FeS cluster assembly, NifU, C-terminal	SIN_1026024	IPR001075; NIF system FeS cluster assembly, NifU, C-terminal
SIN_1022907	IPR001348; ATP phosphoribosyltransferase HisG#IPR013115; Histidine biosynthesis HisG, C-terminal#IPR013820; ATP phosphoribosyltransferase, catalytic domain	SIN_1026025	IPR001348; ATP phosphoribosyltransferase HisG#IPR013115; Histidine biosynthesis HisG, C-terminal#IPR013820; ATP phosphoribosyltransferase, catalytic domain
SIN_1022908	IPR008521; Magnesium transporter NIPA	SIN_1026026	IPR008521; Magnesium transporter NIPA
SIN_1022910	IPR005333; Transcription factor, TCP#IPR017887; Transcription factor TCP subgroup	SIN_1026027	IPR005333; Transcription factor, TCP#IPR017887; Transcription factor TCP subgroup
SIN_1022916	NULL	SIN_1026031	NULL
SIN_1022928	NULL	SIN_1026041	NULL
SIN_1022946	IPR002498; Phosphatidylinositol-4-phosphate 5-kinase, core#IPR003409; MORN motif#IPR016034; Phosphatidylinositol-4-phosphate 5-kinase, core, subgroup#IPR023610; Phosphatidylinositol-4-phosphate 5-kinase	SIN_1026044	IPR002498; Phosphatidylinositol-4-phosphate 5-kinase, core#IPR003409; MORN motif#IPR016034; Phosphatidylinositol-4-phosphate 5-kinase, core, subgroup#IPR023610; Phosphatidylinositol-4-phosphate 5-kinase
SIN_1022951	IPR009038; GOLD	SIN_1026047	IPR009038; GOLD
SIN_1022952	NULL	SIN_1026049	NULL
SIN_1022965	IPR015362; Exon junction complex, Pym	SIN_1026054	IPR015362; Exon junction complex, Pym
SIN_1022968	IPR012866; Protein of unknown function DUF1644	SIN_1026055	IPR012866; Protein of unknown function DUF1644
SIN_1015651	IPR015414; SNARE associated Golgi protein	SIN_1026250	IPR015414; SNARE associated Golgi protein
SIN_1015626	IPR000209; Peptidase S8/S53 domain#IPR003137; Protease-associated domain, PA#IPR010259; Proteinase inhibitor I9#IPR015500; Peptidase S8, subtilisin-related	SIN_1026290	IPR000209; Peptidase S8/S53 domain#IPR003137; Protease-associated domain, PA#IPR010259; Proteinase inhibitor I9#IPR015500; Peptidase S8, subtilisin-related
SIN_1015615	NULL	SIN_1026309	NULL
SIN_1015613	IPR002963; Expansin#IPR007117; Expansin, cellulose-binding-like domain	SIN_1026310	IPR002963; Expansin#IPR007112; Expansin/pollen allergen, DPBB domain#IPR007117; Expansin, cellulose-binding-like domain#IPR007118; Expansin/Lol pI#IPR009009; RlpA-like double-psi beta-barrel domain
SIN_1015612	IPR010605; Protein of unknown function DUF1191	SIN_1026313	IPR010605; Protein of unknown function DUF1191

## Sheet: non-annotation
Subgenome1	InterPro entries lists	Subgenome2	InterPro entries lists
SIN_1009063	NULL	SIN_1002343	NULL
SIN_1009067	NULL	SIN_1002351	NULL
SIN_1009082	NULL	SIN_1002373	NULL
SIN_1015186	NULL	SIN_1003329	NULL
SIN_1004204	NULL	SIN_1004006	NULL
SIN_1004222	NULL	SIN_1004018	NULL
SIN_1004225	NULL	SIN_1004019	NULL
SIN_1004230	NULL	SIN_1004025	NULL
SIN_1025600	NULL	SIN_1004612	NULL
SIN_1025558	NULL	SIN_1004658	NULL
SIN_1025542	NULL	SIN_1004678	NULL
SIN_1027078	NULL	SIN_1005322	NULL
SIN_1027092	NULL	SIN_1005359	NULL
SIN_1004382	NULL	SIN_1005489	NULL
SIN_1004381	NULL	SIN_1005490	NULL
SIN_1011236	NULL	SIN_1005538	NULL
SIN_1014104	NULL	SIN_1005668	NULL
SIN_1014107	NULL	SIN_1005672	NULL
SIN_1014171	NULL	SIN_1005735	NULL
SIN_1014172	NULL	SIN_1005736	NULL
SIN_1014184	NULL	SIN_1005747	NULL
SIN_1009042	NULL	SIN_1005780	NULL
SIN_1007940	NULL	SIN_1006629	NULL
SIN_1019598	NULL	SIN_1006678	NULL
SIN_1013070	NULL	SIN_1007807	NULL
SIN_1013032	NULL	SIN_1007840	NULL
SIN_1013018	NULL	SIN_1007848	NULL
SIN_1013014	NULL	SIN_1007850	NULL
SIN_1012206	NULL	SIN_1008668	NULL
SIN_1012183	NULL	SIN_1008706	NULL
SIN_1012063	NULL	SIN_1008808	NULL
SIN_1016494	NULL	SIN_1009158	NULL
SIN_1005844	NULL	SIN_1009202	NULL
SIN_1017556	NULL	SIN_1009474	NULL
SIN_1010348	NULL	SIN_1009539	NULL
SIN_1010301	NULL	SIN_1009560	NULL
SIN_1022307	NULL	SIN_1009713	NULL
SIN_1015033	NULL	SIN_1009804	NULL
SIN_1015036	NULL	SIN_1009807	NULL
SIN_1015076	NULL	SIN_1010567	NULL
SIN_1015094	NULL	SIN_1010593	NULL
SIN_1024257	NULL	SIN_1010721	NULL
SIN_1024258	NULL	SIN_1010724	NULL
SIN_1011498	NULL	SIN_1011612	NULL
SIN_1011448	NULL	SIN_1011698	NULL
SIN_1011436	NULL	SIN_1011722	NULL
SIN_1006107	NULL	SIN_1011875	NULL
SIN_1012854	NULL	SIN_1012402	NULL
SIN_1012738	NULL	SIN_1012616	NULL
SIN_1008932	NULL	SIN_1013231	NULL
SIN_1026839	NULL	SIN_1014229	NULL
SIN_1003151	NULL	SIN_1014269	NULL
SIN_1003150	NULL	SIN_1014270	NULL
SIN_1003148	NULL	SIN_1014272	NULL
SIN_1004971	NULL	SIN_1014411	NULL
SIN_1004995	NULL	SIN_1014443	NULL
SIN_1005001	NULL	SIN_1014453	NULL
SIN_1005034	NULL	SIN_1014490	NULL
SIN_1004559	NULL	SIN_1014775	NULL
SIN_1004592	NULL	SIN_1014829	NULL
SIN_1004603	NULL	SIN_1014850	NULL
SIN_1026186	NULL	SIN_1014902	NULL
SIN_1026168	NULL	SIN_1014936	NULL
SIN_1008611	NULL	SIN_1015853	NULL
SIN_1008617	NULL	SIN_1015862	NULL
SIN_1008621	NULL	SIN_1015868	NULL
SIN_1008622	NULL	SIN_1015869	NULL
SIN_1007283	NULL	SIN_1016006	NULL
SIN_1007281	NULL	SIN_1016024	NULL
SIN_1007274	NULL	SIN_1016027	NULL
SIN_1010210	NULL	SIN_1016226	NULL
SIN_1010057	NULL	SIN_1016338	NULL
SIN_1008910	NULL	SIN_1017116	NULL
SIN_1008899	NULL	SIN_1017133	NULL
SIN_1015596	NULL	SIN_1017798	NULL
SIN_1015519	NULL	SIN_1017900	NULL
SIN_1015486	NULL	SIN_1017942	NULL
SIN_1015475	NULL	SIN_1017948	NULL
SIN_1026553	NULL	SIN_1018035	NULL
SIN_1026751	NULL	SIN_1018150	NULL
SIN_1026785	NULL	SIN_1018157	NULL
SIN_1013600	NULL	SIN_1018282	NULL
SIN_1013657	NULL	SIN_1018332	NULL
SIN_1013670	NULL	SIN_1018346	NULL
SIN_1006076	NULL	SIN_1020481	NULL
SIN_1021553	NULL	SIN_1020810	NULL
SIN_1021541	NULL	SIN_1020834	NULL
SIN_1021488	NULL	SIN_1020919	NULL
SIN_1013770	NULL	SIN_1021341	NULL
SIN_1015676	NULL	SIN_1021427	NULL
SIN_1020539	NULL	SIN_1021700	NULL
SIN_1002818	NULL	SIN_1021770	NULL
SIN_1002835	NULL	SIN_1021774	NULL
SIN_1002839	NULL	SIN_1021777	NULL
SIN_1002846	NULL	SIN_1021780	NULL
SIN_1009984	NULL	SIN_1021865	NULL
SIN_1019468	NULL	SIN_1022579	NULL
SIN_1019489	NULL	SIN_1022603	NULL
SIN_1019497	NULL	SIN_1022611	NULL
SIN_1011359	NULL	SIN_1023952	NULL
SIN_1011360	NULL	SIN_1023955	NULL
SIN_1024520	NULL	SIN_1024160	NULL
SIN_1024464	NULL	SIN_1024195	NULL
SIN_1022794	NULL	SIN_1025944	NULL
SIN_1022843	NULL	SIN_1025978	NULL
SIN_1022872	NULL	SIN_1025998	NULL
SIN_1022916	NULL	SIN_1026031	NULL
SIN_1022928	NULL	SIN_1026041	NULL
SIN_1022952	NULL	SIN_1026049	NULL
SIN_1015615	NULL	SIN_1026309	NULL

## Sheet: (A)conserved_function
Subgenome1	InterPro entries lists	Subgenome2	InterPro entries lists
SIN_1018906	IPR000008; C2 calcium-dependent membrane targeting	SIN_1015304	IPR000008; C2 calcium-dependent membrane targeting
SIN_1015607	IPR000008; C2 calcium-dependent membrane targeting#IPR001736; Phospholipase D/Transphosphatidylase#IPR015679; Phospholipase D family#IPR018029; C2 membrane targeting protein#IPR024632; Phospholipase D, C-terminal	SIN_1017782	IPR000008; C2 calcium-dependent membrane targeting#IPR001736; Phospholipase D/Transphosphatidylase#IPR015679; Phospholipase D family#IPR018029; C2 membrane targeting protein#IPR024632; Phospholipase D, C-terminal
SIN_1016526	IPR000008; C2 calcium-dependent membrane targeting#IPR018029; C2 membrane targeting protein	SIN_1009145	IPR000008; C2 calcium-dependent membrane targeting#IPR018029; C2 membrane targeting protein
SIN_1026190	IPR000008; C2 calcium-dependent membrane targeting#IPR018029; C2 membrane targeting protein	SIN_1014896	IPR000008; C2 calcium-dependent membrane targeting#IPR018029; C2 membrane targeting protein
SIN_1009051	IPR000008; C2 calcium-dependent membrane targeting#IPR018029; C2 membrane targeting protein#IPR020477; C2 domain	SIN_1005768	IPR000008; C2 calcium-dependent membrane targeting#IPR018029; C2 membrane targeting protein#IPR020477; C2 domain
SIN_1010374	IPR000009; Protein phosphatase 2A, regulatory subunit PR55#IPR001680; WD40 repeat	SIN_1009529	IPR000009; Protein phosphatase 2A, regulatory subunit PR55#IPR001680; WD40 repeat
SIN_1022818	IPR000014; PAS domain#IPR001294; Phytochrome#IPR003018; GAF domain#IPR003594; Histidine kinase-like ATPase, ATP-binding domain#IPR003661; Signal transduction histidine kinase, subgroup 1, dimerisation/phosphoacceptor domain#IPR005467; Signal transduction histidine kinase, core#IPR013515; Phytochrome, central region#IPR013654; PAS fold-2#IPR013767; PAS fold#IPR016132; Phytochrome chromophore attac…	SIN_1025955	IPR000014; PAS domain#IPR001294; Phytochrome#IPR003018; GAF domain#IPR003594; Histidine kinase-like ATPase, ATP-binding domain#IPR003661; Signal transduction histidine kinase, subgroup 1, dimerisation/phosphoacceptor domain#IPR005467; Signal transduction histidine kinase, core#IPR013515; Phytochrome, central region#IPR013654; PAS fold-2#IPR013767; PAS fold#IPR016132; Phytochrome chromophore attac…
SIN_1026787	IPR000047; Helix-turn-helix motif#IPR001356; Homeobox domain#IPR003106; Leucine zipper, homeobox-associated	SIN_1018160	IPR000047; Helix-turn-helix motif#IPR001356; Homeobox domain#IPR003106; Leucine zipper, homeobox-associated
SIN_1018738	IPR000047; Helix-turn-helix motif#IPR001356; Homeobox domain#IPR003106; Leucine zipper, homeobox-associated	SIN_1018173	IPR000047; Helix-turn-helix motif#IPR001356; Homeobox domain#IPR003106; Leucine zipper, homeobox-associated
SIN_1019527	IPR000048; IQ motif, EF-hand binding site#IPR001609; Myosin head, motor domain	SIN_1014537	IPR000048; IQ motif, EF-hand binding site#IPR001609; Myosin head, motor domain
SIN_1022288	IPR000048; IQ motif, EF-hand binding site#IPR001609; Myosin head, motor domain#IPR002710; Dilute#IPR004009; Myosin, N-terminal, SH3-like#IPR018444; Dil domain	SIN_1009738	IPR000048; IQ motif, EF-hand binding site#IPR001609; Myosin head, motor domain#IPR002710; Dilute#IPR004009; Myosin, N-terminal, SH3-like#IPR018444; Dil domain
SIN_1026474	IPR000048; IQ motif, EF-hand binding site#IPR002110; Ankyrin repeat#IPR002909; IPT domain#IPR005559; CG-1 DNA-binding domain#IPR020683; Ankyrin repeat-containing domain	SIN_1017991	IPR000048; IQ motif, EF-hand binding site#IPR002110; Ankyrin repeat#IPR002909; IPT domain#IPR005559; CG-1 DNA-binding domain#IPR020683; Ankyrin repeat-containing domain
SIN_1009085	IPR000048; IQ motif, EF-hand binding site#IPR025064; Domain of unknown function DUF4005	SIN_1002375	IPR000048; IQ motif, EF-hand binding site#IPR025064; Domain of unknown function DUF4005
SIN_1009990	IPR000048; IQ motif, EF-hand binding site#IPR025064; Domain of unknown function DUF4005	SIN_1021867	IPR000048; IQ motif, EF-hand binding site#IPR025064; Domain of unknown function DUF4005
SIN_1004190	IPR000056; Ribulose-phosphate 3-epimerase-like	SIN_1003996	IPR000056; Ribulose-phosphate 3-epimerase-like
SIN_1015042	IPR000058; Zinc finger, AN1-type	SIN_1009814	IPR000058; Zinc finger, AN1-type
SIN_1023548	IPR000058; Zinc finger, AN1-type#IPR002653; Zinc finger, A20-type	SIN_1006228	IPR000058; Zinc finger, AN1-type#IPR002653; Zinc finger, A20-type
SIN_1017540	IPR000070; Pectinesterase, catalytic#IPR006501; Pectinesterase inhibitor domain	SIN_1009465	IPR000070; Pectinesterase, catalytic#IPR006501; Pectinesterase inhibitor domain
SIN_1010225	IPR000070; Pectinesterase, catalytic#IPR006501; Pectinesterase inhibitor domain	SIN_1016214	IPR000070; Pectinesterase, catalytic#IPR006501; Pectinesterase inhibitor domain
SIN_1009091	IPR000073; Alpha/beta hydrolase fold-1	SIN_1011529	IPR000073; Alpha/beta hydrolase fold-1
SIN_1021482	IPR000073; Alpha/beta hydrolase fold-1	SIN_1020936	IPR000073; Alpha/beta hydrolase fold-1
SIN_1013612	IPR000086; NUDIX hydrolase domain#IPR020476; NUDIX hydrolase	SIN_1018297	IPR000086; NUDIX hydrolase domain#IPR020476; NUDIX hydrolase
SIN_1013765	IPR000086; NUDIX hydrolase domain#IPR020476; NUDIX hydrolase	SIN_1021349	IPR000086; NUDIX hydrolase domain#IPR020476; NUDIX hydrolase
SIN_1012107	IPR000089; Biotin/lipoyl attachment	SIN_1008782	IPR000089; Biotin/lipoyl attachment
SIN_1013045	IPR000095; CRIB domain#IPR000198; Rho GTPase-activating protein domain	SIN_1007831	IPR000095; CRIB domain#IPR000198; Rho GTPase-activating protein domain
SIN_1012805	IPR000095; CRIB domain#IPR000198; Rho GTPase-activating protein domain	SIN_1012482	IPR000095; CRIB domain#IPR000198; Rho GTPase-activating protein domain
SIN_1022287	IPR000103; Pyridine nucleotide-disulphide oxidoreductase, class-II#IPR013027; FAD-dependent pyridine nucleotide-disulphide oxidoreductase#IPR020946; Flavin monooxygenase-like	SIN_1009739	IPR000103; Pyridine nucleotide-disulphide oxidoreductase, class-II#IPR013027; FAD-dependent pyridine nucleotide-disulphide oxidoreductase#IPR020946; Flavin monooxygenase-like
SIN_1006031	IPR000109; Proton-dependent oligopeptide transporter family	SIN_1002250	IPR000109; Proton-dependent oligopeptide transporter family
SIN_1002827	IPR000109; Proton-dependent oligopeptide transporter family	SIN_1021773	IPR000109; Proton-dependent oligopeptide transporter family
SIN_1022809	IPR000109; Proton-dependent oligopeptide transporter family	SIN_1025952	IPR000109; Proton-dependent oligopeptide transporter family
SIN_1022854	IPR000109; Proton-dependent oligopeptide transporter family	SIN_1025986	IPR000109; Proton-dependent oligopeptide transporter family
SIN_1012072	IPR000111; Glycoside hydrolase, clan GH-D#IPR002241; Glycoside hydrolase, family 27	SIN_1008797	IPR000111; Glycoside hydrolase, clan GH-D#IPR002241; Glycoside hydrolase, family 27
SIN_1012187	IPR000146; Fructose-1,6-bisphosphatase class 1/Sedoheputulose-1,7-bisphosphatase#IPR023079; Sedoheptulose-1,7-bisphosphatase	SIN_1008701	IPR000146; Fructose-1,6-bisphosphatase class 1/Sedoheputulose-1,7-bisphosphatase#IPR023079; Sedoheptulose-1,7-bisphosphatase
SIN_1021500	IPR000156; Ran binding domain	SIN_1020878	IPR000156; Ran binding domain
SIN_1010256	IPR000156; Ran binding domain#IPR015007; Nuclear pore complex, NUP2/50/61	SIN_1009590	IPR000156; Ran binding domain#IPR015007; Nuclear pore complex, NUP2/50/61
SIN_1013027	IPR000158; Cell division protein FtsZ#IPR003008; Tubulin/FtsZ, GTPase domain#IPR018316; Tubulin/FtsZ, 2-layer sandwich domain#IPR024757; Cell division protein FtsZ, C-terminal	SIN_1007845	IPR000158; Cell division protein FtsZ#IPR003008; Tubulin/FtsZ, GTPase domain#IPR018316; Tubulin/FtsZ, 2-layer sandwich domain#IPR024757; Cell division protein FtsZ, C-terminal
SIN_1004954	IPR000158; Cell division protein FtsZ#IPR003008; Tubulin/FtsZ, GTPase domain#IPR018316; Tubulin/FtsZ, 2-layer sandwich domain#IPR024757; Cell division protein FtsZ, C-terminal	SIN_1014386	IPR000158; Cell division protein FtsZ#IPR003008; Tubulin/FtsZ, GTPase domain#IPR018316; Tubulin/FtsZ, 2-layer sandwich domain#IPR024757; Cell division protein FtsZ, C-terminal
SIN_1015601	IPR000172; Glucose-methanol-choline oxidoreductase, N-terminal#IPR007867; Glucose-methanol-choline oxidoreductase, C-terminal	SIN_1017787	IPR000172; Glucose-methanol-choline oxidoreductase, N-terminal#IPR007867; Glucose-methanol-choline oxidoreductase, C-terminal
SIN_1020532	IPR000172; Glucose-methanol-choline oxidoreductase, N-terminal#IPR007867; Glucose-methanol-choline oxidoreductase, C-terminal	SIN_1021704	IPR000172; Glucose-methanol-choline oxidoreductase, N-terminal#IPR007867; Glucose-methanol-choline oxidoreductase, C-terminal
SIN_1008146	IPR000182; GNAT domain	SIN_1017574	IPR000182; GNAT domain
SIN_1004517	IPR000183; Ornithine/DAP/Arg decarboxylase#IPR002985; Arginine decarboxylase#IPR022643; Orn/DAP/Arg decarboxylase 2, C-terminal#IPR022644; Orn/DAP/Arg decarboxylase 2, N-terminal	SIN_1014725	IPR000183; Ornithine/DAP/Arg decarboxylase#IPR002985; Arginine decarboxylase#IPR022643; Orn/DAP/Arg decarboxylase 2, C-terminal#IPR022644; Orn/DAP/Arg decarboxylase 2, N-terminal
SIN_1012131	IPR000184; Bacterial surface antigen (D15)#IPR010827; Surface antigen variable number	SIN_1008768	IPR000184; Bacterial surface antigen (D15)#IPR010827; Surface antigen variable number
SIN_1015193	IPR000192; Aminotransferase, class V/Cysteine desulfurase	SIN_1003318	IPR000192; Aminotransferase, class V/Cysteine desulfurase
SIN_1002299	IPR000194; ATPase, F1/V1/A1 complex, alpha/beta subunit, nucleotide-binding domain#IPR000793; ATPase, F1/V1/A1 complex, alpha/beta subunit, C-terminal#IPR004100; ATPase, alpha/beta subunit, N-terminal	SIN_1014628	IPR000194; ATPase, F1/V1/A1 complex, alpha/beta subunit, nucleotide-binding domain#IPR000793; ATPase, F1/V1/A1 complex, alpha/beta subunit, C-terminal#IPR004100; ATPase, alpha/beta subunit, N-terminal
SIN_1003507	IPR000195; Rab-GTPase-TBC domain	SIN_1007718	IPR000195; Rab-GTPase-TBC domain
SIN_1003505	IPR000209; Peptidase S8/S53 domain#IPR003137; Protease-associated domain, PA#IPR010259; Proteinase inhibitor I9#IPR010435; Peptidase S8A, DUF1034 C-terminal#IPR015500; Peptidase S8, subtilisin-related	SIN_1007717	IPR000209; Peptidase S8/S53 domain#IPR003137; Protease-associated domain, PA#IPR010259; Proteinase inhibitor I9#IPR010435; Peptidase S8A, DUF1034 C-terminal#IPR015500; Peptidase S8, subtilisin-related
SIN_1009043	IPR000209; Peptidase S8/S53 domain#IPR003137; Protease-associated domain, PA#IPR010259; Proteinase inhibitor I9#IPR015500; Peptidase S8, subtilisin-related	SIN_1005779	IPR000209; Peptidase S8/S53 domain#IPR003137; Protease-associated domain, PA#IPR010259; Proteinase inhibitor I9#IPR015500; Peptidase S8, subtilisin-related
SIN_1004483	IPR000209; Peptidase S8/S53 domain#IPR003137; Protease-associated domain, PA#IPR010259; Proteinase inhibitor I9#IPR015500; Peptidase S8, subtilisin-related	SIN_1014656	IPR000209; Peptidase S8/S53 domain#IPR003137; Protease-associated domain, PA#IPR010259; Proteinase inhibitor I9#IPR015500; Peptidase S8, subtilisin-related
SIN_1015626	IPR000209; Peptidase S8/S53 domain#IPR003137; Protease-associated domain, PA#IPR010259; Proteinase inhibitor I9#IPR015500; Peptidase S8, subtilisin-related	SIN_1026290	IPR000209; Peptidase S8/S53 domain#IPR003137; Protease-associated domain, PA#IPR010259; Proteinase inhibitor I9#IPR015500; Peptidase S8, subtilisin-related
SIN_1015510	IPR000210; BTB/POZ-like	SIN_1017915	IPR000210; BTB/POZ-like
SIN_1015521	IPR000210; BTB/POZ-like#IPR003131; Potassium channel tetramerisation-type BTB domain	SIN_1017899	IPR000210; BTB/POZ-like#IPR003131; Potassium channel tetramerisation-type BTB domain
SIN_1024056	IPR000210; BTB/POZ-like#IPR013069; BTB/POZ#IPR027356; NPH3 domain	SIN_1010512	IPR000210; BTB/POZ-like#IPR013069; BTB/POZ#IPR027356; NPH3 domain
SIN_1023607	IPR000217; Tubulin#IPR002452; Alpha tubulin#IPR003008; Tubulin/FtsZ, GTPase domain#IPR018316; Tubulin/FtsZ, 2-layer sandwich domain	SIN_1006314	IPR000217; Tubulin#IPR002452; Alpha tubulin#IPR003008; Tubulin/FtsZ, GTPase domain#IPR018316; Tubulin/FtsZ, 2-layer sandwich domain
SIN_1022324	IPR000223; Peptidase S26A, signal peptidase I	SIN_1009686	IPR000223; Peptidase S26A, signal peptidase I
SIN_1007944	IPR000225; Armadillo#IPR003613; U box domain	SIN_1006622	IPR000225; Armadillo#IPR003613; U box domain
SIN_1022322	IPR000225; Armadillo#IPR003613; U box domain	SIN_1009689	IPR000225; Armadillo#IPR003613; U box domain
SIN_1013747	IPR000225; Armadillo#IPR003613; U box domain	SIN_1021363	IPR000225; Armadillo#IPR003613; U box domain
SIN_1011428	IPR000232; Heat shock factor (HSF)-type, DNA-binding#IPR027709; Heat shock transcription factor, plant#IPR027725; Heat shock transcription factor family	SIN_1011726	IPR000232; Heat shock factor (HSF)-type, DNA-binding#IPR027709; Heat shock transcription factor, plant#IPR027725; Heat shock transcription factor family
SIN_1015574	IPR000232; Heat shock factor (HSF)-type, DNA-binding#IPR027709; Heat shock transcription factor, plant#IPR027725; Heat shock transcription factor family	SIN_1017828	IPR000232; Heat shock factor (HSF)-type, DNA-binding#IPR027709; Heat shock transcription factor, plant#IPR027725; Heat shock transcription factor family
SIN_1005090	IPR000245; V-ATPase proteolipid subunit#IPR002379; V-ATPase proteolipid subunit C-like domain	SIN_1009602	IPR000245; V-ATPase proteolipid subunit#IPR002379; V-ATPase proteolipid subunit C-like domain
SIN_1004516	IPR000245; V-ATPase proteolipid subunit#IPR002379; V-ATPase proteolipid subunit C-like domain	SIN_1014724	IPR000245; V-ATPase proteolipid subunit#IPR002379; V-ATPase proteolipid subunit C-like domain
SIN_1007295	IPR000270; Phox/Bem1p#IPR001440; Tetratricopeptide TPR-1#IPR013026; Tetratricopeptide repeat-containing domain#IPR019734; Tetratricopeptide repeat	SIN_1016003	IPR000270; Phox/Bem1p#IPR001440; Tetratricopeptide TPR-1#IPR013026; Tetratricopeptide repeat-containing domain#IPR019734; Tetratricopeptide repeat
SIN_1002277	IPR000270; Phox/Bem1p#IPR003035; RWP-RK domain	SIN_1014580	IPR000270; Phox/Bem1p#IPR003035; RWP-RK domain
SIN_1008030	IPR000277; Cys/Met metabolism, pyridoxal phosphate-dependent enzyme	SIN_1006570	IPR000277; Cys/Met metabolism, pyridoxal phosphate-dependent enzyme
SIN_1012863	IPR000300; Inositol polyphosphate-related phosphatase#IPR005135; Endonuclease/exonuclease/phosphatase	SIN_1012395	IPR000300; Inositol polyphosphate-related phosphatase#IPR005135; Endonuclease/exonuclease/phosphatase
SIN_1010002	IPR000300; Inositol polyphosphate-related phosphatase#IPR005135; Endonuclease/exonuclease/phosphatase	SIN_1021876	IPR000300; Inositol polyphosphate-related phosphatase#IPR005135; Endonuclease/exonuclease/phosphatase
SIN_1024522	IPR000301; Tetraspanin#IPR018499; Tetraspanin/Peripherin	SIN_1024159	IPR000301; Tetraspanin#IPR018499; Tetraspanin/Peripherin
SIN_1015723	IPR000308; 14-3-3 protein#IPR023410; 14-3-3 domain	SIN_1017003	IPR000308; 14-3-3 protein#IPR023410; 14-3-3 domain
SIN_1007901	IPR000313; PWWP domain	SIN_1004064	IPR000313; PWWP domain
SIN_1009097	IPR000315; Zinc finger, B-box	SIN_1011537	IPR000315; Zinc finger, B-box
SIN_1004520	IPR000315; Zinc finger, B-box	SIN_1014730	IPR000315; Zinc finger, B-box
SIN_1019417	IPR000315; Zinc finger, B-box	SIN_1022519	IPR000315; Zinc finger, B-box
SIN_1013665	IPR000315; Zinc finger, B-box#IPR010402; CCT domain	SIN_1018340	IPR000315; Zinc finger, B-box#IPR010402; CCT domain
SIN_1004896	IPR000315; Zinc finger, B-box#IPR010402; CCT domain	SIN_1019889	IPR000315; Zinc finger, B-box#IPR010402; CCT domain
SIN_1021657	IPR000315; Zinc finger, B-box#IPR010402; CCT domain	SIN_1020629	IPR000315; Zinc finger, B-box#IPR010402; CCT domain
SIN_1013659	IPR000322; Glycoside hydrolase, family 31	SIN_1018335	IPR000322; Glycoside hydrolase, family 31
SIN_1013708	IPR000326; Phosphatidic acid phosphatase type 2/haloperoxidase	SIN_1018385	IPR000326; Phosphatidic acid phosphatase type 2/haloperoxidase
SIN_1014085	IPR000330; SNF2-related#IPR001487; Bromodomain#IPR001650; Helicase, C-terminal#IPR014001; Helicase, superfamily 1/2, ATP-binding domain#IPR014978; Glutamine-Leucine-Glutamine, QLQ	SIN_1009958	IPR000330; SNF2-related#IPR001487; Bromodomain#IPR001650; Helicase, C-terminal#IPR014001; Helicase, superfamily 1/2, ATP-binding domain#IPR014978; Glutamine-Leucine-Glutamine, QLQ
SIN_1022280	IPR000357; HEAT#IPR021133; HEAT, type 2#IPR024395; CLASP N-terminal domain	SIN_1009745	IPR000357; HEAT#IPR021133; HEAT, type 2#IPR024395; CLASP N-terminal domain
SIN_1013029	IPR000361; FeS cluster biogenesis	SIN_1007842	IPR000361; FeS cluster biogenesis
SIN_1012762	IPR000362; Fumarate lyase#IPR018951; Fumarase C, C-terminal#IPR022761; Fumarate lyase, N-terminal	SIN_1012575	IPR000362; Fumarate lyase#IPR018951; Fumarase C, C-terminal#IPR022761; Fumarate lyase, N-terminal
SIN_1003195	IPR000375; Dynamin central domain#IPR001401; Dynamin, GTPase domain#IPR003130; Dynamin GTPase effector#IPR020850; GTPase effector domain, GED#IPR022812; Dynamin superfamily	SIN_1024951	IPR000375; Dynamin central domain#IPR001401; Dynamin, GTPase domain#IPR003130; Dynamin GTPase effector#IPR020850; GTPase effector domain, GED#IPR022812; Dynamin superfamily
SIN_1004570	IPR000403; Phosphatidylinositol 3-/4-kinase, catalytic domain#IPR001263; Phosphoinositide 3-kinase, accessory (PIK) domain#IPR015433; Phosphatidylinositol Kinase	SIN_1014788	IPR000403; Phosphatidylinositol 3-/4-kinase, catalytic domain#IPR001263; Phosphoinositide 3-kinase, accessory (PIK) domain#IPR015433; Phosphatidylinositol Kinase
SIN_1012121	IPR000407; Nucleoside phosphatase GDA1/CD39	SIN_1008772	IPR000407; Nucleoside phosphatase GDA1/CD39
SIN_1012172	IPR000425; Major intrinsic protein	SIN_1008717	IPR000425; Major intrinsic protein
SIN_1002308	IPR000425; Major intrinsic protein	SIN_1014641	IPR000425; Major intrinsic protein
SIN_1021562	IPR000425; Major intrinsic protein	SIN_1020782	IPR000425; Major intrinsic protein
SIN_1024556	IPR000425; Major intrinsic protein	SIN_1024133	IPR000425; Major intrinsic protein
SIN_1011516	IPR000426; Proteasome, alpha-subunit, N-terminal domain#IPR001353; Proteasome, subunit alpha/beta#IPR023332; Proteasome A-type subunit	SIN_1011578	IPR000426; Proteasome, alpha-subunit, N-terminal domain#IPR001353; Proteasome, subunit alpha/beta#IPR023332; Proteasome A-type subunit
SIN_1025548	IPR000449; Ubiquitin-associated domain/translation elongation factor EF-Ts, N-terminal#IPR000626; Ubiquitin domain#IPR004806; UV excision repair protein Rad23#IPR006636; Heat shock chaperonin-binding#IPR015360; XPC-binding domain#IPR015940; Ubiquitin-associated/translation elongation factor EF1B, N-terminal, eukaryote#IPR019955; Ubiquitin supergroup	SIN_1004666	IPR000449; Ubiquitin-associated domain/translation elongation factor EF-Ts, N-terminal#IPR000626; Ubiquitin domain#IPR004806; UV excision repair protein Rad23#IPR006636; Heat shock chaperonin-binding#IPR015360; XPC-binding domain#IPR015940; Ubiquitin-associated/translation elongation factor EF1B, N-terminal, eukaryote#IPR019955; Ubiquitin supergroup
SIN_1019603	IPR000490; Glycoside hydrolase, family 17	SIN_1001826	IPR000490; Glycoside hydrolase, family 17
SIN_1021887	IPR000490; Glycoside hydrolase, family 17	SIN_1009628	IPR000490; Glycoside hydrolase, family 17
SIN_1015073	IPR000490; Glycoside hydrolase, family 17	SIN_1010562	IPR000490; Glycoside hydrolase, family 17
SIN_1004965	IPR000490; Glycoside hydrolase, family 17#IPR012946; X8	SIN_1014406	IPR000490; Glycoside hydrolase, family 17#IPR012946; X8
SIN_1024255	IPR000504; RNA recognition motif domain	SIN_1010718	IPR000504; RNA recognition motif domain
SIN_1003105	IPR000504; RNA recognition motif domain	SIN_1014343	IPR000504; RNA recognition motif domain
SIN_1004555	IPR000504; RNA recognition motif domain	SIN_1014768	IPR000504; RNA recognition motif domain
SIN_1018904	IPR000504; RNA recognition motif domain#IPR002075; Nuclear transport factor 2#IPR018222; Nuclear transport factor 2, Eukaryote	SIN_1015302	IPR000504; RNA recognition motif domain#IPR002075; Nuclear transport factor 2#IPR018222; Nuclear transport factor 2, Eukaryote
SIN_1012804	IPR000504; RNA recognition motif domain#IPR002343; Paraneoplastic encephalomyelitis antigen	SIN_1012484	IPR000504; RNA recognition motif domain#IPR002343; Paraneoplastic encephalomyelitis antigen
SIN_1008618	IPR000504; RNA recognition motif domain#IPR002344; Lupus La protein#IPR006630; RNA-binding protein Lupus La#IPR009818; Ataxin-2, C-terminal	SIN_1015864	IPR000504; RNA recognition motif domain#IPR002344; Lupus La protein#IPR006630; RNA-binding protein Lupus La#IPR009818; Ataxin-2, C-terminal
SIN_1005893	IPR000504; RNA recognition motif domain#IPR009818; Ataxin-2, C-terminal	SIN_1009229	IPR000504; RNA recognition motif domain#IPR009818; Ataxin-2, C-terminal
SIN_1005863	IPR000504; RNA recognition motif domain#IPR024888; U1 small nuclear ribonucleoprotein A/U2 small nuclear ribonucleoprotein B''	SIN_1009214	IPR000504; RNA recognition motif domain#IPR024888; U1 small nuclear ribonucleoprotein A/U2 small nuclear ribonucleoprotein B''
SIN_1027088	IPR000523; Magnesium chelatase, ChlI subunit#IPR003593; AAA+ ATPase domain	SIN_1005347	IPR000523; Magnesium chelatase, ChlI subunit#IPR003593; AAA+ ATPase domain
SIN_1010008	IPR000528; Plant lipid transfer protein/Par allergen#IPR016140; Bifunctional inhibitor/plant lipid transfer protein/seed storage helical domain	SIN_1021879	IPR000528; Plant lipid transfer protein/Par allergen#IPR016140; Bifunctional inhibitor/plant lipid transfer protein/seed storage helical domain
SIN_1004594	IPR000534; Semialdehyde dehydrogenase, NAD-binding#IPR012280; Semialdehyde dehydrogenase, dimerisation domain	SIN_1014836	IPR000534; Semialdehyde dehydrogenase, NAD-binding#IPR012280; Semialdehyde dehydrogenase, dimerisation domain
SIN_1012175	IPR000555; JAB/MPN domain#IPR024969; Rpn11/EIF3F C-terminal domain	SIN_1008714	IPR000555; JAB/MPN domain#IPR024969; Rpn11/EIF3F C-terminal domain
SIN_1007972	IPR000560; Histidine phosphatase superfamily, clade-2	SIN_1006606	IPR000560; Histidine phosphatase superfamily, clade-2
SIN_1008985	IPR000571; Zinc finger, CCCH-type	SIN_1013318	IPR000571; Zinc finger, CCCH-type
SIN_1010170	IPR000571; Zinc finger, CCCH-type	SIN_1016245	IPR000571; Zinc finger, CCCH-type
SIN_1023575	IPR000571; Zinc finger, CCCH-type#IPR004087; K Homology domain#IPR004088; K Homology domain, type 1	SIN_1006261	IPR000571; Zinc finger, CCCH-type#IPR004087; K Homology domain#IPR004088; K Homology domain, type 1
SIN_1019580	IPR000571; Zinc finger, CCCH-type#IPR007275; YTH domain	SIN_1006715	IPR000571; Zinc finger, CCCH-type#IPR007275; YTH domain
SIN_1004177	IPR000572; Oxidoreductase, molybdopterin-binding domain#IPR005066; Moybdenum cofactor oxidoreductase, dimerisation#IPR008335; Eukaryotic molybdopterin oxidoreductase	SIN_1003989	IPR000572; Oxidoreductase, molybdopterin-binding domain#IPR005066; Moybdenum cofactor oxidoreductase, dimerisation#IPR008335; Eukaryotic molybdopterin oxidoreductase
SIN_1004990	IPR000573; Aconitase A/isopropylmalate dehydratase small subunit, swivel#IPR001030; Aconitase/3-isopropylmalate dehydratase large subunit, alpha/beta/alpha#IPR015934; Aconitase/Iron regulatory protein 2/2-methylisocitrate dehydratase#IPR015937; Aconitase/isopropylmalate dehydratase	SIN_1014436	IPR000573; Aconitase A/isopropylmalate dehydratase small subunit, swivel#IPR001030; Aconitase/3-isopropylmalate dehydratase large subunit, alpha/beta/alpha#IPR015934; Aconitase/Iron regulatory protein 2/2-methylisocitrate dehydratase#IPR015937; Aconitase/isopropylmalate dehydratase
SIN_1015199	IPR000608; Ubiquitin-conjugating enzyme, E2	SIN_1003309	IPR000608; Ubiquitin-conjugating enzyme, E2
SIN_1013080	IPR000608; Ubiquitin-conjugating enzyme, E2	SIN_1007798	IPR000608; Ubiquitin-conjugating enzyme, E2
SIN_1017537	IPR000608; Ubiquitin-conjugating enzyme, E2	SIN_1009461	IPR000608; Ubiquitin-conjugating enzyme, E2
SIN_1014086	IPR000608; Ubiquitin-conjugating enzyme, E2	SIN_1009959	IPR000608; Ubiquitin-conjugating enzyme, E2
SIN_1002306	IPR000608; Ubiquitin-conjugating enzyme, E2	SIN_1014639	IPR000608; Ubiquitin-conjugating enzyme, E2
SIN_1019499	IPR000608; Ubiquitin-conjugating enzyme, E2	SIN_1022612	IPR000608; Ubiquitin-conjugating enzyme, E2
SIN_1003958	IPR000608; Ubiquitin-conjugating enzyme, E2#IPR027230; SUMO-conjugating enzyme Ubc9	SIN_1004871	IPR000608; Ubiquitin-conjugating enzyme, E2#IPR027230; SUMO-conjugating enzyme Ubc9
SIN_1008927	IPR000620; Drug/metabolite transporter	SIN_1013219	IPR000620; Drug/metabolite transporter
SIN_1026689	IPR000620; Drug/metabolite transporter	SIN_1018126	IPR000620; Drug/metabolite transporter
SIN_1020520	IPR000620; Drug/metabolite transporter	SIN_1021712	IPR000620; Drug/metabolite transporter
SIN_1027072	IPR000620; Drug/metabolite transporter#IPR004853; Triose-phosphate transporter domain	SIN_1005310	IPR000620; Drug/metabolite transporter#IPR004853; Triose-phosphate transporter domain
SIN_1008931	IPR000620; Drug/metabolite transporter#IPR004853; Triose-phosphate transporter domain	SIN_1013224	IPR000620; Drug/metabolite transporter#IPR004853; Triose-phosphate transporter domain
SIN_1004232	IPR000626; Ubiquitin domain#IPR019955; Ubiquitin supergroup	SIN_1004026	IPR000626; Ubiquitin domain#IPR019955; Ubiquitin supergroup
SIN_1005092	IPR000639; Epoxide hydrolase-like	SIN_1009603	IPR000639; Epoxide hydrolase-like
SIN_1009017	IPR000642; Peptidase M41#IPR003593; AAA+ ATPase domain#IPR003959; ATPase, AAA-type, core	SIN_1013388	IPR000642; Peptidase M41#IPR003593; AAA+ ATPase domain#IPR003959; ATPase, AAA-type, core
SIN_1010174	IPR000644; CBS domain	SIN_1016243	IPR000644; CBS domain
SIN_1010905	IPR000644; CBS domain	SIN_1022152	IPR000644; CBS domain
SIN_1004184	IPR000644; CBS domain#IPR001807; Chloride channel, voltage gated#IPR002251; Chloride channel ClC-plant	SIN_1003992	IPR000644; CBS domain#IPR001807; Chloride channel, voltage gated#IPR002251; Chloride channel ClC-plant
SIN_1010090	IPR000644; CBS domain#IPR002550; Domain of unknown function DUF21	SIN_1016301	IPR000644; CBS domain#IPR002550; Domain of unknown function DUF21
SIN_1008914	IPR000648; Oxysterol-binding protein#IPR001849; Pleckstrin homology domain	SIN_1017103	IPR000648; Oxysterol-binding protein#IPR001849; Pleckstrin homology domain
SIN_1026560	IPR000648; Oxysterol-binding protein#IPR001849; Pleckstrin homology domain	SIN_1018041	IPR000648; Oxysterol-binding protein#IPR001849; Pleckstrin homology domain
SIN_1017545	IPR000649; Initiation factor 2B-related	SIN_1009469	IPR000649; Initiation factor 2B-related
SIN_1015560	IPR000649; Initiation factor 2B-related#IPR007612; LURP1-like domain	SIN_1017856	IPR000649; Initiation factor 2B-related#IPR007612; LURP1-like domain
SIN_1003217	IPR000704; Casein kinase II, regulatory subunit	SIN_1024932	IPR000704; Casein kinase II, regulatory subunit
SIN_1021501	IPR000719; Protein kinase domain#IPR000961; AGC-kinase, C-terminal#IPR002290; Serine/threonine- / dual specificity protein kinase, catalytic domain#IPR017892; Protein kinase, C-terminal#IPR020635; Tyrosine-protein kinase, catalytic domain	SIN_1020877	IPR000719; Protein kinase domain#IPR000961; AGC-kinase, C-terminal#IPR002290; Serine/threonine- / dual specificity protein kinase, catalytic domain#IPR017892; Protein kinase, C-terminal#IPR020635; Tyrosine-protein kinase, catalytic domain
SIN_1003109	IPR000719; Protein kinase domain#IPR001220; Legume lectin domain#IPR002290; Serine/threonine- / dual specificity protein kinase, catalytic domain#IPR020635; Tyrosine-protein kinase, catalytic domain	SIN_1014336	IPR000719; Protein kinase domain#IPR001220; Legume lectin domain#IPR002290; Serine/threonine- / dual specificity protein kinase, catalytic domain#IPR020635; Tyrosine-protein kinase, catalytic domain
SIN_1022276	IPR000719; Protein kinase domain#IPR001245; Serine-threonine/tyrosine-protein kinase catalytic domain#IPR001611; Leucine-rich repeat#IPR002290; Serine/threonine- / dual specificity protein kinase, catalytic domain#IPR020635; Tyrosine-protein kinase, catalytic domain	SIN_1009755	IPR000719; Protein kinase domain#IPR001245; Serine-threonine/tyrosine-protein kinase catalytic domain#IPR001611; Leucine-rich repeat#IPR002290; Serine/threonine- / dual specificity protein kinase, catalytic domain#IPR020635; Tyrosine-protein kinase, catalytic domain
SIN_1002295	IPR000719; Protein kinase domain#IPR001245; Serine-threonine/tyrosine-protein kinase catalytic domain#IPR002290; Serine/threonine- / dual specificity protein kinase, catalytic domain#IPR002912; ACT domain#IPR020635; Tyrosine-protein kinase, catalytic domain	SIN_1014614	IPR000719; Protein kinase domain#IPR001245; Serine-threonine/tyrosine-protein kinase catalytic domain#IPR002290; Serine/threonine- / dual specificity protein kinase, catalytic domain#IPR002912; ACT domain#IPR020635; Tyrosine-protein kinase, catalytic domain
SIN_1012128	IPR000719; Protein kinase domain#IPR001245; Serine-threonine/tyrosine-protein kinase catalytic domain#IPR002290; Serine/threonine- / dual specificity protein kinase, catalytic domain#IPR013210; Leucine-rich repeat-containing N-terminal, type 2#IPR020635; Tyrosine-protein kinase, catalytic domain	SIN_1008770	IPR000719; Protein kinase domain#IPR001245; Serine-threonine/tyrosine-protein kinase catalytic domain#IPR002290; Serine/threonine- / dual specificity protein kinase, catalytic domain#IPR013210; Leucine-rich repeat-containing N-terminal, type 2#IPR020635; Tyrosine-protein kinase, catalytic domain
SIN_1005036	IPR000719; Protein kinase domain#IPR001245; Serine-threonine/tyrosine-protein kinase catalytic domain#IPR002290; Serine/threonine- / dual specificity protein kinase, catalytic domain#IPR020635; Tyrosine-protein kinase, catalytic domain	SIN_1014491	IPR000719; Protein kinase domain#IPR001245; Serine-threonine/tyrosine-protein kinase catalytic domain#IPR002290; Serine/threonine- / dual specificity protein kinase, catalytic domain#IPR020635; Tyrosine-protein kinase, catalytic domain
SIN_1026818	IPR000719; Protein kinase domain#IPR001245; Serine-threonine/tyrosine-protein kinase catalytic domain#IPR002290; Serine/threonine- / dual specificity protein kinase, catalytic domain#IPR020635; Tyrosine-protein kinase, catalytic domain	SIN_1018170	IPR000719; Protein kinase domain#IPR001245; Serine-threonine/tyrosine-protein kinase catalytic domain#IPR002290; Serine/threonine- / dual specificity protein kinase, catalytic domain#IPR020635; Tyrosine-protein kinase, catalytic domain
SIN_1009998	IPR000719; Protein kinase domain#IPR001245; Serine-threonine/tyrosine-protein kinase catalytic domain#IPR002290; Serine/threonine- / dual specificity protein kinase, catalytic domain#IPR020635; Tyrosine-protein kinase, catalytic domain	SIN_1021872	IPR000719; Protein kinase domain#IPR001245; Serine-threonine/tyrosine-protein kinase catalytic domain#IPR002290; Serine/threonine- / dual specificity protein kinase, catalytic domain#IPR020635; Tyrosine-protein kinase, catalytic domain
SIN_1023525	IPR000719; Protein kinase domain#IPR001611; Leucine-rich repeat#IPR002290; Serine/threonine- / dual specificity protein kinase, catalytic domain#IPR003591; Leucine-rich repeat, typical subtype#IPR013210; Leucine-rich repeat-containing N-terminal, type 2#IPR020635; Tyrosine-protein kinase, catalytic domain	SIN_1006196	IPR000719; Protein kinase domain#IPR001611; Leucine-rich repeat#IPR002290; Serine/threonine- / dual specificity protein kinase, catalytic domain#IPR003591; Leucine-rich repeat, typical subtype#IPR013210; Leucine-rich repeat-containing N-terminal, type 2#IPR020635; Tyrosine-protein kinase, catalytic domain
SIN_1021483	IPR000719; Protein kinase domain#IPR001611; Leucine-rich repeat#IPR002290; Serine/threonine- / dual specificity protein kinase, catalytic domain#IPR003591; Leucine-rich repeat, typical subtype#IPR013210; Leucine-rich repeat-containing N-terminal, type 2#IPR020635; Tyrosine-protein kinase, catalytic domain	SIN_1020926	IPR000719; Protein kinase domain#IPR001611; Leucine-rich repeat#IPR002290; Serine/threonine- / dual specificity protein kinase, catalytic domain#IPR003591; Leucine-rich repeat, typical subtype#IPR013210; Leucine-rich repeat-containing N-terminal, type 2#IPR020635; Tyrosine-protein kinase, catalytic domain
SIN_1022888	IPR000719; Protein kinase domain#IPR001611; Leucine-rich repeat#IPR002290; Serine/threonine- / dual specificity protein kinase, catalytic domain#IPR003591; Leucine-rich repeat, typical subtype#IPR013210; Leucine-rich repeat-containing N-terminal, type 2#IPR020635; Tyrosine-protein kinase, catalytic domain	SIN_1026011	IPR000719; Protein kinase domain#IPR001611; Leucine-rich repeat#IPR002290; Serine/threonine- / dual specificity protein kinase, catalytic domain#IPR003591; Leucine-rich repeat, typical subtype#IPR013210; Leucine-rich repeat-containing N-terminal, type 2#IPR020635; Tyrosine-protein kinase, catalytic domain
SIN_1022297	IPR000719; Protein kinase domain#IPR001611; Leucine-rich repeat#IPR002290; Serine/threonine- / dual specificity protein kinase, catalytic domain#IPR003591; Leucine-rich repeat, typical subtype#IPR013210; Leucine-rich repeat-containing N-terminal, type 2#IPR020635; Tyrosine-protein kinase, catalytic domain#IPR025875; Leucine rich repeat 4	SIN_1009726	IPR000719; Protein kinase domain#IPR001611; Leucine-rich repeat#IPR002290; Serine/threonine- / dual specificity protein kinase, catalytic domain#IPR003591; Leucine-rich repeat, typical subtype#IPR013210; Leucine-rich repeat-containing N-terminal, type 2#IPR020635; Tyrosine-protein kinase, catalytic domain#IPR025875; Leucine rich repeat 4
SIN_1009975	IPR000719; Protein kinase domain#IPR001611; Leucine-rich repeat#IPR002290; Serine/threonine- / dual specificity protein kinase, catalytic domain#IPR003591; Leucine-rich repeat, typical subtype#IPR020635; Tyrosine-protein kinase, catalytic domain#IPR026840; Armadillo repeat-containing protein 3 and Serine/threonine-protein kinase CTR1	SIN_1021854	IPR000719; Protein kinase domain#IPR001611; Leucine-rich repeat#IPR002290; Serine/threonine- / dual specificity protein kinase, catalytic domain#IPR003591; Leucine-rich repeat, typical subtype#IPR020635; Tyrosine-protein kinase, catalytic domain#IPR026840; Armadillo repeat-containing protein 3 and Serine/threonine-protein kinase CTR1
SIN_1013704	IPR000719; Protein kinase domain#IPR001611; Leucine-rich repeat#IPR002290; Serine/threonine- / dual specificity protein kinase, catalytic domain#IPR013210; Leucine-rich repeat-containing N-terminal, type 2#IPR020635; Tyrosine-protein kinase, catalytic domain	SIN_1018378	IPR000719; Protein kinase domain#IPR001611; Leucine-rich repeat#IPR002290; Serine/threonine- / dual specificity protein kinase, catalytic domain#IPR013210; Leucine-rich repeat-containing N-terminal, type 2#IPR020635; Tyrosine-protein kinase, catalytic domain
SIN_1013691	IPR000719; Protein kinase domain#IPR001611; Leucine-rich repeat#IPR002290; Serine/threonine- / dual specificity protein kinase, catalytic domain#IPR013210; Leucine-rich repeat-containing N-terminal, type 2#IPR020635; Tyrosine-protein kinase, catalytic domain#IPR025875; Leucine rich repeat 4	SIN_1018365	IPR000719; Protein kinase domain#IPR001611; Leucine-rich repeat#IPR002290; Serine/threonine- / dual specificity protein kinase, catalytic domain#IPR013210; Leucine-rich repeat-containing N-terminal, type 2#IPR020635; Tyrosine-protein kinase, catalytic domain#IPR025875; Leucine rich repeat 4
SIN_1006035	IPR000719; Protein kinase domain#IPR002048; EF-hand domain#IPR002290; Serine/threonine- / dual specificity protein kinase, catalytic domain#IPR011992; EF-hand domain pair#IPR020635; Tyrosine-protein kinase, catalytic domain	SIN_1002245	IPR000719; Protein kinase domain#IPR002048; EF-hand domain#IPR002290; Serine/threonine- / dual specificity protein kinase, catalytic domain#IPR011992; EF-hand domain pair#IPR020635; Tyrosine-protein kinase, catalytic domain
SIN_1015183	IPR000719; Protein kinase domain#IPR002048; EF-hand domain#IPR002290; Serine/threonine- / dual specificity protein kinase, catalytic domain#IPR011992; EF-hand domain pair#IPR020635; Tyrosine-protein kinase, catalytic domain	SIN_1003338	IPR000719; Protein kinase domain#IPR002048; EF-hand domain#IPR002290; Serine/threonine- / dual specificity protein kinase, catalytic domain#IPR011992; EF-hand domain pair#IPR020635; Tyrosine-protein kinase, catalytic domain
SIN_1002271	IPR000719; Protein kinase domain#IPR002048; EF-hand domain#IPR002290; Serine/threonine- / dual specificity protein kinase, catalytic domain#IPR011992; EF-hand domain pair#IPR020635; Tyrosine-protein kinase, catalytic domain	SIN_1014571	IPR000719; Protein kinase domain#IPR002048; EF-hand domain#IPR002290; Serine/threonine- / dual specificity protein kinase, catalytic domain#IPR011992; EF-hand domain pair#IPR020635; Tyrosine-protein kinase, catalytic domain
SIN_1015477	IPR000719; Protein kinase domain#IPR002048; EF-hand domain#IPR002290; Serine/threonine- / dual specificity protein kinase, catalytic domain#IPR011992; EF-hand domain pair#IPR020635; Tyrosine-protein kinase, catalytic domain	SIN_1017946	IPR000719; Protein kinase domain#IPR002048; EF-hand domain#IPR002290; Serine/threonine- / dual specificity protein kinase, catalytic domain#IPR011992; EF-hand domain pair#IPR020635; Tyrosine-protein kinase, catalytic domain
SIN_1021554	IPR000719; Protein kinase domain#IPR002290; Serine/threonine- / dual specificity protein kinase, catalytic domain	SIN_1020809	IPR000719; Protein kinase domain#IPR002290; Serine/threonine- / dual specificity protein kinase, catalytic domain
SIN_1019590	IPR000719; Protein kinase domain#IPR002290; Serine/threonine- / dual specificity protein kinase, catalytic domain#IPR004041; NAF domain#IPR018451; NAF/FISL domain#IPR020635; Tyrosine-protein kinase, catalytic domain#IPR020636; Calcium/calmodulin-dependent/calcium-dependent protein kinase	SIN_1006685	IPR000719; Protein kinase domain#IPR002290; Serine/threonine- / dual specificity protein kinase, catalytic domain#IPR004041; NAF domain#IPR018451; NAF/FISL domain#IPR020635; Tyrosine-protein kinase, catalytic domain#IPR020636; Calcium/calmodulin-dependent/calcium-dependent protein kinase
SIN_1002315	IPR000719; Protein kinase domain#IPR002290; Serine/threonine- / dual specificity protein kinase, catalytic domain#IPR006016; UspA#IPR020635; Tyrosine-protein kinase, catalytic domain	SIN_1014650	IPR000719; Protein kinase domain#IPR002290; Serine/threonine- / dual specificity protein kinase, catalytic domain#IPR006016; UspA#IPR020635; Tyrosine-protein kinase, catalytic domain
SIN_1014178	IPR000719; Protein kinase domain#IPR002290; Serine/threonine- / dual specificity protein kinase, catalytic domain#IPR020635; Tyrosine-protein kinase, catalytic domain	SIN_1005739	IPR000719; Protein kinase domain#IPR002290; Serine/threonine- / dual specificity protein kinase, catalytic domain#IPR020635; Tyrosine-protein kinase, catalytic domain
SIN_1023546	IPR000719; Protein kinase domain#IPR002290; Serine/threonine- / dual specificity protein kinase, catalytic domain#IPR020635; Tyrosine-protein kinase, catalytic domain	SIN_1006226	IPR000719; Protein kinase domain#IPR002290; Serine/threonine- / dual specificity protein kinase, catalytic domain#IPR020635; Tyrosine-protein kinase, catalytic domain
SIN_1007905	IPR000719; Protein kinase domain#IPR002290; Serine/threonine- / dual specificity protein kinase, catalytic domain#IPR020635; Tyrosine-protein kinase, catalytic domain	SIN_1006643	IPR000719; Protein kinase domain#IPR002290; Serine/threonine- / dual specificity protein kinase, catalytic domain#IPR020635; Tyrosine-protein kinase, catalytic domain
SIN_1019583	IPR000719; Protein kinase domain#IPR002290; Serine/threonine- / dual specificity protein kinase, catalytic domain#IPR020635; Tyrosine-protein kinase, catalytic domain	SIN_1006704	IPR000719; Protein kinase domain#IPR002290; Serine/threonine- / dual specificity protein kinase, catalytic domain#IPR020635; Tyrosine-protein kinase, catalytic domain
SIN_1015809	IPR000719; Protein kinase domain#IPR002290; Serine/threonine- / dual specificity protein kinase, catalytic domain#IPR020635; Tyrosine-protein kinase, catalytic domain	SIN_1007461	IPR000719; Protein kinase domain#IPR002290; Serine/threonine- / dual specificity protein kinase, catalytic domain#IPR020635; Tyrosine-protein kinase, catalytic domain
SIN_1024062	IPR000719; Protein kinase domain#IPR002290; Serine/threonine- / dual specificity protein kinase, catalytic domain#IPR020635; Tyrosine-protein kinase, catalytic domain	SIN_1010508	IPR000719; Protein kinase domain#IPR002290; Serine/threonine- / dual specificity protein kinase, catalytic domain#IPR020635; Tyrosine-protein kinase, catalytic domain
SIN_1024034	IPR000719; Protein kinase domain#IPR002290; Serine/threonine- / dual specificity protein kinase, catalytic domain#IPR020635; Tyrosine-protein kinase, catalytic domain	SIN_1010536	IPR000719; Protein kinase domain#IPR002290; Serine/threonine- / dual specificity protein kinase, catalytic domain#IPR020635; Tyrosine-protein kinase, catalytic domain
SIN_1012817	IPR000719; Protein kinase domain#IPR002290; Serine/threonine- / dual specificity protein kinase, catalytic domain#IPR020635; Tyrosine-protein kinase, catalytic domain	SIN_1012470	IPR000719; Protein kinase domain#IPR002290; Serine/threonine- / dual specificity protein kinase, catalytic domain#IPR020635; Tyrosine-protein kinase, catalytic domain
SIN_1010062	IPR000719; Protein kinase domain#IPR002290; Serine/threonine- / dual specificity protein kinase, catalytic domain#IPR020635; Tyrosine-protein kinase, catalytic domain	SIN_1016314	IPR000719; Protein kinase domain#IPR002290; Serine/threonine- / dual specificity protein kinase, catalytic domain#IPR020635; Tyrosine-protein kinase, catalytic domain
SIN_1026792	IPR000719; Protein kinase domain#IPR002290; Serine/threonine- / dual specificity protein kinase, catalytic domain#IPR020635; Tyrosine-protein kinase, catalytic domain	SIN_1018164	IPR000719; Protein kinase domain#IPR002290; Serine/threonine- / dual specificity protein kinase, catalytic domain#IPR020635; Tyrosine-protein kinase, catalytic domain
SIN_1013693	IPR000719; Protein kinase domain#IPR002290; Serine/threonine- / dual specificity protein kinase, catalytic domain#IPR020635; Tyrosine-protein kinase, catalytic domain	SIN_1018366	IPR000719; Protein kinase domain#IPR002290; Serine/threonine- / dual specificity protein kinase, catalytic domain#IPR020635; Tyrosine-protein kinase, catalytic domain
SIN_1019475	IPR000719; Protein kinase domain#IPR002290; Serine/threonine- / dual specificity protein kinase, catalytic domain#IPR020635; Tyrosine-protein kinase, catalytic domain	SIN_1022588	IPR000719; Protein kinase domain#IPR002290; Serine/threonine- / dual specificity protein kinase, catalytic domain#IPR020635; Tyrosine-protein kinase, catalytic domain
SIN_1003212	IPR000719; Protein kinase domain#IPR002290; Serine/threonine- / dual specificity protein kinase, catalytic domain#IPR020635; Tyrosine-protein kinase, catalytic domain	SIN_1024938	IPR000719; Protein kinase domain#IPR002290; Serine/threonine- / dual specificity protein kinase, catalytic domain#IPR020635; Tyrosine-protein kinase, catalytic domain
SIN_1022784	IPR000719; Protein kinase domain#IPR002290; Serine/threonine- / dual specificity protein kinase, catalytic domain#IPR020635; Tyrosine-protein kinase, catalytic domain	SIN_1025935	IPR000719; Protein kinase domain#IPR002290; Serine/threonine- / dual specificity protein kinase, catalytic domain#IPR020635; Tyrosine-protein kinase, catalytic domain
SIN_1022791	IPR000719; Protein kinase domain#IPR002290; Serine/threonine- / dual specificity protein kinase, catalytic domain#IPR020635; Tyrosine-protein kinase, catalytic domain	SIN_1025942	IPR000719; Protein kinase domain#IPR002290; Serine/threonine- / dual specificity protein kinase, catalytic domain#IPR020635; Tyrosine-protein kinase, catalytic domain
SIN_1022873	IPR000719; Protein kinase domain#IPR002290; Serine/threonine- / dual specificity protein kinase, catalytic domain#IPR020635; Tyrosine-protein kinase, catalytic domain	SIN_1025999	IPR000719; Protein kinase domain#IPR002290; Serine/threonine- / dual specificity protein kinase, catalytic domain#IPR020635; Tyrosine-protein kinase, catalytic domain
SIN_1012761	IPR000743; Glycoside hydrolase, family 28	SIN_1012576	IPR000743; Glycoside hydrolase, family 28
SIN_1012764	IPR000743; Glycoside hydrolase, family 28#IPR006626; Parallel beta-helix repeat	SIN_1012567	IPR000743; Glycoside hydrolase, family 28#IPR006626; Parallel beta-helix repeat
SIN_1008627	IPR000743; Glycoside hydrolase, family 28#IPR006626; Parallel beta-helix repeat	SIN_1015877	IPR000743; Glycoside hydrolase, family 28#IPR006626; Parallel beta-helix repeat
SIN_1010230	IPR000743; Glycoside hydrolase, family 28#IPR006626; Parallel beta-helix repeat	SIN_1016205	IPR000743; Glycoside hydrolase, family 28#IPR006626; Parallel beta-helix repeat
SIN_1026650	IPR000743; Glycoside hydrolase, family 28#IPR006626; Parallel beta-helix repeat	SIN_1018101	IPR000743; Glycoside hydrolase, family 28#IPR006626; Parallel beta-helix repeat
SIN_1023859	IPR000757; Glycoside hydrolase, family 16#IPR010713; Xyloglucan endo-transglycosylase, C-terminal	SIN_1011779	IPR000757; Glycoside hydrolase, family 16#IPR010713; Xyloglucan endo-transglycosylase, C-terminal
SIN_1026675	IPR000757; Glycoside hydrolase, family 16#IPR010713; Xyloglucan endo-transglycosylase, C-terminal	SIN_1018116	IPR000757; Glycoside hydrolase, family 16#IPR010713; Xyloglucan endo-transglycosylase, C-terminal
SIN_1024077	IPR000789; Cyclin-dependent kinase, regulatory subunit	SIN_1010498	IPR000789; Cyclin-dependent kinase, regulatory subunit
SIN_1022783	IPR000816; Peptidase C15, pyroglutamyl peptidase I#IPR016125; Peptidase C15, pyroglutamyl peptidase I-like	SIN_1025933	IPR000816; Peptidase C15, pyroglutamyl peptidase I#IPR016125; Peptidase C15, pyroglutamyl peptidase I-like
SIN_1006126	IPR000819; Peptidase M17, leucyl aminopeptidase, C-terminal#IPR008283; Peptidase M17, leucyl aminopeptidase, N-terminal#IPR011356; Leucine aminopeptidase/peptidase B	SIN_1011894	IPR000819; Peptidase M17, leucyl aminopeptidase, C-terminal#IPR008283; Peptidase M17, leucyl aminopeptidase, N-terminal#IPR011356; Leucine aminopeptidase/peptidase B
SIN_1021898	IPR000836; Phosphoribosyltransferase domain	SIN_1009632	IPR000836; Phosphoribosyltransferase domain
SIN_1008110	IPR000836; Phosphoribosyltransferase domain#IPR001754; Orotidine 5'-phosphate decarboxylase domain	SIN_1017640	IPR000836; Phosphoribosyltransferase domain#IPR001754; Orotidine 5'-phosphate decarboxylase domain
SIN_1015549	IPR000889; Glutathione peroxidase	SIN_1017867	IPR000889; Glutathione peroxidase
SIN_1013772	IPR000916; Bet v I domain#IPR024948; Major latex protein domain	SIN_1021337	IPR000916; Bet v I domain#IPR024948; Major latex protein domain
SIN_1008908	IPR000953; Chromo domain/shadow#IPR002717; MOZ/SAS-like protein#IPR025995; RNA binding activity-knot of a chromodomain	SIN_1017125	IPR000953; Chromo domain/shadow#IPR002717; MOZ/SAS-like protein#IPR025995; RNA binding activity-knot of a chromodomain
SIN_1007980	IPR000969; Structure-specific recognition protein#IPR009071; High mobility group box domain#IPR013719; Domain of unknown function DUF1747#IPR024954; SSRP1 domain	SIN_1006600	IPR000969; Structure-specific recognition protein#IPR009071; High mobility group box domain#IPR013719; Domain of unknown function DUF1747#IPR024954; SSRP1 domain
SIN_1011063	IPR000994; Peptidase M24, structural domain#IPR001714; Peptidase M24, methionine aminopeptidase	SIN_1003899	IPR000994; Peptidase M24, structural domain#IPR001714; Peptidase M24, methionine aminopeptidase
SIN_1026545	IPR001005; SANT/Myb domain#IPR001789; Signal transduction response regulator, receiver domain	SIN_1018033	IPR001005; SANT/Myb domain#IPR001789; Signal transduction response regulator, receiver domain
SIN_1026536	IPR001005; SANT/Myb domain#IPR017877; Myb-like domain	SIN_1018023	IPR001005; SANT/Myb domain#IPR017877; Myb-like domain
SIN_1004552	IPR001005; SANT/Myb domain#IPR017884; SANT domain	SIN_1014763	IPR001005; SANT/Myb domain#IPR017884; SANT domain
SIN_1004553	IPR001005; SANT/Myb domain#IPR017884; SANT domain	SIN_1014767	IPR001005; SANT/Myb domain#IPR017884; SANT domain
SIN_1004445	IPR001005; SANT/Myb domain#IPR017930; Myb domain	SIN_1005461	IPR001005; SANT/Myb domain#IPR017930; Myb domain
SIN_1016555	IPR001005; SANT/Myb domain#IPR017930; Myb domain	SIN_1009123	IPR001005; SANT/Myb domain#IPR017930; Myb domain
SIN_1014049	IPR001005; SANT/Myb domain#IPR017930; Myb domain	SIN_1009939	IPR001005; SANT/Myb domain#IPR017930; Myb domain
SIN_1024099	IPR001005; SANT/Myb domain#IPR017930; Myb domain	SIN_1010473	IPR001005; SANT/Myb domain#IPR017930; Myb domain
SIN_1011455	IPR001005; SANT/Myb domain#IPR017930; Myb domain	SIN_1011681	IPR001005; SANT/Myb domain#IPR017930; Myb domain
SIN_1026840	IPR001005; SANT/Myb domain#IPR017930; Myb domain	SIN_1014228	IPR001005; SANT/Myb domain#IPR017930; Myb domain
SIN_1013637	IPR001005; SANT/Myb domain#IPR017930; Myb domain	SIN_1018314	IPR001005; SANT/Myb domain#IPR017930; Myb domain
SIN_1013683	IPR001005; SANT/Myb domain#IPR017930; Myb domain	SIN_1018354	IPR001005; SANT/Myb domain#IPR017930; Myb domain
SIN_1004921	IPR001005; SANT/Myb domain#IPR017930; Myb domain	SIN_1019915	IPR001005; SANT/Myb domain#IPR017930; Myb domain
SIN_1002861	IPR001005; SANT/Myb domain#IPR017930; Myb domain	SIN_1021788	IPR001005; SANT/Myb domain#IPR017930; Myb domain
SIN_1024467	IPR001005; SANT/Myb domain#IPR017930; Myb domain	SIN_1024191	IPR001005; SANT/Myb domain#IPR017930; Myb domain
SIN_1022807	IPR001005; SANT/Myb domain#IPR017930; Myb domain	SIN_1025950	IPR001005; SANT/Myb domain#IPR017930; Myb domain
SIN_1023567	IPR001005; SANT/Myb domain#IPR017930; Myb domain#IPR025756; MYB-CC type transcription factor, LHEQLE-containing domain	SIN_1006257	IPR001005; SANT/Myb domain#IPR017930; Myb domain#IPR025756; MYB-CC type transcription factor, LHEQLE-containing domain
SIN_1022302	IPR001005; SANT/Myb domain#IPR017930; Myb domain#IPR025756; MYB-CC type transcription factor, LHEQLE-containing domain	SIN_1009716	IPR001005; SANT/Myb domain#IPR017930; Myb domain#IPR025756; MYB-CC type transcription factor, LHEQLE-containing domain
SIN_1026859	IPR001005; SANT/Myb domain#IPR017930; Myb domain#IPR025756; MYB-CC type transcription factor, LHEQLE-containing domain	SIN_1014200	IPR001005; SANT/Myb domain#IPR017930; Myb domain#IPR025756; MYB-CC type transcription factor, LHEQLE-containing domain
SIN_1026739	IPR001017; Dehydrogenase, E1 component	SIN_1018146	IPR001017; Dehydrogenase, E1 component
SIN_1024448	IPR001026; Epsin domain, N-terminal#IPR013809; Epsin-like, N-terminal	SIN_1024197	IPR001026; Epsin domain, N-terminal#IPR013809; Epsin-like, N-terminal
SIN_1019644	IPR001040; Translation Initiation factor eIF- 4e	SIN_1001769	IPR001040; Translation Initiation factor eIF- 4e
SIN_1026679	IPR001045; Spermidine/spermine synthases family	SIN_1018119	IPR001045; Spermidine/spermine synthases family
SIN_1021489	IPR001045; Spermidine/spermine synthases family	SIN_1020897	IPR001045; Spermidine/spermine synthases family
SIN_1012216	IPR001048; Aspartate/glutamate/uridylate kinase#IPR001057; Glutamate/acetylglutamate kinase#IPR015590; Aldehyde dehydrogenase domain	SIN_1008659	IPR001048; Aspartate/glutamate/uridylate kinase#IPR001057; Glutamate/acetylglutamate kinase#IPR015590; Aldehyde dehydrogenase domain
SIN_1022905	IPR001075; NIF system FeS cluster assembly, NifU, C-terminal	SIN_1026024	IPR001075; NIF system FeS cluster assembly, NifU, C-terminal
SIN_1027084	IPR001087; Lipase, GDSL	SIN_1005333	IPR001087; Lipase, GDSL
SIN_1027091	IPR001087; Lipase, GDSL	SIN_1005354	IPR001087; Lipase, GDSL
SIN_1023835	IPR001094; Flavodoxin#IPR001433; Oxidoreductase FAD/NAD(P)-binding#IPR001709; Flavoprotein pyridine nucleotide cytochrome reductase#IPR003097; FAD-binding, type 1#IPR008254; Flavodoxin/nitric oxide synthase#IPR017927; Ferredoxin reductase-type FAD-binding domain	SIN_1011764	IPR001094; Flavodoxin#IPR001433; Oxidoreductase FAD/NAD(P)-binding#IPR001709; Flavoprotein pyridine nucleotide cytochrome reductase#IPR003097; FAD-binding, type 1#IPR008254; Flavodoxin/nitric oxide synthase#IPR017927; Ferredoxin reductase-type FAD-binding domain
SIN_1021536	IPR001096; Peptidase C13, legumain	SIN_1020838	IPR001096; Peptidase C13, legumain
SIN_1023540	IPR001114; Adenylosuccinate synthetase	SIN_1006216	IPR001114; Adenylosuccinate synthetase
SIN_1012109	IPR001117; Multicopper oxidase, type 1#IPR011706; Multicopper oxidase, type 2#IPR011707; Multicopper oxidase, type 3	SIN_1008778	IPR001117; Multicopper oxidase, type 1#IPR011706; Multicopper oxidase, type 2#IPR011707; Multicopper oxidase, type 3
SIN_1010954	IPR001117; Multicopper oxidase, type 1#IPR011706; Multicopper oxidase, type 2#IPR011707; Multicopper oxidase, type 3	SIN_1017332	IPR001117; Multicopper oxidase, type 1#IPR011706; Multicopper oxidase, type 2#IPR011707; Multicopper oxidase, type 3
SIN_1021526	IPR001125; Recoverin#IPR002048; EF-hand domain#IPR011992; EF-hand domain pair	SIN_1020850	IPR001125; Recoverin#IPR002048; EF-hand domain#IPR011992; EF-hand domain pair
SIN_1014187	IPR001128; Cytochrome P450#IPR002401; Cytochrome P450, E-class, group I	SIN_1005750	IPR001128; Cytochrome P450#IPR002401; Cytochrome P450, E-class, group I
SIN_1011458	IPR001128; Cytochrome P450#IPR002401; Cytochrome P450, E-class, group I	SIN_1011667	IPR001128; Cytochrome P450#IPR002401; Cytochrome P450, E-class, group I
SIN_1020528	IPR001128; Cytochrome P450#IPR002401; Cytochrome P450, E-class, group I	SIN_1021706	IPR001128; Cytochrome P450#IPR002401; Cytochrome P450, E-class, group I
SIN_1004443	IPR001140; ABC transporter, transmembrane domain#IPR003439; ABC transporter-like#IPR003593; AAA+ ATPase domain#IPR017940; ABC transporter, integral membrane type 1	SIN_1005462	IPR001140; ABC transporter, transmembrane domain#IPR003439; ABC transporter-like#IPR003593; AAA+ ATPase domain#IPR017940; ABC transporter, integral membrane type 1
SIN_1022294	IPR001140; ABC transporter, transmembrane domain#IPR003439; ABC transporter-like#IPR003593; AAA+ ATPase domain#IPR017940; ABC transporter, integral membrane type 1	SIN_1009729	IPR001140; ABC transporter, transmembrane domain#IPR003439; ABC transporter-like#IPR003593; AAA+ ATPase domain#IPR017940; ABC transporter, integral membrane type 1
SIN_1004458	IPR001148; Alpha carbonic anhydrase#IPR023561; Carbonic anhydrase, alpha-class	SIN_1005453	IPR001148; Alpha carbonic anhydrase#IPR023561; Carbonic anhydrase, alpha-class
SIN_1013038	IPR001148; Alpha carbonic anhydrase#IPR023561; Carbonic anhydrase, alpha-class	SIN_1007837	IPR001148; Alpha carbonic anhydrase#IPR023561; Carbonic anhydrase, alpha-class
SIN_1024578	IPR001148; Alpha carbonic anhydrase#IPR023561; Carbonic anhydrase, alpha-class	SIN_1024111	IPR001148; Alpha carbonic anhydrase#IPR023561; Carbonic anhydrase, alpha-class
SIN_1015514	IPR001161; Helicase Ercc3#IPR001650; Helicase, C-terminal#IPR006935; Helicase/UvrB domain#IPR014001; Helicase, superfamily 1/2, ATP-binding domain	SIN_1017908	IPR001161; Helicase Ercc3#IPR001650; Helicase, C-terminal#IPR006935; Helicase/UvrB domain#IPR014001; Helicase, superfamily 1/2, ATP-binding domain
SIN_1013046	IPR001163; Ribonucleoprotein LSM domain#IPR006649; Ribonucleoprotein LSM domain, eukaryotic/archaea-type	SIN_1007830	IPR001163; Ribonucleoprotein LSM domain#IPR006649; Ribonucleoprotein LSM domain, eukaryotic/archaea-type
SIN_1010460	IPR001163; Ribonucleoprotein LSM domain#IPR006649; Ribonucleoprotein LSM domain, eukaryotic/archaea-type	SIN_1009483	IPR001163; Ribonucleoprotein LSM domain#IPR006649; Ribonucleoprotein LSM domain, eukaryotic/archaea-type
SIN_1012829	IPR001163; Ribonucleoprotein LSM domain#IPR006649; Ribonucleoprotein LSM domain, eukaryotic/archaea-type#IPR027141; U6 snRNA-associated Sm-like protein LSm4/Small nuclear ribonucleoprotein Sm D1/D3	SIN_1012435	IPR001163; Ribonucleoprotein LSM domain#IPR006649; Ribonucleoprotein LSM domain, eukaryotic/archaea-type#IPR027141; U6 snRNA-associated Sm-like protein LSm4/Small nuclear ribonucleoprotein Sm D1/D3
SIN_1019525	IPR001164; Arf GTPase activating protein	SIN_1014540	IPR001164; Arf GTPase activating protein
SIN_1008161	IPR001199; Cytochrome b5-like heme/steroid binding domain	SIN_1019218	IPR001199; Cytochrome b5-like heme/steroid binding domain
SIN_1014121	IPR001199; Cytochrome b5-like heme/steroid binding domain#IPR005804; Fatty acid desaturase, type 1	SIN_1005680	IPR001199; Cytochrome b5-like heme/steroid binding domain#IPR005804; Fatty acid desaturase, type 1
SIN_1008955	IPR001214; SET domain#IPR003616; Post-SET domain#IPR006560; AWS#IPR011124; Zinc finger, CW-type	SIN_1013266	IPR001214; SET domain#IPR003616; Post-SET domain#IPR006560; AWS#IPR011124; Zinc finger, CW-type
SIN_1013721	IPR001221; Phenol hydroxylase reductase#IPR001433; Oxidoreductase FAD/NAD(P)-binding#IPR017927; Ferredoxin reductase-type FAD-binding domain	SIN_1021389	IPR001221; Phenol hydroxylase reductase#IPR001433; Oxidoreductase FAD/NAD(P)-binding#IPR017927; Ferredoxin reductase-type FAD-binding domain
SIN_1025556	IPR001250; Mannose-6-phosphate isomerase, type I#IPR016305; Mannose-6-phosphate isomerase	SIN_1004659	IPR001250; Mannose-6-phosphate isomerase, type I#IPR016305; Mannose-6-phosphate isomerase
SIN_1010843	IPR001270; ClpA/B family#IPR001943; UVR domain#IPR003593; AAA+ ATPase domain#IPR003959; ATPase, AAA-type, core#IPR004176; Clp, N-terminal#IPR013093; ATPase, AAA-2#IPR019489; Clp ATPase, C-terminal	SIN_1022050	IPR001270; ClpA/B family#IPR001943; UVR domain#IPR003593; AAA+ ATPase domain#IPR003959; ATPase, AAA-type, core#IPR004176; Clp, N-terminal#IPR013093; ATPase, AAA-2#IPR019489; Clp ATPase, C-terminal
SIN_1004214	IPR001282; Glucose-6-phosphate dehydrogenase#IPR022674; Glucose-6-phosphate dehydrogenase, NAD-binding#IPR022675; Glucose-6-phosphate dehydrogenase, C-terminal	SIN_1004013	IPR001282; Glucose-6-phosphate dehydrogenase#IPR022674; Glucose-6-phosphate dehydrogenase, NAD-binding#IPR022675; Glucose-6-phosphate dehydrogenase, C-terminal
SIN_1023871	IPR001283; Allergen V5/Tpx-1-related#IPR002413; Ves allergen#IPR014044; CAP domain	SIN_1011790	IPR001283; Allergen V5/Tpx-1-related#IPR002413; Ves allergen#IPR014044; CAP domain
SIN_1014122	IPR001296; Glycosyl transferase, family 1	SIN_1005682	IPR001296; Glycosyl transferase, family 1
SIN_1022907	IPR001348; ATP phosphoribosyltransferase HisG#IPR013115; Histidine biosynthesis HisG, C-terminal#IPR013820; ATP phosphoribosyltransferase, catalytic domain	SIN_1026025	IPR001348; ATP phosphoribosyltransferase HisG#IPR013115; Histidine biosynthesis HisG, C-terminal#IPR013820; ATP phosphoribosyltransferase, catalytic domain
SIN_1015190	IPR001356; Homeobox domain	SIN_1003325	IPR001356; Homeobox domain
SIN_1027082	IPR001356; Homeobox domain	SIN_1005327	IPR001356; Homeobox domain
SIN_1013769	IPR001356; Homeobox domain	SIN_1021342	IPR001356; Homeobox domain
SIN_1024496	IPR001356; Homeobox domain	SIN_1024174	IPR001356; Homeobox domain
SIN_1019576	IPR001356; Homeobox domain#IPR002913; START domain#IPR013978; MEKHLA	SIN_1006717	IPR001356; Homeobox domain#IPR002913; START domain#IPR013978; MEKHLA
SIN_1010324	IPR001356; Homeobox domain#IPR002913; START domain#IPR013978; MEKHLA	SIN_1009553	IPR001356; Homeobox domain#IPR002913; START domain#IPR013978; MEKHLA
SIN_1024562	IPR001356; Homeobox domain#IPR002913; START domain#IPR013978; MEKHLA	SIN_1024125	IPR001356; Homeobox domain#IPR002913; START domain#IPR013978; MEKHLA
SIN_1013759	IPR001356; Homeobox domain#IPR003106; Leucine zipper, homeobox-associated	SIN_1021353	IPR001356; Homeobox domain#IPR003106; Leucine zipper, homeobox-associated
SIN_1007270	IPR001356; Homeobox domain#IPR005539; ELK#IPR005540; KNOX1#IPR005541; KNOX2#IPR008422; Homeobox KN domain	SIN_1016039	IPR001356; Homeobox domain#IPR005539; ELK#IPR005540; KNOX1#IPR005541; KNOX2#IPR008422; Homeobox KN domain
SIN_1015608	IPR001356; Homeobox domain#IPR005539; ELK#IPR005540; KNOX1#IPR005541; KNOX2#IPR008422; Homeobox KN domain	SIN_1017778	IPR001356; Homeobox domain#IPR005539; ELK#IPR005540; KNOX1#IPR005541; KNOX2#IPR008422; Homeobox KN domain
SIN_1021529	IPR001356; Homeobox domain#IPR006563; POX domain#IPR008422; Homeobox KN domain	SIN_1020846	IPR001356; Homeobox domain#IPR006563; POX domain#IPR008422; Homeobox KN domain
SIN_1013053	IPR001362; Glycoside hydrolase, family 32#IPR013148; Glycosyl hydrolase family 32, N-terminal#IPR013189; Glycosyl hydrolase family 32, C-terminal	SIN_1007823	IPR001362; Glycoside hydrolase, family 32#IPR013148; Glycosyl hydrolase family 32, N-terminal#IPR013189; Glycosyl hydrolase family 32, C-terminal
SIN_1011068	IPR001365; Adenosine/AMP deaminase domain#IPR006329; AMP deaminase	SIN_1003893	IPR001365; Adenosine/AMP deaminase domain#IPR006329; AMP deaminase
SIN_1006046	IPR001372; Dynein light chain, type 1/2	SIN_1002224	IPR001372; Dynein light chain, type 1/2
SIN_1019602	IPR001373; Cullin, N-terminal#IPR016158; Cullin homology#IPR019559; Cullin protein, neddylation domain	SIN_1001828	IPR001373; Cullin, N-terminal#IPR016158; Cullin homology#IPR019559; Cullin protein, neddylation domain
SIN_1018757	IPR001373; Cullin, N-terminal#IPR016158; Cullin homology#IPR019559; Cullin protein, neddylation domain	SIN_1018180	IPR001373; Cullin, N-terminal#IPR016158; Cullin homology#IPR019559; Cullin protein, neddylation domain
SIN_1009029	IPR001375; Peptidase S9, prolyl oligopeptidase, catalytic domain#IPR002470; Peptidase S9A, prolyl oligopeptidase#IPR004106; Peptidase S9A/B/C, oligopeptidase, N-terminal beta-propeller	SIN_1007407	IPR001375; Peptidase S9, prolyl oligopeptidase, catalytic domain#IPR002470; Peptidase S9A, prolyl oligopeptidase#IPR004106; Peptidase S9A/B/C, oligopeptidase, N-terminal beta-propeller
SIN_1010469	IPR001388; Synaptobrevin#IPR010908; Longin domain	SIN_1009477	IPR001388; Synaptobrevin#IPR010908; Longin domain
SIN_1022266	IPR001388; Synaptobrevin#IPR010908; Longin domain	SIN_1009766	IPR001388; Synaptobrevin#IPR010908; Longin domain
SIN_1018970	IPR001388; Synaptobrevin#IPR010908; Longin domain	SIN_1015371	IPR001388; Synaptobrevin#IPR010908; Longin domain
SIN_1006036	IPR001394; Ubiquitin carboxyl-terminal hydrolases family 2#IPR006865; Domain of unknown function DUF629#IPR006866; Domain of unknown function DUF627, N-terminal	SIN_1002240	IPR001394; Ubiquitin carboxyl-terminal hydrolases family 2#IPR006865; Domain of unknown function DUF629#IPR006866; Domain of unknown function DUF627, N-terminal
SIN_1019486	IPR001401; Dynamin, GTPase domain#IPR022812; Dynamin superfamily	SIN_1022601	IPR001401; Dynamin, GTPase domain#IPR022812; Dynamin superfamily
SIN_1009056	IPR001404; Heat shock protein Hsp90 family#IPR003594; Histidine kinase-like ATPase, ATP-binding domain#IPR015566; Endoplasmin#IPR020575; Heat shock protein Hsp90, N-terminal	SIN_1002329	IPR001404; Heat shock protein Hsp90 family#IPR003594; Histidine kinase-like ATPase, ATP-binding domain#IPR015566; Endoplasmin#IPR020575; Heat shock protein Hsp90, N-terminal
SIN_1016502	IPR001404; Heat shock protein Hsp90 family#IPR003594; Histidine kinase-like ATPase, ATP-binding domain#IPR020575; Heat shock protein Hsp90, N-terminal	SIN_1009155	IPR001404; Heat shock protein Hsp90 family#IPR003594; Histidine kinase-like ATPase, ATP-binding domain#IPR020575; Heat shock protein Hsp90, N-terminal
SIN_1022891	IPR001406; Pseudouridine synthase I, TruA#IPR020097; Pseudouridine synthase I, TruA, alpha/beta domain	SIN_1026014	IPR001406; Pseudouridine synthase I, TruA#IPR020097; Pseudouridine synthase I, TruA, alpha/beta domain
SIN_1004558	IPR001450; 4Fe-4S binding domain#IPR017896; 4Fe-4S ferredoxin-type, iron-sulpur binding domain	SIN_1014772	IPR001450; 4Fe-4S binding domain#IPR017896; 4Fe-4S ferredoxin-type, iron-sulpur binding domain
SIN_1012219	IPR001451; Bacterial transferase hexapeptide repeat#IPR005835; Nucleotidyl transferase	SIN_1008655	IPR001451; Bacterial transferase hexapeptide repeat#IPR005835; Nucleotidyl transferase
SIN_1001896	IPR001461; Peptidase A1	SIN_1009307	IPR001461; Peptidase A1
SIN_1024066	IPR001461; Peptidase A1	SIN_1010505	IPR001461; Peptidase A1
SIN_1012827	IPR001461; Peptidase A1	SIN_1012436	IPR001461; Peptidase A1
SIN_1008094	IPR001461; Peptidase A1	SIN_1017660	IPR001461; Peptidase A1
SIN_1021654	IPR001461; Peptidase A1	SIN_1020635	IPR001461; Peptidase A1
SIN_1020548	IPR001461; Peptidase A1	SIN_1021690	IPR001461; Peptidase A1
SIN_1015734	IPR001464; Annexin#IPR009118; Annexin, plant#IPR018502; Annexin repeat	SIN_1017026	IPR001464; Annexin#IPR009118; Annexin, plant#IPR018502; Annexin repeat
SIN_1003961	IPR001471; AP2/ERF domain	SIN_1004866	IPR001471; AP2/ERF domain
SIN_1003959	IPR001471; AP2/ERF domain	SIN_1004869	IPR001471; AP2/ERF domain
SIN_1012110	IPR001471; AP2/ERF domain	SIN_1008777	IPR001471; AP2/ERF domain
SIN_1017548	IPR001471; AP2/ERF domain	SIN_1009471	IPR001471; AP2/ERF domain
SIN_1024041	IPR001471; AP2/ERF domain	SIN_1010530	IPR001471; AP2/ERF domain
SIN_1004964	IPR001471; AP2/ERF domain	SIN_1014405	IPR001471; AP2/ERF domain
SIN_1015595	IPR001471; AP2/ERF domain	SIN_1017801	IPR001471; AP2/ERF domain
SIN_1013660	IPR001471; AP2/ERF domain	SIN_1018336	IPR001471; AP2/ERF domain
SIN_1024507	IPR001471; AP2/ERF domain	SIN_1024170	IPR001471; AP2/ERF domain
SIN_1010918	IPR001487; Bromodomain#IPR027353; NET domain	SIN_1017312	IPR001487; Bromodomain#IPR027353; NET domain
SIN_1005853	IPR001494; Importin-beta, N-terminal domain#IPR027140; Importin subunit beta	SIN_1009207	IPR001494; Importin-beta, N-terminal domain#IPR027140; Importin subunit beta
SIN_1002590	IPR001509; NAD-dependent epimerase/dehydratase	SIN_1021847	IPR001509; NAD-dependent epimerase/dehydratase
SIN_1012119	IPR001519; Ferritin#IPR008331; Ferritin/DPS protein domain#IPR009040; Ferritin- like diiron domain	SIN_1008773	IPR001519; Ferritin#IPR008331; Ferritin/DPS protein domain#IPR009040; Ferritin- like diiron domain
SIN_1024096	IPR001563; Peptidase S10, serine carboxypeptidase	SIN_1010478	IPR001563; Peptidase S10, serine carboxypeptidase
SIN_1024069	IPR001563; Peptidase S10, serine carboxypeptidase	SIN_1010501	IPR001563; Peptidase S10, serine carboxypeptidase
SIN_1006108	IPR001563; Peptidase S10, serine carboxypeptidase	SIN_1011877	IPR001563; Peptidase S10, serine carboxypeptidase
SIN_1008984	IPR001563; Peptidase S10, serine carboxypeptidase	SIN_1013316	IPR001563; Peptidase S10, serine carboxypeptidase
SIN_1018772	IPR001568; Ribonuclease T2-like	SIN_1018190	IPR001568; Ribonuclease T2-like
SIN_1026847	IPR001576; Phosphoglycerate kinase	SIN_1014222	IPR001576; Phosphoglycerate kinase
SIN_1009994	IPR001593; Ribosomal protein S3Ae	SIN_1021868	IPR001593; Ribosomal protein S3Ae
SIN_1010879	IPR001594; Zinc finger, DHHC-type, palmitoyltransferase	SIN_1022115	IPR001594; Zinc finger, DHHC-type, palmitoyltransferase
SIN_1004591	IPR001611; Leucine-rich repeat	SIN_1014828	IPR001611; Leucine-rich repeat
SIN_1003526	IPR001611; Leucine-rich repeat#IPR003591; Leucine-rich repeat, typical subtype#IPR025875; Leucine rich repeat 4	SIN_1007737	IPR001611; Leucine-rich repeat#IPR003591; Leucine-rich repeat, typical subtype#IPR025875; Leucine rich repeat 4
SIN_1023547	IPR001623; DnaJ domain	SIN_1006227	IPR001623; DnaJ domain
SIN_1017554	IPR001623; DnaJ domain	SIN_1009472	IPR001623; DnaJ domain
SIN_1013688	IPR001623; DnaJ domain	SIN_1018361	IPR001623; DnaJ domain
SIN_1013751	IPR001623; DnaJ domain	SIN_1021358	IPR001623; DnaJ domain
SIN_1022739	IPR001623; DnaJ domain	SIN_1025884	IPR001623; DnaJ domain
SIN_1006034	IPR001623; DnaJ domain#IPR002939; Chaperone DnaJ, C-terminal	SIN_1002246	IPR001623; DnaJ domain#IPR002939; Chaperone DnaJ, C-terminal
SIN_1012742	IPR001623; DnaJ domain#IPR019734; Tetratricopeptide repeat	SIN_1012604	IPR001623; DnaJ domain#IPR019734; Tetratricopeptide repeat
SIN_1004562	IPR001632; G-protein, beta subunit#IPR001680; WD40 repeat#IPR017986; WD40-repeat-containing domain#IPR020472; G-protein beta WD-40 repeat	SIN_1014778	IPR001632; G-protein, beta subunit#IPR001680; WD40 repeat#IPR017986; WD40-repeat-containing domain#IPR020472; G-protein beta WD-40 repeat
SIN_1014048	IPR001650; Helicase, C-terminal#IPR011545; DNA/RNA helicase, DEAD/DEAH box type, N-terminal#IPR014001; Helicase, superfamily 1/2, ATP-binding domain#IPR014014; RNA helicase, DEAD-box type, Q motif	SIN_1009938	IPR001650; Helicase, C-terminal#IPR011545; DNA/RNA helicase, DEAD/DEAH box type, N-terminal#IPR014001; Helicase, superfamily 1/2, ATP-binding domain#IPR014014; RNA helicase, DEAD-box type, Q motif
SIN_1011015	IPR001680; WD40 repeat#IPR004083; Regulatory associated protein of TOR#IPR017986; WD40-repeat-containing domain	SIN_1003926	IPR001680; WD40 repeat#IPR004083; Regulatory associated protein of TOR#IPR017986; WD40-repeat-containing domain
SIN_1010257	IPR001680; WD40 repeat#IPR006692; Coatomer, WD associated region#IPR017986; WD40-repeat-containing domain#IPR020472; G-protein beta WD-40 repeat	SIN_1009589	IPR001680; WD40 repeat#IPR006692; Coatomer, WD associated region#IPR017986; WD40-repeat-containing domain#IPR020472; G-protein beta WD-40 repeat
SIN_1012813	IPR001680; WD40 repeat#IPR017986; WD40-repeat-containing domain	SIN_1012473	IPR001680; WD40 repeat#IPR017986; WD40-repeat-containing domain
SIN_1003146	IPR001680; WD40 repeat#IPR017986; WD40-repeat-containing domain	SIN_1014275	IPR001680; WD40 repeat#IPR017986; WD40-repeat-containing domain
SIN_1015747	IPR001680; WD40 repeat#IPR017986; WD40-repeat-containing domain	SIN_1017045	IPR001680; WD40 repeat#IPR017986; WD40-repeat-containing domain
SIN_1010957	IPR001680; WD40 repeat#IPR017986; WD40-repeat-containing domain	SIN_1017334	IPR001680; WD40 repeat#IPR017986; WD40-repeat-containing domain
SIN_1023543	IPR001680; WD40 repeat#IPR017986; WD40-repeat-containing domain#IPR020472; G-protein beta WD-40 repeat	SIN_1006221	IPR001680; WD40 repeat#IPR017986; WD40-repeat-containing domain#IPR020472; G-protein beta WD-40 repeat
SIN_1005857	IPR001680; WD40 repeat#IPR017986; WD40-repeat-containing domain#IPR020472; G-protein beta WD-40 repeat	SIN_1009211	IPR001680; WD40 repeat#IPR017986; WD40-repeat-containing domain#IPR020472; G-protein beta WD-40 repeat
SIN_1011464	IPR001680; WD40 repeat#IPR017986; WD40-repeat-containing domain#IPR020472; G-protein beta WD-40 repeat	SIN_1011656	IPR001680; WD40 repeat#IPR017986; WD40-repeat-containing domain#IPR020472; G-protein beta WD-40 repeat
SIN_1005024	IPR001680; WD40 repeat#IPR022175; Breast carcinoma amplified sequence 3	SIN_1014484	IPR001680; WD40 repeat#IPR022175; Breast carcinoma amplified sequence 3
SIN_1004590	IPR001683; Phox homologous domain#IPR003114; Phox-associated domain#IPR013937; Sorting nexin, C-terminal#IPR013996; PX-associated, sorting nexin 13	SIN_1014826	IPR001683; Phox homologous domain#IPR003114; Phox-associated domain#IPR013937; Sorting nexin, C-terminal#IPR013996; PX-associated, sorting nexin 13
SIN_1013057	IPR001683; Phox homologous domain#IPR015404; Vps5 C-terminal	SIN_1007817	IPR001683; Phox homologous domain#IPR015404; Vps5 C-terminal
SIN_1004169	IPR001684; Ribosomal protein L27	SIN_1003983	IPR001684; Ribosomal protein L27
SIN_1009074	IPR001701; Glycoside hydrolase, family 9	SIN_1002361	IPR001701; Glycoside hydrolase, family 9
SIN_1012759	IPR001715; Calponin homology domain#IPR001752; Kinesin, motor domain#IPR027640; Kinesin-like protein	SIN_1012578	IPR001715; Calponin homology domain#IPR001752; Kinesin, motor domain#IPR027640; Kinesin-like protein
SIN_1003477	IPR001739; Methyl-CpG DNA binding#IPR011124; Zinc finger, CW-type	SIN_1007692	IPR001739; Methyl-CpG DNA binding#IPR011124; Zinc finger, CW-type
SIN_1004519	IPR001752; Kinesin, motor domain#IPR021881; Protein of unknown function DUF3490#IPR027640; Kinesin-like protein	SIN_1014729	IPR001752; Kinesin, motor domain#IPR021881; Protein of unknown function DUF3490#IPR027640; Kinesin-like protein
SIN_1013049	IPR001752; Kinesin, motor domain#IPR027640; Kinesin-like protein	SIN_1007825	IPR001752; Kinesin, motor domain#IPR027640; Kinesin-like protein
SIN_1010277	IPR001752; Kinesin, motor domain#IPR027640; Kinesin-like protein	SIN_1009578	IPR001752; Kinesin, motor domain#IPR027640; Kinesin-like protein
SIN_1005028	IPR001752; Kinesin, motor domain#IPR027640; Kinesin-like protein	SIN_1014487	IPR001752; Kinesin, motor domain#IPR027640; Kinesin-like protein
SIN_1015533	IPR001752; Kinesin, motor domain#IPR027640; Kinesin-like protein	SIN_1017887	IPR001752; Kinesin, motor domain#IPR027640; Kinesin-like protein
SIN_1002841	IPR001752; Kinesin, motor domain#IPR027640; Kinesin-like protein	SIN_1021778	IPR001752; Kinesin, motor domain#IPR027640; Kinesin-like protein
SIN_1024494	IPR001752; Kinesin, motor domain#IPR027640; Kinesin-like protein	SIN_1024176	IPR001752; Kinesin, motor domain#IPR027640; Kinesin-like protein
SIN_1006033	IPR001757; Cation-transporting P-type ATPase#IPR004014; Cation-transporting P-type ATPase, N-terminal#IPR008250; P-type ATPase, A domain#IPR023214; HAD-like domain	SIN_1002249	IPR001757; Cation-transporting P-type ATPase#IPR004014; Cation-transporting P-type ATPase, N-terminal#IPR008250; P-type ATPase, A domain#IPR023214; HAD-like domain
SIN_1003493	IPR001757; Cation-transporting P-type ATPase#IPR006121; Heavy metal-associated domain, HMA#IPR008250; P-type ATPase, A domain#IPR023214; HAD-like domain#IPR027265; Divalent cation-transporting P-type ATPase	SIN_1007710	IPR001757; Cation-transporting P-type ATPase#IPR006121; Heavy metal-associated domain, HMA#IPR008250; P-type ATPase, A domain#IPR023214; HAD-like domain#IPR027265; Divalent cation-transporting P-type ATPase
SIN_1026843	IPR001763; Rhodanese-like domain	SIN_1014224	IPR001763; Rhodanese-like domain
SIN_1012741	IPR001764; Glycoside hydrolase, family 3, N-terminal#IPR002772; Glycoside hydrolase family 3 C-terminal domain#IPR026891; Fibronectin type III-like domain#IPR026892; Glycoside hydrolase family 3	SIN_1012606	IPR001764; Glycoside hydrolase, family 3, N-terminal#IPR002772; Glycoside hydrolase family 3 C-terminal domain#IPR026891; Fibronectin type III-like domain#IPR026892; Glycoside hydrolase family 3
SIN_1006077	IPR001781; Zinc finger, LIM-type	SIN_1020480	IPR001781; Zinc finger, LIM-type
SIN_1026732	IPR001789; Signal transduction response regulator, receiver domain	SIN_1018143	IPR001789; Signal transduction response regulator, receiver domain
SIN_1021662	IPR001789; Signal transduction response regulator, receiver domain#IPR003594; Histidine kinase-like ATPase, ATP-binding domain#IPR003661; Signal transduction histidine kinase, subgroup 1, dimerisation/phosphoacceptor domain#IPR004358; Signal transduction histidine kinase-related protein, C-terminal#IPR005467; Signal transduction histidine kinase, core	SIN_1020621	IPR001789; Signal transduction response regulator, receiver domain#IPR003594; Histidine kinase-like ATPase, ATP-binding domain#IPR003661; Signal transduction histidine kinase, subgroup 1, dimerisation/phosphoacceptor domain#IPR004358; Signal transduction histidine kinase-related protein, C-terminal#IPR005467; Signal transduction histidine kinase, core
SIN_1005900	IPR001789; Signal transduction response regulator, receiver domain#IPR010402; CCT domain	SIN_1009237	IPR001789; Signal transduction response regulator, receiver domain#IPR010402; CCT domain
SIN_1005989	IPR001789; Signal transduction response regulator, receiver domain#IPR010402; CCT domain	SIN_1017486	IPR001789; Signal transduction response regulator, receiver domain#IPR010402; CCT domain
SIN_1012169	IPR001790; Ribosomal protein L10/acidic P0#IPR001813; Ribosomal protein L10/L12	SIN_1008721	IPR001790; Ribosomal protein L10/acidic P0#IPR001813; Ribosomal protein L10/L12
SIN_1004461	IPR001806; Small GTPase superfamily#IPR002041; Ran GTPase#IPR003578; Small GTPase superfamily, Rho type#IPR003579; Small GTPase superfamily, Rab type#IPR020849; Small GTPase superfamily, Ras type	SIN_1005448	IPR001806; Small GTPase superfamily#IPR002041; Ran GTPase#IPR003578; Small GTPase superfamily, Rho type#IPR003579; Small GTPase superfamily, Rab type#IPR020849; Small GTPase superfamily, Ras type
SIN_1004566	IPR001806; Small GTPase superfamily#IPR002041; Ran GTPase#IPR003578; Small GTPase superfamily, Rho type#IPR003579; Small GTPase superfamily, Rab type#IPR020849; Small GTPase superfamily, Ras type	SIN_1014781	IPR001806; Small GTPase superfamily#IPR002041; Ran GTPase#IPR003578; Small GTPase superfamily, Rho type#IPR003579; Small GTPase superfamily, Rab type#IPR020849; Small GTPase superfamily, Ras type
SIN_1019460	IPR001806; Small GTPase superfamily#IPR002041; Ran GTPase#IPR003578; Small GTPase superfamily, Rho type#IPR003579; Small GTPase superfamily, Rab type#IPR020849; Small GTPase superfamily, Ras type	SIN_1022569	IPR001806; Small GTPase superfamily#IPR002041; Ran GTPase#IPR003578; Small GTPase superfamily, Rho type#IPR003579; Small GTPase superfamily, Rab type#IPR020849; Small GTPase superfamily, Ras type
SIN_1003198	IPR001806; Small GTPase superfamily#IPR002041; Ran GTPase#IPR003578; Small GTPase superfamily, Rho type#IPR003579; Small GTPase superfamily, Rab type#IPR020849; Small GTPase superfamily, Ras type	SIN_1024947	IPR001806; Small GTPase superfamily#IPR002041; Ran GTPase#IPR003578; Small GTPase superfamily, Rho type#IPR003579; Small GTPase superfamily, Rab type#IPR020849; Small GTPase superfamily, Ras type
SIN_1022875	IPR001806; Small GTPase superfamily#IPR002041; Ran GTPase#IPR003578; Small GTPase superfamily, Rho type#IPR003579; Small GTPase superfamily, Rab type#IPR020849; Small GTPase superfamily, Ras type	SIN_1026001	IPR001806; Small GTPase superfamily#IPR002041; Ran GTPase#IPR003578; Small GTPase superfamily, Rho type#IPR003579; Small GTPase superfamily, Rab type#IPR020849; Small GTPase superfamily, Ras type
SIN_1014124	IPR001810; F-box domain	SIN_1005684	IPR001810; F-box domain
SIN_1013023	IPR001810; F-box domain	SIN_1007846	IPR001810; F-box domain
SIN_1026538	IPR001810; F-box domain	SIN_1018024	IPR001810; F-box domain
SIN_1012796	IPR001810; F-box domain#IPR006553; Leucine-rich repeat, cysteine-containing subtype	SIN_1012494	IPR001810; F-box domain#IPR006553; Leucine-rich repeat, cysteine-containing subtype
SIN_1021484	IPR001810; F-box domain#IPR006553; Leucine-rich repeat, cysteine-containing subtype	SIN_1020921	IPR001810; F-box domain#IPR006553; Leucine-rich repeat, cysteine-containing subtype
SIN_1019601	IPR001810; F-box domain#IPR006652; Kelch repeat type 1	SIN_1006666	IPR001810; F-box domain#IPR006652; Kelch repeat type 1
SIN_1026508	IPR001810; F-box domain#IPR006652; Kelch repeat type 1	SIN_1018003	IPR001810; F-box domain#IPR006652; Kelch repeat type 1
SIN_1015058	IPR001813; Ribosomal protein L10/L12	SIN_1010537	IPR001813; Ribosomal protein L10/L12
SIN_1026719	IPR001818; Peptidase M10, metallopeptidase#IPR002477; Peptidoglycan binding-like#IPR006026; Peptidase, metallopeptidase#IPR021190; Peptidase M10A	SIN_1018138	IPR001818; Peptidase M10, metallopeptidase#IPR002477; Peptidoglycan binding-like#IPR006026; Peptidase, metallopeptidase#IPR021190; Peptidase M10A
SIN_1004561	IPR001837; Adenylate cyclase-associated CAP#IPR006599; CARP motif#IPR013912; Adenylate cyclase-associated CAP, C-terminal#IPR013992; Adenylate cyclase-associated CAP, N-terminal#IPR017901; C-CAP/cofactor C-like domain	SIN_1014776	IPR001837; Adenylate cyclase-associated CAP#IPR006599; CARP motif#IPR013912; Adenylate cyclase-associated CAP, C-terminal#IPR013992; Adenylate cyclase-associated CAP, N-terminal#IPR017901; C-CAP/cofactor C-like domain
SIN_1014155	IPR001841; Zinc finger, RING-type	SIN_1005723	IPR001841; Zinc finger, RING-type
SIN_1011427	IPR001841; Zinc finger, RING-type	SIN_1011727	IPR001841; Zinc finger, RING-type
SIN_1004992	IPR001841; Zinc finger, RING-type	SIN_1014442	IPR001841; Zinc finger, RING-type
SIN_1018778	IPR001841; Zinc finger, RING-type	SIN_1018193	IPR001841; Zinc finger, RING-type
SIN_1013605	IPR001841; Zinc finger, RING-type	SIN_1018285	IPR001841; Zinc finger, RING-type
SIN_1019416	IPR001841; Zinc finger, RING-type	SIN_1022517	IPR001841; Zinc finger, RING-type
SIN_1019461	IPR001841; Zinc finger, RING-type	SIN_1022570	IPR001841; Zinc finger, RING-type
SIN_1019502	IPR001841; Zinc finger, RING-type	SIN_1022617	IPR001841; Zinc finger, RING-type
SIN_1003205	IPR001841; Zinc finger, RING-type	SIN_1024942	IPR001841; Zinc finger, RING-type
SIN_1006101	IPR001841; Zinc finger, RING-type#IPR005150; Cellulose synthase#IPR027934; Cellulose synthase, RING-type zinc finger	SIN_1011849	IPR001841; Zinc finger, RING-type#IPR005150; Cellulose synthase#IPR027934; Cellulose synthase, RING-type zinc finger
SIN_1026484	IPR001876; Zinc finger, RanBP2-type	SIN_1017993	IPR001876; Zinc finger, RanBP2-type
SIN_1010331	IPR001891; Malic oxidoreductase#IPR012301; Malic enzyme, N-terminal#IPR012302; Malic enzyme, NAD-binding	SIN_1009548	IPR001891; Malic oxidoreductase#IPR012301; Malic enzyme, N-terminal#IPR012302; Malic enzyme, NAD-binding
SIN_1012848	IPR001892; Ribosomal protein S13	SIN_1012406	IPR001892; Ribosomal protein S13
SIN_1015056	IPR001898; Sodium/sulphate symporter	SIN_1003272	IPR001898; Sodium/sulphate symporter
SIN_1025593	IPR001907; ClpP#IPR023562; Clp protease proteolytic subunit /Translocation-enhancing protein TepA	SIN_1004618	IPR001907; ClpP#IPR023562; Clp protease proteolytic subunit /Translocation-enhancing protein TepA
SIN_1012728	IPR001907; ClpP#IPR023562; Clp protease proteolytic subunit /Translocation-enhancing protein TepA	SIN_1012624	IPR001907; ClpP#IPR023562; Clp protease proteolytic subunit /Translocation-enhancing protein TepA
SIN_1005012	IPR001926; Tryptophan synthase beta subunit-like PLP-dependent enzymes superfamily#IPR006654; Tryptophan synthase, beta chain	SIN_1014463	IPR001926; Tryptophan synthase beta subunit-like PLP-dependent enzymes superfamily#IPR006654; Tryptophan synthase, beta chain
SIN_1015081	IPR001929; Germin#IPR006045; Cupin 1	SIN_1010572	IPR001929; Germin#IPR006045; Cupin 1
SIN_1022816	IPR001929; Germin#IPR006045; Cupin 1	SIN_1025954	IPR001929; Germin#IPR006045; Cupin 1
SIN_1011027	IPR001932; Protein phosphatase 2C (PP2C)-like domain#IPR015655; Protein phosphatase 2C	SIN_1003917	IPR001932; Protein phosphatase 2C (PP2C)-like domain#IPR015655; Protein phosphatase 2C
SIN_1015813	IPR001932; Protein phosphatase 2C (PP2C)-like domain#IPR015655; Protein phosphatase 2C	SIN_1007450	IPR001932; Protein phosphatase 2C (PP2C)-like domain#IPR015655; Protein phosphatase 2C
SIN_1002302	IPR001932; Protein phosphatase 2C (PP2C)-like domain#IPR015655; Protein phosphatase 2C	SIN_1014632	IPR001932; Protein phosphatase 2C (PP2C)-like domain#IPR015655; Protein phosphatase 2C
SIN_1021641	IPR001932; Protein phosphatase 2C (PP2C)-like domain#IPR015655; Protein phosphatase 2C	SIN_1020658	IPR001932; Protein phosphatase 2C (PP2C)-like domain#IPR015655; Protein phosphatase 2C
SIN_1004991	IPR001950; Translation initiation factor SUI1	SIN_1014439	IPR001950; Translation initiation factor SUI1
SIN_1003510	IPR001965; Zinc finger, PHD-type#IPR011124; Zinc finger, CW-type#IPR019787; Zinc finger, PHD-finger	SIN_1007722	IPR001965; Zinc finger, PHD-type#IPR011124; Zinc finger, CW-type#IPR019787; Zinc finger, PHD-finger
SIN_1022840	IPR001965; Zinc finger, PHD-type#IPR019787; Zinc finger, PHD-finger#IPR021998; Alfin	SIN_1025975	IPR001965; Zinc finger, PHD-type#IPR019787; Zinc finger, PHD-finger#IPR021998; Alfin
SIN_1012847	IPR001976; Ribosomal protein S24e	SIN_1012407	IPR001976; Ribosomal protein S24e
SIN_1023874	IPR001998; Xylose isomerase#IPR013022; Xylose isomerase-like, TIM barrel domain	SIN_1011792	IPR001998; Xylose isomerase#IPR013022; Xylose isomerase-like, TIM barrel domain
SIN_1021568	IPR002014; VHS#IPR004152; GAT#IPR018205; VHS subgroup	SIN_1020775	IPR002014; VHS#IPR004152; GAT#IPR018205; VHS subgroup
SIN_1005048	IPR002048; EF-hand domain	SIN_1014517	IPR002048; EF-hand domain
SIN_1019457	IPR002048; EF-hand domain#IPR004837; Sodium/calcium exchanger membrane region#IPR011992; EF-hand domain pair	SIN_1022564	IPR002048; EF-hand domain#IPR004837; Sodium/calcium exchanger membrane region#IPR011992; EF-hand domain pair
SIN_1005914	IPR002048; EF-hand domain#IPR005135; Endonuclease/exonuclease/phosphatase	SIN_1009246	IPR002048; EF-hand domain#IPR005135; Endonuclease/exonuclease/phosphatase
SIN_1008020	IPR002048; EF-hand domain#IPR011992; EF-hand domain pair	SIN_1006577	IPR002048; EF-hand domain#IPR011992; EF-hand domain pair
SIN_1002604	IPR002048; EF-hand domain#IPR011992; EF-hand domain pair	SIN_1021851	IPR002048; EF-hand domain#IPR011992; EF-hand domain pair
SIN_1014134	IPR002067; Mitochondrial carrier protein#IPR018108; Mitochondrial substrate/solute carrier	SIN_1005695	IPR002067; Mitochondrial carrier protein#IPR018108; Mitochondrial substrate/solute carrier
SIN_1014137	IPR002067; Mitochondrial carrier protein#IPR018108; Mitochondrial substrate/solute carrier	SIN_1005697	IPR002067; Mitochondrial carrier protein#IPR018108; Mitochondrial substrate/solute carrier
SIN_1012758	IPR002067; Mitochondrial carrier protein#IPR018108; Mitochondrial substrate/solute carrier	SIN_1012579	IPR002067; Mitochondrial carrier protein#IPR018108; Mitochondrial substrate/solute carrier
SIN_1005891	IPR002068; Alpha crystallin/Hsp20 domain	SIN_1009228	IPR002068; Alpha crystallin/Hsp20 domain
SIN_1021496	IPR002068; Alpha crystallin/Hsp20 domain	SIN_1020885	IPR002068; Alpha crystallin/Hsp20 domain
SIN_1004969	IPR002082; Aspartate carbamoyltransferase#IPR006130; Aspartate/ornithine carbamoyltransferase#IPR006131; Aspartate/ornithine carbamoyltransferase, Asp/Orn-binding domain#IPR006132; Aspartate/ornithine carbamoyltransferase, carbamoyl-P binding	SIN_1014410	IPR002082; Aspartate carbamoyltransferase#IPR006130; Aspartate/ornithine carbamoyltransferase#IPR006131; Aspartate/ornithine carbamoyltransferase, Asp/Orn-binding domain#IPR006132; Aspartate/ornithine carbamoyltransferase, carbamoyl-P binding
SIN_1008629	IPR002085; Alcohol dehydrogenase superfamily, zinc-type#IPR013149; Alcohol dehydrogenase, C-terminal#IPR020843; Polyketide synthase, enoylreductase	SIN_1015879	IPR002085; Alcohol dehydrogenase superfamily, zinc-type#IPR013149; Alcohol dehydrogenase, C-terminal#IPR020843; Polyketide synthase, enoylreductase
SIN_1011231	IPR002108; Actin-binding, cofilin/tropomyosin type#IPR017904; ADF/Cofilin/Destrin	SIN_1005542	IPR002108; Actin-binding, cofilin/tropomyosin type#IPR017904; ADF/Cofilin/Destrin
SIN_1004484	IPR002108; Actin-binding, cofilin/tropomyosin type#IPR017904; ADF/Cofilin/Destrin	SIN_1014657	IPR002108; Actin-binding, cofilin/tropomyosin type#IPR017904; ADF/Cofilin/Destrin
SIN_1022286	IPR002109; Glutaredoxin#IPR014025; Glutaredoxin subgroup	SIN_1009740	IPR002109; Glutaredoxin#IPR014025; Glutaredoxin subgroup
SIN_1010163	IPR002109; Glutaredoxin#IPR014025; Glutaredoxin subgroup	SIN_1016246	IPR002109; Glutaredoxin#IPR014025; Glutaredoxin subgroup
SIN_1012808	IPR002119; Histone H2A#IPR007125; Histone core	SIN_1012477	IPR002119; Histone H2A#IPR007125; Histone core
SIN_1023541	IPR002123; Phospholipid/glycerol acyltransferase	SIN_1006219	IPR002123; Phospholipid/glycerol acyltransferase
SIN_1011487	IPR002123; Phospholipid/glycerol acyltransferase	SIN_1011623	IPR002123; Phospholipid/glycerol acyltransferase
SIN_1005101	IPR002124; Cytochrome c oxidase, subunit Vb	SIN_1009609	IPR002124; Cytochrome c oxidase, subunit Vb
SIN_1004485	IPR002130; Cyclophilin-like peptidyl-prolyl cis-trans isomerase domain	SIN_1014659	IPR002130; Cyclophilin-like peptidyl-prolyl cis-trans isomerase domain
SIN_1018957	IPR002155; Thiolase#IPR020616; Thiolase, N-terminal#IPR020617; Thiolase, C-terminal	SIN_1015358	IPR002155; Thiolase#IPR020616; Thiolase, N-terminal#IPR020617; Thiolase, C-terminal
SIN_1005041	IPR002171; Ribosomal protein L2#IPR022666; Ribosomal Proteins L2, RNA binding domain#IPR022669; Ribosomal protein L2, C-terminal	SIN_1014500	IPR002171; Ribosomal protein L2#IPR022666; Ribosomal Proteins L2, RNA binding domain#IPR022669; Ribosomal protein L2, C-terminal
SIN_1026628	IPR002192; Pyruvate phosphate dikinase, PEP/pyruvate-binding	SIN_1018079	IPR002192; Pyruvate phosphate dikinase, PEP/pyruvate-binding
SIN_1011227	IPR002198; Short-chain dehydrogenase/reductase SDR#IPR002347; Glucose/ribitol dehydrogenase	SIN_1005543	IPR002198; Short-chain dehydrogenase/reductase SDR#IPR002347; Glucose/ribitol dehydrogenase
SIN_1019511	IPR002198; Short-chain dehydrogenase/reductase SDR#IPR002347; Glucose/ribitol dehydrogenase	SIN_1014560	IPR002198; Short-chain dehydrogenase/reductase SDR#IPR002347; Glucose/ribitol dehydrogenase
SIN_1019427	IPR002208; SecY/SEC61-alpha family#IPR019561; Translocon Sec61/SecY, plug domain	SIN_1022531	IPR002208; SecY/SEC61-alpha family#IPR019561; Translocon Sec61/SecY, plug domain
SIN_1004435	IPR002213; UDP-glucuronosyl/UDP-glucosyltransferase	SIN_1005469	IPR002213; UDP-glucuronosyl/UDP-glucosyltransferase
SIN_1014141	IPR002213; UDP-glucuronosyl/UDP-glucosyltransferase	SIN_1005702	IPR002213; UDP-glucuronosyl/UDP-glucosyltransferase
SIN_1012202	IPR002213; UDP-glucuronosyl/UDP-glucosyltransferase	SIN_1008671	IPR002213; UDP-glucuronosyl/UDP-glucosyltransferase
SIN_1023870	IPR002213; UDP-glucuronosyl/UDP-glucosyltransferase	SIN_1011787	IPR002213; UDP-glucuronosyl/UDP-glucosyltransferase
SIN_1006087	IPR002213; UDP-glucuronosyl/UDP-glucosyltransferase	SIN_1020460	IPR002213; UDP-glucuronosyl/UDP-glucosyltransferase
SIN_1022273	IPR002213; UDP-glucuronosyl/UDP-glucosyltransferase#IPR004276; Glycosyl transferase, family 28	SIN_1009757	IPR002213; UDP-glucuronosyl/UDP-glucosyltransferase#IPR004276; Glycosyl transferase, family 28
SIN_1013892	IPR002293; Amino acid/polyamine transporter I#IPR015606; Cationic amino acid transporter	SIN_1008501	IPR002293; Amino acid/polyamine transporter I#IPR015606; Cationic amino acid transporter
SIN_1005098	IPR002326; Cytochrome c1#IPR009056; Cytochrome c-like domain	SIN_1009608	IPR002326; Cytochrome c1#IPR009056; Cytochrome c-like domain
SIN_1022812	IPR002421; 5'-3' exonuclease, N-terminal#IPR006084; XPG/Rad2 endonuclease#IPR006085; XPG N-terminal#IPR006086; XPG-I domain#IPR008918; Helix-hairpin-helix motif, class 2	SIN_1025953	IPR002421; 5'-3' exonuclease, N-terminal#IPR006084; XPG/Rad2 endonuclease#IPR006085; XPG N-terminal#IPR006086; XPG-I domain#IPR008918; Helix-hairpin-helix motif, class 2
SIN_1009028	IPR002423; Chaperonin Cpn60/TCP-1#IPR012716; T-complex protein 1, beta subunit#IPR017998; Chaperone tailless complex polypeptide 1 (TCP-1)	SIN_1007402	IPR002423; Chaperonin Cpn60/TCP-1#IPR012716; T-complex protein 1, beta subunit#IPR017998; Chaperone tailless complex polypeptide 1 (TCP-1)
SIN_1004534	IPR002490; ATPase, V0 complex, subunit 116kDa	SIN_1014747	IPR002490; ATPase, V0 complex, subunit 116kDa
SIN_1024515	IPR002490; ATPase, V0 complex, subunit 116kDa	SIN_1024163	IPR002490; ATPase, V0 complex, subunit 116kDa
SIN_1012755	IPR002495; Glycosyl transferase, family 8	SIN_1012585	IPR002495; Glycosyl transferase, family 8
SIN_1005025	IPR002495; Glycosyl transferase, family 8	SIN_1014485	IPR002495; Glycosyl transferase, family 8
SIN_1026736	IPR002495; Glycosyl transferase, family 8	SIN_1018145	IPR002495; Glycosyl transferase, family 8
SIN_1004900	IPR002495; Glycosyl transferase, family 8	SIN_1019894	IPR002495; Glycosyl transferase, family 8
SIN_1022773	IPR002495; Glycosyl transferase, family 8	SIN_1025925	IPR002495; Glycosyl transferase, family 8
SIN_1004465	IPR002498; Phosphatidylinositol-4-phosphate 5-kinase, core#IPR003409; MORN motif#IPR016034; Phosphatidylinositol-4-phosphate 5-kinase, core, subgroup#IPR023610; Phosphatidylinositol-4-phosphate 5-kinase	SIN_1005447	IPR002498; Phosphatidylinositol-4-phosphate 5-kinase, core#IPR003409; MORN motif#IPR016034; Phosphatidylinositol-4-phosphate 5-kinase, core, subgroup#IPR023610; Phosphatidylinositol-4-phosphate 5-kinase
SIN_1008913	IPR002498; Phosphatidylinositol-4-phosphate 5-kinase, core#IPR003409; MORN motif#IPR016034; Phosphatidylinositol-4-phosphate 5-kinase, core, subgroup#IPR023610; Phosphatidylinositol-4-phosphate 5-kinase	SIN_1017105	IPR002498; Phosphatidylinositol-4-phosphate 5-kinase, core#IPR003409; MORN motif#IPR016034; Phosphatidylinositol-4-phosphate 5-kinase, core, subgroup#IPR023610; Phosphatidylinositol-4-phosphate 5-kinase
SIN_1022946	IPR002498; Phosphatidylinositol-4-phosphate 5-kinase, core#IPR003409; MORN motif#IPR016034; Phosphatidylinositol-4-phosphate 5-kinase, core, subgroup#IPR023610; Phosphatidylinositol-4-phosphate 5-kinase	SIN_1026044	IPR002498; Phosphatidylinositol-4-phosphate 5-kinase, core#IPR003409; MORN motif#IPR016034; Phosphatidylinositol-4-phosphate 5-kinase, core, subgroup#IPR023610; Phosphatidylinositol-4-phosphate 5-kinase
SIN_1019415	IPR002504; Inorganic polyphosphate/ATP-NAD kinase, predicted	SIN_1022516	IPR002504; Inorganic polyphosphate/ATP-NAD kinase, predicted
SIN_1002567	IPR002523; Mg2+ transporter protein, CorA-like/Zinc transport protein ZntB#IPR026573; Magnesium transporter MRS2/LPE10	SIN_1021837	IPR002523; Mg2+ transporter protein, CorA-like/Zinc transport protein ZntB#IPR026573; Magnesium transporter MRS2/LPE10
SIN_1025581	IPR002528; Multi antimicrobial extrusion protein	SIN_1004629	IPR002528; Multi antimicrobial extrusion protein
SIN_1013719	IPR002528; Multi antimicrobial extrusion protein	SIN_1021392	IPR002528; Multi antimicrobial extrusion protein
SIN_1019480	IPR002528; Multi antimicrobial extrusion protein	SIN_1022596	IPR002528; Multi antimicrobial extrusion protein
SIN_1015515	IPR002553; Clathrin/coatomer adaptor, adaptin-like, N-terminal#IPR008152; Clathrin adaptor, alpha/beta/gamma-adaptin, appendage, Ig-like subdomain#IPR015151; Beta-adaptin appendage, C-terminal subdomain#IPR026739; AP complex subunit beta	SIN_1017907	IPR002553; Clathrin/coatomer adaptor, adaptin-like, N-terminal#IPR008152; Clathrin adaptor, alpha/beta/gamma-adaptin, appendage, Ig-like subdomain#IPR015151; Beta-adaptin appendage, C-terminal subdomain#IPR026739; AP complex subunit beta
SIN_1004563	IPR002553; Clathrin/coatomer adaptor, adaptin-like, N-terminal#IPR013040; Coatomer, gamma subunit, appendage, Ig-like subdomain#IPR017106; Coatomer gamma subunit	SIN_1014779	IPR002553; Clathrin/coatomer adaptor, adaptin-like, N-terminal#IPR013040; Coatomer, gamma subunit, appendage, Ig-like subdomain#IPR017106; Coatomer gamma subunit
SIN_1020530	IPR002553; Clathrin/coatomer adaptor, adaptin-like, N-terminal#IPR017109; Adaptor protein complex AP-4, epsilon subunit	SIN_1021705	IPR002553; Clathrin/coatomer adaptor, adaptin-like, N-terminal#IPR017109; Adaptor protein complex AP-4, epsilon subunit
SIN_1026541	IPR002554; Protein phosphatase 2A, regulatory B subunit, B56	SIN_1018025	IPR002554; Protein phosphatase 2A, regulatory B subunit, B56
SIN_1021479	IPR002625; Smr protein/MutS2 C-terminal#IPR013899; Domain of unknown function DUF1771	SIN_1020939	IPR002625; Smr protein/MutS2 C-terminal#IPR013899; Domain of unknown function DUF1771
SIN_1013675	IPR002627; tRNA isopentenyltransferase	SIN_1018350	IPR002627; tRNA isopentenyltransferase
SIN_1012841	IPR002641; Patatin/Phospholipase A2-related	SIN_1012418	IPR002641; Patatin/Phospholipase A2-related
SIN_1010258	IPR002645; STAS domain#IPR011547; Sulphate transporter	SIN_1009588	IPR002645; STAS domain#IPR011547; Sulphate transporter
SIN_1012868	IPR002645; STAS domain#IPR011547; Sulphate transporter	SIN_1012385	IPR002645; STAS domain#IPR011547; Sulphate transporter
SIN_1019445	IPR002659; Glycosyl transferase, family 31	SIN_1022550	IPR002659; Glycosyl transferase, family 31
SIN_1004987	IPR002659; Glycosyl transferase, family 31#IPR025298; Domain of unknown function DUF4094	SIN_1014432	IPR002659; Glycosyl transferase, family 31#IPR025298; Domain of unknown function DUF4094
SIN_1003215	IPR002674; Ribosomal protein L37ae	SIN_1024934	IPR002674; Ribosomal protein L37ae
SIN_1008905	IPR002735; Translation initiation factor IF2/IF5#IPR003307; W2 domain	SIN_1017130	IPR002735; Translation initiation factor IF2/IF5#IPR003307; W2 domain
SIN_1019418	IPR002794; Protein of unknown function DUF92, TMEM19	SIN_1022520	IPR002794; Protein of unknown function DUF92, TMEM19
SIN_1019629	IPR002836; DNA-binding TFAR19-related protein	SIN_1001783	IPR002836; DNA-binding TFAR19-related protein
SIN_1007984	IPR002843; ATPase, V0 complex, c/d subunit#IPR016727; ATPase, V0 complex, subunit d	SIN_1006597	IPR002843; ATPase, V0 complex, c/d subunit#IPR016727; ATPase, V0 complex, subunit d
SIN_1022298	IPR002902; Gnk2-homologous domain	SIN_1009721	IPR002902; Gnk2-homologous domain
SIN_1002796	IPR002902; Gnk2-homologous domain	SIN_1015298	IPR002902; Gnk2-homologous domain
SIN_1004924	IPR002905; tRNA (guanine(26)-N(2))-dimethyltransferase	SIN_1019916	IPR002905; tRNA (guanine(26)-N(2))-dimethyltransferase
SIN_1004450	IPR002912; ACT domain	SIN_1005457	IPR002912; ACT domain
SIN_1015668	IPR002912; ACT domain	SIN_1021413	IPR002912; ACT domain
SIN_1010160	IPR002921; Lipase, class 3	SIN_1016251	IPR002921; Lipase, class 3
SIN_1016536	IPR002921; Lipase, class 3#IPR005592; Mono-/di-acylglycerol lipase, N-terminal	SIN_1009135	IPR002921; Lipase, class 3#IPR005592; Mono-/di-acylglycerol lipase, N-terminal
SIN_1008936	IPR002933; Peptidase M20	SIN_1013236	IPR002933; Peptidase M20
SIN_1010340	IPR002934; Nucleotidyl transferase domain#IPR007010; Poly(A) polymerase, RNA-binding domain#IPR007012; Poly(A) polymerase, central domain	SIN_1009542	IPR002934; Nucleotidyl transferase domain#IPR007010; Poly(A) polymerase, RNA-binding domain#IPR007012; Poly(A) polymerase, central domain
SIN_1013711	IPR002934; Nucleotidyl transferase domain#IPR007010; Poly(A) polymerase, RNA-binding domain#IPR007012; Poly(A) polymerase, central domain	SIN_1018389	IPR002934; Nucleotidyl transferase domain#IPR007010; Poly(A) polymerase, RNA-binding domain#IPR007012; Poly(A) polymerase, central domain
SIN_1026502	IPR002935; O-methyltransferase, family 3	SIN_1017999	IPR002935; O-methyltransferase, family 3
SIN_1021604	IPR003020; Bicarbonate transporter, eukaryotic#IPR011531; Bicarbonate transporter, C-terminal	SIN_1020706	IPR003020; Bicarbonate transporter, eukaryotic#IPR011531; Bicarbonate transporter, C-terminal
SIN_1026169	IPR003121; SWIB/MDM2 domain#IPR019835; SWIB domain	SIN_1014933	IPR003121; SWIB/MDM2 domain#IPR019835; SWIB domain
SIN_1008907	IPR003123; Vacuolar sorting protein 9#IPR013995; Vacuolar sorting protein 9, subgroup	SIN_1017127	IPR003123; Vacuolar sorting protein 9#IPR013995; Vacuolar sorting protein 9, subgroup
SIN_1014076	IPR003137; Protease-associated domain, PA#IPR006639; Presenilin/signal peptide peptidase#IPR007369; Peptidase A22B, signal peptide peptidase	SIN_1009954	IPR003137; Protease-associated domain, PA#IPR006639; Presenilin/signal peptide peptidase#IPR007369; Peptidase A22B, signal peptide peptidase
SIN_1021610	IPR003140; Phospholipase/carboxylesterase/thioesterase	SIN_1020690	IPR003140; Phospholipase/carboxylesterase/thioesterase
SIN_1011500	IPR003169; GYF	SIN_1011608	IPR003169; GYF
SIN_1022259	IPR003175; Cyclin-dependent kinase inhibitor	SIN_1009775	IPR003175; Cyclin-dependent kinase inhibitor
SIN_1024039	IPR003177; Cytochrome c oxidase, subunit VIIa	SIN_1010535	IPR003177; Cytochrome c oxidase, subunit VIIa
SIN_1010050	IPR003245; Plastocyanin-like	SIN_1016342	IPR003245; Plastocyanin-like
SIN_1019628	IPR003280; Two pore domain potassium channel#IPR013099; Two pore domain potassium channel domain	SIN_1001785	IPR003280; Two pore domain potassium channel#IPR013099; Two pore domain potassium channel domain
SIN_1001889	IPR003307; W2 domain	SIN_1009304	IPR003307; W2 domain
SIN_1009079	IPR003311; AUX/IAA protein#IPR003340; B3 DNA binding domain#IPR010525; Auxin response factor#IPR011525; Aux/IAA-ARF-dimerisation	SIN_1002371	IPR003311; AUX/IAA protein#IPR003340; B3 DNA binding domain#IPR010525; Auxin response factor#IPR011525; Aux/IAA-ARF-dimerisation
SIN_1019589	IPR003311; AUX/IAA protein#IPR003340; B3 DNA binding domain#IPR010525; Auxin response factor#IPR011525; Aux/IAA-ARF-dimerisation	SIN_1006691	IPR003311; AUX/IAA protein#IPR003340; B3 DNA binding domain#IPR010525; Auxin response factor#IPR011525; Aux/IAA-ARF-dimerisation
SIN_1010841	IPR003311; AUX/IAA protein#IPR003340; B3 DNA binding domain#IPR010525; Auxin response factor#IPR011525; Aux/IAA-ARF-dimerisation	SIN_1022048	IPR003311; AUX/IAA protein#IPR003340; B3 DNA binding domain#IPR010525; Auxin response factor#IPR011525; Aux/IAA-ARF-dimerisation
SIN_1024537	IPR003311; AUX/IAA protein#IPR003340; B3 DNA binding domain#IPR010525; Auxin response factor#IPR011525; Aux/IAA-ARF-dimerisation	SIN_1024145	IPR003311; AUX/IAA protein#IPR003340; B3 DNA binding domain#IPR010525; Auxin response factor#IPR011525; Aux/IAA-ARF-dimerisation
SIN_1022857	IPR003311; AUX/IAA protein#IPR003340; B3 DNA binding domain#IPR010525; Auxin response factor#IPR011525; Aux/IAA-ARF-dimerisation	SIN_1025987	IPR003311; AUX/IAA protein#IPR003340; B3 DNA binding domain#IPR010525; Auxin response factor#IPR011525; Aux/IAA-ARF-dimerisation
SIN_1010338	IPR003311; AUX/IAA protein#IPR011525; Aux/IAA-ARF-dimerisation	SIN_1009544	IPR003311; AUX/IAA protein#IPR011525; Aux/IAA-ARF-dimerisation
SIN_1002570	IPR003311; AUX/IAA protein#IPR011525; Aux/IAA-ARF-dimerisation	SIN_1021838	IPR003311; AUX/IAA protein#IPR011525; Aux/IAA-ARF-dimerisation
SIN_1002572	IPR003311; AUX/IAA protein#IPR011525; Aux/IAA-ARF-dimerisation	SIN_1021841	IPR003311; AUX/IAA protein#IPR011525; Aux/IAA-ARF-dimerisation
SIN_1015100	IPR003316; Transcription factor E2F/dimerisation partner (TDP)#IPR015633; E2F Family	SIN_1010599	IPR003316; Transcription factor E2F/dimerisation partner (TDP)#IPR015633; E2F Family
SIN_1004425	IPR003338; CDC48, N-terminal subdomain#IPR003593; AAA+ ATPase domain#IPR003959; ATPase, AAA-type, core#IPR004201; CDC48, domain 2#IPR005938; ATPase, AAA-type, CDC48	SIN_1005470	IPR003338; CDC48, N-terminal subdomain#IPR003593; AAA+ ATPase domain#IPR003959; ATPase, AAA-type, core#IPR004201; CDC48, domain 2#IPR005938; ATPase, AAA-type, CDC48
SIN_1013067	IPR003340; B3 DNA binding domain	SIN_1007808	IPR003340; B3 DNA binding domain
SIN_1022285	IPR003375; Photosystem I PsaE, reaction centre subunit IV	SIN_1009742	IPR003375; Photosystem I PsaE, reaction centre subunit IV
SIN_1010432	IPR003386; Lecithin:cholesterol/phospholipid:diacylglycerol acyltransferase	SIN_1009498	IPR003386; Lecithin:cholesterol/phospholipid:diacylglycerol acyltransferase
SIN_1015479	IPR003388; Reticulon	SIN_1017943	IPR003388; Reticulon
SIN_1013702	IPR003388; Reticulon	SIN_1018372	IPR003388; Reticulon
SIN_1023562	IPR003397; Mitochondrial inner membrane translocase subunit Tim17/Tim22/Tim23/peroxisomal protein PMP24	SIN_1006249	IPR003397; Mitochondrial inner membrane translocase subunit Tim17/Tim22/Tim23/peroxisomal protein PMP24
SIN_1005929	IPR003397; Mitochondrial inner membrane translocase subunit Tim17/Tim22/Tim23/peroxisomal protein PMP24#IPR021129; Sterile alpha motif, type 1	SIN_1009255	IPR003397; Mitochondrial inner membrane translocase subunit Tim17/Tim22/Tim23/peroxisomal protein PMP24#IPR021129; Sterile alpha motif, type 1
SIN_1007883	IPR003406; Glycosyl transferase, family 14	SIN_1004057	IPR003406; Glycosyl transferase, family 14
SIN_1025562	IPR003406; Glycosyl transferase, family 14	SIN_1004651	IPR003406; Glycosyl transferase, family 14
SIN_1021538	IPR003406; Glycosyl transferase, family 14	SIN_1020835	IPR003406; Glycosyl transferase, family 14
SIN_1019490	IPR003406; Glycosyl transferase, family 14	SIN_1022605	IPR003406; Glycosyl transferase, family 14
SIN_1012217	IPR003428; Mitochondrial glycoprotein	SIN_1008658	IPR003428; Mitochondrial glycoprotein
SIN_1015057	IPR003435; Chaperonin-like RbcX	SIN_1003275	IPR003435; Chaperonin-like RbcX
SIN_1022778	IPR003439; ABC transporter-like#IPR003593; AAA+ ATPase domain	SIN_1025928	IPR003439; ABC transporter-like#IPR003593; AAA+ ATPase domain
SIN_1015210	IPR003439; ABC transporter-like#IPR003593; AAA+ ATPase domain#IPR013525; ABC-2 type transporter	SIN_1003297	IPR003439; ABC transporter-like#IPR003593; AAA+ ATPase domain#IPR013525; ABC-2 type transporter
SIN_1019518	IPR003439; ABC transporter-like#IPR003593; AAA+ ATPase domain#IPR013525; ABC-2 type transporter	SIN_1014555	IPR003439; ABC transporter-like#IPR003593; AAA+ ATPase domain#IPR013525; ABC-2 type transporter
SIN_1020522	IPR003439; ABC transporter-like#IPR003593; AAA+ ATPase domain#IPR013525; ABC-2 type transporter	SIN_1021711	IPR003439; ABC transporter-like#IPR003593; AAA+ ATPase domain#IPR013525; ABC-2 type transporter
SIN_1010330	IPR003439; ABC transporter-like#IPR003593; AAA+ ATPase domain#IPR013525; ABC-2 type transporter#IPR013581; Plant PDR ABC transporter associated	SIN_1009550	IPR003439; ABC transporter-like#IPR003593; AAA+ ATPase domain#IPR013525; ABC-2 type transporter#IPR013581; Plant PDR ABC transporter associated
SIN_1024040	IPR003439; ABC transporter-like#IPR003593; AAA+ ATPase domain#IPR013525; ABC-2 type transporter#IPR013581; Plant PDR ABC transporter associated	SIN_1010534	IPR003439; ABC transporter-like#IPR003593; AAA+ ATPase domain#IPR013525; ABC-2 type transporter#IPR013581; Plant PDR ABC transporter associated
SIN_1027075	IPR003441; NAC domain	SIN_1005314	IPR003441; NAC domain
SIN_1008028	IPR003441; NAC domain	SIN_1006572	IPR003441; NAC domain
SIN_1022320	IPR003441; NAC domain	SIN_1009692	IPR003441; NAC domain
SIN_1015083	IPR003441; NAC domain	SIN_1010575	IPR003441; NAC domain
SIN_1008944	IPR003441; NAC domain	SIN_1013244	IPR003441; NAC domain
SIN_1019520	IPR003441; NAC domain	SIN_1014553	IPR003441; NAC domain
SIN_1019519	IPR003441; NAC domain	SIN_1014554	IPR003441; NAC domain
SIN_1018764	IPR003441; NAC domain	SIN_1018185	IPR003441; NAC domain
SIN_1018790	IPR003441; NAC domain	SIN_1018203	IPR003441; NAC domain
SIN_1022838	IPR003441; NAC domain	SIN_1025973	IPR003441; NAC domain
SIN_1004575	IPR003451; LytB protein	SIN_1014806	IPR003451; LytB protein
SIN_1012180	IPR003480; Transferase	SIN_1008710	IPR003480; Transferase
SIN_1015499	IPR003526; 2-C-methyl-D-erythritol 2,4-cyclodiphosphate synthase	SIN_1017932	IPR003526; 2-C-methyl-D-erythritol 2,4-cyclodiphosphate synthase
SIN_1002594	IPR003579; Small GTPase superfamily, Rab type#IPR006687; Small GTPase superfamily, SAR1-type#IPR006689; Small GTPase superfamily, ARF/SAR type#IPR024156; Small GTPase superfamily, ARF type	SIN_1021850	IPR003579; Small GTPase superfamily, Rab type#IPR006687; Small GTPase superfamily, SAR1-type#IPR006689; Small GTPase superfamily, ARF/SAR type#IPR024156; Small GTPase superfamily, ARF type
SIN_1016472	IPR003593; AAA+ ATPase domain#IPR003959; ATPase, AAA-type, core	SIN_1009166	IPR003593; AAA+ ATPase domain#IPR003959; ATPase, AAA-type, core
SIN_1022278	IPR003593; AAA+ ATPase domain#IPR003959; ATPase, AAA-type, core	SIN_1009747	IPR003593; AAA+ ATPase domain#IPR003959; ATPase, AAA-type, core
SIN_1012780	IPR003593; AAA+ ATPase domain#IPR003959; ATPase, AAA-type, core	SIN_1012528	IPR003593; AAA+ ATPase domain#IPR003959; ATPase, AAA-type, core
SIN_1015065	IPR003593; AAA+ ATPase domain#IPR003959; ATPase, AAA-type, core#IPR007330; MIT#IPR015415; Vps4 oligomerisation, C-terminal	SIN_1010550	IPR003593; AAA+ ATPase domain#IPR003959; ATPase, AAA-type, core#IPR007330; MIT#IPR015415; Vps4 oligomerisation, C-terminal
SIN_1005869	IPR003593; AAA+ ATPase domain#IPR003959; ATPase, AAA-type, core#IPR025753; AAA-type ATPase, N-terminal domain	SIN_1009217	IPR003593; AAA+ ATPase domain#IPR003959; ATPase, AAA-type, core#IPR025753; AAA-type ATPase, N-terminal domain
SIN_1023844	IPR003593; AAA+ ATPase domain#IPR003959; ATPase, AAA-type, core#IPR025753; AAA-type ATPase, N-terminal domain	SIN_1011771	IPR003593; AAA+ ATPase domain#IPR003959; ATPase, AAA-type, core#IPR025753; AAA-type ATPase, N-terminal domain
SIN_1010447	IPR003607; HD/PDEase domain#IPR007685; RelA/SpoT#IPR026020; (p)ppGpp synthetase	SIN_1009489	IPR003607; HD/PDEase domain#IPR007685; RelA/SpoT#IPR026020; (p)ppGpp synthetase
SIN_1019627	IPR003657; DNA-binding WRKY	SIN_1001786	IPR003657; DNA-binding WRKY
SIN_1011023	IPR003657; DNA-binding WRKY	SIN_1003920	IPR003657; DNA-binding WRKY
SIN_1004161	IPR003657; DNA-binding WRKY	SIN_1003975	IPR003657; DNA-binding WRKY
SIN_1014111	IPR003657; DNA-binding WRKY	SIN_1005676	IPR003657; DNA-binding WRKY
SIN_1014143	IPR003657; DNA-binding WRKY	SIN_1005706	IPR003657; DNA-binding WRKY
SIN_1003153	IPR003657; DNA-binding WRKY	SIN_1014268	IPR003657; DNA-binding WRKY
SIN_1006024	IPR003657; DNA-binding WRKY	SIN_1016382	IPR003657; DNA-binding WRKY
SIN_1026464	IPR003657; DNA-binding WRKY	SIN_1017989	IPR003657; DNA-binding WRKY
SIN_1021497	IPR003657; DNA-binding WRKY	SIN_1020883	IPR003657; DNA-binding WRKY
SIN_1021665	IPR003657; DNA-binding WRKY#IPR018872; Zn-cluster domain	SIN_1020605	IPR003657; DNA-binding WRKY#IPR018872; Zn-cluster domain
SIN_1011510	IPR003663; Sugar/inositol transporter#IPR005828; General substrate transporter#IPR020846; Major facilitator superfamily domain	SIN_1011590	IPR003663; Sugar/inositol transporter#IPR005828; General substrate transporter#IPR020846; Major facilitator superfamily domain
SIN_1006182	IPR003663; Sugar/inositol transporter#IPR005828; General substrate transporter#IPR020846; Major facilitator superfamily domain	SIN_1016051	IPR003663; Sugar/inositol transporter#IPR005828; General substrate transporter#IPR020846; Major facilitator superfamily domain
SIN_1015478	IPR003675; CAAX amino terminal protease	SIN_1017945	IPR003675; CAAX amino terminal protease
SIN_1013047	IPR003676; Auxin-induced protein, ARG7	SIN_1007829	IPR003676; Auxin-induced protein, ARG7
SIN_1005884	IPR003676; Auxin-induced protein, ARG7	SIN_1009224	IPR003676; Auxin-induced protein, ARG7
SIN_1018416	IPR003676; Auxin-induced protein, ARG7	SIN_1021475	IPR003676; Auxin-induced protein, ARG7
SIN_1023565	IPR003690; Mitochodrial transcription termination factor-related	SIN_1006256	IPR003690; Mitochodrial transcription termination factor-related
SIN_1011521	IPR003729; Bifunctional nuclease domain	SIN_1011568	IPR003729; Bifunctional nuclease domain
SIN_1027065	IPR003851; Zinc finger, Dof-type	SIN_1005292	IPR003851; Zinc finger, Dof-type
SIN_1011214	IPR003851; Zinc finger, Dof-type	SIN_1005551	IPR003851; Zinc finger, Dof-type
SIN_1008018	IPR003851; Zinc finger, Dof-type	SIN_1006579	IPR003851; Zinc finger, Dof-type
SIN_1024519	IPR003851; Zinc finger, Dof-type	SIN_1024161	IPR003851; Zinc finger, Dof-type
SIN_1009066	IPR003854; Gibberellin regulated protein	SIN_1002350	IPR003854; Gibberellin regulated protein
SIN_1007930	IPR003855; K+ potassium transporter	SIN_1006633	IPR003855; K+ potassium transporter
SIN_1012822	IPR003864; Domain of unknown function DUF221#IPR027815; Domain of unknown function DUF4463	SIN_1012447	IPR003864; Domain of unknown function DUF221#IPR027815; Domain of unknown function DUF4463
SIN_1003104	IPR003957; Transcription factor, CBFA/NFYB, DNA topoisomerase#IPR003958; Transcription factor CBF/NF-Y/archaeal histone	SIN_1014344	IPR003957; Transcription factor, CBFA/NFYB, DNA topoisomerase#IPR003958; Transcription factor CBF/NF-Y/archaeal histone
SIN_1026849	IPR003958; Transcription factor CBF/NF-Y/archaeal histone#IPR027170; Transcriptional activator NFYC/HAP5 subunit	SIN_1014217	IPR003958; Transcription factor CBF/NF-Y/archaeal histone#IPR027170; Transcriptional activator NFYC/HAP5 subunit
SIN_1023828	IPR003961; Fibronectin, type III	SIN_1011762	IPR003961; Fibronectin, type III
SIN_1026559	IPR004000; Actin-related protein#IPR015623; Actin-related protein 3 (Arp3)	SIN_1018040	IPR004000; Actin-related protein#IPR015623; Actin-related protein 3 (Arp3)
SIN_1006043	IPR004022; DDT domain	SIN_1002232	IPR004022; DDT domain
SIN_1026636	IPR004033; UbiE/COQ5 methyltransferase	SIN_1018089	IPR004033; UbiE/COQ5 methyltransferase
SIN_1015552	IPR004045; Glutathione S-transferase, N-terminal#IPR017933; Glutathione S-transferase/chloride channel, C-terminal	SIN_1017863	IPR004045; Glutathione S-transferase, N-terminal#IPR017933; Glutathione S-transferase/chloride channel, C-terminal
SIN_1003513	IPR004087; K Homology domain#IPR004088; K Homology domain, type 1	SIN_1007724	IPR004087; K Homology domain#IPR004088; K Homology domain, type 1
SIN_1010436	IPR004095; TGS#IPR006073; GTP binding domain	SIN_1009495	IPR004095; TGS#IPR006073; GTP binding domain
SIN_1004949	IPR004129; Glycerophosphoryl diester phosphodiesterase	SIN_1014378	IPR004129; Glycerophosphoryl diester phosphodiesterase
SIN_1021908	IPR004131; Pyrophosphate-energised proton pump	SIN_1010752	IPR004131; Pyrophosphate-energised proton pump
SIN_1010463	IPR004140; Exocyst complex protein Exo70	SIN_1009481	IPR004140; Exocyst complex protein Exo70
SIN_1021530	IPR004142; Ndr#IPR015511; Pollen specific protein SF21	SIN_1020845	IPR004142; Ndr#IPR015511; Pollen specific protein SF21
SIN_1021920	IPR004158; Protein of unknown function DUF247, plant	SIN_1010758	IPR004158; Protein of unknown function DUF247, plant
SIN_1012123	IPR004159; Putative S-adenosyl-L-methionine-dependent methyltransferase	SIN_1008771	IPR004159; Putative S-adenosyl-L-methionine-dependent methyltransferase
SIN_1018762	IPR004159; Putative S-adenosyl-L-methionine-dependent methyltransferase	SIN_1018183	IPR004159; Putative S-adenosyl-L-methionine-dependent methyltransferase
SIN_1002852	IPR004159; Putative S-adenosyl-L-methionine-dependent methyltransferase	SIN_1021783	IPR004159; Putative S-adenosyl-L-methionine-dependent methyltransferase
SIN_1003519	IPR004176; Clp, N-terminal	SIN_1007729	IPR004176; Clp, N-terminal
SIN_1015491	IPR004181; Zinc finger, MIZ-type	SIN_1017934	IPR004181; Zinc finger, MIZ-type
SIN_1021629	IPR004240; Nonaspanin (TM9SF)	SIN_1020665	IPR004240; Nonaspanin (TM9SF)
SIN_1024093	IPR004263; Exostosin-like	SIN_1010483	IPR004263; Exostosin-like
SIN_1015471	IPR004265; Plant disease resistance response protein	SIN_1017949	IPR004265; Plant disease resistance response protein
SIN_1003096	IPR004274; NLI interacting factor#IPR027111; Mitochondrial import inner membrane translocase subunit Tim50	SIN_1014350	IPR004274; NLI interacting factor#IPR027111; Mitochondrial import inner membrane translocase subunit Tim50
SIN_1013718	IPR004277; Phosphatidyl serine synthase	SIN_1018390	IPR004277; Phosphatidyl serine synthase
SIN_1021558	IPR004294; Carotenoid oxygenase	SIN_1020794	IPR004294; Carotenoid oxygenase
SIN_1015589	IPR004299; Membrane bound O-acyl transferase, MBOAT	SIN_1017810	IPR004299; Membrane bound O-acyl transferase, MBOAT
SIN_1024267	IPR004314; Domain of unknown function DUF239#IPR025521; Domain of unknown function DUF4409	SIN_1010731	IPR004314; Domain of unknown function DUF239#IPR025521; Domain of unknown function DUF4409
SIN_1002284	IPR004320; Protein of unknown function DUF241, plant	SIN_1014598	IPR004320; Protein of unknown function DUF241, plant
SIN_1010018	IPR004324; Biopterin transport-related protein BT1	SIN_1016367	IPR004324; Biopterin transport-related protein BT1
SIN_1019505	IPR004326; Mlo-related protein	SIN_1022623	IPR004326; Mlo-related protein
SIN_1013723	IPR004328; BRO1 domain#IPR025304; ALIX V-shaped domain	SIN_1021388	IPR004328; BRO1 domain#IPR025304; ALIX V-shaped domain
SIN_1008031	IPR004331; SPX, N-terminal	SIN_1006569	IPR004331; SPX, N-terminal
SIN_1013930	IPR004331; SPX, N-terminal	SIN_1008558	IPR004331; SPX, N-terminal
SIN_1013609	IPR004331; SPX, N-terminal#IPR004342; EXS, C-terminal	SIN_1018293	IPR004331; SPX, N-terminal#IPR004342; EXS, C-terminal
SIN_1002837	IPR004331; SPX, N-terminal#IPR004342; EXS, C-terminal	SIN_1021776	IPR004331; SPX, N-terminal#IPR004342; EXS, C-terminal
SIN_1015600	IPR004331; SPX, N-terminal#IPR011701; Major facilitator superfamily	SIN_1017788	IPR004331; SPX, N-terminal#IPR011701; Major facilitator superfamily
SIN_1023563	IPR004333; Transcription factor, SBP-box	SIN_1006254	IPR004333; Transcription factor, SBP-box
SIN_1026483	IPR004333; Transcription factor, SBP-box	SIN_1017992	IPR004333; Transcription factor, SBP-box
SIN_1013084	IPR004345; TB2/DP1/HVA22-related protein	SIN_1007794	IPR004345; TB2/DP1/HVA22-related protein
SIN_1006014	IPR004345; TB2/DP1/HVA22-related protein	SIN_1016401	IPR004345; TB2/DP1/HVA22-related protein
SIN_1026189	IPR004367; Cyclin, C-terminal domain#IPR006671; Cyclin, N-terminal#IPR013763; Cyclin-like	SIN_1014897	IPR004367; Cyclin, C-terminal domain#IPR006671; Cyclin, N-terminal#IPR013763; Cyclin-like
SIN_1011395	IPR004367; Cyclin, C-terminal domain#IPR006671; Cyclin, N-terminal#IPR013763; Cyclin-like	SIN_1024008	IPR004367; Cyclin, C-terminal domain#IPR006671; Cyclin, N-terminal#IPR013763; Cyclin-like
SIN_1006025	IPR004561; Isochorismate synthase#IPR015890; Chorismate binding, C-terminal	SIN_1016376	IPR004561; Isochorismate synthase#IPR015890; Chorismate binding, C-terminal
SIN_1026654	IPR004567; Type II pantothenate kinase	SIN_1018105	IPR004567; Type II pantothenate kinase
SIN_1005087	IPR004667; ADP/ATP carrier protein	SIN_1009601	IPR004667; ADP/ATP carrier protein
SIN_1026185	IPR004680; Citrate transporter-like domain	SIN_1014903	IPR004680; Citrate transporter-like domain
SIN_1016471	IPR004695; Voltage-dependent anion channel	SIN_1009167	IPR004695; Voltage-dependent anion channel
SIN_1013641	IPR004827; Basic-leucine zipper domain#IPR025422; Transcription factor TGA like domain	SIN_1018321	IPR004827; Basic-leucine zipper domain#IPR025422; Transcription factor TGA like domain
SIN_1012770	IPR004837; Sodium/calcium exchanger membrane region	SIN_1012549	IPR004837; Sodium/calcium exchanger membrane region
SIN_1017541	IPR004839; Aminotransferase, class I/classII	SIN_1009466	IPR004839; Aminotransferase, class I/classII
SIN_1015500	IPR004839; Aminotransferase, class I/classII	SIN_1017929	IPR004839; Aminotransferase, class I/classII
SIN_1010871	IPR004839; Aminotransferase, class I/classII	SIN_1022100	IPR004839; Aminotransferase, class I/classII
SIN_1022845	IPR004839; Aminotransferase, class I/classII#IPR025779; Methionine S-methyltransferase	SIN_1025980	IPR004839; Aminotransferase, class I/classII#IPR025779; Methionine S-methyltransferase
SIN_1001628	IPR004843; Phosphoesterase domain#IPR006186; Serine/threonine-specific protein phosphatase/bis(5-nucleosyl)-tetraphosphatase	SIN_1021793	IPR004843; Phosphoesterase domain#IPR006186; Serine/threonine-specific protein phosphatase/bis(5-nucleosyl)-tetraphosphatase
SIN_1013011	IPR004843; Phosphoesterase domain#IPR025733; Iron/zinc purple acid phosphatase-like C-terminal domain	SIN_1007851	IPR004843; Phosphoesterase domain#IPR025733; Iron/zinc purple acid phosphatase-like C-terminal domain
SIN_1005000	IPR004843; Phosphoesterase domain#IPR025733; Iron/zinc purple acid phosphatase-like C-terminal domain	SIN_1014450	IPR004843; Phosphoesterase domain#IPR025733; Iron/zinc purple acid phosphatase-like C-terminal domain
SIN_1019624	IPR004853; Triose-phosphate transporter domain	SIN_1001788	IPR004853; Triose-phosphate transporter domain
SIN_1019582	IPR004871; Cleavage/polyadenylation specificity factor, A subunit, C-terminal	SIN_1006709	IPR004871; Cleavage/polyadenylation specificity factor, A subunit, C-terminal
SIN_1001902	IPR004882; LUC7-related	SIN_1009309	IPR004882; LUC7-related
SIN_1006037	IPR004883; Lateral organ boundaries, LOB	SIN_1002239	IPR004883; Lateral organ boundaries, LOB
SIN_1007878	IPR004883; Lateral organ boundaries, LOB	SIN_1004054	IPR004883; Lateral organ boundaries, LOB
SIN_1012136	IPR004883; Lateral organ boundaries, LOB	SIN_1008764	IPR004883; Lateral organ boundaries, LOB
SIN_1013666	IPR004883; Lateral organ boundaries, LOB	SIN_1018341	IPR004883; Lateral organ boundaries, LOB
SIN_1024524	IPR004883; Lateral organ boundaries, LOB	SIN_1024157	IPR004883; Lateral organ boundaries, LOB
SIN_1003934	IPR004883; Lateral organ boundaries, LOB	SIN_1025698	IPR004883; Lateral organ boundaries, LOB
SIN_1010870	IPR004907; ATPase, V1 complex, subunit C	SIN_1022097	IPR004907; ATPase, V1 complex, subunit C
SIN_1012768	IPR004926; Late embryogenesis abundant protein, LEA-5	SIN_1012554	IPR004926; Late embryogenesis abundant protein, LEA-5
SIN_1020543	IPR004963; Pectinacetylesterase	SIN_1021697	IPR004963; Pectinacetylesterase
SIN_1022808	IPR004963; Pectinacetylesterase	SIN_1025951	IPR004963; Pectinacetylesterase
SIN_1005042	IPR004971; mRNA (guanine-N(7))-methyltransferase domain	SIN_1014504	IPR004971; mRNA (guanine-N(7))-methyltransferase domain
SIN_1014138	IPR004993; GH3 auxin-responsive promoter	SIN_1005698	IPR004993; GH3 auxin-responsive promoter
SIN_1005044	IPR004993; GH3 auxin-responsive promoter	SIN_1014512	IPR004993; GH3 auxin-responsive promoter
SIN_1024095	IPR005024; Snf7	SIN_1010480	IPR005024; Snf7
SIN_1021542	IPR005024; Snf7	SIN_1020832	IPR005024; Snf7
SIN_1005046	IPR005025; NADPH-dependent FMN reductase#IPR008254; Flavodoxin/nitric oxide synthase	SIN_1014515	IPR005025; NADPH-dependent FMN reductase#IPR008254; Flavodoxin/nitric oxide synthase
SIN_1003954	IPR005027; Glycosyl transferase, family 43	SIN_1004875	IPR005027; Glycosyl transferase, family 43
SIN_1001601	IPR005123; Oxoglutarate/iron-dependent dioxygenase#IPR026992; Non-haem dioxygenase N-terminal domain	SIN_1021804	IPR005123; Oxoglutarate/iron-dependent dioxygenase#IPR026992; Non-haem dioxygenase N-terminal domain
SIN_1001598	IPR005123; Oxoglutarate/iron-dependent dioxygenase#IPR026992; Non-haem dioxygenase N-terminal domain	SIN_1021805	IPR005123; Oxoglutarate/iron-dependent dioxygenase#IPR026992; Non-haem dioxygenase N-terminal domain
SIN_1008153	IPR005134; Uncharacterised protein family UPF0114	SIN_1017570	IPR005134; Uncharacterised protein family UPF0114
SIN_1003113	IPR005150; Cellulose synthase	SIN_1014328	IPR005150; Cellulose synthase
SIN_1009996	IPR005172; CRC domain	SIN_1021870	IPR005172; CRC domain
SIN_1015828	IPR005175; Domain of unknown function DUF296	SIN_1007431	IPR005175; Domain of unknown function DUF296
SIN_1014056	IPR005175; Domain of unknown function DUF296	SIN_1009940	IPR005175; Domain of unknown function DUF296
SIN_1015548	IPR005175; Domain of unknown function DUF296	SIN_1017871	IPR005175; Domain of unknown function DUF296
SIN_1015669	IPR005175; Domain of unknown function DUF296	SIN_1021416	IPR005175; Domain of unknown function DUF296
SIN_1026856	IPR005176; Potentiating neddylation domain#IPR014764; Defective-in-cullin neddylation protein	SIN_1014211	IPR005176; Potentiating neddylation domain#IPR014764; Defective-in-cullin neddylation protein
SIN_1008989	IPR005178; Organic solute transporter Ost-alpha	SIN_1013320	IPR005178; Organic solute transporter Ost-alpha
SIN_1013933	IPR005202; Transcription factor GRAS	SIN_1008578	IPR005202; Transcription factor GRAS
SIN_1003155	IPR005202; Transcription factor GRAS	SIN_1014264	IPR005202; Transcription factor GRAS
SIN_1009075	IPR005269; Cytokinin riboside 5'-monophosphate phosphoribohydrolase LOG	SIN_1002363	IPR005269; Cytokinin riboside 5'-monophosphate phosphoribohydrolase LOG
SIN_1016501	IPR005326; Plectin/S10, N-terminal	SIN_1009156	IPR005326; Plectin/S10, N-terminal
SIN_1019454	IPR005333; Transcription factor, TCP#IPR017887; Transcription factor TCP subgroup	SIN_1022561	IPR005333; Transcription factor, TCP#IPR017887; Transcription factor TCP subgroup
SIN_1022910	IPR005333; Transcription factor, TCP#IPR017887; Transcription factor TCP subgroup	SIN_1026027	IPR005333; Transcription factor, TCP#IPR017887; Transcription factor TCP subgroup
SIN_1013625	IPR005333; Transcription factor, TCP#IPR017887; Transcription factor TCP subgroup#IPR017888; CYC/TB1, R domain	SIN_1018307	IPR005333; Transcription factor, TCP#IPR017887; Transcription factor TCP subgroup#IPR017888; CYC/TB1, R domain
SIN_1003119	IPR005366; Uncharacterised protein family UPF0172	SIN_1014319	IPR005366; Uncharacterised protein family UPF0172
SIN_1023876	IPR005475; Transketolase-like, pyrimidine-binding domain#IPR005476; Transketolase, C-terminal#IPR005477; Deoxyxylulose-5-phosphate synthase	SIN_1011795	IPR005475; Transketolase-like, pyrimidine-binding domain#IPR005476; Transketolase, C-terminal#IPR005477; Deoxyxylulose-5-phosphate synthase
SIN_1012208	IPR005512; PRONE domain	SIN_1008667	IPR005512; PRONE domain
SIN_1013921	IPR005609; Preprotein translocase Sec, Sec61-beta subunit#IPR016482; Preprotein translocase Sec, Sec61-beta subunit, eukarya	SIN_1008536	IPR005609; Preprotein translocase Sec, Sec61-beta subunit#IPR016482; Preprotein translocase Sec, Sec61-beta subunit, eukarya
SIN_1019554	IPR005735; Zinc finger, LSD1-type	SIN_1006753	IPR005735; Zinc finger, LSD1-type
SIN_1009104	IPR005746; Thioredoxin#IPR012336; Thioredoxin-like fold#IPR013766; Thioredoxin domain	SIN_1011539	IPR005746; Thioredoxin#IPR012336; Thioredoxin-like fold#IPR013766; Thioredoxin domain
SIN_1013764	IPR005818; Linker histone H1/H5, domain H15	SIN_1021351	IPR005818; Linker histone H1/H5, domain H15
SIN_1026860	IPR005828; General substrate transporter#IPR020846; Major facilitator superfamily domain	SIN_1014198	IPR005828; General substrate transporter#IPR020846; Major facilitator superfamily domain
SIN_1001629	IPR005828; General substrate transporter#IPR020846; Major facilitator superfamily domain	SIN_1021792	IPR005828; General substrate transporter#IPR020846; Major facilitator superfamily domain
SIN_1011518	IPR005835; Nucleotidyl transferase	SIN_1011576	IPR005835; Nucleotidyl transferase
SIN_1021907	IPR005999; Glycerol kinase#IPR018484; Carbohydrate kinase, FGGY, N-terminal#IPR018485; Carbohydrate kinase, FGGY, C-terminal	SIN_1010751	IPR005999; Glycerol kinase#IPR018484; Carbohydrate kinase, FGGY, N-terminal#IPR018485; Carbohydrate kinase, FGGY, C-terminal
SIN_1004375	IPR006032; Ribosomal protein S12/S23	SIN_1005498	IPR006032; Ribosomal protein S12/S23
SIN_1012129	IPR006041; Pollen Ole e 1 allergen/extensin	SIN_1008769	IPR006041; Pollen Ole e 1 allergen/extensin
SIN_1006079	IPR006043; Xanthine/uracil/vitamin C permease	SIN_1020477	IPR006043; Xanthine/uracil/vitamin C permease
SIN_1022326	IPR006044; 11-S seed storage protein, plant#IPR006045; Cupin 1	SIN_1009683	IPR006044; 11-S seed storage protein, plant#IPR006045; Cupin 1
SIN_1021565	IPR006094; FAD linked oxidase, N-terminal#IPR007173; D-arabinono-1,4-lactone oxidase#IPR016166; FAD-binding, type 2	SIN_1020778	IPR006094; FAD linked oxidase, N-terminal#IPR007173; D-arabinono-1,4-lactone oxidase#IPR016166; FAD-binding, type 2
SIN_1019558	IPR006094; FAD linked oxidase, N-terminal#IPR012951; Berberine/berberine-like#IPR016166; FAD-binding, type 2	SIN_1006729	IPR006094; FAD linked oxidase, N-terminal#IPR012951; Berberine/berberine-like#IPR016166; FAD-binding, type 2
SIN_1021486	IPR006094; FAD linked oxidase, N-terminal#IPR015345; Cytokinin dehydrogenase 1, FAD/cytokinin binding domain#IPR016166; FAD-binding, type 2	SIN_1020920	IPR006094; FAD linked oxidase, N-terminal#IPR015345; Cytokinin dehydrogenase 1, FAD/cytokinin binding domain#IPR016166; FAD-binding, type 2
SIN_1004235	IPR006109; Glycerol-3-phosphate dehydrogenase, NAD-dependent, C-terminal#IPR006168; Glycerol-3-phosphate dehydrogenase, NAD-dependent#IPR011128; Glycerol-3-phosphate dehydrogenase, NAD-dependent, N-terminal	SIN_1004034	IPR006109; Glycerol-3-phosphate dehydrogenase, NAD-dependent, C-terminal#IPR006168; Glycerol-3-phosphate dehydrogenase, NAD-dependent#IPR011128; Glycerol-3-phosphate dehydrogenase, NAD-dependent, N-terminal
SIN_1015466	IPR006114; 6-phosphogluconate dehydrogenase, C-terminal#IPR006115; 6-phosphogluconate dehydrogenase, NADP-binding	SIN_1017955	IPR006114; 6-phosphogluconate dehydrogenase, C-terminal#IPR006115; 6-phosphogluconate dehydrogenase, NADP-binding
SIN_1004441	IPR006121; Heavy metal-associated domain, HMA	SIN_1005464	IPR006121; Heavy metal-associated domain, HMA
SIN_1002313	IPR006121; Heavy metal-associated domain, HMA	SIN_1014646	IPR006121; Heavy metal-associated domain, HMA
SIN_1010241	IPR006121; Heavy metal-associated domain, HMA	SIN_1016199	IPR006121; Heavy metal-associated domain, HMA
SIN_1015501	IPR006121; Heavy metal-associated domain, HMA	SIN_1017926	IPR006121; Heavy metal-associated domain, HMA
SIN_1013744	IPR006121; Heavy metal-associated domain, HMA	SIN_1021366	IPR006121; Heavy metal-associated domain, HMA
SIN_1010892	IPR006121; Heavy metal-associated domain, HMA	SIN_1022134	IPR006121; Heavy metal-associated domain, HMA
SIN_1005874	IPR006148; Glucosamine/galactosamine-6-phosphate isomerase	SIN_1009222	IPR006148; Glucosamine/galactosamine-6-phosphate isomerase
SIN_1015540	IPR006336; Glutamate--cysteine ligase, GCS2	SIN_1017881	IPR006336; Glutamate--cysteine ligase, GCS2
SIN_1013614	IPR006460; Protein of unknown function DUF617, plant	SIN_1018298	IPR006460; Protein of unknown function DUF617, plant
SIN_1011020	IPR006597; Sel1-like	SIN_1003921	IPR006597; Sel1-like
SIN_1016545	IPR006598; Lipopolysaccharide-modifying protein#IPR008539; Protein of unknown function DUF821, CAP10-like	SIN_1009128	IPR006598; Lipopolysaccharide-modifying protein#IPR008539; Protein of unknown function DUF821, CAP10-like
SIN_1023561	IPR006599; CARP motif#IPR012945; Tubulin binding cofactor C-like domain#IPR017901; C-CAP/cofactor C-like domain	SIN_1006247	IPR006599; CARP motif#IPR012945; Tubulin binding cofactor C-like domain#IPR017901; C-CAP/cofactor C-like domain
SIN_1015189	IPR006639; Presenilin/signal peptide peptidase#IPR007369; Peptidase A22B, signal peptide peptidase	SIN_1003326	IPR006639; Presenilin/signal peptide peptidase#IPR007369; Peptidase A22B, signal peptide peptidase
SIN_1010056	IPR006671; Cyclin, N-terminal#IPR013763; Cyclin-like#IPR015429; Cyclin C/H/T/L	SIN_1016339	IPR006671; Cyclin, N-terminal#IPR013763; Cyclin-like#IPR015429; Cyclin C/H/T/L
SIN_1023875	IPR006687; Small GTPase superfamily, SAR1-type#IPR006689; Small GTPase superfamily, ARF/SAR type#IPR024156; Small GTPase superfamily, ARF type	SIN_1011793	IPR006687; Small GTPase superfamily, SAR1-type#IPR006689; Small GTPase superfamily, ARF/SAR type#IPR024156; Small GTPase superfamily, ARF type
SIN_1012739	IPR006687; Small GTPase superfamily, SAR1-type#IPR006689; Small GTPase superfamily, ARF/SAR type#IPR024156; Small GTPase superfamily, ARF type	SIN_1012607	IPR006687; Small GTPase superfamily, SAR1-type#IPR006689; Small GTPase superfamily, ARF/SAR type#IPR024156; Small GTPase superfamily, ARF type
SIN_1011024	IPR006702; Uncharacterised protein family UPF0497, trans-membrane plant	SIN_1003919	IPR006702; Uncharacterised protein family UPF0497, trans-membrane plant
SIN_1008025	IPR006702; Uncharacterised protein family UPF0497, trans-membrane plant	SIN_1006574	IPR006702; Uncharacterised protein family UPF0497, trans-membrane plant
SIN_1015086	IPR006702; Uncharacterised protein family UPF0497, trans-membrane plant	SIN_1010579	IPR006702; Uncharacterised protein family UPF0497, trans-membrane plant
SIN_1002305	IPR006722; Sedlin	SIN_1014638	IPR006722; Sedlin
SIN_1015507	IPR006740; Protein of unknown function DUF604	SIN_1017918	IPR006740; Protein of unknown function DUF604
SIN_1015043	IPR006797; PRELI/MSF1	SIN_1009816	IPR006797; PRELI/MSF1
SIN_1016490	IPR006806; ETC complex I subunit	SIN_1009159	IPR006806; ETC complex I subunit
SIN_1026591	IPR006813; Glycosyl transferase, family 17	SIN_1018056	IPR006813; Glycosyl transferase, family 17
SIN_1019606	IPR006852; Protein of unknown function DUF616	SIN_1001822	IPR006852; Protein of unknown function DUF616
SIN_1013737	IPR006863; Erv1/Alr#IPR012336; Thioredoxin-like fold#IPR013766; Thioredoxin domain#IPR017905; ERV/ALR sulphydryl oxidase	SIN_1021376	IPR006863; Erv1/Alr#IPR012336; Thioredoxin-like fold#IPR013766; Thioredoxin domain#IPR017905; ERV/ALR sulphydryl oxidase
SIN_1002301	IPR006867; Domain of unknown function DUF632#IPR006868; Domain of unknown function DUF630	SIN_1014631	IPR006867; Domain of unknown function DUF632#IPR006868; Domain of unknown function DUF630
SIN_1011453	IPR006869; Domain of unknown function DUF547#IPR025757; Ternary complex factor MIP1, leucine-zipper	SIN_1011687	IPR006869; Domain of unknown function DUF547#IPR025757; Ternary complex factor MIP1, leucine-zipper
SIN_1012200	IPR006873; Protein of unknown function DUF620	SIN_1008683	IPR006873; Protein of unknown function DUF620
SIN_1026171	IPR006873; Protein of unknown function DUF620	SIN_1014931	IPR006873; Protein of unknown function DUF620
SIN_1005016	IPR006918; COBRA, plant	SIN_1014472	IPR006918; COBRA, plant
SIN_1019428	IPR006943; Domain of unknown function DUF641, plant	SIN_1022532	IPR006943; Domain of unknown function DUF641, plant
SIN_1019609	IPR006946; Protein of unknown function DUF642	SIN_1001815	IPR006946; Protein of unknown function DUF642
SIN_1012849	IPR007011; Seed maturation protein	SIN_1012404	IPR007011; Seed maturation protein
SIN_1016428	IPR007052; CS domain	SIN_1009195	IPR007052; CS domain
SIN_1012779	IPR007052; CS domain	SIN_1012533	IPR007052; CS domain
SIN_1026714	IPR007087; Zinc finger, C2H2	SIN_1018136	IPR007087; Zinc finger, C2H2
SIN_1020554	IPR007087; Zinc finger, C2H2	SIN_1021688	IPR007087; Zinc finger, C2H2
SIN_1013926	IPR007087; Zinc finger, C2H2#IPR015880; Zinc finger, C2H2-like	SIN_1008546	IPR007087; Zinc finger, C2H2#IPR015880; Zinc finger, C2H2-like
SIN_1015048	IPR007087; Zinc finger, C2H2#IPR015880; Zinc finger, C2H2-like	SIN_1009822	IPR007087; Zinc finger, C2H2#IPR015880; Zinc finger, C2H2-like
SIN_1024081	IPR007087; Zinc finger, C2H2#IPR015880; Zinc finger, C2H2-like	SIN_1010492	IPR007087; Zinc finger, C2H2#IPR015880; Zinc finger, C2H2-like
SIN_1011495	IPR007087; Zinc finger, C2H2#IPR015880; Zinc finger, C2H2-like	SIN_1011619	IPR007087; Zinc finger, C2H2#IPR015880; Zinc finger, C2H2-like
SIN_1003147	IPR007087; Zinc finger, C2H2#IPR015880; Zinc finger, C2H2-like	SIN_1014273	IPR007087; Zinc finger, C2H2#IPR015880; Zinc finger, C2H2-like
SIN_1024543	IPR007087; Zinc finger, C2H2#IPR015880; Zinc finger, C2H2-like	SIN_1024142	IPR007087; Zinc finger, C2H2#IPR015880; Zinc finger, C2H2-like
SIN_1004960	IPR007145; Microtubule-associated protein, MAP65/Ase1/PRC1	SIN_1014396	IPR007145; Microtubule-associated protein, MAP65/Ase1/PRC1
SIN_1004974	IPR007216; Rcd1	SIN_1014417	IPR007216; Rcd1
SIN_1003964	IPR007229; Nicotinate phosphoribosyltransferase-related#IPR015977; Nicotinate phosphoribosyltransferase-like	SIN_1004857	IPR007229; Nicotinate phosphoribosyltransferase-related#IPR015977; Nicotinate phosphoribosyltransferase-like
SIN_1007304	IPR007235; Glycosyl transferase, family 28, C-terminal#IPR009695; Diacylglycerol glucosyltransferase, N-terminal	SIN_1015974	IPR007235; Glycosyl transferase, family 28, C-terminal#IPR009695; Diacylglycerol glucosyltransferase, N-terminal
SIN_1022889	IPR007275; YTH domain	SIN_1026012	IPR007275; YTH domain
SIN_1003130	IPR007305; Vesicle transport protein, Got1/SFT2-like#IPR011691; Vesicle transport protein, SFT2-like	SIN_1014308	IPR007305; Vesicle transport protein, Got1/SFT2-like#IPR011691; Vesicle transport protein, SFT2-like
SIN_1019607	IPR007493; Protein of unknown function DUF538	SIN_1001821	IPR007493; Protein of unknown function DUF538
SIN_1027099	IPR007493; Protein of unknown function DUF538	SIN_1005369	IPR007493; Protein of unknown function DUF538
SIN_1005043	IPR007493; Protein of unknown function DUF538	SIN_1014506	IPR007493; Protein of unknown function DUF538
SIN_1015609	IPR007518; Protein of unknown function DUF544	SIN_1017767	IPR007518; Protein of unknown function DUF544
SIN_1006100	IPR007573; Protein of unknown function DUF566	SIN_1011848	IPR007573; Protein of unknown function DUF566
SIN_1011385	IPR007573; Protein of unknown function DUF566	SIN_1023977	IPR007573; Protein of unknown function DUF566
SIN_1013640	IPR007603; Choline transporter-like	SIN_1018320	IPR007603; Choline transporter-like
SIN_1004988	IPR007608; Senescence regulator S40	SIN_1014434	IPR007608; Senescence regulator S40
SIN_1021888	IPR007612; LURP1-like domain	SIN_1009629	IPR007612; LURP1-like domain
SIN_1015490	IPR007612; LURP1-like domain	SIN_1017936	IPR007612; LURP1-like domain
SIN_1010213	IPR007650; Protein of unknown function DUF581	SIN_1016223	IPR007650; Protein of unknown function DUF581
SIN_1004973	IPR007657; Glycosyltransferase AER61, uncharacterised	SIN_1014415	IPR007657; Glycosyltransferase AER61, uncharacterised
SIN_1026777	IPR007679; Protein of unknown function DUF569	SIN_1018156	IPR007679; Protein of unknown function DUF569
SIN_1009059	IPR007700; Protein of unknown function DUF668#IPR021864; Protein of unknown function DUF3475	SIN_1002336	IPR007700; Protein of unknown function DUF668#IPR021864; Protein of unknown function DUF3475
SIN_1001593	IPR007700; Protein of unknown function DUF668#IPR021864; Protein of unknown function DUF3475	SIN_1021813	IPR007700; Protein of unknown function DUF668#IPR021864; Protein of unknown function DUF3475
SIN_1019496	IPR007745; Cytochrome c oxidase copper chaperone	SIN_1022610	IPR007745; Cytochrome c oxidase copper chaperone
SIN_1004574	IPR007749; Protein of unknown function DUF677	SIN_1014800	IPR007749; Protein of unknown function DUF677
SIN_1027100	IPR007751; Domain of unknown function DUF676, lipase-like	SIN_1005371	IPR007751; Domain of unknown function DUF676, lipase-like
SIN_1015187	IPR007818; Protein of unknown function DUF702	SIN_1003328	IPR007818; Protein of unknown function DUF702
SIN_1023534	IPR008144; Guanylate kinase-like#IPR008145; Guanylate kinase/L-type calcium channel beta subunit	SIN_1006206	IPR008144; Guanylate kinase-like#IPR008145; Guanylate kinase/L-type calcium channel beta subunit
SIN_1015810	IPR008166; Domain of unknown function DUF23	SIN_1007460	IPR008166; Domain of unknown function DUF23
SIN_1026745	IPR008166; Domain of unknown function DUF23	SIN_1018149	IPR008166; Domain of unknown function DUF23
SIN_1011501	IPR008180; DeoxyUTP pyrophosphatase#IPR008181; DeoxyUTP pyrophosphatase, dUTPase subfamily	SIN_1011607	IPR008180; DeoxyUTP pyrophosphatase#IPR008181; DeoxyUTP pyrophosphatase, dUTPase subfamily
SIN_1007868	IPR008183; Aldose 1-/Glucose-6-phosphate 1-epimerase	SIN_1004045	IPR008183; Aldose 1-/Glucose-6-phosphate 1-epimerase
SIN_1010092	IPR008195; Ribosomal protein L34Ae	SIN_1016299	IPR008195; Ribosomal protein L34Ae
SIN_1010333	IPR008207; Signal transduction histidine kinase, phosphotransfer (Hpt) domain	SIN_1009547	IPR008207; Signal transduction histidine kinase, phosphotransfer (Hpt) domain
SIN_1008043	IPR008238; Chorismate mutase, AroQ class, eukaryotic type#IPR020822; Chorismate mutase, type II	SIN_1006552	IPR008238; Chorismate mutase, AroQ class, eukaryotic type#IPR020822; Chorismate mutase, type II
SIN_1027067	IPR008406; Dormancyauxin associated	SIN_1005296	IPR008406; Dormancyauxin associated
SIN_1017555	IPR008406; Dormancyauxin associated	SIN_1009473	IPR008406; Dormancyauxin associated
SIN_1012757	IPR008507; Protein of unknown function DUF789	SIN_1012580	IPR008507; Protein of unknown function DUF789
SIN_1013698	IPR008507; Protein of unknown function DUF789	SIN_1018368	IPR008507; Protein of unknown function DUF789
SIN_1005866	IPR008509; Protein of unknown function DUF791	SIN_1009215	IPR008509; Protein of unknown function DUF791
SIN_1004495	IPR008521; Magnesium transporter NIPA	SIN_1014677	IPR008521; Magnesium transporter NIPA
SIN_1022908	IPR008521; Magnesium transporter NIPA	SIN_1026026	IPR008521; Magnesium transporter NIPA
SIN_1002826	IPR008528; Protein of unknown function DUF810#IPR014770; Munc13 homology 1#IPR014772; Mammalian uncoordinated homology 13, domain 2	SIN_1021772	IPR008528; Protein of unknown function DUF810#IPR014770; Munc13 homology 1#IPR014772; Mammalian uncoordinated homology 13, domain 2
SIN_1012082	IPR008545; WEB family	SIN_1008789	IPR008545; WEB family
SIN_1003115	IPR008545; WEB family	SIN_1014327	IPR008545; WEB family
SIN_1011443	IPR008547; Protein of unknown function DUF829, TMEM53	SIN_1011700	IPR008547; Protein of unknown function DUF829, TMEM53
SIN_1022772	IPR008564; Protein of unknown function DUF846, eukaryotic	SIN_1025923	IPR008564; Protein of unknown function DUF846, eukaryotic
SIN_1016510	IPR008580; PPPDE putative peptidase domain	SIN_1009153	IPR008580; PPPDE putative peptidase domain
SIN_1021935	IPR008580; PPPDE putative peptidase domain	SIN_1010769	IPR008580; PPPDE putative peptidase domain
SIN_1011488	IPR008580; PPPDE putative peptidase domain	SIN_1011622	IPR008580; PPPDE putative peptidase domain
SIN_1009077	IPR008587; Filament-like plant protein	SIN_1002339	IPR008587; Filament-like plant protein
SIN_1023816	IPR008590; Protein of unknown function DUF872, transmembrane	SIN_1011757	IPR008590; Protein of unknown function DUF872, transmembrane
SIN_1001597	IPR008637; HR-like lesion-inducer	SIN_1021806	IPR008637; HR-like lesion-inducer
SIN_1003111	IPR008700; Pathogenic type III effector avirulence factor Avr cleavage site	SIN_1014331	IPR008700; Pathogenic type III effector avirulence factor Avr cleavage site
SIN_1015088	IPR008710; Nicastrin	SIN_1010582	IPR008710; Nicastrin
SIN_1024067	IPR008758; Peptidase S28	SIN_1010503	IPR008758; Peptidase S28
SIN_1023532	IPR008811; Glycosyl hydrolases 36	SIN_1006202	IPR008811; Glycosyl hydrolases 36
SIN_1013017	IPR008914; Phosphatidylethanolamine-binding protein PEBP	SIN_1007849	IPR008914; Phosphatidylethanolamine-binding protein PEBP
SIN_1015067	IPR008914; Phosphatidylethanolamine-binding protein PEBP	SIN_1010554	IPR008914; Phosphatidylethanolamine-binding protein PEBP
SIN_1009978	IPR009038; GOLD	SIN_1021855	IPR009038; GOLD
SIN_1022951	IPR009038; GOLD	SIN_1026047	IPR009038; GOLD
SIN_1019618	IPR009457; Domain of unknown function DUF1084	SIN_1001797	IPR009457; Domain of unknown function DUF1084
SIN_1026786	IPR009577; Putative small multi-drug export	SIN_1018159	IPR009577; Putative small multi-drug export
SIN_1013668	IPR009606; Protein of unknown function DUF1218	SIN_1018344	IPR009606; Protein of unknown function DUF1218
SIN_1010461	IPR009637; Transmembrane receptor, eukaryota	SIN_1009482	IPR009637; Transmembrane receptor, eukaryota
SIN_1022759	IPR009716; Ferroporti-1	SIN_1025912	IPR009716; Ferroporti-1
SIN_1019632	IPR009719; Protein of unknown function DUF1296, plant	SIN_1001779	IPR009719; Protein of unknown function DUF1296, plant
SIN_1012171	IPR009743; Hs1pro-1, C-terminal#IPR009869; Hs1pro-1, N-terminal	SIN_1008720	IPR009743; Hs1pro-1, C-terminal#IPR009869; Hs1pro-1, N-terminal
SIN_1011019	IPR009798; Wound-induced protein, Wun1	SIN_1003925	IPR009798; Wound-induced protein, Wun1
SIN_1009088	IPR009880; Glyoxal oxidase, N-terminal#IPR015202; Domain of unknown function DUF1929	SIN_1011526	IPR009880; Glyoxal oxidase, N-terminal#IPR015202; Domain of unknown function DUF1929
SIN_1015684	IPR009902; Protein of unknown function DUF1442	SIN_1021440	IPR009902; Protein of unknown function DUF1442
SIN_1015087	IPR010334; Dcp1-like decapping	SIN_1010581	IPR010334; Dcp1-like decapping
SIN_1024084	IPR010369; Protein of unknown function DUF966	SIN_1010486	IPR010369; Protein of unknown function DUF966
SIN_1019600	IPR010399; Tify#IPR018467; CO/COL/TOC1, conserved site	SIN_1006670	IPR010399; Tify#IPR018467; CO/COL/TOC1, conserved site
SIN_1010464	IPR010399; Tify#IPR018467; CO/COL/TOC1, conserved site	SIN_1009479	IPR010399; Tify#IPR018467; CO/COL/TOC1, conserved site
SIN_1004233	IPR010402; CCT domain	SIN_1004027	IPR010402; CCT domain
SIN_1002800	IPR010402; CCT domain	SIN_1015297	IPR010402; CCT domain
SIN_1015513	IPR010402; CCT domain	SIN_1017911	IPR010402; CCT domain
SIN_1024493	IPR010402; CCT domain	SIN_1024178	IPR010402; CCT domain
SIN_1004494	IPR010433; Plant specific eukaryotic initiation factor 4B	SIN_1014676	IPR010433; Plant specific eukaryotic initiation factor 4B
SIN_1026576	IPR010433; Plant specific eukaryotic initiation factor 4B	SIN_1018049	IPR010433; Plant specific eukaryotic initiation factor 4B
SIN_1015806	IPR010582; Catalase immune-responsive domain#IPR011614; Catalase core domain#IPR018028; Catalase, mono-functional, haem-containing	SIN_1007469	IPR010582; Catalase immune-responsive domain#IPR011614; Catalase core domain#IPR018028; Catalase, mono-functional, haem-containing
SIN_1015612	IPR010605; Protein of unknown function DUF1191	SIN_1026313	IPR010605; Protein of unknown function DUF1191
SIN_1019528	IPR010634; Protein of unknown function DUF1223	SIN_1014532	IPR010634; Protein of unknown function DUF1223
SIN_1025590	IPR011016; Zinc finger, RING-CH-type#IPR022143; Protein of unknown function DUF3675	SIN_1004623	IPR011016; Zinc finger, RING-CH-type#IPR022143; Protein of unknown function DUF3675
SIN_1003508	IPR011417; AP180 N-terminal homology (ANTH) domain#IPR013809; Epsin-like, N-terminal	SIN_1007721	IPR011417; AP180 N-terminal homology (ANTH) domain#IPR013809; Epsin-like, N-terminal
SIN_1013776	IPR011417; AP180 N-terminal homology (ANTH) domain#IPR013809; Epsin-like, N-terminal	SIN_1021330	IPR011417; AP180 N-terminal homology (ANTH) domain#IPR013809; Epsin-like, N-terminal
SIN_1021915	IPR011510; Sterile alpha motif, type 2	SIN_1010756	IPR011510; Sterile alpha motif, type 2
SIN_1002310	IPR011541; Nickel/cobalt transporter, high-affinity	SIN_1014644	IPR011541; Nickel/cobalt transporter, high-affinity
SIN_1007997	IPR011598; Myc-type, basic helix-loop-helix (bHLH) domain	SIN_1006592	IPR011598; Myc-type, basic helix-loop-helix (bHLH) domain
SIN_1019557	IPR011598; Myc-type, basic helix-loop-helix (bHLH) domain	SIN_1006747	IPR011598; Myc-type, basic helix-loop-helix (bHLH) domain
SIN_1003516	IPR011598; Myc-type, basic helix-loop-helix (bHLH) domain	SIN_1007727	IPR011598; Myc-type, basic helix-loop-helix (bHLH) domain
SIN_1010299	IPR011598; Myc-type, basic helix-loop-helix (bHLH) domain	SIN_1009563	IPR011598; Myc-type, basic helix-loop-helix (bHLH) domain
SIN_1015038	IPR011598; Myc-type, basic helix-loop-helix (bHLH) domain	SIN_1009808	IPR011598; Myc-type, basic helix-loop-helix (bHLH) domain
SIN_1024083	IPR011598; Myc-type, basic helix-loop-helix (bHLH) domain	SIN_1010488	IPR011598; Myc-type, basic helix-loop-helix (bHLH) domain
SIN_1011523	IPR011598; Myc-type, basic helix-loop-helix (bHLH) domain	SIN_1011550	IPR011598; Myc-type, basic helix-loop-helix (bHLH) domain
SIN_1011429	IPR011598; Myc-type, basic helix-loop-helix (bHLH) domain	SIN_1011724	IPR011598; Myc-type, basic helix-loop-helix (bHLH) domain
SIN_1005045	IPR011598; Myc-type, basic helix-loop-helix (bHLH) domain	SIN_1014514	IPR011598; Myc-type, basic helix-loop-helix (bHLH) domain
SIN_1006020	IPR011598; Myc-type, basic helix-loop-helix (bHLH) domain	SIN_1016390	IPR011598; Myc-type, basic helix-loop-helix (bHLH) domain
SIN_1026753	IPR011598; Myc-type, basic helix-loop-helix (bHLH) domain	SIN_1018153	IPR011598; Myc-type, basic helix-loop-helix (bHLH) domain
SIN_1013626	IPR011598; Myc-type, basic helix-loop-helix (bHLH) domain	SIN_1018309	IPR011598; Myc-type, basic helix-loop-helix (bHLH) domain
SIN_1006091	IPR011598; Myc-type, basic helix-loop-helix (bHLH) domain	SIN_1020451	IPR011598; Myc-type, basic helix-loop-helix (bHLH) domain
SIN_1001614	IPR011598; Myc-type, basic helix-loop-helix (bHLH) domain	SIN_1021802	IPR011598; Myc-type, basic helix-loop-helix (bHLH) domain
SIN_1010842	IPR011598; Myc-type, basic helix-loop-helix (bHLH) domain	SIN_1022049	IPR011598; Myc-type, basic helix-loop-helix (bHLH) domain
SIN_1010869	IPR011598; Myc-type, basic helix-loop-helix (bHLH) domain	SIN_1022096	IPR011598; Myc-type, basic helix-loop-helix (bHLH) domain
SIN_1022279	IPR011598; Myc-type, basic helix-loop-helix (bHLH) domain#IPR024097; Basic helix-loop-helix leucine zipper transcription factor#IPR024102; Basic helix-loop-helix leucine zipper transcription factor, plant	SIN_1009746	IPR011598; Myc-type, basic helix-loop-helix (bHLH) domain#IPR024097; Basic helix-loop-helix leucine zipper transcription factor#IPR024102; Basic helix-loop-helix leucine zipper transcription factor, plant
SIN_1026863	IPR011600; Peptidase C14, caspase domain	SIN_1006850	IPR011600; Peptidase C14, caspase domain
SIN_1011515	IPR011611; Carbohydrate kinase PfkB	SIN_1011579	IPR011611; Carbohydrate kinase PfkB
SIN_1009995	IPR011684; KIP1-like	SIN_1021869	IPR011684; KIP1-like
SIN_1019425	IPR011697; Peptidase C26#IPR015527; Peptidase C26, gamma-glutamyl hydrolase	SIN_1022527	IPR011697; Peptidase C26#IPR015527; Peptidase C26, gamma-glutamyl hydrolase
SIN_1019625	IPR012419; Cas1p 10 TM acyl transferase domain	SIN_1001787	IPR012419; Cas1p 10 TM acyl transferase domain
SIN_1004451	IPR012429; Protein of unknown function DUF1624	SIN_1005456	IPR012429; Protein of unknown function DUF1624
SIN_1013686	IPR012438; Protein of unknown function DUF1639	SIN_1018357	IPR012438; Protein of unknown function DUF1639
SIN_1021537	IPR012438; Protein of unknown function DUF1639	SIN_1020837	IPR012438; Protein of unknown function DUF1639
SIN_1007907	IPR012442; Protein of unknown function DUF1645, plant	SIN_1006642	IPR012442; Protein of unknown function DUF1645, plant
SIN_1011454	IPR012442; Protein of unknown function DUF1645, plant	SIN_1011686	IPR012442; Protein of unknown function DUF1645, plant
SIN_1012746	IPR012442; Protein of unknown function DUF1645, plant	SIN_1012599	IPR012442; Protein of unknown function DUF1645, plant
SIN_1022319	IPR012466; Adaptin ear-binding coat-associated protein 1 NECAP-1	SIN_1009695	IPR012466; Adaptin ear-binding coat-associated protein 1 NECAP-1
SIN_1024086	IPR012862; Protein of unknown function DUF1635	SIN_1010485	IPR012862; Protein of unknown function DUF1635
SIN_1024471	IPR012862; Protein of unknown function DUF1635	SIN_1024189	IPR012862; Protein of unknown function DUF1635
SIN_1022272	IPR012866; Protein of unknown function DUF1644	SIN_1009759	IPR012866; Protein of unknown function DUF1644
SIN_1022968	IPR012866; Protein of unknown function DUF1644	SIN_1026055	IPR012866; Protein of unknown function DUF1644
SIN_1010455	IPR012876; Protein of unknown function DUF1677, plant	SIN_1009486	IPR012876; Protein of unknown function DUF1677, plant
SIN_1010019	IPR012876; Protein of unknown function DUF1677, plant	SIN_1016363	IPR012876; Protein of unknown function DUF1677, plant
SIN_1022902	IPR012879; Protein of unknown function DUF1682	SIN_1026022	IPR012879; Protein of unknown function DUF1682
SIN_1022793	IPR012946; X8	SIN_1025943	IPR012946; X8
SIN_1010231	IPR013026; Tetratricopeptide repeat-containing domain#IPR019734; Tetratricopeptide repeat	SIN_1016203	IPR013026; Tetratricopeptide repeat-containing domain#IPR019734; Tetratricopeptide repeat
SIN_1004207	IPR013057; Amino acid transporter, transmembrane	SIN_1004007	IPR013057; Amino acid transporter, transmembrane
SIN_1012193	IPR013057; Amino acid transporter, transmembrane	SIN_1008690	IPR013057; Amino acid transporter, transmembrane
SIN_1008948	IPR013057; Amino acid transporter, transmembrane	SIN_1013255	IPR013057; Amino acid transporter, transmembrane
SIN_1004906	IPR013057; Amino acid transporter, transmembrane	SIN_1019896	IPR013057; Amino acid transporter, transmembrane
SIN_1004217	IPR013094; Alpha/beta hydrolase fold-3	SIN_1004016	IPR013094; Alpha/beta hydrolase fold-3
SIN_1011449	IPR013094; Alpha/beta hydrolase fold-3	SIN_1011695	IPR013094; Alpha/beta hydrolase fold-3
SIN_1004604	IPR013094; Alpha/beta hydrolase fold-3	SIN_1014853	IPR013094; Alpha/beta hydrolase fold-3
SIN_1005854	IPR013126; Heat shock protein 70 family	SIN_1009208	IPR013126; Heat shock protein 70 family
SIN_1010264	IPR013126; Heat shock protein 70 family	SIN_1009583	IPR013126; Heat shock protein 70 family
SIN_1019523	IPR013216; Methyltransferase type 11	SIN_1014551	IPR013216; Methyltransferase type 11
SIN_1010941	IPR013216; Methyltransferase type 11#IPR025771; Phosphoethanolamine N-methyltransferase	SIN_1017330	IPR013216; Methyltransferase type 11#IPR025771; Phosphoethanolamine N-methyltransferase
SIN_1015604	IPR013528; Hydroxymethylglutaryl-coenzyme A synthase, N-terminal#IPR013746; Hydroxymethylglutaryl-coenzyme A synthase C-terminal	SIN_1017784	IPR013528; Hydroxymethylglutaryl-coenzyme A synthase, N-terminal#IPR013746; Hydroxymethylglutaryl-coenzyme A synthase C-terminal
SIN_1010433	IPR013591; Brevis radix (BRX) domain#IPR027988; Transcription factor BREVIS RADIX, N-terminal domain	SIN_1009497	IPR013591; Brevis radix (BRX) domain#IPR027988; Transcription factor BREVIS RADIX, N-terminal domain
SIN_1010448	IPR013598; Exportin-1/Importin-beta-like	SIN_1009488	IPR013598; Exportin-1/Importin-beta-like
SIN_1026643	IPR013650; ATP-grasp fold, succinyl-CoA synthetase-type	SIN_1018093	IPR013650; ATP-grasp fold, succinyl-CoA synthetase-type
SIN_1026821	IPR013657; UAA transporter	SIN_1018171	IPR013657; UAA transporter
SIN_1007900	IPR013823; Ribosomal protein L7/L12, C-terminal#IPR015608; Ribosomal protein L7/L12, chloroplast	SIN_1004063	IPR013823; Ribosomal protein L7/L12, C-terminal#IPR015608; Ribosomal protein L7/L12, chloroplast
SIN_1019614	IPR014030; Beta-ketoacyl synthase, N-terminal#IPR014031; Beta-ketoacyl synthase, C-terminal#IPR020841; Polyketide synthase, beta-ketoacyl synthase domain	SIN_1001803	IPR014030; Beta-ketoacyl synthase, N-terminal#IPR014031; Beta-ketoacyl synthase, C-terminal#IPR020841; Polyketide synthase, beta-ketoacyl synthase domain
SIN_1008953	IPR014840; Hpc2-related domain#IPR026949; Ubinuclein/Yemanuclein	SIN_1013261	IPR014840; Hpc2-related domain#IPR026949; Ubinuclein/Yemanuclein
SIN_1012988	IPR014977; WRC#IPR014978; Glutamine-Leucine-Glutamine, QLQ	SIN_1007865	IPR014977; WRC#IPR014978; Glutamine-Leucine-Glutamine, QLQ
SIN_1023843	IPR015260; Syntaxin 6, N-terminal	SIN_1011769	IPR015260; Syntaxin 6, N-terminal
SIN_1022965	IPR015362; Exon junction complex, Pym	SIN_1026054	IPR015362; Exon junction complex, Pym
SIN_1010046	IPR015414; SNARE associated Golgi protein	SIN_1016343	IPR015414; SNARE associated Golgi protein
SIN_1015651	IPR015414; SNARE associated Golgi protein	SIN_1026250	IPR015414; SNARE associated Golgi protein
SIN_1005030	IPR015425; Formin, FH2 domain	SIN_1014489	IPR015425; Formin, FH2 domain
SIN_1005107	IPR015942; Asp/Glu/hydantoin racemase	SIN_1009612	IPR015942; Asp/Glu/hydantoin racemase
SIN_1010007	IPR016140; Bifunctional inhibitor/plant lipid transfer protein/seed storage helical domain	SIN_1021878	IPR016140; Bifunctional inhibitor/plant lipid transfer protein/seed storage helical domain
SIN_1010262	IPR017877; Myb-like domain	SIN_1009584	IPR017877; Myb-like domain
SIN_1020555	IPR017877; Myb-like domain#IPR027759; Trihelix transcription factor GT3#IPR027775; C2H2- zinc finger protein family	SIN_1021687	IPR017877; Myb-like domain#IPR027759; Trihelix transcription factor GT3#IPR027775; C2H2- zinc finger protein family
SIN_1010063	IPR018108; Mitochondrial substrate/solute carrier	SIN_1016313	IPR018108; Mitochondrial substrate/solute carrier
SIN_1005064	IPR018545; Btz domain	SIN_1009591	IPR018545; Btz domain
SIN_1006042	IPR019007; WW domain binding protein 11	SIN_1002236	IPR019007; WW domain binding protein 11
SIN_1026644	IPR019009; Signal recognition particle receptor, beta subunit#IPR024156; Small GTPase superfamily, ARF type	SIN_1018094	IPR019009; Signal recognition particle receptor, beta subunit#IPR024156; Small GTPase superfamily, ARF type
SIN_1013619	IPR019050; FDF domain#IPR025609; Lsm14 N-terminal#IPR025761; FFD box#IPR025762; DFDF domain#IPR025768; TFG box	SIN_1018301	IPR019050; FDF domain#IPR025609; Lsm14 N-terminal#IPR025761; FFD box#IPR025762; DFDF domain#IPR025768; TFG box
SIN_1009980	IPR019142; Dymeclin	SIN_1021857	IPR019142; Dymeclin
SIN_1011469	IPR019160; Exocyst complex, component 1/SEC3#IPR028258; Exocyst complex component Sec3, PIP2-binding N-terminal domain	SIN_1011650	IPR019160; Exocyst complex, component 1/SEC3#IPR028258; Exocyst complex component Sec3, PIP2-binding N-terminal domain
SIN_1011432	IPR019163; THO complex, subunit 5	SIN_1011723	IPR019163; THO complex, subunit 5
SIN_1013768	IPR019378; GDP-fucose protein O-fucosyltransferase	SIN_1021344	IPR019378; GDP-fucose protein O-fucosyltransferase
SIN_1015822	IPR019448; EEIG1/EHBP1 N-terminal domain	SIN_1007436	IPR019448; EEIG1/EHBP1 N-terminal domain
SIN_1021528	IPR019587; Polyketide cyclase/dehydrase	SIN_1020847	IPR019587; Polyketide cyclase/dehydrase
SIN_1003084	IPR019721; NADH-ubiquinone oxidoreductase, 21kDa subunit, N-terminal	SIN_1014364	IPR019721; NADH-ubiquinone oxidoreductase, 21kDa subunit, N-terminal
SIN_1013767	IPR020818; Chaperonin Cpn10	SIN_1021346	IPR020818; Chaperonin Cpn10
SIN_1026853	IPR020828; Glyceraldehyde 3-phosphate dehydrogenase, NAD(P) binding domain#IPR020829; Glyceraldehyde 3-phosphate dehydrogenase, catalytic domain#IPR020831; Glyceraldehyde/Erythrose phosphate dehydrogenase family	SIN_1014214	IPR020828; Glyceraldehyde 3-phosphate dehydrogenase, NAD(P) binding domain#IPR020829; Glyceraldehyde 3-phosphate dehydrogenase, catalytic domain#IPR020831; Glyceraldehyde/Erythrose phosphate dehydrogenase family
SIN_1022886	IPR020864; Membrane attack complex component/perforin (MACPF) domain	SIN_1026009	IPR020864; Membrane attack complex component/perforin (MACPF) domain
SIN_1019439	IPR021135; Phosphoenolpyruvate carboxylase	SIN_1022547	IPR021135; Phosphoenolpyruvate carboxylase
SIN_1026486	IPR021148; Putative polysaccharide biosynthesis protein	SIN_1017994	IPR021148; Putative polysaccharide biosynthesis protein
SIN_1019467	IPR021434; Protein of unknown function DUF3082	SIN_1022578	IPR021434; Protein of unknown function DUF3082
SIN_1002300	IPR021788; Protein of unknown function DUF3353	SIN_1014630	IPR021788; Protein of unknown function DUF3353
SIN_1002801	IPR021916; Protein of unknown function DUF3527	SIN_1015296	IPR021916; Protein of unknown function DUF3527
SIN_1022283	IPR022212; Protein of unknown function DUF3741#IPR025486; Domain of unknown function DUF4378	SIN_1009743	IPR022212; Protein of unknown function DUF3741#IPR025486; Domain of unknown function DUF4378
SIN_1019529	IPR022251; Protein of unknown function wound-induced	SIN_1014529	IPR022251; Protein of unknown function wound-induced
SIN_1022841	IPR022754; DNA polymerase III, gamma subunit, domain III	SIN_1025977	IPR022754; DNA polymerase III, gamma subunit, domain III
SIN_1019631	IPR022775; AP complex, mu/sigma subunit	SIN_1001781	IPR022775; AP complex, mu/sigma subunit
SIN_1015539	IPR023214; HAD-like domain	SIN_1017884	IPR023214; HAD-like domain
SIN_1011480	IPR024145; Histone deacetylase complex subunit SAP30/SAP30-like#IPR025718; Histone deacetylase complex subunit SAP30, Sin3 binding domain	SIN_1011631	IPR024145; Histone deacetylase complex subunit SAP30/SAP30-like#IPR025718; Histone deacetylase complex subunit SAP30, Sin3 binding domain
SIN_1015517	IPR024145; Histone deacetylase complex subunit SAP30/SAP30-like#IPR025718; Histone deacetylase complex subunit SAP30, Sin3 binding domain	SIN_1017905	IPR024145; Histone deacetylase complex subunit SAP30/SAP30-like#IPR025718; Histone deacetylase complex subunit SAP30, Sin3 binding domain
SIN_1010071	IPR024286; Domain of unknown function DUF3700	SIN_1016307	IPR024286; Domain of unknown function DUF3700
SIN_1007926	IPR024395; CLASP N-terminal domain	SIN_1006635	IPR024395; CLASP N-terminal domain
SIN_1004567	IPR024489; Organ specific protein	SIN_1014784	IPR024489; Organ specific protein
SIN_1006078	IPR025322; Protein of unknown function DUF4228, plant	SIN_1020478	IPR025322; Protein of unknown function DUF4228, plant
SIN_1013748	IPR025322; Protein of unknown function DUF4228, plant	SIN_1021362	IPR025322; Protein of unknown function DUF4228, plant
SIN_1013733	IPR025322; Protein of unknown function DUF4228, plant	SIN_1021381	IPR025322; Protein of unknown function DUF4228, plant
SIN_1011502	IPR025486; Domain of unknown function DUF4378	SIN_1011603	IPR025486; Domain of unknown function DUF4378
SIN_1019476	IPR025610; Transcription factor MYC/MYB N-terminal	SIN_1022589	IPR025610; Transcription factor MYC/MYB N-terminal
SIN_1011069	IPR025846; PMR5 N-terminal domain#IPR026057; PC-Esterase	SIN_1003892	IPR025846; PMR5 N-terminal domain#IPR026057; PC-Esterase
SIN_1023585	IPR025846; PMR5 N-terminal domain#IPR026057; PC-Esterase	SIN_1006287	IPR025846; PMR5 N-terminal domain#IPR026057; PC-Esterase
SIN_1012146	IPR025846; PMR5 N-terminal domain#IPR026057; PC-Esterase	SIN_1008748	IPR025846; PMR5 N-terminal domain#IPR026057; PC-Esterase
SIN_1022900	IPR025870; Glyoxalase-like domain	SIN_1026020	IPR025870; Glyoxalase-like domain
SIN_1026743	IPR026003; HEAT repeat associated with sister chromatid cohesion protein	SIN_1018147	IPR026003; HEAT repeat associated with sister chromatid cohesion protein
SIN_1021503	IPR026103; Harbinger transposase-derived nuclease#IPR027806; Harbinger transposase-derived nuclease domain	SIN_1020876	IPR026103; Harbinger transposase-derived nuclease#IPR027806; Harbinger transposase-derived nuclease domain
SIN_1007977	IPR027246; Eukaryotic porin/Tom40	SIN_1006603	IPR027246; Eukaryotic porin/Tom40
SIN_1012819	IPR027272; Piezo family	SIN_1012462	IPR027272; Piezo family
SIN_1013754	IPR027329; TPX2, C-terminal domain	SIN_1021356	IPR027329; TPX2, C-terminal domain
SIN_1002558	IPR027329; TPX2, C-terminal domain	SIN_1021831	IPR027329; TPX2, C-terminal domain
SIN_1005086	IPR027356; NPH3 domain	SIN_1009600	IPR027356; NPH3 domain
SIN_1004215	IPR028163; HAUS augmin-like complex subunit 6, N-terminal	SIN_1004014	IPR028163; HAUS augmin-like complex subunit 6, N-terminal

## Sheet: function_distribution of_A_type
InterPro ID	Description	Gene numbers	Percentage (Annotated genes/Total genes)
IPR000719	Protein kinase domain	38	4.148
IPR002290	Serine/threonine- / dual specificity protein kinase, catalytic domain	38	4.148
IPR020635	Tyrosine-protein kinase, catalytic domain	37	4.039
IPR001005	SANT/Myb domain	19	2.074
IPR003593	AAA+ ATPase domain	18	1.965
IPR011598	Myc-type, basic helix-loop-helix (bHLH) domain	17	1.856
IPR017930	Myb domain	15	1.638
IPR001356	Homeobox domain	13	1.419
IPR001680	WD40 repeat	12	1.31
IPR001611	Leucine-rich repeat	10	1.092
IPR001841	Zinc finger, RING-type	10	1.092
IPR002048	EF-hand domain	10	1.092
IPR003441	NAC domain	10	1.092
IPR003657	DNA-binding WRKY	10	1.092
IPR017986	WD40-repeat-containing domain	10	1.092
IPR001471	AP2/ERF domain	9	0.983
IPR003959	ATPase, AAA-type, core	9	0.983
IPR010402	CCT domain	9	0.983
IPR000504	RNA recognition motif domain	8	0.873
IPR001752	Kinesin, motor domain	8	0.873
IPR003311	AUX/IAA protein	8	0.873
IPR003439	ABC transporter-like	8	0.873
IPR007087	Zinc finger, C2H2	8	0.873
IPR011525	Aux/IAA-ARF-dimerisation	8	0.873
IPR011992	EF-hand domain pair	8	0.873
IPR027640	Kinesin-like protein	8	0.873
IPR000608	Ubiquitin-conjugating enzyme, E2	7	0.764
IPR001623	DnaJ domain	7	0.764
IPR001810	F-box domain	7	0.764
IPR006121	Heavy metal-associated domain, HMA	7	0.764
IPR013210	Leucine-rich repeat-containing N-terminal, type 2	7	0.764
IPR000315	Zinc finger, B-box	6	0.655
IPR001245	Serine-threonine/tyrosine-protein kinase catalytic domain	6	0.655
IPR001461	Peptidase A1	6	0.655
IPR002213	UDP-glucuronosyl/UDP-glucosyltransferase	6	0.655
IPR003340	B3 DNA binding domain	6	0.655
IPR003579	Small GTPase superfamily, Rab type	6	0.655
IPR003591	Leucine-rich repeat, typical subtype	6	0.655
IPR004883	Lateral organ boundaries, LOB	6	0.655
IPR015880	Zinc finger, C2H2-like	6	0.655
IPR000008	C2 calcium-dependent membrane targeting	5	0.546
IPR000048	IQ motif, EF-hand binding site	5	0.546
IPR000620	Drug/metabolite transporter	5	0.546
IPR000743	Glycoside hydrolase, family 28	5	0.546
IPR001789	Signal transduction response regulator, receiver domain	5	0.546
IPR001806	Small GTPase superfamily	5	0.546
IPR002041	Ran GTPase	5	0.546
IPR002495	Glycosyl transferase, family 8	5	0.546
IPR003137	Protease-associated domain, PA	5	0.546
IPR003578	Small GTPase superfamily, Rho type	5	0.546
IPR004331	SPX, N-terminal	5	0.546
IPR010525	Auxin response factor	5	0.546
IPR013525	ABC-2 type transporter	5	0.546
IPR020472	G-protein beta WD-40 repeat	5	0.546
IPR020849	Small GTPase superfamily, Ras type	5	0.546
IPR000109	Proton-dependent oligopeptide transporter family	4	0.437
IPR000209	Peptidase S8/S53 domain	4	0.437
IPR000425	Major intrinsic protein	4	0.437
IPR000490	Glycoside hydrolase, family 17	4	0.437
IPR000571	Zinc finger, CCCH-type	4	0.437
IPR000644	CBS domain	4	0.437
IPR001563	Peptidase S10, serine carboxypeptidase	4	0.437
IPR001932	Protein phosphatase 2C (PP2C)-like domain	4	0.437
IPR003406	Glycosyl transferase, family 14	4	0.437
IPR003594	Histidine kinase-like ATPase, ATP-binding domain	4	0.437
IPR003851	Zinc finger, Dof-type	4	0.437
IPR004839	Aminotransferase, class I/classII	4	0.437
IPR005175	Domain of unknown function DUF296	4	0.437
IPR005828	General substrate transporter	4	0.437
IPR006626	Parallel beta-helix repeat	4	0.437
IPR010259	Proteinase inhibitor I9	4	0.437
IPR013057	Amino acid transporter, transmembrane	4	0.437
IPR015500	Peptidase S8, subtilisin-related	4	0.437
IPR015655	Protein phosphatase 2C	4	0.437
IPR018029	C2 membrane targeting protein	4	0.437
IPR018108	Mitochondrial substrate/solute carrier	4	0.437
IPR020846	Major facilitator superfamily domain	4	0.437
IPR024156	Small GTPase superfamily, ARF type	4	0.437
IPR000210	BTB/POZ-like	3	0.328
IPR000225	Armadillo	3	0.328
IPR001128	Cytochrome P450	3	0.328
IPR001148	Alpha carbonic anhydrase	3	0.328
IPR001163	Ribonucleoprotein LSM domain	3	0.328
IPR001388	Synaptobrevin	3	0.328
IPR001650	Helicase, C-terminal	3	0.328
IPR002067	Mitochondrial carrier protein	3	0.328
IPR002401	Cytochrome P450, E-class, group I	3	0.328
IPR002498	Phosphatidylinositol-4-phosphate 5-kinase, core	3	0.328
IPR002528	Multi antimicrobial extrusion protein	3	0.328
IPR002553	Clathrin/coatomer adaptor, adaptin-like, N-terminal	3	0.328
IPR002912	ACT domain	3	0.328
IPR002913	START domain	3	0.328
IPR003008	Tubulin/FtsZ, GTPase domain	3	0.328
IPR003106	Leucine zipper, homeobox-associated	3	0.328
IPR003409	MORN motif	3	0.328
IPR003613	U box domain	3	0.328
IPR003676	Auxin-induced protein, ARG7	3	0.328
IPR004159	Putative S-adenosyl-L-methionine-dependent methyltransferase	3	0.328
IPR004843	Phosphoesterase domain	3	0.328
IPR004853	Triose-phosphate transporter domain	3	0.328
IPR005135	Endonuclease/exonuclease/phosphatase	3	0.328
IPR005333	Transcription factor, TCP	3	0.328
IPR006045	Cupin 1	3	0.328
IPR006094	FAD linked oxidase, N-terminal	3	0.328
IPR006649	Ribonucleoprotein LSM domain, eukaryotic/archaea-type	3	0.328
IPR006671	Cyclin, N-terminal	3	0.328
IPR006687	Small GTPase superfamily, SAR1-type	3	0.328
IPR006689	Small GTPase superfamily, ARF/SAR type	3	0.328
IPR006702	Uncharacterised protein family UPF0497, trans-membrane plant	3	0.328
IPR007493	Protein of unknown function DUF538	3	0.328
IPR007612	LURP1-like domain	3	0.328
IPR008422	Homeobox KN domain	3	0.328
IPR008580	PPPDE putative peptidase domain	3	0.328
IPR010908	Longin domain	3	0.328
IPR011124	Zinc finger, CW-type	3	0.328
IPR012442	Protein of unknown function DUF1645, plant	3	0.328
IPR013094	Alpha/beta hydrolase fold-3	3	0.328
IPR013763	Cyclin-like	3	0.328
IPR013809	Epsin-like, N-terminal	3	0.328
IPR013978	MEKHLA	3	0.328
IPR014001	Helicase, superfamily 1/2, ATP-binding domain	3	0.328
IPR016034	Phosphatidylinositol-4-phosphate 5-kinase, core, subgroup	3	0.328
IPR016166	FAD-binding, type 2	3	0.328
IPR017877	Myb-like domain	3	0.328
IPR017887	Transcription factor TCP subgroup	3	0.328
IPR018316	Tubulin/FtsZ, 2-layer sandwich domain	3	0.328
IPR019734	Tetratricopeptide repeat	3	0.328
IPR023214	HAD-like domain	3	0.328
IPR023561	Carbonic anhydrase, alpha-class	3	0.328
IPR023610	Phosphatidylinositol-4-phosphate 5-kinase	3	0.328
IPR025322	Protein of unknown function DUF4228, plant	3	0.328
IPR025756	MYB-CC type transcription factor, LHEQLE-containing domain	3	0.328
IPR025846	PMR5 N-terminal domain	3	0.328
IPR025875	Leucine rich repeat 4	3	0.328
IPR026057	PC-Esterase	3	0.328
IPR000047	Helix-turn-helix motif	2	0.218
IPR000058	Zinc finger, AN1-type	2	0.218
IPR000070	Pectinesterase, catalytic	2	0.218
IPR000073	Alpha/beta hydrolase fold-1	2	0.218
IPR000086	NUDIX hydrolase domain	2	0.218
IPR000095	CRIB domain	2	0.218
IPR000156	Ran binding domain	2	0.218
IPR000158	Cell division protein FtsZ	2	0.218
IPR000172	Glucose-methanol-choline oxidoreductase, N-terminal	2	0.218
IPR000198	Rho GTPase-activating protein domain	2	0.218
IPR000232	Heat shock factor (HSF)-type, DNA-binding	2	0.218
IPR000245	V-ATPase proteolipid subunit	2	0.218
IPR000270	Phox/Bem1p	2	0.218
IPR000300	Inositol polyphosphate-related phosphatase	2	0.218
IPR000626	Ubiquitin domain	2	0.218
IPR000648	Oxysterol-binding protein	2	0.218
IPR000649	Initiation factor 2B-related	2	0.218
IPR000757	Glycoside hydrolase, family 16	2	0.218
IPR000836	Phosphoribosyltransferase domain	2	0.218
IPR001045	Spermidine/spermine synthases family	2	0.218
IPR001087	Lipase, GDSL	2	0.218
IPR001117	Multicopper oxidase, type 1	2	0.218
IPR001140	ABC transporter, transmembrane domain	2	0.218
IPR001199	Cytochrome b5-like heme/steroid binding domain	2	0.218
IPR001373	Cullin, N-terminal	2	0.218
IPR001401	Dynamin, GTPase domain	2	0.218
IPR001404	Heat shock protein Hsp90 family	2	0.218
IPR001433	Oxidoreductase FAD/NAD(P)-binding	2	0.218
IPR001487	Bromodomain	2	0.218
IPR001609	Myosin head, motor domain	2	0.218
IPR001683	Phox homologous domain	2	0.218
IPR001757	Cation-transporting P-type ATPase	2	0.218
IPR001813	Ribosomal protein L10/L12	2	0.218
IPR001849	Pleckstrin homology domain	2	0.218
IPR001907	ClpP	2	0.218
IPR001929	Germin	2	0.218
IPR001965	Zinc finger, PHD-type	2	0.218
IPR002068	Alpha crystallin/Hsp20 domain	2	0.218
IPR002108	Actin-binding, cofilin/tropomyosin type	2	0.218
IPR002109	Glutaredoxin	2	0.218
IPR002123	Phospholipid/glycerol acyltransferase	2	0.218
IPR002198	Short-chain dehydrogenase/reductase SDR	2	0.218
IPR002347	Glucose/ribitol dehydrogenase	2	0.218
IPR002379	V-ATPase proteolipid subunit C-like domain	2	0.218
IPR002490	ATPase, V0 complex, subunit 116kDa	2	0.218
IPR002645	STAS domain	2	0.218
IPR002659	Glycosyl transferase, family 31	2	0.218
IPR002902	Gnk2-homologous domain	2	0.218
IPR002921	Lipase, class 3	2	0.218
IPR002934	Nucleotidyl transferase domain	2	0.218
IPR003307	W2 domain	2	0.218
IPR003388	Reticulon	2	0.218
IPR003397	Mitochondrial inner membrane translocase subunit Tim17/Tim22/Tim23/peroxisomal protein PMP24	2	0.218
IPR003661	Signal transduction histidine kinase, subgroup 1, dimerisation/phosphoacceptor domain	2	0.218
IPR003663	Sugar/inositol transporter	2	0.218
IPR003958	Transcription factor CBF/NF-Y/archaeal histone	2	0.218
IPR004087	K Homology domain	2	0.218
IPR004088	K Homology domain, type 1	2	0.218
IPR004176	Clp, N-terminal	2	0.218
IPR004333	Transcription factor, SBP-box	2	0.218
IPR004342	EXS, C-terminal	2	0.218
IPR004345	TB2/DP1/HVA22-related protein	2	0.218
IPR004367	Cyclin, C-terminal domain	2	0.218
IPR004837	Sodium/calcium exchanger membrane region	2	0.218
IPR004963	Pectinacetylesterase	2	0.218
IPR004993	GH3 auxin-responsive promoter	2	0.218
IPR005024	Snf7	2	0.218
IPR005123	Oxoglutarate/iron-dependent dioxygenase	2	0.218
IPR005150	Cellulose synthase	2	0.218
IPR005202	Transcription factor GRAS	2	0.218
IPR005467	Signal transduction histidine kinase, core	2	0.218
IPR005539	ELK	2	0.218
IPR005540	KNOX1	2	0.218
IPR005541	KNOX2	2	0.218
IPR005835	Nucleotidyl transferase	2	0.218
IPR006501	Pectinesterase inhibitor domain	2	0.218
IPR006553	Leucine-rich repeat, cysteine-containing subtype	2	0.218
IPR006599	CARP motif	2	0.218
IPR006639	Presenilin/signal peptide peptidase	2	0.218
IPR006652	Kelch repeat type 1	2	0.218
IPR006873	Protein of unknown function DUF620	2	0.218
IPR007010	Poly(A) polymerase, RNA-binding domain	2	0.218
IPR007012	Poly(A) polymerase, central domain	2	0.218
IPR007052	CS domain	2	0.218
IPR007275	YTH domain	2	0.218
IPR007369	Peptidase A22B, signal peptide peptidase	2	0.218
IPR007573	Protein of unknown function DUF566	2	0.218
IPR007700	Protein of unknown function DUF668	2	0.218
IPR007867	Glucose-methanol-choline oxidoreductase, C-terminal	2	0.218
IPR008166	Domain of unknown function DUF23	2	0.218
IPR008250	P-type ATPase, A domain	2	0.218
IPR008254	Flavodoxin/nitric oxide synthase	2	0.218
IPR008406	Dormancyauxin associated	2	0.218
IPR008507	Protein of unknown function DUF789	2	0.218
IPR008521	Magnesium transporter NIPA	2	0.218
IPR008545	WEB family	2	0.218
IPR008914	Phosphatidylethanolamine-binding protein PEBP	2	0.218
IPR009038	GOLD	2	0.218
IPR009818	Ataxin-2, C-terminal	2	0.218
IPR010399	Tify	2	0.218
IPR010433	Plant specific eukaryotic initiation factor 4B	2	0.218
IPR010713	Xyloglucan endo-transglycosylase, C-terminal	2	0.218
IPR011417	AP180 N-terminal homology (ANTH) domain	2	0.218
IPR011547	Sulphate transporter	2	0.218
IPR011706	Multicopper oxidase, type 2	2	0.218
IPR011707	Multicopper oxidase, type 3	2	0.218
IPR012336	Thioredoxin-like fold	2	0.218
IPR012438	Protein of unknown function DUF1639	2	0.218
IPR012862	Protein of unknown function DUF1635	2	0.218
IPR012866	Protein of unknown function DUF1644	2	0.218
IPR012876	Protein of unknown function DUF1677, plant	2	0.218
IPR012946	X8	2	0.218
IPR013026	Tetratricopeptide repeat-containing domain	2	0.218
IPR013126	Heat shock protein 70 family	2	0.218
IPR013216	Methyltransferase type 11	2	0.218
IPR013581	Plant PDR ABC transporter associated	2	0.218
IPR013766	Thioredoxin domain	2	0.218
IPR014025	Glutaredoxin subgroup	2	0.218
IPR014978	Glutamine-Leucine-Glutamine, QLQ	2	0.218
IPR015414	SNARE associated Golgi protein	2	0.218
IPR016140	Bifunctional inhibitor/plant lipid transfer protein/seed storage helical domain	2	0.218
IPR016158	Cullin homology	2	0.218
IPR017884	SANT domain	2	0.218
IPR017901	C-CAP/cofactor C-like domain	2	0.218
IPR017904	ADF/Cofilin/Destrin	2	0.218
IPR017927	Ferredoxin reductase-type FAD-binding domain	2	0.218
IPR017940	ABC transporter, integral membrane type 1	2	0.218
IPR018467	CO/COL/TOC1, conserved site	2	0.218
IPR019559	Cullin protein, neddylation domain	2	0.218
IPR019787	Zinc finger, PHD-finger	2	0.218
IPR019955	Ubiquitin supergroup	2	0.218
IPR020476	NUDIX hydrolase	2	0.218
IPR020575	Heat shock protein Hsp90, N-terminal	2	0.218
IPR021864	Protein of unknown function DUF3475	2	0.218
IPR022812	Dynamin superfamily	2	0.218
IPR023562	Clp protease proteolytic subunit /Translocation-enhancing protein TepA	2	0.218
IPR024145	Histone deacetylase complex subunit SAP30/SAP30-like	2	0.218
IPR024395	CLASP N-terminal domain	2	0.218
IPR024757	Cell division protein FtsZ, C-terminal	2	0.218
IPR025064	Domain of unknown function DUF4005	2	0.218
IPR025486	Domain of unknown function DUF4378	2	0.218
IPR025718	Histone deacetylase complex subunit SAP30, Sin3 binding domain	2	0.218
IPR025733	Iron/zinc purple acid phosphatase-like C-terminal domain	2	0.218
IPR025753	AAA-type ATPase, N-terminal domain	2	0.218
IPR026992	Non-haem dioxygenase N-terminal domain	2	0.218
IPR027329	TPX2, C-terminal domain	2	0.218
IPR027356	NPH3 domain	2	0.218
IPR027709	Heat shock transcription factor, plant	2	0.218
IPR027725	Heat shock transcription factor family	2	0.218
IPR000009	Protein phosphatase 2A, regulatory subunit PR55	1	0.109
IPR000014	PAS domain	1	0.109
IPR000056	Ribulose-phosphate 3-epimerase-like	1	0.109
IPR000089	Biotin/lipoyl attachment	1	0.109
IPR000103	Pyridine nucleotide-disulphide oxidoreductase, class-II	1	0.109
IPR000111	Glycoside hydrolase, clan GH-D	1	0.109
IPR000146	Fructose-1,6-bisphosphatase class 1/Sedoheputulose-1,7-bisphosphatase	1	0.109
IPR000182	GNAT domain	1	0.109
IPR000183	Ornithine/DAP/Arg decarboxylase	1	0.109
IPR000184	Bacterial surface antigen (D15)	1	0.109
IPR000192	Aminotransferase, class V/Cysteine desulfurase	1	0.109
IPR000194	ATPase, F1/V1/A1 complex, alpha/beta subunit, nucleotide-binding domain	1	0.109
IPR000195	Rab-GTPase-TBC domain	1	0.109
IPR000217	Tubulin	1	0.109
IPR000223	Peptidase S26A, signal peptidase I	1	0.109
IPR000277	Cys/Met metabolism, pyridoxal phosphate-dependent enzyme	1	0.109
IPR000301	Tetraspanin	1	0.109
IPR000308	14-3-3 protein	1	0.109
IPR000313	PWWP domain	1	0.109
IPR000322	Glycoside hydrolase, family 31	1	0.109
IPR000326	Phosphatidic acid phosphatase type 2/haloperoxidase	1	0.109
IPR000330	SNF2-related	1	0.109
IPR000357	HEAT	1	0.109
IPR000361	FeS cluster biogenesis	1	0.109
IPR000362	Fumarate lyase	1	0.109
IPR000375	Dynamin central domain	1	0.109
IPR000403	Phosphatidylinositol 3-/4-kinase, catalytic domain	1	0.109
IPR000407	Nucleoside phosphatase GDA1/CD39	1	0.109
IPR000426	Proteasome, alpha-subunit, N-terminal domain	1	0.109
IPR000449	Ubiquitin-associated domain/translation elongation factor EF-Ts, N-terminal	1	0.109
IPR000523	Magnesium chelatase, ChlI subunit	1	0.109
IPR000528	Plant lipid transfer protein/Par allergen	1	0.109
IPR000534	Semialdehyde dehydrogenase, NAD-binding	1	0.109
IPR000555	JAB/MPN domain	1	0.109
IPR000560	Histidine phosphatase superfamily, clade-2	1	0.109
IPR000572	Oxidoreductase, molybdopterin-binding domain	1	0.109
IPR000573	Aconitase A/isopropylmalate dehydratase small subunit, swivel	1	0.109
IPR000639	Epoxide hydrolase-like	1	0.109
IPR000642	Peptidase M41	1	0.109
IPR000704	Casein kinase II, regulatory subunit	1	0.109
IPR000789	Cyclin-dependent kinase, regulatory subunit	1	0.109
IPR000793	ATPase, F1/V1/A1 complex, alpha/beta subunit, C-terminal	1	0.109
IPR000816	Peptidase C15, pyroglutamyl peptidase I	1	0.109
IPR000819	Peptidase M17, leucyl aminopeptidase, C-terminal	1	0.109
IPR000889	Glutathione peroxidase	1	0.109
IPR000916	Bet v I domain	1	0.109
IPR000953	Chromo domain/shadow	1	0.109
IPR000961	AGC-kinase, C-terminal	1	0.109
IPR000969	Structure-specific recognition protein	1	0.109
IPR000994	Peptidase M24, structural domain	1	0.109
IPR001017	Dehydrogenase, E1 component	1	0.109
IPR001026	Epsin domain, N-terminal	1	0.109
IPR001030	Aconitase/3-isopropylmalate dehydratase large subunit, alpha/beta/alpha	1	0.109
IPR001040	Translation Initiation factor eIF- 4e	1	0.109
IPR001048	Aspartate/glutamate/uridylate kinase	1	0.109
IPR001057	Glutamate/acetylglutamate kinase	1	0.109
IPR001075	NIF system FeS cluster assembly, NifU, C-terminal	1	0.109
IPR001094	Flavodoxin	1	0.109
IPR001096	Peptidase C13, legumain	1	0.109
IPR001114	Adenylosuccinate synthetase	1	0.109
IPR001125	Recoverin	1	0.109
IPR001161	Helicase Ercc3	1	0.109
IPR001164	Arf GTPase activating protein	1	0.109
IPR001214	SET domain	1	0.109
IPR001220	Legume lectin domain	1	0.109
IPR001221	Phenol hydroxylase reductase	1	0.109
IPR001250	Mannose-6-phosphate isomerase, type I	1	0.109
IPR001263	Phosphoinositide 3-kinase, accessory (PIK) domain	1	0.109
IPR001270	ClpA/B family	1	0.109
IPR001282	Glucose-6-phosphate dehydrogenase	1	0.109
IPR001283	Allergen V5/Tpx-1-related	1	0.109
IPR001294	Phytochrome	1	0.109
IPR001296	Glycosyl transferase, family 1	1	0.109
IPR001348	ATP phosphoribosyltransferase HisG	1	0.109
IPR001353	Proteasome, subunit alpha/beta	1	0.109
IPR001362	Glycoside hydrolase, family 32	1	0.109
IPR001365	Adenosine/AMP deaminase domain	1	0.109
IPR001372	Dynein light chain, type 1/2	1	0.109
IPR001375	Peptidase S9, prolyl oligopeptidase, catalytic domain	1	0.109
IPR001394	Ubiquitin carboxyl-terminal hydrolases family 2	1	0.109
IPR001406	Pseudouridine synthase I, TruA	1	0.109
IPR001440	Tetratricopeptide TPR-1	1	0.109
IPR001450	4Fe-4S binding domain	1	0.109
IPR001451	Bacterial transferase hexapeptide repeat	1	0.109
IPR001464	Annexin	1	0.109
IPR001494	Importin-beta, N-terminal domain	1	0.109
IPR001509	NAD-dependent epimerase/dehydratase	1	0.109
IPR001519	Ferritin	1	0.109
IPR001568	Ribonuclease T2-like	1	0.109
IPR001576	Phosphoglycerate kinase	1	0.109
IPR001593	Ribosomal protein S3Ae	1	0.109
IPR001594	Zinc finger, DHHC-type, palmitoyltransferase	1	0.109
IPR001632	G-protein, beta subunit	1	0.109
IPR001684	Ribosomal protein L27	1	0.109
IPR001701	Glycoside hydrolase, family 9	1	0.109
IPR001709	Flavoprotein pyridine nucleotide cytochrome reductase	1	0.109
IPR001714	Peptidase M24, methionine aminopeptidase	1	0.109
IPR001715	Calponin homology domain	1	0.109
IPR001736	Phospholipase D/Transphosphatidylase	1	0.109
IPR001739	Methyl-CpG DNA binding	1	0.109
IPR001754	Orotidine 5'-phosphate decarboxylase domain	1	0.109
IPR001763	Rhodanese-like domain	1	0.109
IPR001764	Glycoside hydrolase, family 3, N-terminal	1	0.109
IPR001781	Zinc finger, LIM-type	1	0.109
IPR001790	Ribosomal protein L10/acidic P0	1	0.109
IPR001807	Chloride channel, voltage gated	1	0.109
IPR001818	Peptidase M10, metallopeptidase	1	0.109
IPR001837	Adenylate cyclase-associated CAP	1	0.109
IPR001876	Zinc finger, RanBP2-type	1	0.109
IPR001891	Malic oxidoreductase	1	0.109
IPR001892	Ribosomal protein S13	1	0.109
IPR001898	Sodium/sulphate symporter	1	0.109
IPR001926	Tryptophan synthase beta subunit-like PLP-dependent enzymes superfamily	1	0.109
IPR001943	UVR domain	1	0.109
IPR001950	Translation initiation factor SUI1	1	0.109
IPR001976	Ribosomal protein S24e	1	0.109
IPR001998	Xylose isomerase	1	0.109
IPR002014	VHS	1	0.109
IPR002075	Nuclear transport factor 2	1	0.109
IPR002082	Aspartate carbamoyltransferase	1	0.109
IPR002085	Alcohol dehydrogenase superfamily, zinc-type	1	0.109
IPR002110	Ankyrin repeat	1	0.109
IPR002119	Histone H2A	1	0.109
IPR002124	Cytochrome c oxidase, subunit Vb	1	0.109
IPR002130	Cyclophilin-like peptidyl-prolyl cis-trans isomerase domain	1	0.109
IPR002155	Thiolase	1	0.109
IPR002171	Ribosomal protein L2	1	0.109
IPR002192	Pyruvate phosphate dikinase, PEP/pyruvate-binding	1	0.109
IPR002208	SecY/SEC61-alpha family	1	0.109
IPR002241	Glycoside hydrolase, family 27	1	0.109
IPR002251	Chloride channel ClC-plant	1	0.109
IPR002293	Amino acid/polyamine transporter I	1	0.109
IPR002326	Cytochrome c1	1	0.109
IPR002343	Paraneoplastic encephalomyelitis antigen	1	0.109
IPR002344	Lupus La protein	1	0.109
IPR002413	Ves allergen	1	0.109
IPR002421	5'-3' exonuclease, N-terminal	1	0.109
IPR002423	Chaperonin Cpn60/TCP-1	1	0.109
IPR002452	Alpha tubulin	1	0.109
IPR002470	Peptidase S9A, prolyl oligopeptidase	1	0.109
IPR002477	Peptidoglycan binding-like	1	0.109
IPR002504	Inorganic polyphosphate/ATP-NAD kinase, predicted	1	0.109
IPR002523	Mg2+ transporter protein, CorA-like/Zinc transport protein ZntB	1	0.109
IPR002550	Domain of unknown function DUF21	1	0.109
IPR002554	Protein phosphatase 2A, regulatory B subunit, B56	1	0.109
IPR002625	Smr protein/MutS2 C-terminal	1	0.109
IPR002627	tRNA isopentenyltransferase	1	0.109
IPR002641	Patatin/Phospholipase A2-related	1	0.109
IPR002653	Zinc finger, A20-type	1	0.109
IPR002674	Ribosomal protein L37ae	1	0.109
IPR002710	Dilute	1	0.109
IPR002717	MOZ/SAS-like protein	1	0.109
IPR002735	Translation initiation factor IF2/IF5	1	0.109
IPR002772	Glycoside hydrolase family 3 C-terminal domain	1	0.109
IPR002794	Protein of unknown function DUF92, TMEM19	1	0.109
IPR002836	DNA-binding TFAR19-related protein	1	0.109
IPR002843	ATPase, V0 complex, c/d subunit	1	0.109
IPR002905	tRNA (guanine(26)-N(2))-dimethyltransferase	1	0.109
IPR002909	IPT domain	1	0.109
IPR002933	Peptidase M20	1	0.109
IPR002935	O-methyltransferase, family 3	1	0.109
IPR002939	Chaperone DnaJ, C-terminal	1	0.109
IPR002985	Arginine decarboxylase	1	0.109
IPR003018	GAF domain	1	0.109
IPR003020	Bicarbonate transporter, eukaryotic	1	0.109
IPR003035	RWP-RK domain	1	0.109
IPR003097	FAD-binding, type 1	1	0.109
IPR003114	Phox-associated domain	1	0.109
IPR003121	SWIB/MDM2 domain	1	0.109
IPR003123	Vacuolar sorting protein 9	1	0.109
IPR003130	Dynamin GTPase effector	1	0.109
IPR003131	Potassium channel tetramerisation-type BTB domain	1	0.109
IPR003140	Phospholipase/carboxylesterase/thioesterase	1	0.109
IPR003169	GYF	1	0.109
IPR003175	Cyclin-dependent kinase inhibitor	1	0.109
IPR003177	Cytochrome c oxidase, subunit VIIa	1	0.109
IPR003245	Plastocyanin-like	1	0.109
IPR003280	Two pore domain potassium channel	1	0.109
IPR003316	Transcription factor E2F/dimerisation partner (TDP)	1	0.109
IPR003338	CDC48, N-terminal subdomain	1	0.109
IPR003375	Photosystem I PsaE, reaction centre subunit IV	1	0.109
IPR003386	Lecithin:cholesterol/phospholipid:diacylglycerol acyltransferase	1	0.109
IPR003428	Mitochondrial glycoprotein	1	0.109
IPR003435	Chaperonin-like RbcX	1	0.109
IPR003451	LytB protein	1	0.109
IPR003480	Transferase	1	0.109
IPR003526	2-C-methyl-D-erythritol 2,4-cyclodiphosphate synthase	1	0.109
IPR003607	HD/PDEase domain	1	0.109
IPR003616	Post-SET domain	1	0.109
IPR003675	CAAX amino terminal protease	1	0.109
IPR003690	Mitochodrial transcription termination factor-related	1	0.109
IPR003729	Bifunctional nuclease domain	1	0.109
IPR003854	Gibberellin regulated protein	1	0.109
IPR003855	K+ potassium transporter	1	0.109
IPR003864	Domain of unknown function DUF221	1	0.109
IPR003957	Transcription factor, CBFA/NFYB, DNA topoisomerase	1	0.109
IPR003961	Fibronectin, type III	1	0.109
IPR004000	Actin-related protein	1	0.109
IPR004009	Myosin, N-terminal, SH3-like	1	0.109
IPR004014	Cation-transporting P-type ATPase, N-terminal	1	0.109
IPR004022	DDT domain	1	0.109
IPR004033	UbiE/COQ5 methyltransferase	1	0.109
IPR004041	NAF domain	1	0.109
IPR004045	Glutathione S-transferase, N-terminal	1	0.109
IPR004083	Regulatory associated protein of TOR	1	0.109
IPR004095	TGS	1	0.109
IPR004100	ATPase, alpha/beta subunit, N-terminal	1	0.109
IPR004106	Peptidase S9A/B/C, oligopeptidase, N-terminal beta-propeller	1	0.109
IPR004129	Glycerophosphoryl diester phosphodiesterase	1	0.109
IPR004131	Pyrophosphate-energised proton pump	1	0.109
IPR004140	Exocyst complex protein Exo70	1	0.109
IPR004142	Ndr	1	0.109
IPR004152	GAT	1	0.109
IPR004158	Protein of unknown function DUF247, plant	1	0.109
IPR004181	Zinc finger, MIZ-type	1	0.109
IPR004201	CDC48, domain 2	1	0.109
IPR004240	Nonaspanin (TM9SF)	1	0.109
IPR004263	Exostosin-like	1	0.109
IPR004265	Plant disease resistance response protein	1	0.109
IPR004274	NLI interacting factor	1	0.109
IPR004276	Glycosyl transferase, family 28	1	0.109
IPR004277	Phosphatidyl serine synthase	1	0.109
IPR004294	Carotenoid oxygenase	1	0.109
IPR004299	Membrane bound O-acyl transferase, MBOAT	1	0.109
IPR004314	Domain of unknown function DUF239	1	0.109
IPR004320	Protein of unknown function DUF241, plant	1	0.109
IPR004324	Biopterin transport-related protein BT1	1	0.109
IPR004326	Mlo-related protein	1	0.109
[truncated: 368 more rows]

## Sheet: (B)subfunctionalization
Subgenome1	InterPro entries lists	Subgenome2	InterPro entries lists
[truncated: 130 more rows]

[truncated: 3 more sheets: function_distribution_of_B_type, (C)neofunctionalization, function_distribution_of_C_type]
