# Supplementary material for: Genome evolutionary dynamics followed by diversifying selection explains the complexity of the Sesamum indicum genome
Source: BMC Genomics. 2017 Mar 24;18:257. doi: 10.1186/s12864-017-3599-4 (PMC5364699; doi:10.1186/s12864-017-3599-4)
Supplement: Supplementary file 5 — Tandem duplicated genes in S. indicum. (XLSX 78 kb) [file 12864_2017_3599_MOESM5_ESM.xlsx]

## Sheet: tandem_duplicated_genes
Index	Cluster_Name	Gene Numbers	Gene Lists
1	Cluster_1	16	SIN_1006729 SIN_1006730 SIN_1006731 SIN_1006732 SIN_1006733 SIN_1006734 SIN_1006735 SIN_1006736 SIN_1006737 SIN_1006738 SIN_1006739 SIN_1006740 SIN_1006741 SIN_1006742 SIN_1006743 SIN_1006744
2	Cluster_2	15	SIN_1014691 SIN_1014692 SIN_1014693 SIN_1014694 SIN_1014695 SIN_1014696 SIN_1014697 SIN_1014698 SIN_1014699 SIN_1014700 SIN_1014701 SIN_1014702 SIN_1014703 SIN_1014704 SIN_1014705
3	Cluster_3	10	SIN_1001601 SIN_1001602 SIN_1001603 SIN_1001604 SIN_1001605 SIN_1001606 SIN_1001607 SIN_1001608 SIN_1001609 SIN_1001610
4	Cluster_4	10	SIN_1013389 SIN_1013390 SIN_1013391 SIN_1013392 SIN_1013393 SIN_1013394 SIN_1013395 SIN_1013396 SIN_1013397 SIN_1013398
5	Cluster_5	9	SIN_1019170 SIN_1019171 SIN_1019172 SIN_1019173 SIN_1019174 SIN_1019175 SIN_1019176 SIN_1019177 SIN_1019178
6	Cluster_6	9	SIN_1014666 SIN_1014667 SIN_1014668 SIN_1014669 SIN_1014670 SIN_1014671 SIN_1014672 SIN_1014673 SIN_1014674
7	Cluster_7	9	SIN_1022021 SIN_1022022 SIN_1022023 SIN_1022024 SIN_1022025 SIN_1022026 SIN_1022027 SIN_1022028 SIN_1022029
8	Cluster_8	9	SIN_1023743 SIN_1023744 SIN_1023745 SIN_1023746 SIN_1023747 SIN_1023748 SIN_1023749 SIN_1023750 SIN_1023751
9	Cluster_9	9	SIN_1003263 SIN_1003264 SIN_1003265 SIN_1003266 SIN_1003267 SIN_1003268 SIN_1003269 SIN_1003270 SIN_1003271
10	Cluster_10	9	SIN_1004426 SIN_1004427 SIN_1004428 SIN_1004429 SIN_1004430 SIN_1004431 SIN_1004432 SIN_1004433 SIN_1004434
11	Cluster_11	9	SIN_1002785 SIN_1002786 SIN_1002787 SIN_1002788 SIN_1002789 SIN_1002790 SIN_1002791 SIN_1002792 SIN_1002793
12	Cluster_12	8	SIN_1013473 SIN_1013474 SIN_1013475 SIN_1013476 SIN_1013477 SIN_1013478 SIN_1013479 SIN_1013480
13	Cluster_13	8	SIN_1021633 SIN_1021634 SIN_1021635 SIN_1021636 SIN_1021637 SIN_1021638 SIN_1021639 SIN_1021640
14	Cluster_14	8	SIN_1009272 SIN_1009273 SIN_1009274 SIN_1009275 SIN_1009276 SIN_1009277 SIN_1009278 SIN_1009279
15	Cluster_15	8	SIN_1016700 SIN_1016701 SIN_1016702 SIN_1016703 SIN_1016704 SIN_1016705 SIN_1016706 SIN_1016707
16	Cluster_16	7	SIN_1022652 SIN_1022653 SIN_1022654 SIN_1022655 SIN_1022656 SIN_1022657 SIN_1022658
17	Cluster_17	7	SIN_1010073 SIN_1010074 SIN_1010075 SIN_1010076 SIN_1010077 SIN_1010078 SIN_1010079
18	Cluster_18	5	SIN_1009281 SIN_1009282 SIN_1009283 SIN_1009284 SIN_1009285
19	Cluster_19	7	SIN_1005049 SIN_1005050 SIN_1005051 SIN_1005052 SIN_1005053 SIN_1005054 SIN_1005055
20	Cluster_20	6	SIN_1016710 SIN_1016711 SIN_1016712 SIN_1016713 SIN_1016714 SIN_1016715
21	Cluster_21	6	SIN_1023064 SIN_1023065 SIN_1023066 SIN_1023067 SIN_1023068 SIN_1023069
22	Cluster_22	6	SIN_1021322 SIN_1021323 SIN_1021324 SIN_1021325 SIN_1021326 SIN_1021327
23	Cluster_23	6	SIN_1018896 SIN_1018897 SIN_1018898 SIN_1018899 SIN_1018900 SIN_1018901
24	Cluster_24	6	SIN_1022409 SIN_1022410 SIN_1022411 SIN_1022412 SIN_1022413 SIN_1022414
25	Cluster_25	6	SIN_1002543 SIN_1002544 SIN_1002545 SIN_1002546 SIN_1002547 SIN_1002548
26	Cluster_26	6	SIN_1000546 SIN_1000547 SIN_1000548 SIN_1000549 SIN_1000550 SIN_1000551
27	Cluster_27	6	SIN_1015626 SIN_1015627 SIN_1015628 SIN_1015629 SIN_1015630 SIN_1015631
28	Cluster_28	6	SIN_1021981 SIN_1021982 SIN_1021983 SIN_1021984 SIN_1021985 SIN_1021986
29	Cluster_29	6	SIN_1016476 SIN_1016477 SIN_1016478 SIN_1016479 SIN_1016480 SIN_1016481
30	Cluster_30	6	SIN_1024614 SIN_1024615 SIN_1024616 SIN_1024617 SIN_1024618 SIN_1024619
31	Cluster_31	6	SIN_1020906 SIN_1020907 SIN_1020908 SIN_1020909 SIN_1020910 SIN_1020911
32	Cluster_32	6	SIN_1026769 SIN_1026770 SIN_1026771 SIN_1026772 SIN_1026773 SIN_1026774
34	Cluster_34	5	SIN_1021444 SIN_1021445 SIN_1021446 SIN_1021447 SIN_1021448
35	Cluster_35	5	SIN_1019117 SIN_1019118 SIN_1019119 SIN_1019120 SIN_1019121
36	Cluster_36	5	SIN_1009239 SIN_1009240 SIN_1009241 SIN_1009242 SIN_1009243
37	Cluster_37	5	SIN_1002256 SIN_1002257 SIN_1002258 SIN_1002259 SIN_1002260
38	Cluster_38	5	SIN_1011345 SIN_1011346 SIN_1011347 SIN_1011348 SIN_1011349
39	Cluster_39	5	SIN_1003707 SIN_1003708 SIN_1003709 SIN_1003710 SIN_1003711
40	Cluster_40	5	SIN_1021195 SIN_1021196 SIN_1021197 SIN_1021198 SIN_1021199
41	Cluster_41	5	SIN_1016613 SIN_1016614 SIN_1016615 SIN_1016616 SIN_1016617
42	Cluster_42	5	SIN_1003695 SIN_1003696 SIN_1003697 SIN_1003698 SIN_1003699
43	Cluster_43	5	SIN_1010637 SIN_1010638 SIN_1010639 SIN_1010640 SIN_1010641
44	Cluster_44	5	SIN_1019382 SIN_1019383 SIN_1019384 SIN_1019385 SIN_1019386
45	Cluster_45	5	SIN_1018026 SIN_1018027 SIN_1018028 SIN_1018029 SIN_1018030
46	Cluster_46	5	SIN_1018636 SIN_1018637 SIN_1018638 SIN_1018639 SIN_1018640
47	Cluster_47	5	SIN_1026991 SIN_1026992 SIN_1026993 SIN_1026994 SIN_1026995
48	Cluster_48	5	SIN_1003348 SIN_1003349 SIN_1003350 SIN_1003351 SIN_1003352
49	Cluster_49	5	SIN_1024629 SIN_1024630 SIN_1024631 SIN_1024632 SIN_1024633
50	Cluster_50	5	SIN_1019144 SIN_1019145 SIN_1019146 SIN_1019147 SIN_1019148
51	Cluster_51	5	SIN_1026606 SIN_1026607 SIN_1026608 SIN_1026609 SIN_1026610
52	Cluster_52	5	SIN_1014493 SIN_1014494 SIN_1014495 SIN_1014496 SIN_1014497
53	Cluster_53	5	SIN_1015642 SIN_1015643 SIN_1015644 SIN_1015645 SIN_1015646
54	Cluster_54	5	SIN_1026212 SIN_1026213 SIN_1026214 SIN_1026215 SIN_1026216
55	Cluster_55	5	SIN_1024232 SIN_1024233 SIN_1024234 SIN_1024235 SIN_1024236
56	Cluster_56	5	SIN_1022031 SIN_1022032 SIN_1022033 SIN_1022034 SIN_1022035
57	Cluster_57	5	SIN_1016676 SIN_1016677 SIN_1016678 SIN_1016679 SIN_1016680
58	Cluster_58	5	SIN_1026614 SIN_1026615 SIN_1026616 SIN_1026617 SIN_1026618
59	Cluster_59	5	SIN_1006271 SIN_1006272 SIN_1006273 SIN_1006274 SIN_1006275
60	Cluster_60	5	SIN_1010153 SIN_1010154 SIN_1010155 SIN_1010156 SIN_1010157
61	Cluster_61	5	SIN_1009188 SIN_1009189 SIN_1009190 SIN_1009191 SIN_1009192
62	Cluster_62	4	SIN_1017937 SIN_1017938 SIN_1017939 SIN_1017940
63	Cluster_63	4	SIN_1020403 SIN_1020404 SIN_1020405 SIN_1020406
64	Cluster_64	2	SIN_1016521 SIN_1016522
65	Cluster_65	4	SIN_1011039 SIN_1011040 SIN_1011041 SIN_1011042
66	Cluster_66	4	SIN_1017621 SIN_1017622 SIN_1017623 SIN_1017624
67	Cluster_67	4	SIN_1022877 SIN_1022878 SIN_1022879 SIN_1022880
68	Cluster_68	4	SIN_1026322 SIN_1026323 SIN_1026324 SIN_1026325
69	Cluster_69	4	SIN_1015923 SIN_1015924 SIN_1015925 SIN_1015926
70	Cluster_70	4	SIN_1013880 SIN_1013881 SIN_1013882 SIN_1013883
71	Cluster_71	3	SIN_1015966 SIN_1015967 SIN_1015968
72	Cluster_72	4	SIN_1002580 SIN_1002581 SIN_1002582 SIN_1002583
73	Cluster_73	4	SIN_1005876 SIN_1005877 SIN_1005878 SIN_1005879
74	Cluster_74	4	SIN_1006242 SIN_1006243 SIN_1006244 SIN_1006245
75	Cluster_75	4	SIN_1018396 SIN_1018397 SIN_1018398 SIN_1018399
76	Cluster_76	4	SIN_1013602 SIN_1013603 SIN_1013604 SIN_1013605
77	Cluster_77	4	SIN_1017244 SIN_1017245 SIN_1017246 SIN_1017247
78	Cluster_78	4	SIN_1007148 SIN_1007149 SIN_1007150 SIN_1007151
79	Cluster_79	4	SIN_1005794 SIN_1005795 SIN_1005796 SIN_1005797
80	Cluster_80	3	SIN_1008088 SIN_1008089 SIN_1008090
81	Cluster_81	4	SIN_1019514 SIN_1019515 SIN_1019516 SIN_1019517
82	Cluster_82	4	SIN_1003895 SIN_1003896 SIN_1003897 SIN_1003898
83	Cluster_83	4	SIN_1006029 SIN_1006030 SIN_1006031 SIN_1006032
84	Cluster_84	4	SIN_1007534 SIN_1007535 SIN_1007536 SIN_1007537
85	Cluster_85	4	SIN_1013986 SIN_1013987 SIN_1013988 SIN_1013989
86	Cluster_86	4	SIN_1023144 SIN_1023145 SIN_1023146 SIN_1023147
87	Cluster_87	4	SIN_1008675 SIN_1008676 SIN_1008677 SIN_1008678
88	Cluster_88	4	SIN_1025237 SIN_1025238 SIN_1025239 SIN_1025240
89	Cluster_89	4	SIN_1016112 SIN_1016113 SIN_1016114 SIN_1016115
90	Cluster_90	4	SIN_1013050 SIN_1013051 SIN_1013052 SIN_1013053
91	Cluster_91	4	SIN_1006237 SIN_1006238 SIN_1006239 SIN_1006240
92	Cluster_92	4	SIN_1018995 SIN_1018996 SIN_1018997 SIN_1018998
93	Cluster_93	4	SIN_1015528 SIN_1015529 SIN_1015530 SIN_1015531
94	Cluster_94	3	SIN_1022461 SIN_1022462 SIN_1022463
95	Cluster_95	4	SIN_1017139 SIN_1017140 SIN_1017141 SIN_1017142
96	Cluster_96	4	SIN_1023856 SIN_1023857 SIN_1023858 SIN_1023859
97	Cluster_97	4	SIN_1010758 SIN_1010759 SIN_1010760 SIN_1010761
98	Cluster_98	4	SIN_1021212 SIN_1021213 SIN_1021214 SIN_1021215
99	Cluster_99	4	SIN_1019640 SIN_1019641 SIN_1019642 SIN_1019643
100	Cluster_100	4	SIN_1022379 SIN_1022380 SIN_1022381 SIN_1022382
101	Cluster_101	4	SIN_1018472 SIN_1018473 SIN_1018474 SIN_1018475
102	Cluster_102	4	SIN_1002402 SIN_1002403 SIN_1002404 SIN_1002405
103	Cluster_103	4	SIN_1014846 SIN_1014847 SIN_1014848 SIN_1014849
104	Cluster_104	4	SIN_1024873 SIN_1024874 SIN_1024875 SIN_1024876
105	Cluster_105	4	SIN_1019125 SIN_1019126 SIN_1019127 SIN_1019128
106	Cluster_106	4	SIN_1001389 SIN_1001390 SIN_1007053 SIN_1007054
107	Cluster_107	4	SIN_1005078 SIN_1005079 SIN_1005080 SIN_1005081
108	Cluster_108	4	SIN_1013523 SIN_1013524 SIN_1013525 SIN_1013526
109	Cluster_109	4	SIN_1024883 SIN_1024884 SIN_1024885 SIN_1024886
110	Cluster_110	4	SIN_1015635 SIN_1015636 SIN_1015637 SIN_1015638
111	Cluster_111	4	SIN_1004076 SIN_1004077 SIN_1004078 SIN_1004079
112	Cluster_112	4	SIN_1020357 SIN_1020358 SIN_1020359 SIN_1020360
113	Cluster_113	4	SIN_1019558 SIN_1019559 SIN_1019560 SIN_1019561
114	Cluster_114	4	SIN_1003292 SIN_1003293 SIN_1003294 SIN_1003295
115	Cluster_115	4	SIN_1007040 SIN_1007041 SIN_1007042 SIN_1007043
116	Cluster_116	4	SIN_1023898 SIN_1023899 SIN_1023900 SIN_1023901
117	Cluster_117	4	SIN_1008236 SIN_1008237 SIN_1008238 SIN_1008239
118	Cluster_118	4	SIN_1020074 SIN_1020075 SIN_1020076 SIN_1020077
119	Cluster_119	4	SIN_1019338 SIN_1019339 SIN_1019340 SIN_1019341
120	Cluster_120	4	SIN_1001379 SIN_1001380 SIN_1001381 SIN_1001382
121	Cluster_121	4	SIN_1019137 SIN_1019138 SIN_1019139 SIN_1019140
122	Cluster_122	4	SIN_1010385 SIN_1010386 SIN_1010387 SIN_1010388
123	Cluster_123	4	SIN_1022490 SIN_1022491 SIN_1022492 SIN_1022493
124	Cluster_124	4	SIN_1009666 SIN_1009667 SIN_1009668 SIN_1009669
125	Cluster_125	2	SIN_1011730 SIN_1011731
126	Cluster_126	4	SIN_1001882 SIN_1001883 SIN_1001884 SIN_1001885
127	Cluster_127	4	SIN_1020606 SIN_1020607 SIN_1020608 SIN_1020609
128	Cluster_128	4	SIN_1022960 SIN_1022961 SIN_1022962 SIN_1022963
129	Cluster_129	2	SIN_1009830 SIN_1009831
130	Cluster_130	4	SIN_1026499 SIN_1026500 SIN_1026501 SIN_1026502
131	Cluster_131	4	SIN_1020283 SIN_1020284 SIN_1020285 SIN_1020286
132	Cluster_132	4	SIN_1020097 SIN_1020098 SIN_1020099 SIN_1020100
133	Cluster_133	4	SIN_1010051 SIN_1010052 SIN_1010053 SIN_1010054
134	Cluster_134	4	SIN_1005354 SIN_1005355 SIN_1005356 SIN_1005357
135	Cluster_135	4	SIN_1026585 SIN_1026586 SIN_1026587 SIN_1026588
136	Cluster_136	2	SIN_1020238 SIN_1020239
137	Cluster_137	3	SIN_1022564 SIN_1022565 SIN_1022566
138	Cluster_138	3	SIN_1018259 SIN_1018260 SIN_1018261
139	Cluster_139	3	SIN_1003498 SIN_1003499 SIN_1003500
140	Cluster_140	3	SIN_1023048 SIN_1023049 SIN_1023050
141	Cluster_141	3	SIN_1019113 SIN_1019114 SIN_1019115
142	Cluster_142	3	SIN_1018959 SIN_1018960 SIN_1018961
144	Cluster_144	2	SIN_1020623 SIN_1020624
145	Cluster_145	3	SIN_1016917 SIN_1016918 SIN_1016919
146	Cluster_146	3	SIN_1005002 SIN_1005003 SIN_1005004
147	Cluster_147	3	SIN_1016607 SIN_1016608 SIN_1016609
148	Cluster_148	3	SIN_1010470 SIN_1017558 SIN_1017559
149	Cluster_149	3	SIN_1016658 SIN_1016659 SIN_1016660
150	Cluster_150	3	SIN_1017564 SIN_1017565 SIN_1017566
151	Cluster_151	3	SIN_1005333 SIN_1005334 SIN_1005335
152	Cluster_152	2	SIN_1014235 SIN_1014236
153	Cluster_153	3	SIN_1022446 SIN_1022447 SIN_1022448
154	Cluster_154	2	SIN_1020369 SIN_1020370
155	Cluster_155	3	SIN_1026580 SIN_1026581 SIN_1026582
156	Cluster_156	3	SIN_1021803 SIN_1021804 SIN_1021805
157	Cluster_157	3	SIN_1002716 SIN_1002717 SIN_1002718
158	Cluster_158	3	SIN_1011872 SIN_1011873 SIN_1011874
159	Cluster_159	3	SIN_1012023 SIN_1012024 SIN_1012025
160	Cluster_160	3	SIN_1016323 SIN_1016324 SIN_1016325
161	Cluster_161	3	SIN_1013958 SIN_1013959 SIN_1013960
162	Cluster_162	3	SIN_1012792 SIN_1012793 SIN_1012794
163	Cluster_163	3	SIN_1024590 SIN_1024591 SIN_1024592
164	Cluster_164	3	SIN_1002291 SIN_1002292 SIN_1002293
165	Cluster_165	3	SIN_1014790 SIN_1014791 SIN_1014792
166	Cluster_166	3	SIN_1016782 SIN_1016783 SIN_1016784
167	Cluster_167	3	SIN_1007465 SIN_1007466 SIN_1007467
168	Cluster_168	3	SIN_1015699 SIN_1015700 SIN_1015701
169	Cluster_169	3	SIN_1007683 SIN_1007684 SIN_1007685
170	Cluster_170	3	SIN_1016178 SIN_1016179 SIN_1016180
171	Cluster_171	3	SIN_1010544 SIN_1010545 SIN_1010546
172	Cluster_172	3	SIN_1019219 SIN_1019220 SIN_1019221
173	Cluster_173	3	SIN_1018204 SIN_1018205 SIN_1018206
174	Cluster_174	3	SIN_1002702 SIN_1002703 SIN_1002704
175	Cluster_175	3	SIN_1019368 SIN_1019369 SIN_1019370
176	Cluster_176	3	SIN_1018647 SIN_1018648 SIN_1018649
177	Cluster_177	3	SIN_1005719 SIN_1005720 SIN_1005721
178	Cluster_178	3	SIN_1023037 SIN_1023038 SIN_1023039
179	Cluster_179	3	SIN_1018633 SIN_1018634 SIN_1018635
180	Cluster_180	3	SIN_1002608 SIN_1002609 SIN_1002610
181	Cluster_181	3	SIN_1024738 SIN_1024739 SIN_1024740
182	Cluster_182	3	SIN_1013142 SIN_1013143 SIN_1013144
183	Cluster_183	3	SIN_1005442 SIN_1005443 SIN_1005444
184	Cluster_184	3	SIN_1026299 SIN_1026300 SIN_1026301
185	Cluster_185	3	SIN_1013876 SIN_1013877 SIN_1013878
186	Cluster_186	3	SIN_1007483 SIN_1007484 SIN_1007485
187	Cluster_187	3	SIN_1006701 SIN_1006702 SIN_1006703
189	Cluster_189	3	SIN_1025899 SIN_1025900 SIN_1025901
190	Cluster_190	3	SIN_1011492 SIN_1011493 SIN_1011494
191	Cluster_191	3	SIN_1022939 SIN_1022940 SIN_1022941
192	Cluster_192	3	SIN_1026970 SIN_1026971 SIN_1026972
193	Cluster_193	3	SIN_1022084 SIN_1022085 SIN_1022086
194	Cluster_194	3	SIN_1023680 SIN_1023681 SIN_1023682
195	Cluster_195	3	SIN_1009018 SIN_1009019 SIN_1009020
196	Cluster_196	3	SIN_1010993 SIN_1010994 SIN_1010995
197	Cluster_197	3	SIN_1016484 SIN_1016485 SIN_1016486
198	Cluster_198	3	SIN_1008296 SIN_1008297 SIN_1008298
199	Cluster_199	3	SIN_1026154 SIN_1026155 SIN_1026156
200	Cluster_200	3	SIN_1002957 SIN_1002958 SIN_1002959
201	Cluster_201	3	SIN_1021901 SIN_1021902 SIN_1021903
202	Cluster_202	3	SIN_1009168 SIN_1009169 SIN_1009170
203	Cluster_203	3	SIN_1000490 SIN_1000491 SIN_1000492
204	Cluster_204	3	SIN_1026137 SIN_1026138 SIN_1026139
205	Cluster_205	3	SIN_1012959 SIN_1012960 SIN_1012961
206	Cluster_206	3	SIN_1023509 SIN_1023510 SIN_1023511
207	Cluster_207	3	SIN_1013011 SIN_1013012 SIN_1013013
208	Cluster_208	3	SIN_1007106 SIN_1007107 SIN_1007108
209	Cluster_209	3	SIN_1013073 SIN_1013074 SIN_1013075
210	Cluster_210	2	SIN_1018457 SIN_1018458
211	Cluster_211	3	SIN_1015897 SIN_1015898 SIN_1015899
212	Cluster_212	3	SIN_1007187 SIN_1007188 SIN_1007189
213	Cluster_213	3	SIN_1005408 SIN_1005409 SIN_1005410
214	Cluster_214	3	SIN_1003757 SIN_1003758 SIN_1003759
215	Cluster_215	3	SIN_1013406 SIN_1013407 SIN_1013408
216	Cluster_216	3	SIN_1025477 SIN_1025478 SIN_1025479
217	Cluster_217	3	SIN_1016119 SIN_1016120 SIN_1016121
218	Cluster_218	3	SIN_1017228 SIN_1017229 SIN_1017230
219	Cluster_219	3	SIN_1011185 SIN_1011186 SIN_1011187
220	Cluster_220	3	SIN_1016350 SIN_1016351 SIN_1016352
221	Cluster_221	3	SIN_1010688 SIN_1010689 SIN_1010690
222	Cluster_222	3	SIN_1001618 SIN_1001619 SIN_1001620
223	Cluster_223	3	SIN_1003656 SIN_1003657 SIN_1003658
224	Cluster_224	3	SIN_1025188 SIN_1025189 SIN_1025190
225	Cluster_225	3	SIN_1007663 SIN_1007664 SIN_1007665
226	Cluster_226	3	SIN_1018441 SIN_1018442 SIN_1018443
227	Cluster_227	3	SIN_1012501 SIN_1012502 SIN_1012503
228	Cluster_228	3	SIN_1025580 SIN_1025581 SIN_1025582
229	Cluster_229	3	SIN_1008049 SIN_1008050 SIN_1008051
230	Cluster_230	3	SIN_1026290 SIN_1026291 SIN_1026292
231	Cluster_231	2	SIN_1000476 SIN_1000477
232	Cluster_232	3	SIN_1014526 SIN_1014527 SIN_1014528
233	Cluster_233	3	SIN_1020352 SIN_1020353 SIN_1020354
234	Cluster_234	3	SIN_1022503 SIN_1022504 SIN_1022505
235	Cluster_235	3	SIN_1014992 SIN_1014993 SIN_1014994
236	Cluster_236	3	SIN_1004470 SIN_1004471 SIN_1004472
237	Cluster_237	3	SIN_1023710 SIN_1023711 SIN_1023712
238	Cluster_238	3	SIN_1025196 SIN_1025197 SIN_1025198
239	Cluster_239	2	SIN_1016871 SIN_1016872
240	Cluster_240	3	SIN_1023043 SIN_1023044 SIN_1023045
241	Cluster_241	3	SIN_1008116 SIN_1008117 SIN_1008118
243	Cluster_243	3	SIN_1016246 SIN_1016247 SIN_1016248
244	Cluster_244	3	SIN_1016212 SIN_1016213 SIN_1016214
245	Cluster_245	3	SIN_1023903 SIN_1023904 SIN_1023905
246	Cluster_246	3	SIN_1011859 SIN_1011860 SIN_1011861
247	Cluster_247	3	SIN_1013974 SIN_1013975 SIN_1013976
248	Cluster_248	3	SIN_1022138 SIN_1022139 SIN_1022140
249	Cluster_249	3	SIN_1014707 SIN_1014708 SIN_1014709
250	Cluster_250	3	SIN_1014913 SIN_1014914 SIN_1014915
251	Cluster_251	3	SIN_1016730 SIN_1016731 SIN_1016732
252	Cluster_252	3	SIN_1018939 SIN_1018940 SIN_1018941
253	Cluster_253	3	SIN_1011632 SIN_1011633 SIN_1011634
254	Cluster_254	3	SIN_1024003 SIN_1024004 SIN_1024005
255	Cluster_255	3	SIN_1018621 SIN_1018622 SIN_1018623
256	Cluster_256	3	SIN_1012555 SIN_1012556 SIN_1012557
257	Cluster_257	3	SIN_1024413 SIN_1024414 SIN_1024415
258	Cluster_258	3	SIN_1020473 SIN_1020474 SIN_1020475
259	Cluster_259	3	SIN_1014413 SIN_1014414 SIN_1014415
260	Cluster_260	3	SIN_1017112 SIN_1017113 SIN_1017114
261	Cluster_261	3	SIN_1019399 SIN_1019400 SIN_1019401
262	Cluster_262	3	SIN_1013798 SIN_1013799 SIN_1013800
263	Cluster_263	3	SIN_1000405 SIN_1000406 SIN_1010243
264	Cluster_264	3	SIN_1003550 SIN_1003551 SIN_1003552
265	Cluster_265	3	SIN_1002384 SIN_1002385 SIN_1002386
267	Cluster_267	3	SIN_1011695 SIN_1011696 SIN_1011697
268	Cluster_268	3	SIN_1018464 SIN_1018465 SIN_1018466
269	Cluster_269	3	SIN_1006173 SIN_1006174 SIN_1006175
270	Cluster_270	3	SIN_1016661 SIN_1016662 SIN_1016663
271	Cluster_271	3	SIN_1020655 SIN_1020656 SIN_1020657
272	Cluster_272	3	SIN_1016014 SIN_1016015 SIN_1016016
273	Cluster_273	3	SIN_1012172 SIN_1012173 SIN_1012174
274	Cluster_274	3	SIN_1013206 SIN_1013207 SIN_1013208
275	Cluster_275	3	SIN_1003228 SIN_1003229 SIN_1003230
276	Cluster_276	3	SIN_1005126 SIN_1005127 SIN_1005128
277	Cluster_277	3	SIN_1012112 SIN_1012113 SIN_1012114
278	Cluster_278	3	SIN_1025857 SIN_1025858 SIN_1025859
279	Cluster_279	3	SIN_1022063 SIN_1022064 SIN_1022065
280	Cluster_280	3	SIN_1018190 SIN_1018191 SIN_1018192
281	Cluster_281	3	SIN_1017225 SIN_1017226 SIN_1017227
282	Cluster_282	3	SIN_1020787 SIN_1020788 SIN_1020789
283	Cluster_283	3	SIN_1023123 SIN_1023124 SIN_1023125
284	Cluster_284	3	SIN_1001233 SIN_1001234 SIN_1001235
285	Cluster_285	3	SIN_1014355 SIN_1014356 SIN_1014357
287	Cluster_287	3	SIN_1023907 SIN_1023908 SIN_1023909
288	Cluster_288	3	SIN_1011130 SIN_1011131 SIN_1011132
289	Cluster_289	3	SIN_1024386 SIN_1024387 SIN_1024388
290	Cluster_290	3	SIN_1006395 SIN_1006396 SIN_1006397
291	Cluster_291	3	SIN_1014155 SIN_1014156 SIN_1014157
292	Cluster_292	3	SIN_1000330 SIN_1000331 SIN_1000332
293	Cluster_293	3	SIN_1005403 SIN_1005404 SIN_1005405
294	Cluster_294	3	SIN_1020374 SIN_1020375 SIN_1020376
295	Cluster_295	3	SIN_1019037 SIN_1019038 SIN_1019039
296	Cluster_296	3	SIN_1016856 SIN_1016857 SIN_1016858
297	Cluster_297	3	SIN_1017182 SIN_1017183 SIN_1017184
298	Cluster_298	3	SIN_1011280 SIN_1011281 SIN_1011282
299	Cluster_299	3	SIN_1013330 SIN_1013331 SIN_1013332
300	Cluster_300	3	SIN_1023456 SIN_1023457 SIN_1023458
301	Cluster_301	3	SIN_1003286 SIN_1003287 SIN_1003288
302	Cluster_302	3	SIN_1010011 SIN_1010012 SIN_1010013
303	Cluster_303	3	SIN_1000294 SIN_1000295 SIN_1000296
305	Cluster_305	3	SIN_1014007 SIN_1014008 SIN_1014009
306	Cluster_306	3	SIN_1008626 SIN_1008627 SIN_1008628
307	Cluster_307	2	SIN_1014050 SIN_1014051
308	Cluster_308	2	SIN_1002134 SIN_1002135
309	Cluster_309	2	SIN_1026798 SIN_1026799
310	Cluster_310	2	SIN_1012339 SIN_1012340
311	Cluster_311	2	SIN_1008229 SIN_1008230
312	Cluster_312	2	SIN_1012092 SIN_1012093
313	Cluster_313	2	SIN_1001005 SIN_1001006
314	Cluster_314	2	SIN_1003493 SIN_1003494
315	Cluster_315	2	SIN_1022010 SIN_1022011
316	Cluster_316	2	SIN_1011050 SIN_1011051
317	Cluster_317	2	SIN_1025269 SIN_1025270
318	Cluster_318	2	SIN_1011237 SIN_1011238
319	Cluster_319	2	SIN_1022775 SIN_1022776
320	Cluster_320	2	SIN_1002777 SIN_1002778
321	Cluster_321	2	SIN_1026120 SIN_1026121
322	Cluster_322	2	SIN_1007583 SIN_1007584
323	Cluster_323	2	SIN_1006554 SIN_1006555
324	Cluster_324	2	SIN_1024859 SIN_1024860
325	Cluster_325	2	SIN_1004802 SIN_1004803
326	Cluster_326	2	SIN_1019646 SIN_1019647
327	Cluster_327	2	SIN_1023886 SIN_1023887
328	Cluster_328	2	SIN_1002317 SIN_1002318
329	Cluster_329	2	SIN_1022276 SIN_1022277
330	Cluster_330	2	SIN_1026397 SIN_1026398
331	Cluster_331	2	SIN_1018426 SIN_1018427
332	Cluster_332	2	SIN_1024193 SIN_1024194
333	Cluster_333	2	SIN_1001696 SIN_1001697
334	Cluster_334	2	SIN_1001433 SIN_1001434
335	Cluster_335	2	SIN_1015439 SIN_1015440
337	Cluster_337	2	SIN_1025788 SIN_1025789
338	Cluster_338	2	SIN_1020768 SIN_1020769
339	Cluster_339	2	SIN_1023774 SIN_1023775
341	Cluster_341	2	SIN_1016779 SIN_1016780
342	Cluster_342	2	SIN_1007915 SIN_1007916
343	Cluster_343	2	SIN_1014596 SIN_1014597
345	Cluster_345	2	SIN_1004934 SIN_1004935
346	Cluster_346	2	SIN_1010295 SIN_1010296
347	Cluster_347	2	SIN_1022644 SIN_1022645
348	Cluster_348	2	SIN_1004554 SIN_1004555
349	Cluster_349	2	SIN_1015805 SIN_1015806
350	Cluster_350	2	SIN_1010217 SIN_1010218
351	Cluster_351	2	SIN_1019156 SIN_1019157
352	Cluster_352	2	SIN_1023001 SIN_1023002
353	Cluster_353	2	SIN_1016083 SIN_1016084
354	Cluster_354	2	SIN_1002233 SIN_1002234
355	Cluster_355	2	SIN_1014129 SIN_1014130
357	Cluster_357	2	SIN_1025970 SIN_1025971
358	Cluster_358	2	SIN_1012994 SIN_1012995
359	Cluster_359	2	SIN_1015605 SIN_1015606
360	Cluster_360	2	SIN_1008959 SIN_1008960
361	Cluster_361	2	SIN_1020887 SIN_1020888
362	Cluster_362	2	SIN_1025093 SIN_1025094
363	Cluster_363	2	SIN_1023628 SIN_1023629
364	Cluster_364	2	SIN_1019020 SIN_1019021
365	Cluster_365	2	SIN_1005342 SIN_1005343
366	Cluster_366	2	SIN_1022538 SIN_1022539
367	Cluster_367	2	SIN_1008629 SIN_1008630
368	Cluster_368	2	SIN_1007990 SIN_1007991
369	Cluster_369	2	SIN_1017043 SIN_1017044
370	Cluster_370	2	SIN_1005082 SIN_1005083
371	Cluster_371	2	SIN_1003364 SIN_1003365
372	Cluster_372	2	SIN_1015971 SIN_1015972
373	Cluster_373	2	SIN_1003676 SIN_1003677
374	Cluster_374	2	SIN_1002856 SIN_1002857
375	Cluster_375	2	SIN_1012354 SIN_1012355
376	Cluster_376	2	SIN_1014888 SIN_1014889
377	Cluster_377	2	SIN_1010830 SIN_1010831
378	Cluster_378	2	SIN_1022943 SIN_1022944
380	Cluster_380	2	SIN_1001449 SIN_1001450
381	Cluster_381	2	SIN_1007069 SIN_1007070
382	Cluster_382	2	SIN_1013305 SIN_1013306
383	Cluster_383	2	SIN_1001629 SIN_1001630
384	Cluster_384	2	SIN_1013195 SIN_1013196
385	Cluster_385	2	SIN_1010477 SIN_1010478
386	Cluster_386	2	SIN_1007008 SIN_1007009
387	Cluster_387	2	SIN_1019045 SIN_1019046
388	Cluster_388	2	SIN_1016219 SIN_1016220
389	Cluster_389	2	SIN_1024569 SIN_1024570
390	Cluster_390	2	SIN_1009682 SIN_1009683
391	Cluster_391	2	SIN_1001761 SIN_1001762
392	Cluster_392	2	SIN_1024481 SIN_1024482
393	Cluster_393	2	SIN_1014416 SIN_1014417
394	Cluster_394	2	SIN_1021386 SIN_1021387
395	Cluster_395	2	SIN_1001219 SIN_1001220
396	Cluster_396	2	SIN_1006609 SIN_1006610
397	Cluster_397	2	SIN_1009834 SIN_1009835
398	Cluster_398	2	SIN_1022337 SIN_1022338
399	Cluster_399	2	SIN_1027127 SIN_1027128
400	Cluster_400	2	SIN_1000567 SIN_1000568
401	Cluster_401	2	SIN_1018243 SIN_1018244
402	Cluster_402	2	SIN_1022990 SIN_1022991
403	Cluster_403	2	SIN_1010380 SIN_1010381
404	Cluster_404	2	SIN_1001131 SIN_1001132
405	Cluster_405	2	SIN_1006710 SIN_1006711
406	Cluster_406	2	SIN_1012661 SIN_1012662
407	Cluster_407	2	SIN_1010306 SIN_1010307
408	Cluster_408	2	SIN_1006038 SIN_1006039
409	Cluster_409	2	SIN_1000823 SIN_1000824
410	Cluster_410	2	SIN_1019282 SIN_1019283
411	Cluster_411	2	SIN_1024150 SIN_1024151
412	Cluster_412	2	SIN_1017070 SIN_1017071
413	Cluster_413	2	SIN_1005937 SIN_1005938
414	Cluster_414	2	SIN_1009948 SIN_1009949
415	Cluster_415	2	SIN_1019051 SIN_1019052
416	Cluster_416	2	SIN_1007206 SIN_1007207
417	Cluster_417	2	SIN_1024979 SIN_1024980
418	Cluster_418	2	SIN_1016122 SIN_1016123
419	Cluster_419	2	SIN_1002540 SIN_1002541
420	Cluster_420	2	SIN_1017147 SIN_1017148
421	Cluster_421	2	SIN_1014562 SIN_1014563
422	Cluster_422	2	SIN_1015543 SIN_1015544
423	Cluster_423	2	SIN_1026796 SIN_1026797
424	Cluster_424	2	SIN_1026511 SIN_1026512
425	Cluster_425	2	SIN_1000622 SIN_1000623
426	Cluster_426	2	SIN_1010163 SIN_1010164
427	Cluster_427	2	SIN_1012380 SIN_1012381
428	Cluster_428	2	SIN_1022465 SIN_1022466
429	Cluster_429	2	SIN_1024105 SIN_1024106
430	Cluster_430	2	SIN_1018892 SIN_1018893
431	Cluster_431	2	SIN_1000882 SIN_1000883
432	Cluster_432	2	SIN_1014518 SIN_1014519
433	Cluster_433	2	SIN_1020486 SIN_1020487
434	Cluster_434	2	SIN_1027093 SIN_1027094
435	Cluster_435	2	SIN_1015113 SIN_1015114
436	Cluster_436	2	SIN_1013835 SIN_1013836
437	Cluster_437	2	SIN_1018974 SIN_1018975
438	Cluster_438	2	SIN_1026802 SIN_1026803
439	Cluster_439	2	SIN_1010697 SIN_1010698
440	Cluster_440	2	SIN_1014783 SIN_1014784
441	Cluster_441	2	SIN_1003564 SIN_1003565
442	Cluster_442	2	SIN_1010008 SIN_1010009
443	Cluster_443	2	SIN_1011660 SIN_1011661
444	Cluster_444	2	SIN_1014831 SIN_1014832
445	Cluster_445	2	SIN_1007200 SIN_1007201
446	Cluster_446	2	SIN_1018757 SIN_1018758
447	Cluster_447	2	SIN_1022103 SIN_1022104
448	Cluster_448	2	SIN_1024063 SIN_1024064
449	Cluster_449	2	SIN_1026598 SIN_1026599
450	Cluster_450	2	SIN_1015808 SIN_1015809
451	Cluster_451	2	SIN_1017237 SIN_1017238
452	Cluster_452	2	SIN_1003678 SIN_1003679
453	Cluster_453	2	SIN_1013730 SIN_1013731
454	Cluster_454	2	SIN_1025710 SIN_1025711
455	Cluster_455	2	SIN_1000180 SIN_1000181
456	Cluster_456	2	SIN_1007271 SIN_1007272
457	Cluster_457	2	SIN_1006476 SIN_1006477
458	Cluster_458	2	SIN_1002934 SIN_1002935
459	Cluster_459	2	SIN_1019918 SIN_1019919
460	Cluster_460	2	SIN_1001376 SIN_1001377
461	Cluster_461	2	SIN_1023100 SIN_1023101
462	Cluster_462	2	SIN_1013482 SIN_1013483
463	Cluster_463	2	SIN_1025078 SIN_1025079
464	Cluster_464	2	SIN_1025520 SIN_1025521
465	Cluster_465	2	SIN_1027021 SIN_1027022
466	Cluster_466	2	SIN_1000411 SIN_1000412
467	Cluster_467	2	SIN_1004543 SIN_1004544
468	Cluster_468	2	SIN_1019099 SIN_1019100
469	Cluster_469	2	SIN_1016385 SIN_1016386
470	Cluster_470	2	SIN_1014232 SIN_1014233
471	Cluster_471	2	SIN_1018725 SIN_1018726
472	Cluster_472	2	SIN_1008669 SIN_1008670
473	Cluster_473	2	SIN_1001372 SIN_1001373
474	Cluster_474	2	SIN_1018449 SIN_1018450
475	Cluster_475	2	SIN_1009088 SIN_1009089
476	Cluster_476	2	SIN_1015773 SIN_1015774
477	Cluster_477	2	SIN_1015871 SIN_1015872
478	Cluster_478	2	SIN_1022576 SIN_1022577
479	Cluster_479	2	SIN_1002447 SIN_1002448
480	Cluster_480	2	SIN_1024690 SIN_1024691
481	Cluster_481	2	SIN_1022191 SIN_1022192
482	Cluster_482	2	SIN_1022954 SIN_1022955
483	Cluster_483	2	SIN_1009967 SIN_1009968
484	Cluster_484	2	SIN_1011779 SIN_1011780
485	Cluster_485	2	SIN_1001492 SIN_1001493
486	Cluster_486	2	SIN_1014522 SIN_1014523
487	Cluster_487	2	SIN_1019223 SIN_1019224
488	Cluster_488	2	SIN_1001270 SIN_1001271
489	Cluster_489	2	SIN_1020647 SIN_1020648
490	Cluster_490	2	SIN_1010631 SIN_1010632
491	Cluster_491	2	SIN_1017199 SIN_1017200
492	Cluster_492	2	SIN_1002804 SIN_1002805
493	Cluster_493	2	SIN_1006651 SIN_1006652
494	Cluster_494	2	SIN_1010425 SIN_1010426
495	Cluster_495	2	SIN_1016159 SIN_1016160
496	Cluster_496	2	SIN_1008693 SIN_1008694
497	Cluster_497	2	SIN_1021316 SIN_1021317
498	Cluster_498	2	SIN_1016833 SIN_1016834
499	Cluster_499	2	SIN_1022831 SIN_1022832
500	Cluster_500	2	SIN_1026182 SIN_1026183
501	Cluster_501	2	SIN_1002454 SIN_1002455
502	Cluster_502	2	SIN_1001771 SIN_1001772
503	Cluster_503	2	SIN_1023459 SIN_1023460
504	Cluster_504	2	SIN_1010028 SIN_1010029
505	Cluster_505	2	SIN_1021460 SIN_1021461
506	Cluster_506	2	SIN_1022376 SIN_1022377
507	Cluster_507	2	SIN_1018351 SIN_1018352
508	Cluster_508	2	SIN_1002427 SIN_1002428
509	Cluster_509	2	SIN_1020803 SIN_1020804
510	Cluster_510	2	SIN_1015030 SIN_1015031
511	Cluster_511	2	SIN_1020699 SIN_1020700
512	Cluster_512	2	SIN_1016531 SIN_1016532
513	Cluster_513	2	SIN_1015318 SIN_1015319
515	Cluster_515	2	SIN_1024406 SIN_1024407
516	Cluster_516	2	SIN_1002950 SIN_1002951
517	Cluster_517	2	SIN_1013293 SIN_1013294
518	Cluster_518	2	SIN_1021135 SIN_1021136
519	Cluster_519	2	SIN_1005329 SIN_1005330
520	Cluster_520	2	SIN_1020582 SIN_1020583
521	Cluster_521	2	SIN_1005766 SIN_1005767
522	Cluster_522	2	SIN_1013402 SIN_1013403
523	Cluster_523	2	SIN_1012263 SIN_1012264
524	Cluster_524	2	SIN_1016796 SIN_1016797
525	Cluster_525	2	SIN_1001841 SIN_1001842
526	Cluster_526	2	SIN_1011664 SIN_1011665
527	Cluster_527	2	SIN_1000587 SIN_1000588
528	Cluster_528	2	SIN_1015910 SIN_1015911
529	Cluster_529	2	SIN_1001598 SIN_1001599
531	Cluster_531	2	SIN_1010505 SIN_1010506
532	Cluster_532	2	SIN_1020516 SIN_1020517
533	Cluster_533	2	SIN_1001034 SIN_1001035
534	Cluster_534	2	SIN_1003112 SIN_1003113
535	Cluster_535	2	SIN_1002675 SIN_1002676
536	Cluster_536	2	SIN_1022786 SIN_1022787
537	Cluster_537	2	SIN_1021515 SIN_1021516
538	Cluster_538	2	SIN_1000942 SIN_1000943
539	Cluster_539	2	SIN_1024879 SIN_1024880
540	Cluster_540	2	SIN_1009128 SIN_1009129
541	Cluster_541	2	SIN_1009551 SIN_1009552
542	Cluster_542	2	SIN_1003625 SIN_1003626
543	Cluster_543	2	SIN_1006779 SIN_1006780
544	Cluster_544	2	SIN_1000589 SIN_1000590
545	Cluster_545	2	SIN_1018254 SIN_1018255
546	Cluster_546	2	SIN_1009796 SIN_1009797
547	Cluster_547	2	SIN_1014764 SIN_1014765
548	Cluster_548	2	SIN_1015553 SIN_1015554
549	Cluster_549	2	SIN_1009909 SIN_1009910
550	Cluster_550	2	SIN_1026906 SIN_1026907
551	Cluster_551	2	SIN_1003297 SIN_1003298
552	Cluster_552	2	SIN_1024034 SIN_1024035
553	Cluster_553	2	SIN_1007203 SIN_1007204
554	Cluster_554	2	SIN_1020263 SIN_1020264
555	Cluster_555	2	SIN_1025614 SIN_1025615
556	Cluster_556	2	SIN_1022773 SIN_1022774
557	Cluster_557	2	SIN_1026988 SIN_1026989
559	Cluster_559	2	SIN_1021337 SIN_1021338
560	Cluster_560	2	SIN_1009010 SIN_1009011
561	Cluster_561	2	SIN_1003829 SIN_1003830
562	Cluster_562	2	SIN_1021941 SIN_1021942
563	Cluster_563	2	SIN_1013870 SIN_1013871
564	Cluster_564	2	SIN_1004716 SIN_1004717
565	Cluster_565	2	SIN_1013103 SIN_1013104
566	Cluster_566	2	SIN_1026220 SIN_1026221
567	Cluster_567	2	SIN_1016237 SIN_1016238
568	Cluster_568	2	SIN_1012941 SIN_1012942
569	Cluster_569	2	SIN_1008915 SIN_1008916
570	Cluster_570	2	SIN_1015640 SIN_1015641
571	Cluster_571	2	SIN_1007579 SIN_1007580
572	Cluster_572	2	SIN_1008713 SIN_1008714
573	Cluster_573	2	SIN_1026941 SIN_1026942
574	Cluster_574	2	SIN_1023671 SIN_1023672
575	Cluster_575	2	SIN_1023644 SIN_1023645
577	Cluster_577	2	SIN_1018283 SIN_1018284
578	Cluster_578	2	SIN_1014474 SIN_1014475
579	Cluster_579	2	SIN_1019719 SIN_1019720
580	Cluster_580	2	SIN_1001548 SIN_1001549
581	Cluster_581	2	SIN_1009843 SIN_1009844
582	Cluster_582	2	SIN_1021968 SIN_1021969
583	Cluster_583	2	SIN_1018890 SIN_1018891
584	Cluster_584	2	SIN_1009596 SIN_1009597
585	Cluster_585	2	SIN_1020713 SIN_1020714
586	Cluster_586	2	SIN_1013021 SIN_1013022
587	Cluster_587	2	SIN_1014910 SIN_1014911
589	Cluster_589	2	SIN_1001723 SIN_1001724
590	Cluster_590	2	SIN_1026904 SIN_1026905
591	Cluster_591	2	SIN_1013913 SIN_1013914
592	Cluster_592	2	SIN_1013025 SIN_1013026
593	Cluster_593	2	SIN_1010225 SIN_1010226
594	Cluster_594	2	SIN_1022522 SIN_1022523
595	Cluster_595	2	SIN_1000958 SIN_1000959
597	Cluster_597	2	SIN_1002369 SIN_1002370
598	Cluster_598	2	SIN_1017838 SIN_1017839
599	Cluster_599	2	SIN_1008025 SIN_1008026
600	Cluster_600	2	SIN_1003412 SIN_1003413
601	Cluster_601	2	SIN_1019352 SIN_1019353
602	Cluster_602	2	SIN_1018525 SIN_1018526
603	Cluster_603	2	SIN_1022185 SIN_1022186
604	Cluster_604	2	SIN_1014286 SIN_1014287
605	Cluster_605	2	SIN_1012949 SIN_1012950
606	Cluster_606	2	SIN_1007789 SIN_1007790
607	Cluster_607	2	SIN_1024460 SIN_1024461
608	Cluster_608	2	SIN_1022160 SIN_1022161
610	Cluster_610	2	SIN_1017085 SIN_1017086
611	Cluster_611	2	SIN_1020388 SIN_1020389
613	Cluster_613	2	SIN_1022535 SIN_1022536
614	Cluster_614	2	SIN_1020491 SIN_1020492
615	Cluster_615	2	SIN_1014036 SIN_1014037
616	Cluster_616	2	SIN_1021258 SIN_1021259
617	Cluster_617	2	SIN_1019958 SIN_1019959
618	Cluster_618	2	SIN_1010774 SIN_1010775
619	Cluster_619	2	SIN_1026328 SIN_1026329
620	Cluster_620	2	SIN_1011613 SIN_1011614
621	Cluster_621	2	SIN_1021964 SIN_1021965
622	Cluster_622	2	SIN_1019015 SIN_1019016
623	Cluster_623	2	SIN_1013874 SIN_1013875
624	Cluster_624	2	SIN_1009801 SIN_1009802
625	Cluster_625	2	SIN_1007924 SIN_1007925
626	Cluster_626	2	SIN_1018601 SIN_1018602
627	Cluster_627	2	SIN_1015063 SIN_1015064
628	Cluster_628	2	SIN_1013614 SIN_1013615
629	Cluster_629	2	SIN_1025225 SIN_1025226
630	Cluster_630	2	SIN_1000430 SIN_1000431
631	Cluster_631	2	SIN_1001002 SIN_1001003
632	Cluster_632	2	SIN_1006617 SIN_1006618
633	Cluster_633	2	SIN_1002330 SIN_1002331
634	Cluster_634	2	SIN_1025939 SIN_1025940
635	Cluster_635	2	SIN_1018411 SIN_1018412
636	Cluster_636	2	SIN_1017359 SIN_1017360
637	Cluster_637	2	SIN_1025416 SIN_1025417
638	Cluster_638	2	SIN_1004645 SIN_1004646
640	Cluster_640	2	SIN_1000875 SIN_1000876
641	Cluster_641	2	SIN_1005291 SIN_1005292
642	Cluster_642	2	SIN_1023693 SIN_1023694
643	Cluster_643	2	SIN_1000338 SIN_1000339
644	Cluster_644	2	SIN_1013945 SIN_1013946
645	Cluster_645	2	SIN_1019727 SIN_1019728
646	Cluster_646	2	SIN_1009564 SIN_1009565
647	Cluster_647	2	SIN_1016281 SIN_1016282
648	Cluster_648	2	SIN_1007936 SIN_1007937
649	Cluster_649	2	SIN_1019486 SIN_1019487
650	Cluster_650	2	SIN_1002283 SIN_1002284
651	Cluster_651	2	SIN_1000848 SIN_1000849
652	Cluster_652	2	SIN_1022545 SIN_1022546
653	Cluster_653	2	SIN_1012469 SIN_1012470
654	Cluster_654	2	SIN_1013448 SIN_1013449
655	Cluster_655	2	SIN_1003345 SIN_1003346
658	Cluster_658	2	SIN_1026445 SIN_1026446
659	Cluster_659	2	SIN_1014020 SIN_1014021
660	Cluster_660	2	SIN_1024512 SIN_1024513
661	Cluster_661	2	SIN_1002521 SIN_1002522
663	Cluster_663	2	SIN_1026680 SIN_1026681
665	Cluster_665	2	SIN_1008280 SIN_1008281
666	Cluster_666	2	SIN_1017479 SIN_1017480
667	Cluster_667	2	SIN_1022895 SIN_1022896
668	Cluster_668	2	SIN_1009369 SIN_1009370
669	Cluster_669	2	SIN_1011162 SIN_1011163
670	Cluster_670	2	SIN_1013430 SIN_1013431
671	Cluster_671	2	SIN_1000593 SIN_1000594
672	Cluster_672	2	SIN_1022768 SIN_1022769
673	Cluster_673	2	SIN_1017865 SIN_1017866
674	Cluster_674	2	SIN_1002916 SIN_1002917
675	Cluster_675	2	SIN_1022227 SIN_1022228
676	Cluster_676	2	SIN_1011363 SIN_1011364
677	Cluster_677	2	SIN_1026635 SIN_1026636
678	Cluster_678	2	SIN_1022316 SIN_1022317
679	Cluster_679	2	SIN_1018126 SIN_1018127
680	Cluster_680	2	SIN_1001792 SIN_1001793
681	Cluster_681	2	SIN_1017036 SIN_1017037
682	Cluster_682	2	SIN_1015689 SIN_1015690
683	Cluster_683	2	SIN_1001201 SIN_1001202
684	Cluster_684	2	SIN_1015778 SIN_1015779
685	Cluster_685	2	SIN_1002588 SIN_1002589
686	Cluster_686	2	SIN_1010198 SIN_1010199
687	Cluster_687	2	SIN_1004552 SIN_1004553
688	Cluster_688	2	SIN_1023159 SIN_1023160
689	Cluster_689	2	SIN_1025492 SIN_1025493
690	Cluster_690	2	SIN_1023085 SIN_1023086
691	Cluster_691	2	SIN_1000239 SIN_1000240
692	Cluster_692	2	SIN_1007506 SIN_1007507
693	Cluster_693	2	SIN_1012936 SIN_1012937
694	Cluster_694	2	SIN_1020439 SIN_1020440
695	Cluster_695	2	SIN_1024953 SIN_1024954
696	Cluster_696	2	SIN_1014935 SIN_1014936
697	Cluster_697	2	SIN_1025002 SIN_1025003
698	Cluster_698	2	SIN_1024900 SIN_1024901
699	Cluster_699	2	SIN_1019392 SIN_1019393
700	Cluster_700	2	SIN_1013715 SIN_1013716
701	Cluster_701	2	SIN_1009256 SIN_1009257
702	Cluster_702	2	SIN_1001470 SIN_1001471
703	Cluster_703	2	SIN_1009663 SIN_1009664
704	Cluster_704	2	SIN_1006170 SIN_1006171
705	Cluster_705	2	SIN_1014663 SIN_1014664
707	Cluster_707	2	SIN_1001496 SIN_1001497
708	Cluster_708	2	SIN_1002848 SIN_1002849
709	Cluster_709	2	SIN_1010208 SIN_1010209
710	Cluster_710	2	SIN_1007626 SIN_1007627
711	Cluster_711	2	SIN_1021228 SIN_1021229
712	Cluster_712	2	SIN_1025060 SIN_1025061
713	Cluster_713	2	SIN_1019206 SIN_1019207
714	Cluster_714	2	SIN_1022988 SIN_1022989
715	Cluster_715	2	SIN_1019622 SIN_1019623
716	Cluster_716	2	SIN_1008293 SIN_1008294
717	Cluster_717	2	SIN_1018366 SIN_1018367
718	Cluster_718	2	SIN_1012350 SIN_1012351
719	Cluster_719	2	SIN_1010378 SIN_1010379
720	Cluster_720	2	SIN_1002466 SIN_1002467
721	Cluster_721	2	SIN_1024050 SIN_1024051
722	Cluster_722	2	SIN_1020864 SIN_1020865
723	Cluster_723	2	SIN_1003484 SIN_1003485
724	Cluster_724	2	SIN_1007198 SIN_1007199
725	Cluster_725	2	SIN_1012060 SIN_1012061
726	Cluster_726	2	SIN_1014221 SIN_1014222
727	Cluster_727	2	SIN_1019087 SIN_1019088
728	Cluster_728	2	SIN_1000210 SIN_1000211
729	Cluster_729	2	SIN_1014598 SIN_1014599
730	Cluster_730	2	SIN_1006267 SIN_1006268
731	Cluster_731	2	SIN_1010517 SIN_1010518
732	Cluster_732	2	SIN_1000871 SIN_1000872
733	Cluster_733	2	SIN_1020410 SIN_1020411
734	Cluster_734	2	SIN_1021919 SIN_1021920
735	Cluster_735	2	SIN_1023999 SIN_1024000
736	Cluster_736	2	SIN_1022342 SIN_1022343
737	Cluster_737	2	SIN_1009376 SIN_1009377
738	Cluster_738	2	SIN_1013994 SIN_1013995
740	Cluster_740	2	SIN_1025481 SIN_1025482
741	Cluster_741	2	SIN_1012563 SIN_1012564
742	Cluster_742	2	SIN_1025065 SIN_1025066
744	Cluster_744	2	SIN_1024089 SIN_1024090
745	Cluster_745	2	SIN_1025538 SIN_1025539
746	Cluster_746	2	SIN_1017061 SIN_1017062
747	Cluster_747	2	SIN_1000321 SIN_1000322
748	Cluster_748	2	SIN_1017009 SIN_1017010
749	Cluster_749	2	SIN_1014295 SIN_1014296
750	Cluster_750	2	SIN_1023702 SIN_1023703
751	Cluster_751	2	SIN_1024075 SIN_1024076
752	Cluster_752	2	SIN_1021747 SIN_1021748
753	Cluster_753	2	SIN_1002554 SIN_1002555
754	Cluster_754	2	SIN_1026100 SIN_1026101
755	Cluster_755	2	SIN_1023239 SIN_1023240
756	Cluster_756	2	SIN_1025797 SIN_1025798
757	Cluster_757	2	SIN_1020011 SIN_1020012
758	Cluster_758	2	SIN_1018667 SIN_1018668
759	Cluster_759	2	SIN_1012072 SIN_1012073
760	Cluster_760	2	SIN_1020784 SIN_1020785
761	Cluster_761	2	SIN_1006803 SIN_1006804
762	Cluster_762	2	SIN_1020751 SIN_1020752
763	Cluster_763	2	SIN_1023669 SIN_1023670
764	Cluster_764	2	SIN_1013693 SIN_1013694
765	Cluster_765	2	SIN_1022078 SIN_1022079
767	Cluster_767	2	SIN_1025909 SIN_1025910
768	Cluster_768	2	SIN_1012459 SIN_1012460
769	Cluster_769	2	SIN_1011065 SIN_1011066
770	Cluster_770	2	SIN_1011010 SIN_1011011
771	Cluster_771	2	SIN_1018978 SIN_1018979
772	Cluster_772	2	SIN_1008093 SIN_1008094
773	Cluster_773	2	SIN_1024700 SIN_1024701
774	Cluster_774	2	SIN_1015594 SIN_1015595
775	Cluster_775	2	SIN_1005592 SIN_1005593
776	Cluster_776	2	SIN_1010915 SIN_1010916
777	Cluster_777	2	SIN_1007366 SIN_1007367
778	Cluster_778	2	SIN_1007896 SIN_1007897
779	Cluster_779	2	SIN_1009982 SIN_1009983
780	Cluster_780	2	SIN_1002665 SIN_1002666
781	Cluster_781	2	SIN_1005145 SIN_1005146
782	Cluster_782	2	SIN_1008226 SIN_1008227
783	Cluster_783	2	SIN_1019131 SIN_1019132
784	Cluster_784	2	SIN_1016848 SIN_1016849
785	Cluster_785	2	SIN_1015655 SIN_1015656
786	Cluster_786	2	SIN_1012202 SIN_1012203
787	Cluster_787	2	SIN_1010791 SIN_1010792
788	Cluster_788	2	SIN_1012388 SIN_1012389
789	Cluster_789	2	SIN_1007391 SIN_1007392
790	Cluster_790	2	SIN_1012827 SIN_1012828
791	Cluster_791	2	SIN_1023358 SIN_1023359
792	Cluster_792	2	SIN_1010898 SIN_1010899
793	Cluster_793	2	SIN_1018168 SIN_1018169
794	Cluster_794	2	SIN_1018731 SIN_1018732
795	Cluster_795	2	SIN_1022874 SIN_1022875
796	Cluster_796	2	SIN_1022369 SIN_1022370
797	Cluster_797	2	SIN_1026193 SIN_1026194
798	Cluster_798	2	SIN_1020148 SIN_1020149
799	Cluster_799	2	SIN_1017675 SIN_1017676
800	Cluster_800	2	SIN_1010646 SIN_1010647
801	Cluster_801	2	SIN_1007155 SIN_1007156
802	Cluster_802	2	SIN_1025808 SIN_1025809
803	Cluster_803	2	SIN_1014300 SIN_1014301
804	Cluster_804	2	SIN_1018516 SIN_1018517
805	Cluster_805	2	SIN_1011057 SIN_1011058
806	Cluster_806	2	SIN_1014553 SIN_1014554
807	Cluster_807	2	SIN_1003447 SIN_1003448
808	Cluster_808	2	SIN_1002596 SIN_1002597
809	Cluster_809	2	SIN_1022474 SIN_1022475
810	Cluster_810	2	SIN_1011047 SIN_1011048
811	Cluster_811	2	SIN_1008231 SIN_1008232
812	Cluster_812	2	SIN_1015691 SIN_1015692
813	Cluster_813	2	SIN_1000636 SIN_1000637
814	Cluster_814	2	SIN_1019103 SIN_1019104
815	Cluster_815	2	SIN_1000798 SIN_1000799
817	Cluster_817	2	SIN_1024128 SIN_1024129
818	Cluster_818	2	SIN_1015379 SIN_1015380
819	Cluster_819	2	SIN_1000674 SIN_1000675
820	Cluster_820	2	SIN_1013983 SIN_1013984
821	Cluster_821	2	SIN_1008855 SIN_1008856
822	Cluster_822	2	SIN_1014329 SIN_1014330
823	Cluster_823	2	SIN_1002286 SIN_1002287
824	Cluster_824	2	SIN_1027113 SIN_1027114
825	Cluster_825	2	SIN_1020548 SIN_1020549
826	Cluster_826	2	SIN_1014225 SIN_1014226
827	Cluster_827	2	SIN_1014297 SIN_1014298
828	Cluster_828	2	SIN_1003139 SIN_1003140
829	Cluster_829	2	SIN_1002519 SIN_1002520
830	Cluster_830	2	SIN_1024905 SIN_1024906
831	Cluster_831	2	SIN_1022130 SIN_1022131
832	Cluster_832	2	SIN_1012497 SIN_1012498
833	Cluster_833	2	SIN_1023723 SIN_1023724
834	Cluster_834	2	SIN_1013456 SIN_1013457
835	Cluster_835	2	SIN_1010139 SIN_1010140
836	Cluster_836	2	SIN_1020217 SIN_1020218
837	Cluster_837	2	SIN_1010876 SIN_1010877
838	Cluster_838	2	SIN_1008012 SIN_1008013
839	Cluster_839	2	SIN_1013136 SIN_1013137
840	Cluster_840	2	SIN_1026265 SIN_1026266
841	Cluster_841	2	SIN_1002091 SIN_1002092
842	Cluster_842	2	SIN_1017012 SIN_1017013
843	Cluster_843	2	SIN_1020251 SIN_1020252
844	Cluster_844	2	SIN_1017628 SIN_1017629
845	Cluster_845	2	SIN_1024532 SIN_1024533
846	Cluster_846	2	SIN_1011790 SIN_1011791
847	Cluster_847	2	SIN_1005061 SIN_1005062
848	Cluster_848	2	SIN_1001865 SIN_1001866
849	Cluster_849	2	SIN_1026765 SIN_1026766
850	Cluster_850	2	SIN_1000495 SIN_1000496
851	Cluster_851	2	SIN_1004942 SIN_1004943
852	Cluster_852	2	SIN_1008353 SIN_1008354
853	Cluster_853	2	SIN_1009810 SIN_1009811
854	Cluster_854	2	SIN_1016455 SIN_1016456
855	Cluster_855	2	SIN_1016588 SIN_1016589
856	Cluster_856	2	SIN_1015845 SIN_1015846
857	Cluster_857	2	SIN_1001596 SIN_1001597
858	Cluster_858	2	SIN_1020568 SIN_1020569
859	Cluster_859	2	SIN_1012028 SIN_1012029
860	Cluster_860	2	SIN_1013379 SIN_1013380
861	Cluster_861	2	SIN_1005996 SIN_1005997
862	Cluster_862	2	SIN_1016518 SIN_1016519
863	Cluster_863	2	SIN_1025550 SIN_1025551
864	Cluster_864	2	SIN_1001246 SIN_1001247
865	Cluster_865	2	SIN_1026875 SIN_1026876
867	Cluster_867	2	SIN_1005436 SIN_1005437
868	Cluster_868	2	SIN_1014892 SIN_1014893
869	Cluster_869	2	SIN_1011719 SIN_1011720
870	Cluster_870	2	SIN_1001459 SIN_1001460
871	Cluster_871	2	SIN_1010183 SIN_1010184
872	Cluster_872	2	SIN_1013647 SIN_1013648
874	Cluster_874	2	SIN_1011739 SIN_1011740
875	Cluster_875	2	SIN_1002423 SIN_1002424
876	Cluster_876	2	SIN_1010732 SIN_1010733
877	Cluster_877	2	SIN_1014619 SIN_1014620
878	Cluster_878	2	SIN_1019564 SIN_1019565
879	Cluster_879	2	SIN_1009893 SIN_1009894
880	Cluster_880	2	SIN_1022072 SIN_1022073
881	Cluster_881	2	SIN_1002885 SIN_1002886
882	Cluster_882	2	SIN_1008736 SIN_1008737
883	Cluster_883	2	SIN_1003301 SIN_1003302
884	Cluster_884	2	SIN_1016088 SIN_1016089
885	Cluster_885	2	SIN_1016117 SIN_1016118
886	Cluster_886	2	SIN_1019040 SIN_1019041
887	Cluster_887	2	SIN_1002967 SIN_1002968
888	Cluster_888	2	SIN_1001154 SIN_1001155
889	Cluster_889	2	SIN_1001279 SIN_1001280
890	Cluster_890	2	SIN_1000951 SIN_1000952
891	Cluster_891	2	SIN_1012466 SIN_1012467
892	Cluster_892	2	SIN_1006120 SIN_1006121
893	Cluster_893	2	SIN_1015061 SIN_1015062
894	Cluster_894	2	SIN_1018045 SIN_1018046
895	Cluster_895	2	SIN_1020102 SIN_1020103
896	Cluster_896	2	SIN_1002578 SIN_1002579
897	Cluster_897	2	SIN_1004361 SIN_1004362
898	Cluster_898	2	SIN_1026846 SIN_1026847
899	Cluster_899	2	SIN_1009687 SIN_1009688
900	Cluster_900	2	SIN_1012102 SIN_1012103
901	Cluster_901	2	SIN_1002921 SIN_1002922
902	Cluster_902	2	SIN_1015331 SIN_1015332
903	Cluster_903	2	SIN_1006058 SIN_1006059
904	Cluster_904	2	SIN_1010220 SIN_1010221
905	Cluster_905	2	SIN_1016905 SIN_1016906
906	Cluster_906	2	SIN_1022469 SIN_1022470
907	Cluster_907	2	SIN_1023398 SIN_1023399
908	Cluster_908	2	SIN_1001645 SIN_1001646
909	Cluster_909	2	SIN_1001931 SIN_1001932
910	Cluster_910	2	SIN_1016991 SIN_1016992
911	Cluster_911	2	SIN_1003560 SIN_1003561
912	Cluster_912	2	SIN_1019763 SIN_1019764
913	Cluster_913	2	SIN_1024320 SIN_1024321
914	Cluster_914	2	SIN_1012560 SIN_1012561
915	Cluster_915	2	SIN_1021456 SIN_1021457
916	Cluster_916	2	SIN_1024275 SIN_1024276
917	Cluster_917	2	SIN_1002250 SIN_1002251
918	Cluster_918	2	SIN_1012558 SIN_1012559
919	Cluster_919	2	SIN_1010245 SIN_1010246
920	Cluster_920	2	SIN_1013095 SIN_1013096
921	Cluster_921	2	SIN_1020186 SIN_1020187
922	Cluster_922	2	SIN_1011202 SIN_1011203
923	Cluster_923	2	SIN_1007648 SIN_1007649
924	Cluster_924	2	SIN_1017905 SIN_1017906
925	Cluster_925	2	SIN_1025705 SIN_1025706
926	Cluster_926	2	SIN_1006963 SIN_1006964
927	Cluster_927	2	SIN_1011658 SIN_1011659
928	Cluster_928	2	SIN_1002751 SIN_1002752
929	Cluster_929	2	SIN_1014509 SIN_1014510
930	Cluster_930	2	SIN_1018333 SIN_1018334
931	Cluster_931	2	SIN_1022679 SIN_1022680
932	Cluster_932	2	SIN_1015108 SIN_1015109
933	Cluster_933	2	SIN_1011856 SIN_1011857
934	Cluster_934	2	SIN_1001511 SIN_1001512
935	Cluster_935	2	SIN_1000877 SIN_1000878
936	Cluster_936	2	SIN_1012180 SIN_1012181
937	Cluster_937	2	SIN_1020790 SIN_1020791
938	Cluster_938	2	SIN_1011404 SIN_1011405
939	Cluster_939	2	SIN_1009433 SIN_1009434
940	Cluster_940	2	SIN_1016888 SIN_1016889
941	Cluster_941	2	SIN_1008148 SIN_1008149
942	Cluster_942	2	SIN_1017499 SIN_1017500
943	Cluster_943	2	SIN_1015575 SIN_1015576
944	Cluster_944	2	SIN_1003058 SIN_1003059
945	Cluster_945	2	SIN_1009969 SIN_1009970
946	Cluster_946	2	SIN_1004848 SIN_1004849
947	Cluster_947	2	SIN_1008204 SIN_1008205
948	Cluster_948	2	SIN_1007638 SIN_1007639
949	Cluster_949	2	SIN_1021791 SIN_1021792
950	Cluster_950	2	SIN_1020696 SIN_1020697
951	Cluster_951	2	SIN_1004038 SIN_1004039
952	Cluster_952	2	SIN_1025132 SIN_1025133
953	Cluster_953	2	SIN_1015767 SIN_1015768
954	Cluster_954	2	SIN_1006934 SIN_1006935
955	Cluster_955	2	SIN_1026630 SIN_1026631
956	Cluster_956	2	SIN_1019963 SIN_1019964
957	Cluster_957	2	SIN_1015753 SIN_1015754
958	Cluster_958	2	SIN_1016645 SIN_1016646
959	Cluster_959	2	SIN_1004930 SIN_1004931
960	Cluster_960	2	SIN_1007291 SIN_1007292
961	Cluster_961	2	SIN_1017967 SIN_1017968
962	Cluster_962	2	SIN_1021383 SIN_1021384
963	Cluster_963	2	SIN_1026633 SIN_1026634
964	Cluster_964	2	SIN_1018953 SIN_1018954
965	Cluster_965	2	SIN_1003167 SIN_1003168
966	Cluster_966	2	SIN_1009123 SIN_1009124
967	Cluster_967	2	SIN_1000638 SIN_1000639
969	Cluster_969	2	SIN_1004452 SIN_1004453
970	Cluster_970	2	SIN_1018946 SIN_1018947
971	Cluster_971	2	SIN_1025056 SIN_1025057
972	Cluster_972	2	SIN_1025432 SIN_1025433
973	Cluster_973	2	SIN_1024155 SIN_1024156
974	Cluster_974	2	SIN_1004732 SIN_1004733
975	Cluster_975	2	SIN_1014302 SIN_1014303
976	Cluster_976	2	SIN_1002215 SIN_1002216
977	Cluster_977	2	SIN_1018382 SIN_1018383
978	Cluster_978	2	SIN_1012476 SIN_1012477
979	Cluster_979	2	SIN_1018080 SIN_1018081
980	Cluster_980	2	SIN_1005833 SIN_1005834
981	Cluster_981	2	SIN_1024529 SIN_1024530
982	Cluster_982	2	SIN_1023227 SIN_1023228
983	Cluster_983	2	SIN_1019480 SIN_1019481
984	Cluster_984	2	SIN_1009644 SIN_1009645
985	Cluster_985	2	SIN_1003305 SIN_1003306
986	Cluster_986	2	SIN_1024220 SIN_1024221
987	Cluster_987	2	SIN_1015876 SIN_1015877
988	Cluster_988	2	SIN_1027111 SIN_1027112
989	Cluster_989	2	SIN_1016095 SIN_1016096
990	Cluster_990	2	SIN_1014407 SIN_1014408
991	Cluster_991	2	SIN_1006919 SIN_1006920
992	Cluster_992	2	SIN_1019906 SIN_1019907
993	Cluster_993	2	SIN_1023621 SIN_1023622
994	Cluster_994	2	SIN_1016216 SIN_1016217
995	Cluster_995	2	SIN_1010668 SIN_1010669
996	Cluster_996	2	SIN_1002087 SIN_1002088
997	Cluster_997	2	SIN_1006333 SIN_1006334
998	Cluster_998	2	SIN_1001998 SIN_1001999
999	Cluster_999	2	SIN_1011583 SIN_1011584
1000	Cluster_1000	2	SIN_1016842 SIN_1016843
1001	Cluster_1001	2	SIN_1011543 SIN_1011544
1002	Cluster_1002	2	SIN_1003189 SIN_1003190
1003	Cluster_1003	2	SIN_1005299 SIN_1005300
1004	Cluster_1004	2	SIN_1011988 SIN_1011989
1005	Cluster_1005	2	SIN_1026526 SIN_1026527
1006	Cluster_1006	2	SIN_1027002 SIN_1027003
1007	Cluster_1007	2	SIN_1011107 SIN_1011108
1008	Cluster_1008	2	SIN_1020807 SIN_1020808
1009	Cluster_1009	2	SIN_1004299 SIN_1004300
1010	Cluster_1010	2	SIN_1015660 SIN_1015661
1011	Cluster_1011	2	SIN_1024143 SIN_1024144
1012	Cluster_1012	2	SIN_1024666 SIN_1024667
1013	Cluster_1013	2	SIN_1013275 SIN_1013276
1014	Cluster_1014	2	SIN_1013757 SIN_1013758
1015	Cluster_1015	2	SIN_1008041 SIN_1008042
1016	Cluster_1016	2	SIN_1012037 SIN_1012038
1017	Cluster_1017	2	SIN_1015765 SIN_1015766
1018	Cluster_1018	2	SIN_1012832 SIN_1012833
1019	Cluster_1019	2	SIN_1015931 SIN_1015932
1020	Cluster_1020	2	SIN_1020913 SIN_1020914
1021	Cluster_1021	2	SIN_1013289 SIN_1013290
1022	Cluster_1022	2	SIN_1002441 SIN_1002442
1023	Cluster_1023	2	SIN_1007095 SIN_1007096
1024	Cluster_1024	2	SIN_1013445 SIN_1013446
1025	Cluster_1025	2	SIN_1001788 SIN_1001789
1026	Cluster_1026	2	SIN_1024784 SIN_1024785
1027	Cluster_1027	2	SIN_1015382 SIN_1015383
1028	Cluster_1028	2	SIN_1010583 SIN_1010584
1029	Cluster_1029	2	SIN_1017723 SIN_1017724
1030	Cluster_1030	2	SIN_1009871 SIN_1009872
1031	Cluster_1031	2	SIN_1024166 SIN_1024167
1032	Cluster_1032	2	SIN_1004629 SIN_1004630
1033	Cluster_1033	2	SIN_1012154 SIN_1012155
1034	Cluster_1034	2	SIN_1012124 SIN_1012125
1035	Cluster_1035	2	SIN_1025457 SIN_1025458
1036	Cluster_1036	2	SIN_1017090 SIN_1017091
1037	Cluster_1037	2	SIN_1021796 SIN_1021797
1038	Cluster_1038	2	SIN_1016742 SIN_1016743
1039	Cluster_1039	2	SIN_1017539 SIN_1017540
1040	Cluster_1040	2	SIN_1007396 SIN_1007397
1041	Cluster_1041	2	SIN_1002807 SIN_1002808
1042	Cluster_1042	2	SIN_1027005 SIN_1027006
1043	Cluster_1043	2	SIN_1018772 SIN_1018773
1044	Cluster_1044	2	SIN_1015215 SIN_1015216
1045	Cluster_1045	2	SIN_1002061 SIN_1002062
1046	Cluster_1046	2	SIN_1000196 SIN_1000197
1047	Cluster_1047	2	SIN_1025707 SIN_1025708
1048	Cluster_1048	2	SIN_1020032 SIN_1020033
1049	Cluster_1049	2	SIN_1009533 SIN_1009534
1050	Cluster_1050	2	SIN_1021391 SIN_1021392
1051	Cluster_1051	2	SIN_1025473 SIN_1025474
1052	Cluster_1052	2	SIN_1013966 SIN_1013967
1053	Cluster_1053	2	SIN_1014089 SIN_1014090
1054	Cluster_1054	2	SIN_1025729 SIN_1025730
1055	Cluster_1055	2	SIN_1000844 SIN_1000845
1056	Cluster_1056	2	SIN_1025669 SIN_1025670
1057	Cluster_1057	2	SIN_1016432 SIN_1016433
1058	Cluster_1058	2	SIN_1006924 SIN_1006925
1059	Cluster_1059	2	SIN_1019568 SIN_1019569
1060	Cluster_1060	2	SIN_1015715 SIN_1015716
1061	Cluster_1061	2	SIN_1006327 SIN_1006328
1062	Cluster_1062	2	SIN_1000863 SIN_1000864
1063	Cluster_1063	2	SIN_1025864 SIN_1025865
1064	Cluster_1064	2	SIN_1012134 SIN_1012135
1065	Cluster_1065	2	SIN_1020268 SIN_1020269
1066	Cluster_1066	2	SIN_1005312 SIN_1005313
1067	Cluster_1067	2	SIN_1001409 SIN_1001410
1068	Cluster_1068	2	SIN_1011224 SIN_1011225
1069	Cluster_1069	2	SIN_1003089 SIN_1003090
1070	Cluster_1070	2	SIN_1022215 SIN_1022216
1071	Cluster_1071	2	SIN_1023989 SIN_1023990
1073	Cluster_1073	2	SIN_1003516 SIN_1003517
1074	Cluster_1074	2	SIN_1020288 SIN_1020289
1075	Cluster_1075	2	SIN_1014605 SIN_1014606
1076	Cluster_1076	2	SIN_1003791 SIN_1003792
1078	Cluster_1078	2	SIN_1019519 SIN_1019520
1079	Cluster_1079	2	SIN_1001214 SIN_1001215
1080	Cluster_1080	2	SIN_1010023 SIN_1010024
1081	Cluster_1081	2	SIN_1008268 SIN_1008269
1082	Cluster_1082	2	SIN_1024558 SIN_1024559
1083	Cluster_1083	2	SIN_1005096 SIN_1005097
1084	Cluster_1084	2	SIN_1003690 SIN_1003691
1085	Cluster_1085	2	SIN_1004842 SIN_1004843
1086	Cluster_1086	2	SIN_1004170 SIN_1004171
1087	Cluster_1087	2	SIN_1011085 SIN_1011086
1088	Cluster_1088	2	SIN_1017400 SIN_1017401
1089	Cluster_1089	2	SIN_1010252 SIN_1010253
1090	Cluster_1090	2	SIN_1022329 SIN_1022330
1091	Cluster_1091	2	SIN_1017882 SIN_1017883
1092	Cluster_1092	2	SIN_1018916 SIN_1018917
1093	Cluster_1093	2	SIN_1024490 SIN_1024491
1094	Cluster_1094	2	SIN_1015251 SIN_1015252
1095	Cluster_1095	2	SIN_1025616 SIN_1025617
1097	Cluster_1097	2	SIN_1011407 SIN_1011408
1098	Cluster_1098	2	SIN_1019362 SIN_1019363
1099	Cluster_1099	2	SIN_1019666 SIN_1019667
1100	Cluster_1100	2	SIN_1009945 SIN_1009946
1101	Cluster_1101	2	SIN_1007065 SIN_1007066
1102	Cluster_1102	2	SIN_1014115 SIN_1014116
1103	Cluster_1103	2	SIN_1023339 SIN_1023340
1104	Cluster_1104	2	SIN_1010815 SIN_1010816
1105	Cluster_1105	2	SIN_1007673 SIN_1007674
1106	Cluster_1106	2	SIN_1018498 SIN_1018499
1107	Cluster_1107	2	SIN_1026268 SIN_1026269
1108	Cluster_1108	2	SIN_1022924 SIN_1022925
1109	Cluster_1109	2	SIN_1023248 SIN_1023249
1110	Cluster_1110	2	SIN_1006188 SIN_1006189
1111	Cluster_1111	2	SIN_1005722 SIN_1005723
1112	Cluster_1112	2	SIN_1008806 SIN_1008807
1114	Cluster_1114	2	SIN_1000353 SIN_1000354
1115	Cluster_1115	2	SIN_1002349 SIN_1002350
1116	Cluster_1116	2	SIN_1013416 SIN_1013417
1117	Cluster_1117	2	SIN_1017949 SIN_1017950
1118	Cluster_1118	2	SIN_1020412 SIN_1020413
1119	Cluster_1119	2	SIN_1003361 SIN_1003362
1120	Cluster_1120	2	SIN_1020470 SIN_1020471
1121	Cluster_1121	2	SIN_1019884 SIN_1019885
1122	Cluster_1122	2	SIN_1006083 SIN_1006084
1123	Cluster_1123	2	SIN_1013726 SIN_1013727
1124	Cluster_1124	2	SIN_1007419 SIN_1007420
1125	Cluster_1125	2	SIN_1021473 SIN_1021474
1126	Cluster_1126	2	SIN_1024013 SIN_1024014
