# Supplementary material for: Genome evolutionary dynamics followed by diversifying selection explains the complexity of the Sesamum indicum genome
Source: BMC Genomics. 2017 Mar 24;18:257. doi: 10.1186/s12864-017-3599-4 (PMC5364699; doi:10.1186/s12864-017-3599-4)
Supplement: Supplementary file 6 — Functional divergence of different classes of the members in tandem array. (XLSX 219 kb) [file 12864_2017_3599_MOESM6_ESM.xlsx]

## Sheet: all_gene_pairs_from_TD
Gene1	InterPro entries lists	Gene2	InterPro entries lists
SIN_1000180	IPR002541; Cytochrome c assembly protein#IPR003567; Cytochrome c-type biogenesis protein#IPR003569; Cytochrome c-type biogenesis protein CcbS	SIN_1000181	IPR003567; Cytochrome c-type biogenesis protein#IPR003569; Cytochrome c-type biogenesis protein CcbS
SIN_1000196	NULL	SIN_1000197	NULL
SIN_1000210	NULL	SIN_1000211	NULL
SIN_1000239	IPR001128; Cytochrome P450#IPR002401; Cytochrome P450, E-class, group I	SIN_1000240	IPR001128; Cytochrome P450#IPR002401; Cytochrome P450, E-class, group I
SIN_1000294	IPR001087; Lipase, GDSL	SIN_1000295	IPR001087; Lipase, GDSL
SIN_1000294	IPR001087; Lipase, GDSL	SIN_1000296	IPR001087; Lipase, GDSL
SIN_1000295	IPR001087; Lipase, GDSL	SIN_1000296	IPR001087; Lipase, GDSL
SIN_1000321	NULL	SIN_1000322	NULL
SIN_1000330	IPR002182; NB-ARC	SIN_1000331	IPR000767; Disease resistance protein#IPR002182; NB-ARC
SIN_1000330	IPR002182; NB-ARC	SIN_1000332	IPR002182; NB-ARC
SIN_1000331	IPR000767; Disease resistance protein#IPR002182; NB-ARC	SIN_1000332	IPR002182; NB-ARC
SIN_1000338	IPR001087; Lipase, GDSL	SIN_1000339	IPR001087; Lipase, GDSL
SIN_1000353	IPR002627; tRNA isopentenyltransferase	SIN_1000354	IPR002627; tRNA isopentenyltransferase
SIN_1000405	NULL	SIN_1000406	NULL
SIN_1000405	NULL	SIN_1010243	NULL
SIN_1000406	NULL	SIN_1010243	NULL
SIN_1000411	IPR002627; tRNA isopentenyltransferase	SIN_1000412	IPR002627; tRNA isopentenyltransferase#IPR002648; Isopentenyl transferase
SIN_1000430	IPR000719; Protein kinase domain#IPR001245; Serine-threonine/tyrosine-protein kinase catalytic domain#IPR002290; Serine/threonine- / dual specificity protein kinase, catalytic domain#IPR020635; Tyrosine-protein kinase, catalytic domain	SIN_1000431	IPR000719; Protein kinase domain#IPR002290; Serine/threonine- / dual specificity protein kinase, catalytic domain#IPR020635; Tyrosine-protein kinase, catalytic domain#IPR021720; Malectin
SIN_1000476	IPR002627; tRNA isopentenyltransferase	SIN_1000477	IPR002627; tRNA isopentenyltransferase
SIN_1000490	IPR002627; tRNA isopentenyltransferase	SIN_1000491	IPR002627; tRNA isopentenyltransferase
SIN_1000490	IPR002627; tRNA isopentenyltransferase	SIN_1000492	IPR002627; tRNA isopentenyltransferase
SIN_1000491	IPR002627; tRNA isopentenyltransferase	SIN_1000492	IPR002627; tRNA isopentenyltransferase
SIN_1000495	NULL	SIN_1000496	NULL
SIN_1000546	IPR002627; tRNA isopentenyltransferase	SIN_1000547	IPR002627; tRNA isopentenyltransferase
SIN_1000546	IPR002627; tRNA isopentenyltransferase	SIN_1000548	IPR002627; tRNA isopentenyltransferase
SIN_1000546	IPR002627; tRNA isopentenyltransferase	SIN_1000549	IPR002627; tRNA isopentenyltransferase
SIN_1000546	IPR002627; tRNA isopentenyltransferase	SIN_1000550	IPR002627; tRNA isopentenyltransferase
SIN_1000546	IPR002627; tRNA isopentenyltransferase	SIN_1000551	IPR002627; tRNA isopentenyltransferase
SIN_1000547	IPR002627; tRNA isopentenyltransferase	SIN_1000548	IPR002627; tRNA isopentenyltransferase
SIN_1000547	IPR002627; tRNA isopentenyltransferase	SIN_1000549	IPR002627; tRNA isopentenyltransferase
SIN_1000547	IPR002627; tRNA isopentenyltransferase	SIN_1000550	IPR002627; tRNA isopentenyltransferase
SIN_1000547	IPR002627; tRNA isopentenyltransferase	SIN_1000551	IPR002627; tRNA isopentenyltransferase
SIN_1000548	IPR002627; tRNA isopentenyltransferase	SIN_1000549	IPR002627; tRNA isopentenyltransferase
SIN_1000548	IPR002627; tRNA isopentenyltransferase	SIN_1000550	IPR002627; tRNA isopentenyltransferase
SIN_1000548	IPR002627; tRNA isopentenyltransferase	SIN_1000551	IPR002627; tRNA isopentenyltransferase
SIN_1000549	IPR002627; tRNA isopentenyltransferase	SIN_1000550	IPR002627; tRNA isopentenyltransferase
SIN_1000549	IPR002627; tRNA isopentenyltransferase	SIN_1000551	IPR002627; tRNA isopentenyltransferase
SIN_1000550	IPR002627; tRNA isopentenyltransferase	SIN_1000551	IPR002627; tRNA isopentenyltransferase
SIN_1000567	NULL	SIN_1000568	NULL
SIN_1000587	NULL	SIN_1000588	NULL
SIN_1000589	NULL	SIN_1000590	NULL
SIN_1000593	NULL	SIN_1000594	NULL
SIN_1000622	NULL	SIN_1000623	NULL
SIN_1000636	NULL	SIN_1000637	NULL
SIN_1000638	NULL	SIN_1000639	NULL
SIN_1000674	IPR025558; Domain of unknown function DUF4283#IPR025836; Zinc knuckle CX2CX4HX4C	SIN_1000675	IPR025836; Zinc knuckle CX2CX4HX4C
SIN_1000798	NULL	SIN_1000799	NULL
SIN_1000823	IPR001087; Lipase, GDSL	SIN_1000824	IPR001087; Lipase, GDSL
SIN_1000844	NULL	SIN_1000845	NULL
SIN_1000848	NULL	SIN_1000849	NULL
SIN_1000863	IPR001128; Cytochrome P450#IPR002401; Cytochrome P450, E-class, group I	SIN_1000864	IPR001128; Cytochrome P450#IPR002401; Cytochrome P450, E-class, group I
SIN_1000871	IPR002627; tRNA isopentenyltransferase	SIN_1000872	IPR002627; tRNA isopentenyltransferase
SIN_1000875	IPR002627; tRNA isopentenyltransferase	SIN_1000876	IPR002627; tRNA isopentenyltransferase
SIN_1000877	NULL	SIN_1000878	NULL
SIN_1000882	NULL	SIN_1000883	NULL
SIN_1000942	NULL	SIN_1000943	NULL
SIN_1000951	NULL	SIN_1000952	NULL
SIN_1000958	NULL	SIN_1000959	NULL
SIN_1001002	NULL	SIN_1001003	NULL
SIN_1001005	NULL	SIN_1001006	NULL
SIN_1001034	IPR001623; DnaJ domain	SIN_1001035	IPR001623; DnaJ domain
SIN_1001131	IPR008826; Selenium-binding protein	SIN_1001132	IPR008826; Selenium-binding protein
SIN_1001154	NULL	SIN_1001155	NULL
SIN_1001201	NULL	SIN_1001202	NULL
SIN_1001214	NULL	SIN_1001215	NULL
SIN_1001219	NULL	SIN_1001220	NULL
SIN_1001233	IPR002213; UDP-glucuronosyl/UDP-glucosyltransferase	SIN_1001234	IPR002213; UDP-glucuronosyl/UDP-glucosyltransferase
SIN_1001233	IPR002213; UDP-glucuronosyl/UDP-glucosyltransferase	SIN_1001235	IPR002213; UDP-glucuronosyl/UDP-glucosyltransferase
SIN_1001234	IPR002213; UDP-glucuronosyl/UDP-glucosyltransferase	SIN_1001235	IPR002213; UDP-glucuronosyl/UDP-glucosyltransferase
SIN_1001246	IPR005150; Cellulose synthase	SIN_1001247	IPR005150; Cellulose synthase
SIN_1001270	IPR000163; Prohibitin#IPR001107; Band 7 protein	SIN_1001271	IPR000163; Prohibitin#IPR001107; Band 7 protein
SIN_1001279	IPR003441; NAC domain	SIN_1001280	IPR003441; NAC domain
SIN_1001372	IPR000719; Protein kinase domain#IPR000858; S-locus glycoprotein#IPR001480; Bulb-type lectin domain#IPR002290; Serine/threonine- / dual specificity protein kinase, catalytic domain#IPR003609; Apple-like#IPR013227; PAN-2 domain#IPR020635; Tyrosine-protein kinase, catalytic domain	SIN_1001373	IPR000719; Protein kinase domain#IPR000858; S-locus glycoprotein#IPR001245; Serine-threonine/tyrosine-protein kinase catalytic domain#IPR001480; Bulb-type lectin domain#IPR002290; Serine/threonine- / dual specificity protein kinase, catalytic domain#IPR003609; Apple-like#IPR013227; PAN-2 domain#IPR020635; Tyrosine-protein kinase, catalytic domain
SIN_1001376	IPR000719; Protein kinase domain#IPR000858; S-locus glycoprotein#IPR001245; Serine-threonine/tyrosine-protein kinase catalytic domain#IPR001480; Bulb-type lectin domain#IPR002290; Serine/threonine- / dual specificity protein kinase, catalytic domain#IPR003609; Apple-like#IPR013227; PAN-2 domain#IPR020635; Tyrosine-protein kinase, catalytic domain	SIN_1001377	IPR000719; Protein kinase domain#IPR000858; S-locus glycoprotein#IPR001245; Serine-threonine/tyrosine-protein kinase catalytic domain#IPR002290; Serine/threonine- / dual specificity protein kinase, catalytic domain#IPR003609; Apple-like#IPR013227; PAN-2 domain#IPR020635; Tyrosine-protein kinase, catalytic domain#IPR021820; S-locus receptor kinase, C-terminal
SIN_1001379	IPR000719; Protein kinase domain#IPR000742; Epidermal growth factor-like domain#IPR000858; S-locus glycoprotein#IPR001245; Serine-threonine/tyrosine-protein kinase catalytic domain#IPR001480; Bulb-type lectin domain#IPR002290; Serine/threonine- / dual specificity protein kinase, catalytic domain#IPR003609; Apple-like#IPR013227; PAN-2 domain#IPR020635; Tyrosine-protein kinase, catalytic domain#IPR…	SIN_1001380	IPR000719; Protein kinase domain#IPR000858; S-locus glycoprotein#IPR001245; Serine-threonine/tyrosine-protein kinase catalytic domain#IPR001480; Bulb-type lectin domain#IPR002290; Serine/threonine- / dual specificity protein kinase, catalytic domain#IPR003609; Apple-like#IPR013227; PAN-2 domain#IPR020635; Tyrosine-protein kinase, catalytic domain#IPR021820; S-locus receptor kinase, C-terminal#IPR…
SIN_1001379	IPR000719; Protein kinase domain#IPR000742; Epidermal growth factor-like domain#IPR000858; S-locus glycoprotein#IPR001245; Serine-threonine/tyrosine-protein kinase catalytic domain#IPR001480; Bulb-type lectin domain#IPR002290; Serine/threonine- / dual specificity protein kinase, catalytic domain#IPR003609; Apple-like#IPR013227; PAN-2 domain#IPR020635; Tyrosine-protein kinase, catalytic domain#IPR…	SIN_1001381	IPR000719; Protein kinase domain#IPR000858; S-locus glycoprotein#IPR001245; Serine-threonine/tyrosine-protein kinase catalytic domain#IPR001480; Bulb-type lectin domain#IPR002290; Serine/threonine- / dual specificity protein kinase, catalytic domain#IPR003609; Apple-like#IPR013227; PAN-2 domain#IPR020635; Tyrosine-protein kinase, catalytic domain
SIN_1001379	IPR000719; Protein kinase domain#IPR000742; Epidermal growth factor-like domain#IPR000858; S-locus glycoprotein#IPR001245; Serine-threonine/tyrosine-protein kinase catalytic domain#IPR001480; Bulb-type lectin domain#IPR002290; Serine/threonine- / dual specificity protein kinase, catalytic domain#IPR003609; Apple-like#IPR013227; PAN-2 domain#IPR020635; Tyrosine-protein kinase, catalytic domain#IPR…	SIN_1001382	IPR000719; Protein kinase domain#IPR000742; Epidermal growth factor-like domain#IPR000858; S-locus glycoprotein#IPR001245; Serine-threonine/tyrosine-protein kinase catalytic domain#IPR001480; Bulb-type lectin domain#IPR002290; Serine/threonine- / dual specificity protein kinase, catalytic domain#IPR003609; Apple-like#IPR013227; PAN-2 domain#IPR020635; Tyrosine-protein kinase, catalytic domain#IPR…
SIN_1001380	IPR000719; Protein kinase domain#IPR000858; S-locus glycoprotein#IPR001245; Serine-threonine/tyrosine-protein kinase catalytic domain#IPR001480; Bulb-type lectin domain#IPR002290; Serine/threonine- / dual specificity protein kinase, catalytic domain#IPR003609; Apple-like#IPR013227; PAN-2 domain#IPR020635; Tyrosine-protein kinase, catalytic domain#IPR021820; S-locus receptor kinase, C-terminal#IPR…	SIN_1001381	IPR000719; Protein kinase domain#IPR000858; S-locus glycoprotein#IPR001245; Serine-threonine/tyrosine-protein kinase catalytic domain#IPR001480; Bulb-type lectin domain#IPR002290; Serine/threonine- / dual specificity protein kinase, catalytic domain#IPR003609; Apple-like#IPR013227; PAN-2 domain#IPR020635; Tyrosine-protein kinase, catalytic domain
SIN_1001380	IPR000719; Protein kinase domain#IPR000858; S-locus glycoprotein#IPR001245; Serine-threonine/tyrosine-protein kinase catalytic domain#IPR001480; Bulb-type lectin domain#IPR002290; Serine/threonine- / dual specificity protein kinase, catalytic domain#IPR003609; Apple-like#IPR013227; PAN-2 domain#IPR020635; Tyrosine-protein kinase, catalytic domain#IPR021820; S-locus receptor kinase, C-terminal#IPR…	SIN_1001382	IPR000719; Protein kinase domain#IPR000742; Epidermal growth factor-like domain#IPR000858; S-locus glycoprotein#IPR001245; Serine-threonine/tyrosine-protein kinase catalytic domain#IPR001480; Bulb-type lectin domain#IPR002290; Serine/threonine- / dual specificity protein kinase, catalytic domain#IPR003609; Apple-like#IPR013227; PAN-2 domain#IPR020635; Tyrosine-protein kinase, catalytic domain#IPR…
SIN_1001381	IPR000719; Protein kinase domain#IPR000858; S-locus glycoprotein#IPR001245; Serine-threonine/tyrosine-protein kinase catalytic domain#IPR001480; Bulb-type lectin domain#IPR002290; Serine/threonine- / dual specificity protein kinase, catalytic domain#IPR003609; Apple-like#IPR013227; PAN-2 domain#IPR020635; Tyrosine-protein kinase, catalytic domain	SIN_1001382	IPR000719; Protein kinase domain#IPR000742; Epidermal growth factor-like domain#IPR000858; S-locus glycoprotein#IPR001245; Serine-threonine/tyrosine-protein kinase catalytic domain#IPR001480; Bulb-type lectin domain#IPR002290; Serine/threonine- / dual specificity protein kinase, catalytic domain#IPR003609; Apple-like#IPR013227; PAN-2 domain#IPR020635; Tyrosine-protein kinase, catalytic domain#IPR…
SIN_1001389	IPR001906; Terpene synthase, N-terminal domain#IPR005630; Terpene synthase, metal-binding domain	SIN_1001390	IPR001906; Terpene synthase, N-terminal domain#IPR005630; Terpene synthase, metal-binding domain
SIN_1001389	IPR001906; Terpene synthase, N-terminal domain#IPR005630; Terpene synthase, metal-binding domain	SIN_1007053	IPR001906; Terpene synthase, N-terminal domain#IPR005630; Terpene synthase, metal-binding domain#IPR007527; Zinc finger, SWIM-type
SIN_1001389	IPR001906; Terpene synthase, N-terminal domain#IPR005630; Terpene synthase, metal-binding domain	SIN_1007054	IPR001906; Terpene synthase, N-terminal domain#IPR005630; Terpene synthase, metal-binding domain
SIN_1001390	IPR001906; Terpene synthase, N-terminal domain#IPR005630; Terpene synthase, metal-binding domain	SIN_1007053	IPR001906; Terpene synthase, N-terminal domain#IPR005630; Terpene synthase, metal-binding domain#IPR007527; Zinc finger, SWIM-type
SIN_1001390	IPR001906; Terpene synthase, N-terminal domain#IPR005630; Terpene synthase, metal-binding domain	SIN_1007054	IPR001906; Terpene synthase, N-terminal domain#IPR005630; Terpene synthase, metal-binding domain
SIN_1001409	IPR005508; B3 domain-containing protein	SIN_1001410	IPR005508; B3 domain-containing protein
SIN_1001433	IPR019955; Ubiquitin supergroup#IPR022617; Rad60/SUMO-like domain	SIN_1001434	IPR022617; Rad60/SUMO-like domain
SIN_1001449	IPR001077; O-methyltransferase, family 2#IPR012967; Plant methyltransferase dimerisation	SIN_1001450	IPR001077; O-methyltransferase, family 2#IPR012967; Plant methyltransferase dimerisation
SIN_1001459	IPR004263; Exostosin-like	SIN_1001460	IPR004263; Exostosin-like
SIN_1001470	IPR001128; Cytochrome P450#IPR002401; Cytochrome P450, E-class, group I	SIN_1001471	IPR001128; Cytochrome P450#IPR002403; Cytochrome P450, E-class, group IV
SIN_1001492	IPR006041; Pollen Ole e 1 allergen/extensin	SIN_1001493	IPR006041; Pollen Ole e 1 allergen/extensin
SIN_1001496	IPR006041; Pollen Ole e 1 allergen/extensin	SIN_1001497	IPR006041; Pollen Ole e 1 allergen/extensin
SIN_1001511	IPR025422; Transcription factor TGA like domain	SIN_1001512	IPR025422; Transcription factor TGA like domain
SIN_1001548	IPR001623; DnaJ domain	SIN_1001549	IPR001623; DnaJ domain
SIN_1001596	IPR008637; HR-like lesion-inducer	SIN_1001597	IPR008637; HR-like lesion-inducer
SIN_1001598	IPR005123; Oxoglutarate/iron-dependent dioxygenase#IPR026992; Non-haem dioxygenase N-terminal domain	SIN_1001599	IPR005123; Oxoglutarate/iron-dependent dioxygenase#IPR026992; Non-haem dioxygenase N-terminal domain
SIN_1001601	IPR005123; Oxoglutarate/iron-dependent dioxygenase#IPR026992; Non-haem dioxygenase N-terminal domain	SIN_1001602	IPR005123; Oxoglutarate/iron-dependent dioxygenase#IPR026992; Non-haem dioxygenase N-terminal domain
SIN_1001601	IPR005123; Oxoglutarate/iron-dependent dioxygenase#IPR026992; Non-haem dioxygenase N-terminal domain	SIN_1001603	IPR005123; Oxoglutarate/iron-dependent dioxygenase#IPR026992; Non-haem dioxygenase N-terminal domain
SIN_1001601	IPR005123; Oxoglutarate/iron-dependent dioxygenase#IPR026992; Non-haem dioxygenase N-terminal domain	SIN_1001604	IPR005123; Oxoglutarate/iron-dependent dioxygenase#IPR026992; Non-haem dioxygenase N-terminal domain
SIN_1001601	IPR005123; Oxoglutarate/iron-dependent dioxygenase#IPR026992; Non-haem dioxygenase N-terminal domain	SIN_1001605	IPR002283; Isopenicillin N synthase#IPR005123; Oxoglutarate/iron-dependent dioxygenase
SIN_1001601	IPR005123; Oxoglutarate/iron-dependent dioxygenase#IPR026992; Non-haem dioxygenase N-terminal domain	SIN_1001606	IPR005123; Oxoglutarate/iron-dependent dioxygenase#IPR026992; Non-haem dioxygenase N-terminal domain
SIN_1001601	IPR005123; Oxoglutarate/iron-dependent dioxygenase#IPR026992; Non-haem dioxygenase N-terminal domain	SIN_1001607	IPR005123; Oxoglutarate/iron-dependent dioxygenase#IPR026992; Non-haem dioxygenase N-terminal domain
SIN_1001601	IPR005123; Oxoglutarate/iron-dependent dioxygenase#IPR026992; Non-haem dioxygenase N-terminal domain	SIN_1001608	IPR005123; Oxoglutarate/iron-dependent dioxygenase#IPR026992; Non-haem dioxygenase N-terminal domain
SIN_1001601	IPR005123; Oxoglutarate/iron-dependent dioxygenase#IPR026992; Non-haem dioxygenase N-terminal domain	SIN_1001609	IPR005123; Oxoglutarate/iron-dependent dioxygenase#IPR026992; Non-haem dioxygenase N-terminal domain
SIN_1001601	IPR005123; Oxoglutarate/iron-dependent dioxygenase#IPR026992; Non-haem dioxygenase N-terminal domain	SIN_1001610	IPR005123; Oxoglutarate/iron-dependent dioxygenase#IPR026992; Non-haem dioxygenase N-terminal domain
SIN_1001602	IPR005123; Oxoglutarate/iron-dependent dioxygenase#IPR026992; Non-haem dioxygenase N-terminal domain	SIN_1001603	IPR005123; Oxoglutarate/iron-dependent dioxygenase#IPR026992; Non-haem dioxygenase N-terminal domain
SIN_1001602	IPR005123; Oxoglutarate/iron-dependent dioxygenase#IPR026992; Non-haem dioxygenase N-terminal domain	SIN_1001604	IPR005123; Oxoglutarate/iron-dependent dioxygenase#IPR026992; Non-haem dioxygenase N-terminal domain
SIN_1001602	IPR005123; Oxoglutarate/iron-dependent dioxygenase#IPR026992; Non-haem dioxygenase N-terminal domain	SIN_1001605	IPR002283; Isopenicillin N synthase#IPR005123; Oxoglutarate/iron-dependent dioxygenase
SIN_1001602	IPR005123; Oxoglutarate/iron-dependent dioxygenase#IPR026992; Non-haem dioxygenase N-terminal domain	SIN_1001606	IPR005123; Oxoglutarate/iron-dependent dioxygenase#IPR026992; Non-haem dioxygenase N-terminal domain
SIN_1001602	IPR005123; Oxoglutarate/iron-dependent dioxygenase#IPR026992; Non-haem dioxygenase N-terminal domain	SIN_1001607	IPR005123; Oxoglutarate/iron-dependent dioxygenase#IPR026992; Non-haem dioxygenase N-terminal domain
SIN_1001602	IPR005123; Oxoglutarate/iron-dependent dioxygenase#IPR026992; Non-haem dioxygenase N-terminal domain	SIN_1001608	IPR005123; Oxoglutarate/iron-dependent dioxygenase#IPR026992; Non-haem dioxygenase N-terminal domain
SIN_1001602	IPR005123; Oxoglutarate/iron-dependent dioxygenase#IPR026992; Non-haem dioxygenase N-terminal domain	SIN_1001609	IPR005123; Oxoglutarate/iron-dependent dioxygenase#IPR026992; Non-haem dioxygenase N-terminal domain
SIN_1001602	IPR005123; Oxoglutarate/iron-dependent dioxygenase#IPR026992; Non-haem dioxygenase N-terminal domain	SIN_1001610	IPR005123; Oxoglutarate/iron-dependent dioxygenase#IPR026992; Non-haem dioxygenase N-terminal domain
SIN_1001603	IPR005123; Oxoglutarate/iron-dependent dioxygenase#IPR026992; Non-haem dioxygenase N-terminal domain	SIN_1001604	IPR005123; Oxoglutarate/iron-dependent dioxygenase#IPR026992; Non-haem dioxygenase N-terminal domain
SIN_1001603	IPR005123; Oxoglutarate/iron-dependent dioxygenase#IPR026992; Non-haem dioxygenase N-terminal domain	SIN_1001605	IPR002283; Isopenicillin N synthase#IPR005123; Oxoglutarate/iron-dependent dioxygenase
SIN_1001603	IPR005123; Oxoglutarate/iron-dependent dioxygenase#IPR026992; Non-haem dioxygenase N-terminal domain	SIN_1001606	IPR005123; Oxoglutarate/iron-dependent dioxygenase#IPR026992; Non-haem dioxygenase N-terminal domain
SIN_1001603	IPR005123; Oxoglutarate/iron-dependent dioxygenase#IPR026992; Non-haem dioxygenase N-terminal domain	SIN_1001607	IPR005123; Oxoglutarate/iron-dependent dioxygenase#IPR026992; Non-haem dioxygenase N-terminal domain
SIN_1001603	IPR005123; Oxoglutarate/iron-dependent dioxygenase#IPR026992; Non-haem dioxygenase N-terminal domain	SIN_1001608	IPR005123; Oxoglutarate/iron-dependent dioxygenase#IPR026992; Non-haem dioxygenase N-terminal domain
SIN_1001603	IPR005123; Oxoglutarate/iron-dependent dioxygenase#IPR026992; Non-haem dioxygenase N-terminal domain	SIN_1001609	IPR005123; Oxoglutarate/iron-dependent dioxygenase#IPR026992; Non-haem dioxygenase N-terminal domain
SIN_1001603	IPR005123; Oxoglutarate/iron-dependent dioxygenase#IPR026992; Non-haem dioxygenase N-terminal domain	SIN_1001610	IPR005123; Oxoglutarate/iron-dependent dioxygenase#IPR026992; Non-haem dioxygenase N-terminal domain
SIN_1001604	IPR005123; Oxoglutarate/iron-dependent dioxygenase#IPR026992; Non-haem dioxygenase N-terminal domain	SIN_1001605	IPR002283; Isopenicillin N synthase#IPR005123; Oxoglutarate/iron-dependent dioxygenase
SIN_1001604	IPR005123; Oxoglutarate/iron-dependent dioxygenase#IPR026992; Non-haem dioxygenase N-terminal domain	SIN_1001606	IPR005123; Oxoglutarate/iron-dependent dioxygenase#IPR026992; Non-haem dioxygenase N-terminal domain
SIN_1001604	IPR005123; Oxoglutarate/iron-dependent dioxygenase#IPR026992; Non-haem dioxygenase N-terminal domain	SIN_1001607	IPR005123; Oxoglutarate/iron-dependent dioxygenase#IPR026992; Non-haem dioxygenase N-terminal domain
SIN_1001604	IPR005123; Oxoglutarate/iron-dependent dioxygenase#IPR026992; Non-haem dioxygenase N-terminal domain	SIN_1001608	IPR005123; Oxoglutarate/iron-dependent dioxygenase#IPR026992; Non-haem dioxygenase N-terminal domain
SIN_1001604	IPR005123; Oxoglutarate/iron-dependent dioxygenase#IPR026992; Non-haem dioxygenase N-terminal domain	SIN_1001609	IPR005123; Oxoglutarate/iron-dependent dioxygenase#IPR026992; Non-haem dioxygenase N-terminal domain
SIN_1001604	IPR005123; Oxoglutarate/iron-dependent dioxygenase#IPR026992; Non-haem dioxygenase N-terminal domain	SIN_1001610	IPR005123; Oxoglutarate/iron-dependent dioxygenase#IPR026992; Non-haem dioxygenase N-terminal domain
SIN_1001605	IPR002283; Isopenicillin N synthase#IPR005123; Oxoglutarate/iron-dependent dioxygenase	SIN_1001606	IPR005123; Oxoglutarate/iron-dependent dioxygenase#IPR026992; Non-haem dioxygenase N-terminal domain
SIN_1001605	IPR002283; Isopenicillin N synthase#IPR005123; Oxoglutarate/iron-dependent dioxygenase	SIN_1001607	IPR005123; Oxoglutarate/iron-dependent dioxygenase#IPR026992; Non-haem dioxygenase N-terminal domain
SIN_1001605	IPR002283; Isopenicillin N synthase#IPR005123; Oxoglutarate/iron-dependent dioxygenase	SIN_1001608	IPR005123; Oxoglutarate/iron-dependent dioxygenase#IPR026992; Non-haem dioxygenase N-terminal domain
SIN_1001605	IPR002283; Isopenicillin N synthase#IPR005123; Oxoglutarate/iron-dependent dioxygenase	SIN_1001609	IPR005123; Oxoglutarate/iron-dependent dioxygenase#IPR026992; Non-haem dioxygenase N-terminal domain
SIN_1001605	IPR002283; Isopenicillin N synthase#IPR005123; Oxoglutarate/iron-dependent dioxygenase	SIN_1001610	IPR005123; Oxoglutarate/iron-dependent dioxygenase#IPR026992; Non-haem dioxygenase N-terminal domain
SIN_1001606	IPR005123; Oxoglutarate/iron-dependent dioxygenase#IPR026992; Non-haem dioxygenase N-terminal domain	SIN_1001607	IPR005123; Oxoglutarate/iron-dependent dioxygenase#IPR026992; Non-haem dioxygenase N-terminal domain
SIN_1001606	IPR005123; Oxoglutarate/iron-dependent dioxygenase#IPR026992; Non-haem dioxygenase N-terminal domain	SIN_1001608	IPR005123; Oxoglutarate/iron-dependent dioxygenase#IPR026992; Non-haem dioxygenase N-terminal domain
SIN_1001606	IPR005123; Oxoglutarate/iron-dependent dioxygenase#IPR026992; Non-haem dioxygenase N-terminal domain	SIN_1001609	IPR005123; Oxoglutarate/iron-dependent dioxygenase#IPR026992; Non-haem dioxygenase N-terminal domain
SIN_1001606	IPR005123; Oxoglutarate/iron-dependent dioxygenase#IPR026992; Non-haem dioxygenase N-terminal domain	SIN_1001610	IPR005123; Oxoglutarate/iron-dependent dioxygenase#IPR026992; Non-haem dioxygenase N-terminal domain
SIN_1001607	IPR005123; Oxoglutarate/iron-dependent dioxygenase#IPR026992; Non-haem dioxygenase N-terminal domain	SIN_1001608	IPR005123; Oxoglutarate/iron-dependent dioxygenase#IPR026992; Non-haem dioxygenase N-terminal domain
SIN_1001607	IPR005123; Oxoglutarate/iron-dependent dioxygenase#IPR026992; Non-haem dioxygenase N-terminal domain	SIN_1001609	IPR005123; Oxoglutarate/iron-dependent dioxygenase#IPR026992; Non-haem dioxygenase N-terminal domain
SIN_1001607	IPR005123; Oxoglutarate/iron-dependent dioxygenase#IPR026992; Non-haem dioxygenase N-terminal domain	SIN_1001610	IPR005123; Oxoglutarate/iron-dependent dioxygenase#IPR026992; Non-haem dioxygenase N-terminal domain
SIN_1001608	IPR005123; Oxoglutarate/iron-dependent dioxygenase#IPR026992; Non-haem dioxygenase N-terminal domain	SIN_1001609	IPR005123; Oxoglutarate/iron-dependent dioxygenase#IPR026992; Non-haem dioxygenase N-terminal domain
SIN_1001608	IPR005123; Oxoglutarate/iron-dependent dioxygenase#IPR026992; Non-haem dioxygenase N-terminal domain	SIN_1001610	IPR005123; Oxoglutarate/iron-dependent dioxygenase#IPR026992; Non-haem dioxygenase N-terminal domain
SIN_1001609	IPR005123; Oxoglutarate/iron-dependent dioxygenase#IPR026992; Non-haem dioxygenase N-terminal domain	SIN_1001610	IPR005123; Oxoglutarate/iron-dependent dioxygenase#IPR026992; Non-haem dioxygenase N-terminal domain
SIN_1001618	IPR001471; AP2/ERF domain	SIN_1001619	IPR001471; AP2/ERF domain
SIN_1001618	IPR001471; AP2/ERF domain	SIN_1001620	IPR001471; AP2/ERF domain
SIN_1001619	IPR001471; AP2/ERF domain	SIN_1001620	IPR001471; AP2/ERF domain
SIN_1001629	IPR005828; General substrate transporter#IPR020846; Major facilitator superfamily domain	SIN_1001630	IPR005828; General substrate transporter#IPR020846; Major facilitator superfamily domain
SIN_1001640	NULL	SIN_1001641	NULL
SIN_1001645	IPR002182; NB-ARC	SIN_1001646	IPR002182; NB-ARC
SIN_1001696	IPR002182; NB-ARC	SIN_1001697	IPR000767; Disease resistance protein#IPR002182; NB-ARC
SIN_1001723	IPR000620; Drug/metabolite transporter#IPR004853; Triose-phosphate transporter domain	SIN_1001724	IPR004853; Triose-phosphate transporter domain
SIN_1001761	IPR000209; Peptidase S8/S53 domain#IPR003137; Protease-associated domain, PA#IPR015500; Peptidase S8, subtilisin-related	SIN_1001762	IPR000209; Peptidase S8/S53 domain#IPR010259; Proteinase inhibitor I9#IPR015500; Peptidase S8, subtilisin-related
SIN_1001771	IPR001140; ABC transporter, transmembrane domain#IPR003439; ABC transporter-like#IPR003593; AAA+ ATPase domain#IPR017940; ABC transporter, integral membrane type 1	SIN_1001772	IPR001140; ABC transporter, transmembrane domain#IPR003439; ABC transporter-like#IPR003593; AAA+ ATPase domain#IPR017940; ABC transporter, integral membrane type 1
SIN_1001788	IPR004853; Triose-phosphate transporter domain	SIN_1001789	IPR004853; Triose-phosphate transporter domain
SIN_1001792	IPR001344; Chlorophyll A-B binding protein, plant#IPR022796; Chlorophyll A-B binding protein	SIN_1001793	IPR001344; Chlorophyll A-B binding protein, plant#IPR022796; Chlorophyll A-B binding protein
SIN_1001841	NULL	SIN_1001842	NULL
SIN_1001865	IPR004776; Auxin efflux carrier	SIN_1001866	IPR004776; Auxin efflux carrier
SIN_1001882	IPR000823; Plant peroxidase#IPR002016; Haem peroxidase, plant/fungal/bacterial	SIN_1001883	IPR000823; Plant peroxidase#IPR002016; Haem peroxidase, plant/fungal/bacterial
SIN_1001882	IPR000823; Plant peroxidase#IPR002016; Haem peroxidase, plant/fungal/bacterial	SIN_1001884	IPR000823; Plant peroxidase#IPR002016; Haem peroxidase, plant/fungal/bacterial
SIN_1001882	IPR000823; Plant peroxidase#IPR002016; Haem peroxidase, plant/fungal/bacterial	SIN_1001885	IPR000823; Plant peroxidase#IPR002016; Haem peroxidase, plant/fungal/bacterial
SIN_1001883	IPR000823; Plant peroxidase#IPR002016; Haem peroxidase, plant/fungal/bacterial	SIN_1001884	IPR000823; Plant peroxidase#IPR002016; Haem peroxidase, plant/fungal/bacterial
SIN_1001883	IPR000823; Plant peroxidase#IPR002016; Haem peroxidase, plant/fungal/bacterial	SIN_1001885	IPR000823; Plant peroxidase#IPR002016; Haem peroxidase, plant/fungal/bacterial
SIN_1001884	IPR000823; Plant peroxidase#IPR002016; Haem peroxidase, plant/fungal/bacterial	SIN_1001885	IPR000823; Plant peroxidase#IPR002016; Haem peroxidase, plant/fungal/bacterial
SIN_1001931	NULL	SIN_1001932	NULL
SIN_1001998	NULL	SIN_1001999	NULL
SIN_1002061	NULL	SIN_1002062	NULL
SIN_1002087	NULL	SIN_1002088	NULL
SIN_1002091	NULL	SIN_1002092	NULL
SIN_1002134	IPR001179; Peptidyl-prolyl cis-trans isomerase, FKBP-type, domain	SIN_1002135	IPR001179; Peptidyl-prolyl cis-trans isomerase, FKBP-type, domain#IPR023566; Peptidyl-prolyl cis-trans isomerase, FKBP-type
SIN_1002215	IPR002213; UDP-glucuronosyl/UDP-glucosyltransferase	SIN_1002216	IPR001077; O-methyltransferase, family 2#IPR002213; UDP-glucuronosyl/UDP-glucosyltransferase#IPR012967; Plant methyltransferase dimerisation#IPR016461; Caffeate O-methyltransferase (COMT) family
SIN_1002233	IPR018143; Folate receptor-like	SIN_1002234	IPR012938; Glucose/Sorbosone dehydrogenase
SIN_1002250	IPR000109; Proton-dependent oligopeptide transporter family	SIN_1002251	IPR000109; Proton-dependent oligopeptide transporter family
SIN_1002256	IPR002198; Short-chain dehydrogenase/reductase SDR#IPR002347; Glucose/ribitol dehydrogenase#IPR020842; Polyketide synthase/Fatty acid synthase, KR	SIN_1002257	IPR002198; Short-chain dehydrogenase/reductase SDR#IPR002347; Glucose/ribitol dehydrogenase#IPR020842; Polyketide synthase/Fatty acid synthase, KR
SIN_1002256	IPR002198; Short-chain dehydrogenase/reductase SDR#IPR002347; Glucose/ribitol dehydrogenase#IPR020842; Polyketide synthase/Fatty acid synthase, KR	SIN_1002258	IPR002347; Glucose/ribitol dehydrogenase
SIN_1002256	IPR002198; Short-chain dehydrogenase/reductase SDR#IPR002347; Glucose/ribitol dehydrogenase#IPR020842; Polyketide synthase/Fatty acid synthase, KR	SIN_1002259	IPR002347; Glucose/ribitol dehydrogenase
SIN_1002256	IPR002198; Short-chain dehydrogenase/reductase SDR#IPR002347; Glucose/ribitol dehydrogenase#IPR020842; Polyketide synthase/Fatty acid synthase, KR	SIN_1002260	IPR002198; Short-chain dehydrogenase/reductase SDR#IPR002347; Glucose/ribitol dehydrogenase
SIN_1002257	IPR002198; Short-chain dehydrogenase/reductase SDR#IPR002347; Glucose/ribitol dehydrogenase#IPR020842; Polyketide synthase/Fatty acid synthase, KR	SIN_1002258	IPR002347; Glucose/ribitol dehydrogenase
SIN_1002257	IPR002198; Short-chain dehydrogenase/reductase SDR#IPR002347; Glucose/ribitol dehydrogenase#IPR020842; Polyketide synthase/Fatty acid synthase, KR	SIN_1002259	IPR002347; Glucose/ribitol dehydrogenase
SIN_1002257	IPR002198; Short-chain dehydrogenase/reductase SDR#IPR002347; Glucose/ribitol dehydrogenase#IPR020842; Polyketide synthase/Fatty acid synthase, KR	SIN_1002260	IPR002198; Short-chain dehydrogenase/reductase SDR#IPR002347; Glucose/ribitol dehydrogenase
SIN_1002258	IPR002347; Glucose/ribitol dehydrogenase	SIN_1002259	IPR002347; Glucose/ribitol dehydrogenase
SIN_1002258	IPR002347; Glucose/ribitol dehydrogenase	SIN_1002260	IPR002198; Short-chain dehydrogenase/reductase SDR#IPR002347; Glucose/ribitol dehydrogenase
SIN_1002259	IPR002347; Glucose/ribitol dehydrogenase	SIN_1002260	IPR002198; Short-chain dehydrogenase/reductase SDR#IPR002347; Glucose/ribitol dehydrogenase
SIN_1002283	IPR004320; Protein of unknown function DUF241, plant	SIN_1002284	IPR004320; Protein of unknown function DUF241, plant
SIN_1002286	IPR003676; Auxin-induced protein, ARG7	SIN_1002287	IPR003676; Auxin-induced protein, ARG7
SIN_1002291	IPR001077; O-methyltransferase, family 2#IPR012967; Plant methyltransferase dimerisation#IPR016461; Caffeate O-methyltransferase (COMT) family	SIN_1002292	IPR001077; O-methyltransferase, family 2#IPR012967; Plant methyltransferase dimerisation#IPR016461; Caffeate O-methyltransferase (COMT) family
SIN_1002291	IPR001077; O-methyltransferase, family 2#IPR012967; Plant methyltransferase dimerisation#IPR016461; Caffeate O-methyltransferase (COMT) family	SIN_1002293	IPR001077; O-methyltransferase, family 2#IPR012967; Plant methyltransferase dimerisation#IPR016461; Caffeate O-methyltransferase (COMT) family
SIN_1002292	IPR001077; O-methyltransferase, family 2#IPR012967; Plant methyltransferase dimerisation#IPR016461; Caffeate O-methyltransferase (COMT) family	SIN_1002293	IPR001077; O-methyltransferase, family 2#IPR012967; Plant methyltransferase dimerisation#IPR016461; Caffeate O-methyltransferase (COMT) family
SIN_1002317	IPR000922; D-galactoside/L-rhamnose binding SUEL lectin domain#IPR001944; Glycoside hydrolase, family 35	SIN_1002318	IPR000922; D-galactoside/L-rhamnose binding SUEL lectin domain#IPR001944; Glycoside hydrolase, family 35
SIN_1002330	IPR001938; Thaumatin	SIN_1002331	IPR001938; Thaumatin
SIN_1002349	IPR003854; Gibberellin regulated protein	SIN_1002350	IPR003854; Gibberellin regulated protein
SIN_1002369	NULL	SIN_1002370	NULL
SIN_1002384	IPR001128; Cytochrome P450#IPR002401; Cytochrome P450, E-class, group I	SIN_1002385	IPR001128; Cytochrome P450#IPR002401; Cytochrome P450, E-class, group I
SIN_1002384	IPR001128; Cytochrome P450#IPR002401; Cytochrome P450, E-class, group I	SIN_1002386	IPR001128; Cytochrome P450#IPR002401; Cytochrome P450, E-class, group I
SIN_1002385	IPR001128; Cytochrome P450#IPR002401; Cytochrome P450, E-class, group I	SIN_1002386	IPR001128; Cytochrome P450#IPR002401; Cytochrome P450, E-class, group I
SIN_1002402	IPR000209; Peptidase S8/S53 domain#IPR010259; Proteinase inhibitor I9#IPR015500; Peptidase S8, subtilisin-related	SIN_1002403	IPR000209; Peptidase S8/S53 domain#IPR015500; Peptidase S8, subtilisin-related
SIN_1002402	IPR000209; Peptidase S8/S53 domain#IPR010259; Proteinase inhibitor I9#IPR015500; Peptidase S8, subtilisin-related	SIN_1002404	IPR000209; Peptidase S8/S53 domain#IPR010259; Proteinase inhibitor I9#IPR015500; Peptidase S8, subtilisin-related
SIN_1002402	IPR000209; Peptidase S8/S53 domain#IPR010259; Proteinase inhibitor I9#IPR015500; Peptidase S8, subtilisin-related	SIN_1002405	IPR000209; Peptidase S8/S53 domain#IPR010259; Proteinase inhibitor I9#IPR015500; Peptidase S8, subtilisin-related
SIN_1002403	IPR000209; Peptidase S8/S53 domain#IPR015500; Peptidase S8, subtilisin-related	SIN_1002404	IPR000209; Peptidase S8/S53 domain#IPR010259; Proteinase inhibitor I9#IPR015500; Peptidase S8, subtilisin-related
SIN_1002403	IPR000209; Peptidase S8/S53 domain#IPR015500; Peptidase S8, subtilisin-related	SIN_1002405	IPR000209; Peptidase S8/S53 domain#IPR010259; Proteinase inhibitor I9#IPR015500; Peptidase S8, subtilisin-related
SIN_1002404	IPR000209; Peptidase S8/S53 domain#IPR010259; Proteinase inhibitor I9#IPR015500; Peptidase S8, subtilisin-related	SIN_1002405	IPR000209; Peptidase S8/S53 domain#IPR010259; Proteinase inhibitor I9#IPR015500; Peptidase S8, subtilisin-related
SIN_1002423	IPR001697; Pyruvate kinase#IPR015793; Pyruvate kinase, barrel#IPR015795; Pyruvate kinase, C-terminal	SIN_1002424	IPR001697; Pyruvate kinase#IPR015793; Pyruvate kinase, barrel#IPR015795; Pyruvate kinase, C-terminal
SIN_1002427	IPR000702; Ribosomal protein L6#IPR020040; Ribosomal protein L6, alpha-beta domain	SIN_1002428	IPR000702; Ribosomal protein L6#IPR020040; Ribosomal protein L6, alpha-beta domain
SIN_1002441	NULL	SIN_1002442	NULL
SIN_1002447	IPR000182; GNAT domain	SIN_1002448	IPR000182; GNAT domain
SIN_1002454	IPR003439; ABC transporter-like#IPR003593; AAA+ ATPase domain	SIN_1002455	IPR003439; ABC transporter-like#IPR003593; AAA+ ATPase domain
SIN_1002466	NULL	SIN_1002467	NULL
SIN_1002519	NULL	SIN_1002520	NULL
SIN_1002521	IPR000767; Disease resistance protein#IPR002182; NB-ARC	SIN_1002522	IPR000767; Disease resistance protein#IPR002182; NB-ARC
SIN_1002540	IPR005150; Cellulose synthase	SIN_1002541	IPR005150; Cellulose synthase
SIN_1002543	IPR005150; Cellulose synthase	SIN_1002544	IPR005150; Cellulose synthase
SIN_1002543	IPR005150; Cellulose synthase	SIN_1002545	IPR005150; Cellulose synthase
SIN_1002543	IPR005150; Cellulose synthase	SIN_1002546	IPR005150; Cellulose synthase
SIN_1002543	IPR005150; Cellulose synthase	SIN_1002547	IPR005150; Cellulose synthase
SIN_1002543	IPR005150; Cellulose synthase	SIN_1002548	IPR005150; Cellulose synthase
SIN_1002544	IPR005150; Cellulose synthase	SIN_1002545	IPR005150; Cellulose synthase
SIN_1002544	IPR005150; Cellulose synthase	SIN_1002546	IPR005150; Cellulose synthase
SIN_1002544	IPR005150; Cellulose synthase	SIN_1002547	IPR005150; Cellulose synthase
SIN_1002544	IPR005150; Cellulose synthase	SIN_1002548	IPR005150; Cellulose synthase
SIN_1002545	IPR005150; Cellulose synthase	SIN_1002546	IPR005150; Cellulose synthase
SIN_1002545	IPR005150; Cellulose synthase	SIN_1002547	IPR005150; Cellulose synthase
SIN_1002545	IPR005150; Cellulose synthase	SIN_1002548	IPR005150; Cellulose synthase
SIN_1002546	IPR005150; Cellulose synthase	SIN_1002547	IPR005150; Cellulose synthase
SIN_1002546	IPR005150; Cellulose synthase	SIN_1002548	IPR005150; Cellulose synthase
SIN_1002547	IPR005150; Cellulose synthase	SIN_1002548	IPR005150; Cellulose synthase
SIN_1002554	IPR001611; Leucine-rich repeat#IPR013210; Leucine-rich repeat-containing N-terminal, type 2	SIN_1002555	IPR001611; Leucine-rich repeat#IPR013210; Leucine-rich repeat-containing N-terminal, type 2
SIN_1002578	IPR001375; Peptidase S9, prolyl oligopeptidase, catalytic domain	SIN_1002579	IPR001375; Peptidase S9, prolyl oligopeptidase, catalytic domain
SIN_1002580	IPR001128; Cytochrome P450#IPR002401; Cytochrome P450, E-class, group I	SIN_1002581	IPR001128; Cytochrome P450#IPR002401; Cytochrome P450, E-class, group I
SIN_1002580	IPR001128; Cytochrome P450#IPR002401; Cytochrome P450, E-class, group I	SIN_1002582	IPR001128; Cytochrome P450#IPR002401; Cytochrome P450, E-class, group I
SIN_1002580	IPR001128; Cytochrome P450#IPR002401; Cytochrome P450, E-class, group I	SIN_1002583	IPR001128; Cytochrome P450#IPR002401; Cytochrome P450, E-class, group I
SIN_1002581	IPR001128; Cytochrome P450#IPR002401; Cytochrome P450, E-class, group I	SIN_1002582	IPR001128; Cytochrome P450#IPR002401; Cytochrome P450, E-class, group I
SIN_1002581	IPR001128; Cytochrome P450#IPR002401; Cytochrome P450, E-class, group I	SIN_1002583	IPR001128; Cytochrome P450#IPR002401; Cytochrome P450, E-class, group I
SIN_1002582	IPR001128; Cytochrome P450#IPR002401; Cytochrome P450, E-class, group I	SIN_1002583	IPR001128; Cytochrome P450#IPR002401; Cytochrome P450, E-class, group I
SIN_1002588	IPR013601; FAE1/Type III polyketide synthase-like protein#IPR013747; 3-Oxoacyl-[acyl-carrier-protein (ACP)] synthase III C-terminal	SIN_1002589	IPR013601; FAE1/Type III polyketide synthase-like protein
SIN_1002596	IPR001757; Cation-transporting P-type ATPase#IPR004014; Cation-transporting P-type ATPase, N-terminal#IPR006068; Cation-transporting P-type ATPase, C-terminal#IPR008250; P-type ATPase, A domain#IPR023214; HAD-like domain	SIN_1002597	IPR001757; Cation-transporting P-type ATPase#IPR004014; Cation-transporting P-type ATPase, N-terminal#IPR006068; Cation-transporting P-type ATPase, C-terminal#IPR008250; P-type ATPase, A domain#IPR023214; HAD-like domain
SIN_1002608	IPR001471; AP2/ERF domain	SIN_1002609	IPR001471; AP2/ERF domain
SIN_1002608	IPR001471; AP2/ERF domain	SIN_1002610	IPR001471; AP2/ERF domain
SIN_1002609	IPR001471; AP2/ERF domain	SIN_1002610	IPR001471; AP2/ERF domain
SIN_1002665	IPR000823; Plant peroxidase#IPR002016; Haem peroxidase, plant/fungal/bacterial	SIN_1002666	IPR000823; Plant peroxidase#IPR002016; Haem peroxidase, plant/fungal/bacterial
SIN_1002675	IPR001128; Cytochrome P450#IPR002401; Cytochrome P450, E-class, group I	SIN_1002676	IPR001128; Cytochrome P450#IPR002401; Cytochrome P450, E-class, group I
SIN_1002702	IPR002627; tRNA isopentenyltransferase	SIN_1002703	IPR002627; tRNA isopentenyltransferase
SIN_1002702	IPR002627; tRNA isopentenyltransferase	SIN_1002704	IPR002627; tRNA isopentenyltransferase
SIN_1002703	IPR002627; tRNA isopentenyltransferase	SIN_1002704	IPR002627; tRNA isopentenyltransferase
SIN_1002716	IPR002627; tRNA isopentenyltransferase	SIN_1002717	IPR002627; tRNA isopentenyltransferase#IPR002648; Isopentenyl transferase
SIN_1002716	IPR002627; tRNA isopentenyltransferase	SIN_1002718	IPR002627; tRNA isopentenyltransferase
SIN_1002717	IPR002627; tRNA isopentenyltransferase#IPR002648; Isopentenyl transferase	SIN_1002718	IPR002627; tRNA isopentenyltransferase
SIN_1002751	NULL	SIN_1002752	NULL
SIN_1002777	NULL	SIN_1002778	NULL
SIN_1002785	IPR000916; Bet v I domain#IPR024948; Major latex protein domain#IPR024949; Bet v I type allergen	SIN_1002786	IPR000916; Bet v I domain#IPR024949; Bet v I type allergen
SIN_1002785	IPR000916; Bet v I domain#IPR024948; Major latex protein domain#IPR024949; Bet v I type allergen	SIN_1002787	IPR000916; Bet v I domain#IPR024948; Major latex protein domain#IPR024949; Bet v I type allergen
SIN_1002785	IPR000916; Bet v I domain#IPR024948; Major latex protein domain#IPR024949; Bet v I type allergen	SIN_1002788	IPR000916; Bet v I domain#IPR024948; Major latex protein domain#IPR024949; Bet v I type allergen
SIN_1002785	IPR000916; Bet v I domain#IPR024948; Major latex protein domain#IPR024949; Bet v I type allergen	SIN_1002789	IPR000916; Bet v I domain#IPR024948; Major latex protein domain#IPR024949; Bet v I type allergen
SIN_1002785	IPR000916; Bet v I domain#IPR024948; Major latex protein domain#IPR024949; Bet v I type allergen	SIN_1002790	IPR000916; Bet v I domain#IPR024948; Major latex protein domain#IPR024949; Bet v I type allergen
SIN_1002785	IPR000916; Bet v I domain#IPR024948; Major latex protein domain#IPR024949; Bet v I type allergen	SIN_1002791	IPR000916; Bet v I domain#IPR024948; Major latex protein domain#IPR024949; Bet v I type allergen
SIN_1002785	IPR000916; Bet v I domain#IPR024948; Major latex protein domain#IPR024949; Bet v I type allergen	SIN_1002792	IPR000916; Bet v I domain#IPR024948; Major latex protein domain#IPR024949; Bet v I type allergen
SIN_1002785	IPR000916; Bet v I domain#IPR024948; Major latex protein domain#IPR024949; Bet v I type allergen	SIN_1002793	IPR000916; Bet v I domain#IPR024948; Major latex protein domain#IPR024949; Bet v I type allergen
SIN_1002786	IPR000916; Bet v I domain#IPR024949; Bet v I type allergen	SIN_1002787	IPR000916; Bet v I domain#IPR024948; Major latex protein domain#IPR024949; Bet v I type allergen
SIN_1002786	IPR000916; Bet v I domain#IPR024949; Bet v I type allergen	SIN_1002788	IPR000916; Bet v I domain#IPR024948; Major latex protein domain#IPR024949; Bet v I type allergen
SIN_1002786	IPR000916; Bet v I domain#IPR024949; Bet v I type allergen	SIN_1002789	IPR000916; Bet v I domain#IPR024948; Major latex protein domain#IPR024949; Bet v I type allergen
SIN_1002786	IPR000916; Bet v I domain#IPR024949; Bet v I type allergen	SIN_1002790	IPR000916; Bet v I domain#IPR024948; Major latex protein domain#IPR024949; Bet v I type allergen
SIN_1002786	IPR000916; Bet v I domain#IPR024949; Bet v I type allergen	SIN_1002791	IPR000916; Bet v I domain#IPR024948; Major latex protein domain#IPR024949; Bet v I type allergen
SIN_1002786	IPR000916; Bet v I domain#IPR024949; Bet v I type allergen	SIN_1002792	IPR000916; Bet v I domain#IPR024948; Major latex protein domain#IPR024949; Bet v I type allergen
SIN_1002786	IPR000916; Bet v I domain#IPR024949; Bet v I type allergen	SIN_1002793	IPR000916; Bet v I domain#IPR024948; Major latex protein domain#IPR024949; Bet v I type allergen
SIN_1002787	IPR000916; Bet v I domain#IPR024948; Major latex protein domain#IPR024949; Bet v I type allergen	SIN_1002788	IPR000916; Bet v I domain#IPR024948; Major latex protein domain#IPR024949; Bet v I type allergen
SIN_1002787	IPR000916; Bet v I domain#IPR024948; Major latex protein domain#IPR024949; Bet v I type allergen	SIN_1002789	IPR000916; Bet v I domain#IPR024948; Major latex protein domain#IPR024949; Bet v I type allergen
SIN_1002787	IPR000916; Bet v I domain#IPR024948; Major latex protein domain#IPR024949; Bet v I type allergen	SIN_1002790	IPR000916; Bet v I domain#IPR024948; Major latex protein domain#IPR024949; Bet v I type allergen
SIN_1002787	IPR000916; Bet v I domain#IPR024948; Major latex protein domain#IPR024949; Bet v I type allergen	SIN_1002791	IPR000916; Bet v I domain#IPR024948; Major latex protein domain#IPR024949; Bet v I type allergen
SIN_1002787	IPR000916; Bet v I domain#IPR024948; Major latex protein domain#IPR024949; Bet v I type allergen	SIN_1002792	IPR000916; Bet v I domain#IPR024948; Major latex protein domain#IPR024949; Bet v I type allergen
SIN_1002787	IPR000916; Bet v I domain#IPR024948; Major latex protein domain#IPR024949; Bet v I type allergen	SIN_1002793	IPR000916; Bet v I domain#IPR024948; Major latex protein domain#IPR024949; Bet v I type allergen
SIN_1002788	IPR000916; Bet v I domain#IPR024948; Major latex protein domain#IPR024949; Bet v I type allergen	SIN_1002789	IPR000916; Bet v I domain#IPR024948; Major latex protein domain#IPR024949; Bet v I type allergen
SIN_1002788	IPR000916; Bet v I domain#IPR024948; Major latex protein domain#IPR024949; Bet v I type allergen	SIN_1002790	IPR000916; Bet v I domain#IPR024948; Major latex protein domain#IPR024949; Bet v I type allergen
SIN_1002788	IPR000916; Bet v I domain#IPR024948; Major latex protein domain#IPR024949; Bet v I type allergen	SIN_1002791	IPR000916; Bet v I domain#IPR024948; Major latex protein domain#IPR024949; Bet v I type allergen
SIN_1002788	IPR000916; Bet v I domain#IPR024948; Major latex protein domain#IPR024949; Bet v I type allergen	SIN_1002792	IPR000916; Bet v I domain#IPR024948; Major latex protein domain#IPR024949; Bet v I type allergen
SIN_1002788	IPR000916; Bet v I domain#IPR024948; Major latex protein domain#IPR024949; Bet v I type allergen	SIN_1002793	IPR000916; Bet v I domain#IPR024948; Major latex protein domain#IPR024949; Bet v I type allergen
SIN_1002789	IPR000916; Bet v I domain#IPR024948; Major latex protein domain#IPR024949; Bet v I type allergen	SIN_1002790	IPR000916; Bet v I domain#IPR024948; Major latex protein domain#IPR024949; Bet v I type allergen
SIN_1002789	IPR000916; Bet v I domain#IPR024948; Major latex protein domain#IPR024949; Bet v I type allergen	SIN_1002791	IPR000916; Bet v I domain#IPR024948; Major latex protein domain#IPR024949; Bet v I type allergen
SIN_1002789	IPR000916; Bet v I domain#IPR024948; Major latex protein domain#IPR024949; Bet v I type allergen	SIN_1002792	IPR000916; Bet v I domain#IPR024948; Major latex protein domain#IPR024949; Bet v I type allergen
SIN_1002789	IPR000916; Bet v I domain#IPR024948; Major latex protein domain#IPR024949; Bet v I type allergen	SIN_1002793	IPR000916; Bet v I domain#IPR024948; Major latex protein domain#IPR024949; Bet v I type allergen
SIN_1002790	IPR000916; Bet v I domain#IPR024948; Major latex protein domain#IPR024949; Bet v I type allergen	SIN_1002791	IPR000916; Bet v I domain#IPR024948; Major latex protein domain#IPR024949; Bet v I type allergen
SIN_1002790	IPR000916; Bet v I domain#IPR024948; Major latex protein domain#IPR024949; Bet v I type allergen	SIN_1002792	IPR000916; Bet v I domain#IPR024948; Major latex protein domain#IPR024949; Bet v I type allergen
SIN_1002790	IPR000916; Bet v I domain#IPR024948; Major latex protein domain#IPR024949; Bet v I type allergen	SIN_1002793	IPR000916; Bet v I domain#IPR024948; Major latex protein domain#IPR024949; Bet v I type allergen
SIN_1002791	IPR000916; Bet v I domain#IPR024948; Major latex protein domain#IPR024949; Bet v I type allergen	SIN_1002792	IPR000916; Bet v I domain#IPR024948; Major latex protein domain#IPR024949; Bet v I type allergen
SIN_1002791	IPR000916; Bet v I domain#IPR024948; Major latex protein domain#IPR024949; Bet v I type allergen	SIN_1002793	IPR000916; Bet v I domain#IPR024948; Major latex protein domain#IPR024949; Bet v I type allergen
SIN_1002792	IPR000916; Bet v I domain#IPR024948; Major latex protein domain#IPR024949; Bet v I type allergen	SIN_1002793	IPR000916; Bet v I domain#IPR024948; Major latex protein domain#IPR024949; Bet v I type allergen
SIN_1002804	IPR004158; Protein of unknown function DUF247, plant	SIN_1002805	IPR004158; Protein of unknown function DUF247, plant
SIN_1002807	NULL	SIN_1002808	NULL
SIN_1002848	IPR000719; Protein kinase domain#IPR002290; Serine/threonine- / dual specificity protein kinase, catalytic domain#IPR020635; Tyrosine-protein kinase, catalytic domain	SIN_1002849	IPR000719; Protein kinase domain#IPR002290; Serine/threonine- / dual specificity protein kinase, catalytic domain#IPR020635; Tyrosine-protein kinase, catalytic domain
SIN_1002856	IPR006044; 11-S seed storage protein, plant#IPR006045; Cupin 1	SIN_1002857	IPR006044; 11-S seed storage protein, plant#IPR006045; Cupin 1
SIN_1002885	IPR001623; DnaJ domain	SIN_1002886	IPR001623; DnaJ domain
SIN_1002916	NULL	SIN_1002917	NULL
SIN_1002921	NULL	SIN_1002922	NULL
SIN_1002934	IPR001128; Cytochrome P450#IPR002401; Cytochrome P450, E-class, group I	SIN_1002935	IPR001128; Cytochrome P450#IPR002401; Cytochrome P450, E-class, group I
SIN_1002950	IPR001128; Cytochrome P450#IPR002401; Cytochrome P450, E-class, group I	SIN_1002951	IPR001128; Cytochrome P450#IPR002401; Cytochrome P450, E-class, group I
SIN_1002957	IPR000490; Glycoside hydrolase, family 17#IPR012946; X8	SIN_1002958	IPR000490; Glycoside hydrolase, family 17#IPR012946; X8
SIN_1002957	IPR000490; Glycoside hydrolase, family 17#IPR012946; X8	SIN_1002959	IPR000490; Glycoside hydrolase, family 17#IPR012946; X8
SIN_1002958	IPR000490; Glycoside hydrolase, family 17#IPR012946; X8	SIN_1002959	IPR000490; Glycoside hydrolase, family 17#IPR012946; X8
SIN_1002967	IPR002885; Pentatricopeptide repeat	SIN_1002968	IPR002885; Pentatricopeptide repeat
SIN_1003058	NULL	SIN_1003059	NULL
SIN_1003089	IPR001128; Cytochrome P450#IPR002401; Cytochrome P450, E-class, group I	SIN_1003090	IPR001128; Cytochrome P450#IPR002401; Cytochrome P450, E-class, group I
SIN_1003112	IPR005150; Cellulose synthase	SIN_1003113	IPR005150; Cellulose synthase
SIN_1003139	IPR013057; Amino acid transporter, transmembrane	SIN_1003140	IPR013057; Amino acid transporter, transmembrane
SIN_1003167	IPR000640; Translation elongation factor EFG, V domain#IPR000795; Elongation factor, GTP-binding domain#IPR004161; Translation elongation factor EFTu/EF1A, domain 2#IPR005517; Translation elongation factor EFG/EF2, domain IV#IPR009022; Elongation factor G, III-V domain	SIN_1003168	IPR000640; Translation elongation factor EFG, V domain#IPR000795; Elongation factor, GTP-binding domain#IPR004161; Translation elongation factor EFTu/EF1A, domain 2#IPR005517; Translation elongation factor EFG/EF2, domain IV#IPR009022; Elongation factor G, III-V domain
SIN_1003189	IPR006694; Fatty acid hydroxylase#IPR021940; Uncharacterised domain Wax2, C-terminal	SIN_1003190	IPR006694; Fatty acid hydroxylase#IPR021940; Uncharacterised domain Wax2, C-terminal
SIN_1003228	IPR003480; Transferase	SIN_1003229	IPR003480; Transferase
SIN_1003228	IPR003480; Transferase	SIN_1003230	IPR003480; Transferase
SIN_1003229	IPR003480; Transferase	SIN_1003230	IPR003480; Transferase
SIN_1003263	IPR005630; Terpene synthase, metal-binding domain	SIN_1003264	IPR001906; Terpene synthase, N-terminal domain#IPR005630; Terpene synthase, metal-binding domain
SIN_1003263	IPR005630; Terpene synthase, metal-binding domain	SIN_1003265	IPR001906; Terpene synthase, N-terminal domain#IPR005630; Terpene synthase, metal-binding domain
SIN_1003263	IPR005630; Terpene synthase, metal-binding domain	SIN_1003266	IPR001906; Terpene synthase, N-terminal domain#IPR005630; Terpene synthase, metal-binding domain
SIN_1003263	IPR005630; Terpene synthase, metal-binding domain	SIN_1003267	IPR001906; Terpene synthase, N-terminal domain#IPR005630; Terpene synthase, metal-binding domain
SIN_1003263	IPR005630; Terpene synthase, metal-binding domain	SIN_1003268	IPR001906; Terpene synthase, N-terminal domain#IPR005630; Terpene synthase, metal-binding domain
SIN_1003263	IPR005630; Terpene synthase, metal-binding domain	SIN_1003269	IPR001906; Terpene synthase, N-terminal domain#IPR005630; Terpene synthase, metal-binding domain
SIN_1003263	IPR005630; Terpene synthase, metal-binding domain	SIN_1003270	IPR001906; Terpene synthase, N-terminal domain#IPR005630; Terpene synthase, metal-binding domain
SIN_1003263	IPR005630; Terpene synthase, metal-binding domain	SIN_1003271	IPR001906; Terpene synthase, N-terminal domain#IPR005630; Terpene synthase, metal-binding domain
SIN_1003264	IPR001906; Terpene synthase, N-terminal domain#IPR005630; Terpene synthase, metal-binding domain	SIN_1003265	IPR001906; Terpene synthase, N-terminal domain#IPR005630; Terpene synthase, metal-binding domain
SIN_1003264	IPR001906; Terpene synthase, N-terminal domain#IPR005630; Terpene synthase, metal-binding domain	SIN_1003266	IPR001906; Terpene synthase, N-terminal domain#IPR005630; Terpene synthase, metal-binding domain
SIN_1003264	IPR001906; Terpene synthase, N-terminal domain#IPR005630; Terpene synthase, metal-binding domain	SIN_1003267	IPR001906; Terpene synthase, N-terminal domain#IPR005630; Terpene synthase, metal-binding domain
SIN_1003264	IPR001906; Terpene synthase, N-terminal domain#IPR005630; Terpene synthase, metal-binding domain	SIN_1003268	IPR001906; Terpene synthase, N-terminal domain#IPR005630; Terpene synthase, metal-binding domain
SIN_1003264	IPR001906; Terpene synthase, N-terminal domain#IPR005630; Terpene synthase, metal-binding domain	SIN_1003269	IPR001906; Terpene synthase, N-terminal domain#IPR005630; Terpene synthase, metal-binding domain
SIN_1003264	IPR001906; Terpene synthase, N-terminal domain#IPR005630; Terpene synthase, metal-binding domain	SIN_1003270	IPR001906; Terpene synthase, N-terminal domain#IPR005630; Terpene synthase, metal-binding domain
SIN_1003264	IPR001906; Terpene synthase, N-terminal domain#IPR005630; Terpene synthase, metal-binding domain	SIN_1003271	IPR001906; Terpene synthase, N-terminal domain#IPR005630; Terpene synthase, metal-binding domain
SIN_1003265	IPR001906; Terpene synthase, N-terminal domain#IPR005630; Terpene synthase, metal-binding domain	SIN_1003266	IPR001906; Terpene synthase, N-terminal domain#IPR005630; Terpene synthase, metal-binding domain
SIN_1003265	IPR001906; Terpene synthase, N-terminal domain#IPR005630; Terpene synthase, metal-binding domain	SIN_1003267	IPR001906; Terpene synthase, N-terminal domain#IPR005630; Terpene synthase, metal-binding domain
SIN_1003265	IPR001906; Terpene synthase, N-terminal domain#IPR005630; Terpene synthase, metal-binding domain	SIN_1003268	IPR001906; Terpene synthase, N-terminal domain#IPR005630; Terpene synthase, metal-binding domain
SIN_1003265	IPR001906; Terpene synthase, N-terminal domain#IPR005630; Terpene synthase, metal-binding domain	SIN_1003269	IPR001906; Terpene synthase, N-terminal domain#IPR005630; Terpene synthase, metal-binding domain
SIN_1003265	IPR001906; Terpene synthase, N-terminal domain#IPR005630; Terpene synthase, metal-binding domain	SIN_1003270	IPR001906; Terpene synthase, N-terminal domain#IPR005630; Terpene synthase, metal-binding domain
SIN_1003265	IPR001906; Terpene synthase, N-terminal domain#IPR005630; Terpene synthase, metal-binding domain	SIN_1003271	IPR001906; Terpene synthase, N-terminal domain#IPR005630; Terpene synthase, metal-binding domain
SIN_1003266	IPR001906; Terpene synthase, N-terminal domain#IPR005630; Terpene synthase, metal-binding domain	SIN_1003267	IPR001906; Terpene synthase, N-terminal domain#IPR005630; Terpene synthase, metal-binding domain
SIN_1003266	IPR001906; Terpene synthase, N-terminal domain#IPR005630; Terpene synthase, metal-binding domain	SIN_1003268	IPR001906; Terpene synthase, N-terminal domain#IPR005630; Terpene synthase, metal-binding domain
SIN_1003266	IPR001906; Terpene synthase, N-terminal domain#IPR005630; Terpene synthase, metal-binding domain	SIN_1003269	IPR001906; Terpene synthase, N-terminal domain#IPR005630; Terpene synthase, metal-binding domain
SIN_1003266	IPR001906; Terpene synthase, N-terminal domain#IPR005630; Terpene synthase, metal-binding domain	SIN_1003270	IPR001906; Terpene synthase, N-terminal domain#IPR005630; Terpene synthase, metal-binding domain
SIN_1003266	IPR001906; Terpene synthase, N-terminal domain#IPR005630; Terpene synthase, metal-binding domain	SIN_1003271	IPR001906; Terpene synthase, N-terminal domain#IPR005630; Terpene synthase, metal-binding domain
SIN_1003267	IPR001906; Terpene synthase, N-terminal domain#IPR005630; Terpene synthase, metal-binding domain	SIN_1003268	IPR001906; Terpene synthase, N-terminal domain#IPR005630; Terpene synthase, metal-binding domain
SIN_1003267	IPR001906; Terpene synthase, N-terminal domain#IPR005630; Terpene synthase, metal-binding domain	SIN_1003269	IPR001906; Terpene synthase, N-terminal domain#IPR005630; Terpene synthase, metal-binding domain
SIN_1003267	IPR001906; Terpene synthase, N-terminal domain#IPR005630; Terpene synthase, metal-binding domain	SIN_1003270	IPR001906; Terpene synthase, N-terminal domain#IPR005630; Terpene synthase, metal-binding domain
SIN_1003267	IPR001906; Terpene synthase, N-terminal domain#IPR005630; Terpene synthase, metal-binding domain	SIN_1003271	IPR001906; Terpene synthase, N-terminal domain#IPR005630; Terpene synthase, metal-binding domain
SIN_1003268	IPR001906; Terpene synthase, N-terminal domain#IPR005630; Terpene synthase, metal-binding domain	SIN_1003269	IPR001906; Terpene synthase, N-terminal domain#IPR005630; Terpene synthase, metal-binding domain
SIN_1003268	IPR001906; Terpene synthase, N-terminal domain#IPR005630; Terpene synthase, metal-binding domain	SIN_1003270	IPR001906; Terpene synthase, N-terminal domain#IPR005630; Terpene synthase, metal-binding domain
SIN_1003268	IPR001906; Terpene synthase, N-terminal domain#IPR005630; Terpene synthase, metal-binding domain	SIN_1003271	IPR001906; Terpene synthase, N-terminal domain#IPR005630; Terpene synthase, metal-binding domain
SIN_1003269	IPR001906; Terpene synthase, N-terminal domain#IPR005630; Terpene synthase, metal-binding domain	SIN_1003270	IPR001906; Terpene synthase, N-terminal domain#IPR005630; Terpene synthase, metal-binding domain
SIN_1003269	IPR001906; Terpene synthase, N-terminal domain#IPR005630; Terpene synthase, metal-binding domain	SIN_1003271	IPR001906; Terpene synthase, N-terminal domain#IPR005630; Terpene synthase, metal-binding domain
SIN_1003270	IPR001906; Terpene synthase, N-terminal domain#IPR005630; Terpene synthase, metal-binding domain	SIN_1003271	IPR001906; Terpene synthase, N-terminal domain#IPR005630; Terpene synthase, metal-binding domain
SIN_1003286	IPR001509; NAD-dependent epimerase/dehydratase	SIN_1003287	IPR001509; NAD-dependent epimerase/dehydratase
SIN_1003286	IPR001509; NAD-dependent epimerase/dehydratase	SIN_1003288	IPR001509; NAD-dependent epimerase/dehydratase
SIN_1003287	IPR001509; NAD-dependent epimerase/dehydratase	SIN_1003288	IPR001509; NAD-dependent epimerase/dehydratase
SIN_1003292	IPR006740; Protein of unknown function DUF604	SIN_1003293	IPR006740; Protein of unknown function DUF604
SIN_1003292	IPR006740; Protein of unknown function DUF604	SIN_1003294	IPR006740; Protein of unknown function DUF604
SIN_1003292	IPR006740; Protein of unknown function DUF604	SIN_1003295	IPR006740; Protein of unknown function DUF604
SIN_1003293	IPR006740; Protein of unknown function DUF604	SIN_1003294	IPR006740; Protein of unknown function DUF604
SIN_1003293	IPR006740; Protein of unknown function DUF604	SIN_1003295	IPR006740; Protein of unknown function DUF604
SIN_1003294	IPR006740; Protein of unknown function DUF604	SIN_1003295	IPR006740; Protein of unknown function DUF604
SIN_1003297	IPR003439; ABC transporter-like#IPR003593; AAA+ ATPase domain#IPR013525; ABC-2 type transporter	SIN_1003298	IPR003439; ABC transporter-like#IPR003593; AAA+ ATPase domain#IPR013525; ABC-2 type transporter
SIN_1003301	IPR000504; RNA recognition motif domain#IPR000571; Zinc finger, CCCH-type	SIN_1003302	IPR000504; RNA recognition motif domain#IPR000571; Zinc finger, CCCH-type
SIN_1003305	IPR001818; Peptidase M10, metallopeptidase#IPR002477; Peptidoglycan binding-like#IPR006026; Peptidase, metallopeptidase#IPR021190; Peptidase M10A	SIN_1003306	IPR001818; Peptidase M10, metallopeptidase#IPR002477; Peptidoglycan binding-like#IPR006026; Peptidase, metallopeptidase#IPR021190; Peptidase M10A
SIN_1003345	IPR003441; NAC domain	SIN_1003346	IPR003441; NAC domain
SIN_1003348	IPR005795; Major pollen allergen Lol pI#IPR007112; Expansin/pollen allergen, DPBB domain#IPR007117; Expansin, cellulose-binding-like domain#IPR007118; Expansin/Lol pI#IPR009009; RlpA-like double-psi beta-barrel domain	SIN_1003349	IPR007112; Expansin/pollen allergen, DPBB domain#IPR009009; RlpA-like double-psi beta-barrel domain
SIN_1003348	IPR005795; Major pollen allergen Lol pI#IPR007112; Expansin/pollen allergen, DPBB domain#IPR007117; Expansin, cellulose-binding-like domain#IPR007118; Expansin/Lol pI#IPR009009; RlpA-like double-psi beta-barrel domain	SIN_1003350	IPR005795; Major pollen allergen Lol pI#IPR007112; Expansin/pollen allergen, DPBB domain#IPR007117; Expansin, cellulose-binding-like domain#IPR007118; Expansin/Lol pI#IPR009009; RlpA-like double-psi beta-barrel domain
SIN_1003348	IPR005795; Major pollen allergen Lol pI#IPR007112; Expansin/pollen allergen, DPBB domain#IPR007117; Expansin, cellulose-binding-like domain#IPR007118; Expansin/Lol pI#IPR009009; RlpA-like double-psi beta-barrel domain	SIN_1003351	IPR005795; Major pollen allergen Lol pI#IPR007112; Expansin/pollen allergen, DPBB domain#IPR007117; Expansin, cellulose-binding-like domain#IPR009009; RlpA-like double-psi beta-barrel domain
SIN_1003348	IPR005795; Major pollen allergen Lol pI#IPR007112; Expansin/pollen allergen, DPBB domain#IPR007117; Expansin, cellulose-binding-like domain#IPR007118; Expansin/Lol pI#IPR009009; RlpA-like double-psi beta-barrel domain	SIN_1003352	IPR005795; Major pollen allergen Lol pI#IPR007112; Expansin/pollen allergen, DPBB domain#IPR007117; Expansin, cellulose-binding-like domain#IPR007118; Expansin/Lol pI#IPR009009; RlpA-like double-psi beta-barrel domain
SIN_1003349	IPR007112; Expansin/pollen allergen, DPBB domain#IPR009009; RlpA-like double-psi beta-barrel domain	SIN_1003350	IPR005795; Major pollen allergen Lol pI#IPR007112; Expansin/pollen allergen, DPBB domain#IPR007117; Expansin, cellulose-binding-like domain#IPR007118; Expansin/Lol pI#IPR009009; RlpA-like double-psi beta-barrel domain
SIN_1003349	IPR007112; Expansin/pollen allergen, DPBB domain#IPR009009; RlpA-like double-psi beta-barrel domain	SIN_1003351	IPR005795; Major pollen allergen Lol pI#IPR007112; Expansin/pollen allergen, DPBB domain#IPR007117; Expansin, cellulose-binding-like domain#IPR009009; RlpA-like double-psi beta-barrel domain
SIN_1003349	IPR007112; Expansin/pollen allergen, DPBB domain#IPR009009; RlpA-like double-psi beta-barrel domain	SIN_1003352	IPR005795; Major pollen allergen Lol pI#IPR007112; Expansin/pollen allergen, DPBB domain#IPR007117; Expansin, cellulose-binding-like domain#IPR007118; Expansin/Lol pI#IPR009009; RlpA-like double-psi beta-barrel domain
SIN_1003350	IPR005795; Major pollen allergen Lol pI#IPR007112; Expansin/pollen allergen, DPBB domain#IPR007117; Expansin, cellulose-binding-like domain#IPR007118; Expansin/Lol pI#IPR009009; RlpA-like double-psi beta-barrel domain	SIN_1003351	IPR005795; Major pollen allergen Lol pI#IPR007112; Expansin/pollen allergen, DPBB domain#IPR007117; Expansin, cellulose-binding-like domain#IPR009009; RlpA-like double-psi beta-barrel domain
SIN_1003350	IPR005795; Major pollen allergen Lol pI#IPR007112; Expansin/pollen allergen, DPBB domain#IPR007117; Expansin, cellulose-binding-like domain#IPR007118; Expansin/Lol pI#IPR009009; RlpA-like double-psi beta-barrel domain	SIN_1003352	IPR005795; Major pollen allergen Lol pI#IPR007112; Expansin/pollen allergen, DPBB domain#IPR007117; Expansin, cellulose-binding-like domain#IPR007118; Expansin/Lol pI#IPR009009; RlpA-like double-psi beta-barrel domain
SIN_1003351	IPR005795; Major pollen allergen Lol pI#IPR007112; Expansin/pollen allergen, DPBB domain#IPR007117; Expansin, cellulose-binding-like domain#IPR009009; RlpA-like double-psi beta-barrel domain	SIN_1003352	IPR005795; Major pollen allergen Lol pI#IPR007112; Expansin/pollen allergen, DPBB domain#IPR007117; Expansin, cellulose-binding-like domain#IPR007118; Expansin/Lol pI#IPR009009; RlpA-like double-psi beta-barrel domain
SIN_1003361	IPR002213; UDP-glucuronosyl/UDP-glucosyltransferase	SIN_1003362	IPR002213; UDP-glucuronosyl/UDP-glucosyltransferase
SIN_1003364	IPR003439; ABC transporter-like#IPR003593; AAA+ ATPase domain#IPR013525; ABC-2 type transporter#IPR013581; Plant PDR ABC transporter associated	SIN_1003365	IPR003439; ABC transporter-like#IPR003593; AAA+ ATPase domain#IPR013525; ABC-2 type transporter#IPR013581; Plant PDR ABC transporter associated
SIN_1003412	NULL	SIN_1003413	NULL
SIN_1003447	NULL	SIN_1003448	NULL
SIN_1003484	IPR002123; Phospholipid/glycerol acyltransferase#IPR004193; Glycoside hydrolase, family 13, N-terminal#IPR006047; Glycosyl hydrolase, family 13, catalytic domain#IPR006589; Glycosyl hydrolase, family 13, subfamily, catalytic domain#IPR015902; Glycoside hydrolase, family 13	SIN_1003485	IPR002123; Phospholipid/glycerol acyltransferase
SIN_1003493	IPR001757; Cation-transporting P-type ATPase#IPR006121; Heavy metal-associated domain, HMA#IPR008250; P-type ATPase, A domain#IPR023214; HAD-like domain#IPR027265; Divalent cation-transporting P-type ATPase	SIN_1003494	IPR001757; Cation-transporting P-type ATPase#IPR006121; Heavy metal-associated domain, HMA#IPR008250; P-type ATPase, A domain#IPR023214; HAD-like domain#IPR027265; Divalent cation-transporting P-type ATPase
SIN_1003498	IPR001360; Glycoside hydrolase, family 1	SIN_1003499	IPR001360; Glycoside hydrolase, family 1
SIN_1003498	IPR001360; Glycoside hydrolase, family 1	SIN_1003500	IPR001360; Glycoside hydrolase, family 1
SIN_1003499	IPR001360; Glycoside hydrolase, family 1	SIN_1003500	IPR001360; Glycoside hydrolase, family 1
SIN_1003516	IPR011598; Myc-type, basic helix-loop-helix (bHLH) domain	SIN_1003517	IPR011598; Myc-type, basic helix-loop-helix (bHLH) domain
SIN_1003550	NULL	SIN_1003551	NULL
SIN_1003550	NULL	SIN_1003552	NULL
SIN_1003551	NULL	SIN_1003552	NULL
SIN_1003560	NULL	SIN_1003561	NULL
SIN_1003564	NULL	SIN_1003565	NULL
SIN_1003625	IPR005202; Transcription factor GRAS	SIN_1003626	IPR005202; Transcription factor GRAS
SIN_1003656	IPR000916; Bet v I domain#IPR024949; Bet v I type allergen	SIN_1003657	IPR000916; Bet v I domain#IPR024949; Bet v I type allergen
SIN_1003656	IPR000916; Bet v I domain#IPR024949; Bet v I type allergen	SIN_1003658	IPR000916; Bet v I domain#IPR024949; Bet v I type allergen
SIN_1003657	IPR000916; Bet v I domain#IPR024949; Bet v I type allergen	SIN_1003658	IPR000916; Bet v I domain#IPR024949; Bet v I type allergen
SIN_1003676	IPR013078; Histidine phosphatase superfamily, clade-1	SIN_1003677	IPR013078; Histidine phosphatase superfamily, clade-1
SIN_1003678	IPR002641; Patatin/Phospholipase A2-related	SIN_1003679	IPR002641; Patatin/Phospholipase A2-related
SIN_1003690	IPR001117; Multicopper oxidase, type 1#IPR011706; Multicopper oxidase, type 2#IPR011707; Multicopper oxidase, type 3	SIN_1003691	IPR001117; Multicopper oxidase, type 1#IPR011706; Multicopper oxidase, type 2#IPR011707; Multicopper oxidase, type 3
SIN_1003695	NULL	SIN_1003696	NULL
SIN_1003695	NULL	SIN_1003697	NULL
SIN_1003695	NULL	SIN_1003698	NULL
SIN_1003695	NULL	SIN_1003699	NULL
SIN_1003696	NULL	SIN_1003697	NULL
SIN_1003696	NULL	SIN_1003698	NULL
SIN_1003696	NULL	SIN_1003699	NULL
SIN_1003697	NULL	SIN_1003698	NULL
SIN_1003697	NULL	SIN_1003699	NULL
SIN_1003698	NULL	SIN_1003699	NULL
SIN_1003707	IPR003340; B3 DNA binding domain	SIN_1003708	IPR003340; B3 DNA binding domain
SIN_1003707	IPR003340; B3 DNA binding domain	SIN_1003709	IPR003340; B3 DNA binding domain
SIN_1003707	IPR003340; B3 DNA binding domain	SIN_1003710	IPR003340; B3 DNA binding domain
SIN_1003707	IPR003340; B3 DNA binding domain	SIN_1003711	IPR003340; B3 DNA binding domain
SIN_1003708	IPR003340; B3 DNA binding domain	SIN_1003709	IPR003340; B3 DNA binding domain
SIN_1003708	IPR003340; B3 DNA binding domain	SIN_1003710	IPR003340; B3 DNA binding domain
SIN_1003708	IPR003340; B3 DNA binding domain	SIN_1003711	IPR003340; B3 DNA binding domain
SIN_1003709	IPR003340; B3 DNA binding domain	SIN_1003710	IPR003340; B3 DNA binding domain
SIN_1003709	IPR003340; B3 DNA binding domain	SIN_1003711	IPR003340; B3 DNA binding domain
SIN_1003710	IPR003340; B3 DNA binding domain	SIN_1003711	IPR003340; B3 DNA binding domain
SIN_1003757	IPR025846; PMR5 N-terminal domain#IPR026057; PC-Esterase	SIN_1003758	IPR025846; PMR5 N-terminal domain#IPR026057; PC-Esterase
SIN_1003757	IPR025846; PMR5 N-terminal domain#IPR026057; PC-Esterase	SIN_1003759	IPR025846; PMR5 N-terminal domain#IPR026057; PC-Esterase
SIN_1003758	IPR025846; PMR5 N-terminal domain#IPR026057; PC-Esterase	SIN_1003759	IPR025846; PMR5 N-terminal domain#IPR026057; PC-Esterase
SIN_1003791	NULL	SIN_1003792	NULL
SIN_1003829	IPR000648; Oxysterol-binding protein	SIN_1003830	IPR000648; Oxysterol-binding protein
SIN_1003895	IPR000719; Protein kinase domain#IPR000742; Epidermal growth factor-like domain#IPR001881; EGF-like calcium-binding domain#IPR002290; Serine/threonine- / dual specificity protein kinase, catalytic domain#IPR020635; Tyrosine-protein kinase, catalytic domain#IPR025287; Wall-associated receptor kinase galacturonan-binding domain	SIN_1003896	IPR000719; Protein kinase domain#IPR000742; Epidermal growth factor-like domain#IPR001881; EGF-like calcium-binding domain#IPR002290; Serine/threonine- / dual specificity protein kinase, catalytic domain#IPR013695; Wall-associated receptor kinase#IPR020635; Tyrosine-protein kinase, catalytic domain#IPR024731; EGF domain, merozoite surface protein 1-like#IPR025287; Wall-associated receptor kinase …
SIN_1003895	IPR000719; Protein kinase domain#IPR000742; Epidermal growth factor-like domain#IPR001881; EGF-like calcium-binding domain#IPR002290; Serine/threonine- / dual specificity protein kinase, catalytic domain#IPR020635; Tyrosine-protein kinase, catalytic domain#IPR025287; Wall-associated receptor kinase galacturonan-binding domain	SIN_1003897	IPR000719; Protein kinase domain#IPR000742; Epidermal growth factor-like domain#IPR001881; EGF-like calcium-binding domain#IPR002290; Serine/threonine- / dual specificity protein kinase, catalytic domain#IPR013695; Wall-associated receptor kinase#IPR020635; Tyrosine-protein kinase, catalytic domain#IPR025287; Wall-associated receptor kinase galacturonan-binding domain
SIN_1003895	IPR000719; Protein kinase domain#IPR000742; Epidermal growth factor-like domain#IPR001881; EGF-like calcium-binding domain#IPR002290; Serine/threonine- / dual specificity protein kinase, catalytic domain#IPR020635; Tyrosine-protein kinase, catalytic domain#IPR025287; Wall-associated receptor kinase galacturonan-binding domain	SIN_1003898	IPR000719; Protein kinase domain#IPR000742; Epidermal growth factor-like domain#IPR001881; EGF-like calcium-binding domain#IPR002290; Serine/threonine- / dual specificity protein kinase, catalytic domain#IPR013695; Wall-associated receptor kinase#IPR020635; Tyrosine-protein kinase, catalytic domain#IPR025287; Wall-associated receptor kinase galacturonan-binding domain
SIN_1003896	IPR000719; Protein kinase domain#IPR000742; Epidermal growth factor-like domain#IPR001881; EGF-like calcium-binding domain#IPR002290; Serine/threonine- / dual specificity protein kinase, catalytic domain#IPR013695; Wall-associated receptor kinase#IPR020635; Tyrosine-protein kinase, catalytic domain#IPR024731; EGF domain, merozoite surface protein 1-like#IPR025287; Wall-associated receptor kinase …	SIN_1003897	IPR000719; Protein kinase domain#IPR000742; Epidermal growth factor-like domain#IPR001881; EGF-like calcium-binding domain#IPR002290; Serine/threonine- / dual specificity protein kinase, catalytic domain#IPR013695; Wall-associated receptor kinase#IPR020635; Tyrosine-protein kinase, catalytic domain#IPR025287; Wall-associated receptor kinase galacturonan-binding domain
SIN_1003896	IPR000719; Protein kinase domain#IPR000742; Epidermal growth factor-like domain#IPR001881; EGF-like calcium-binding domain#IPR002290; Serine/threonine- / dual specificity protein kinase, catalytic domain#IPR013695; Wall-associated receptor kinase#IPR020635; Tyrosine-protein kinase, catalytic domain#IPR024731; EGF domain, merozoite surface protein 1-like#IPR025287; Wall-associated receptor kinase …	SIN_1003898	IPR000719; Protein kinase domain#IPR000742; Epidermal growth factor-like domain#IPR001881; EGF-like calcium-binding domain#IPR002290; Serine/threonine- / dual specificity protein kinase, catalytic domain#IPR013695; Wall-associated receptor kinase#IPR020635; Tyrosine-protein kinase, catalytic domain#IPR025287; Wall-associated receptor kinase galacturonan-binding domain
SIN_1003897	IPR000719; Protein kinase domain#IPR000742; Epidermal growth factor-like domain#IPR001881; EGF-like calcium-binding domain#IPR002290; Serine/threonine- / dual specificity protein kinase, catalytic domain#IPR013695; Wall-associated receptor kinase#IPR020635; Tyrosine-protein kinase, catalytic domain#IPR025287; Wall-associated receptor kinase galacturonan-binding domain	SIN_1003898	IPR000719; Protein kinase domain#IPR000742; Epidermal growth factor-like domain#IPR001881; EGF-like calcium-binding domain#IPR002290; Serine/threonine- / dual specificity protein kinase, catalytic domain#IPR013695; Wall-associated receptor kinase#IPR020635; Tyrosine-protein kinase, catalytic domain#IPR025287; Wall-associated receptor kinase galacturonan-binding domain
SIN_1004038	IPR001087; Lipase, GDSL	SIN_1004039	IPR001087; Lipase, GDSL
SIN_1004076	IPR002085; Alcohol dehydrogenase superfamily, zinc-type#IPR013149; Alcohol dehydrogenase, C-terminal#IPR013154; Alcohol dehydrogenase GroES-like#IPR020843; Polyketide synthase, enoylreductase	SIN_1004077	IPR002085; Alcohol dehydrogenase superfamily, zinc-type#IPR013149; Alcohol dehydrogenase, C-terminal#IPR013154; Alcohol dehydrogenase GroES-like#IPR020843; Polyketide synthase, enoylreductase
SIN_1004076	IPR002085; Alcohol dehydrogenase superfamily, zinc-type#IPR013149; Alcohol dehydrogenase, C-terminal#IPR013154; Alcohol dehydrogenase GroES-like#IPR020843; Polyketide synthase, enoylreductase	SIN_1004078	IPR002085; Alcohol dehydrogenase superfamily, zinc-type#IPR013149; Alcohol dehydrogenase, C-terminal#IPR013154; Alcohol dehydrogenase GroES-like#IPR020843; Polyketide synthase, enoylreductase
SIN_1004076	IPR002085; Alcohol dehydrogenase superfamily, zinc-type#IPR013149; Alcohol dehydrogenase, C-terminal#IPR013154; Alcohol dehydrogenase GroES-like#IPR020843; Polyketide synthase, enoylreductase	SIN_1004079	IPR002085; Alcohol dehydrogenase superfamily, zinc-type#IPR013149; Alcohol dehydrogenase, C-terminal#IPR013154; Alcohol dehydrogenase GroES-like#IPR020843; Polyketide synthase, enoylreductase
SIN_1004077	IPR002085; Alcohol dehydrogenase superfamily, zinc-type#IPR013149; Alcohol dehydrogenase, C-terminal#IPR013154; Alcohol dehydrogenase GroES-like#IPR020843; Polyketide synthase, enoylreductase	SIN_1004078	IPR002085; Alcohol dehydrogenase superfamily, zinc-type#IPR013149; Alcohol dehydrogenase, C-terminal#IPR013154; Alcohol dehydrogenase GroES-like#IPR020843; Polyketide synthase, enoylreductase
SIN_1004077	IPR002085; Alcohol dehydrogenase superfamily, zinc-type#IPR013149; Alcohol dehydrogenase, C-terminal#IPR013154; Alcohol dehydrogenase GroES-like#IPR020843; Polyketide synthase, enoylreductase	SIN_1004079	IPR002085; Alcohol dehydrogenase superfamily, zinc-type#IPR013149; Alcohol dehydrogenase, C-terminal#IPR013154; Alcohol dehydrogenase GroES-like#IPR020843; Polyketide synthase, enoylreductase
SIN_1004078	IPR002085; Alcohol dehydrogenase superfamily, zinc-type#IPR013149; Alcohol dehydrogenase, C-terminal#IPR013154; Alcohol dehydrogenase GroES-like#IPR020843; Polyketide synthase, enoylreductase	SIN_1004079	IPR002085; Alcohol dehydrogenase superfamily, zinc-type#IPR013149; Alcohol dehydrogenase, C-terminal#IPR013154; Alcohol dehydrogenase GroES-like#IPR020843; Polyketide synthase, enoylreductase
SIN_1004170	IPR000374; Phosphatidate cytidylyltransferase	SIN_1004171	IPR000374; Phosphatidate cytidylyltransferase
SIN_1004299	IPR003439; ABC transporter-like#IPR003593; AAA+ ATPase domain#IPR013525; ABC-2 type transporter	SIN_1004300	IPR003439; ABC transporter-like#IPR003593; AAA+ ATPase domain#IPR013525; ABC-2 type transporter
SIN_1004361	IPR000719; Protein kinase domain#IPR001220; Legume lectin domain#IPR002290; Serine/threonine- / dual specificity protein kinase, catalytic domain#IPR020635; Tyrosine-protein kinase, catalytic domain	SIN_1004362	IPR000719; Protein kinase domain#IPR001220; Legume lectin domain#IPR002290; Serine/threonine- / dual specificity protein kinase, catalytic domain#IPR020635; Tyrosine-protein kinase, catalytic domain
SIN_1004426	IPR002213; UDP-glucuronosyl/UDP-glucosyltransferase#IPR010829; Cerato-platanin	SIN_1004427	IPR002213; UDP-glucuronosyl/UDP-glucosyltransferase#IPR010829; Cerato-platanin
SIN_1004426	IPR002213; UDP-glucuronosyl/UDP-glucosyltransferase#IPR010829; Cerato-platanin	SIN_1004428	IPR002213; UDP-glucuronosyl/UDP-glucosyltransferase
SIN_1004426	IPR002213; UDP-glucuronosyl/UDP-glucosyltransferase#IPR010829; Cerato-platanin	SIN_1004429	IPR002213; UDP-glucuronosyl/UDP-glucosyltransferase
SIN_1004426	IPR002213; UDP-glucuronosyl/UDP-glucosyltransferase#IPR010829; Cerato-platanin	SIN_1004430	IPR002213; UDP-glucuronosyl/UDP-glucosyltransferase
SIN_1004426	IPR002213; UDP-glucuronosyl/UDP-glucosyltransferase#IPR010829; Cerato-platanin	SIN_1004431	IPR002213; UDP-glucuronosyl/UDP-glucosyltransferase
SIN_1004426	IPR002213; UDP-glucuronosyl/UDP-glucosyltransferase#IPR010829; Cerato-platanin	SIN_1004432	IPR002213; UDP-glucuronosyl/UDP-glucosyltransferase
SIN_1004426	IPR002213; UDP-glucuronosyl/UDP-glucosyltransferase#IPR010829; Cerato-platanin	SIN_1004433	IPR002213; UDP-glucuronosyl/UDP-glucosyltransferase
SIN_1004426	IPR002213; UDP-glucuronosyl/UDP-glucosyltransferase#IPR010829; Cerato-platanin	SIN_1004434	IPR002213; UDP-glucuronosyl/UDP-glucosyltransferase
SIN_1004427	IPR002213; UDP-glucuronosyl/UDP-glucosyltransferase#IPR010829; Cerato-platanin	SIN_1004428	IPR002213; UDP-glucuronosyl/UDP-glucosyltransferase
SIN_1004427	IPR002213; UDP-glucuronosyl/UDP-glucosyltransferase#IPR010829; Cerato-platanin	SIN_1004429	IPR002213; UDP-glucuronosyl/UDP-glucosyltransferase
SIN_1004427	IPR002213; UDP-glucuronosyl/UDP-glucosyltransferase#IPR010829; Cerato-platanin	SIN_1004430	IPR002213; UDP-glucuronosyl/UDP-glucosyltransferase
SIN_1004427	IPR002213; UDP-glucuronosyl/UDP-glucosyltransferase#IPR010829; Cerato-platanin	SIN_1004431	IPR002213; UDP-glucuronosyl/UDP-glucosyltransferase
SIN_1004427	IPR002213; UDP-glucuronosyl/UDP-glucosyltransferase#IPR010829; Cerato-platanin	SIN_1004432	IPR002213; UDP-glucuronosyl/UDP-glucosyltransferase
SIN_1004427	IPR002213; UDP-glucuronosyl/UDP-glucosyltransferase#IPR010829; Cerato-platanin	SIN_1004433	IPR002213; UDP-glucuronosyl/UDP-glucosyltransferase
SIN_1004427	IPR002213; UDP-glucuronosyl/UDP-glucosyltransferase#IPR010829; Cerato-platanin	SIN_1004434	IPR002213; UDP-glucuronosyl/UDP-glucosyltransferase
SIN_1004428	IPR002213; UDP-glucuronosyl/UDP-glucosyltransferase	SIN_1004429	IPR002213; UDP-glucuronosyl/UDP-glucosyltransferase
SIN_1004428	IPR002213; UDP-glucuronosyl/UDP-glucosyltransferase	SIN_1004430	IPR002213; UDP-glucuronosyl/UDP-glucosyltransferase
SIN_1004428	IPR002213; UDP-glucuronosyl/UDP-glucosyltransferase	SIN_1004431	IPR002213; UDP-glucuronosyl/UDP-glucosyltransferase
SIN_1004428	IPR002213; UDP-glucuronosyl/UDP-glucosyltransferase	SIN_1004432	IPR002213; UDP-glucuronosyl/UDP-glucosyltransferase
SIN_1004428	IPR002213; UDP-glucuronosyl/UDP-glucosyltransferase	SIN_1004433	IPR002213; UDP-glucuronosyl/UDP-glucosyltransferase
SIN_1004428	IPR002213; UDP-glucuronosyl/UDP-glucosyltransferase	SIN_1004434	IPR002213; UDP-glucuronosyl/UDP-glucosyltransferase
SIN_1004429	IPR002213; UDP-glucuronosyl/UDP-glucosyltransferase	SIN_1004430	IPR002213; UDP-glucuronosyl/UDP-glucosyltransferase
SIN_1004429	IPR002213; UDP-glucuronosyl/UDP-glucosyltransferase	SIN_1004431	IPR002213; UDP-glucuronosyl/UDP-glucosyltransferase
SIN_1004429	IPR002213; UDP-glucuronosyl/UDP-glucosyltransferase	SIN_1004432	IPR002213; UDP-glucuronosyl/UDP-glucosyltransferase
SIN_1004429	IPR002213; UDP-glucuronosyl/UDP-glucosyltransferase	SIN_1004433	IPR002213; UDP-glucuronosyl/UDP-glucosyltransferase
SIN_1004429	IPR002213; UDP-glucuronosyl/UDP-glucosyltransferase	SIN_1004434	IPR002213; UDP-glucuronosyl/UDP-glucosyltransferase
SIN_1004430	IPR002213; UDP-glucuronosyl/UDP-glucosyltransferase	SIN_1004431	IPR002213; UDP-glucuronosyl/UDP-glucosyltransferase
SIN_1004430	IPR002213; UDP-glucuronosyl/UDP-glucosyltransferase	SIN_1004432	IPR002213; UDP-glucuronosyl/UDP-glucosyltransferase
SIN_1004430	IPR002213; UDP-glucuronosyl/UDP-glucosyltransferase	SIN_1004433	IPR002213; UDP-glucuronosyl/UDP-glucosyltransferase
SIN_1004430	IPR002213; UDP-glucuronosyl/UDP-glucosyltransferase	SIN_1004434	IPR002213; UDP-glucuronosyl/UDP-glucosyltransferase
SIN_1004431	IPR002213; UDP-glucuronosyl/UDP-glucosyltransferase	SIN_1004432	IPR002213; UDP-glucuronosyl/UDP-glucosyltransferase
SIN_1004431	IPR002213; UDP-glucuronosyl/UDP-glucosyltransferase	SIN_1004433	IPR002213; UDP-glucuronosyl/UDP-glucosyltransferase
SIN_1004431	IPR002213; UDP-glucuronosyl/UDP-glucosyltransferase	SIN_1004434	IPR002213; UDP-glucuronosyl/UDP-glucosyltransferase
SIN_1004432	IPR002213; UDP-glucuronosyl/UDP-glucosyltransferase	SIN_1004433	IPR002213; UDP-glucuronosyl/UDP-glucosyltransferase
SIN_1004432	IPR002213; UDP-glucuronosyl/UDP-glucosyltransferase	SIN_1004434	IPR002213; UDP-glucuronosyl/UDP-glucosyltransferase
SIN_1004433	IPR002213; UDP-glucuronosyl/UDP-glucosyltransferase	SIN_1004434	IPR002213; UDP-glucuronosyl/UDP-glucosyltransferase
SIN_1004452	IPR010658; Nodulin-like	SIN_1004453	IPR010658; Nodulin-like#IPR011701; Major facilitator superfamily
SIN_1004470	IPR002213; UDP-glucuronosyl/UDP-glucosyltransferase	SIN_1004471	IPR002213; UDP-glucuronosyl/UDP-glucosyltransferase
SIN_1004470	IPR002213; UDP-glucuronosyl/UDP-glucosyltransferase	SIN_1004472	IPR002213; UDP-glucuronosyl/UDP-glucosyltransferase
SIN_1004471	IPR002213; UDP-glucuronosyl/UDP-glucosyltransferase	SIN_1004472	IPR002213; UDP-glucuronosyl/UDP-glucosyltransferase
SIN_1004543	IPR001251; CRAL-TRIO domain#IPR011074; CRAL/TRIO, N-terminal domain	SIN_1004544	IPR001071; Cellular retinaldehyde binding/alpha-tocopherol transport#IPR001251; CRAL-TRIO domain#IPR011074; CRAL/TRIO, N-terminal domain
SIN_1004552	IPR001005; SANT/Myb domain#IPR017884; SANT domain	SIN_1004553	IPR001005; SANT/Myb domain#IPR017884; SANT domain
SIN_1004554	IPR000504; RNA recognition motif domain	SIN_1004555	IPR000504; RNA recognition motif domain
SIN_1004629	IPR002528; Multi antimicrobial extrusion protein	SIN_1004630	IPR002528; Multi antimicrobial extrusion protein
SIN_1004645	IPR000719; Protein kinase domain#IPR001245; Serine-threonine/tyrosine-protein kinase catalytic domain#IPR002290; Serine/threonine- / dual specificity protein kinase, catalytic domain#IPR020635; Tyrosine-protein kinase, catalytic domain	SIN_1004646	IPR000719; Protein kinase domain#IPR002290; Serine/threonine- / dual specificity protein kinase, catalytic domain#IPR020635; Tyrosine-protein kinase, catalytic domain
SIN_1004716	IPR001104; 3-oxo-5-alpha-steroid 4-dehydrogenase, C-terminal	SIN_1004717	IPR001104; 3-oxo-5-alpha-steroid 4-dehydrogenase, C-terminal
SIN_1004732	IPR010658; Nodulin-like	SIN_1004733	IPR010658; Nodulin-like#IPR011701; Major facilitator superfamily
SIN_1004802	IPR001930; Peptidase M1, alanine aminopeptidase/leukotriene A4 hydrolase#IPR014782; Peptidase M1, membrane alanine aminopeptidase, N-terminal#IPR015211; Peptidase M1, leukotriene A4 hydrolase, aminopeptidase C-terminal	SIN_1004803	IPR001930; Peptidase M1, alanine aminopeptidase/leukotriene A4 hydrolase#IPR014782; Peptidase M1, membrane alanine aminopeptidase, N-terminal#IPR015211; Peptidase M1, leukotriene A4 hydrolase, aminopeptidase C-terminal
SIN_1004842	IPR002885; Pentatricopeptide repeat#IPR009439; Red chlorophyll catabolite reductase	SIN_1004843	IPR009439; Red chlorophyll catabolite reductase
SIN_1004848	IPR002921; Lipase, class 3	SIN_1004849	IPR002921; Lipase, class 3
SIN_1004930	IPR000719; Protein kinase domain#IPR001245; Serine-threonine/tyrosine-protein kinase catalytic domain#IPR002290; Serine/threonine- / dual specificity protein kinase, catalytic domain#IPR020635; Tyrosine-protein kinase, catalytic domain#IPR024788; Malectin-like carbohydrate-binding domain	SIN_1004931	IPR000719; Protein kinase domain#IPR001245; Serine-threonine/tyrosine-protein kinase catalytic domain#IPR002290; Serine/threonine- / dual specificity protein kinase, catalytic domain#IPR020635; Tyrosine-protein kinase, catalytic domain#IPR024788; Malectin-like carbohydrate-binding domain
SIN_1004934	IPR000719; Protein kinase domain#IPR002290; Serine/threonine- / dual specificity protein kinase, catalytic domain#IPR020635; Tyrosine-protein kinase, catalytic domain	SIN_1004935	IPR000719; Protein kinase domain#IPR001245; Serine-threonine/tyrosine-protein kinase catalytic domain#IPR002290; Serine/threonine- / dual specificity protein kinase, catalytic domain#IPR020635; Tyrosine-protein kinase, catalytic domain#IPR024788; Malectin-like carbohydrate-binding domain
SIN_1004942	NULL	SIN_1004943	NULL
SIN_1005002	IPR019547; Kua-ubiquitin conjugating enzyme hybrid, localisation	SIN_1005003	IPR019547; Kua-ubiquitin conjugating enzyme hybrid, localisation
SIN_1005002	IPR019547; Kua-ubiquitin conjugating enzyme hybrid, localisation	SIN_1005004	IPR019547; Kua-ubiquitin conjugating enzyme hybrid, localisation
SIN_1005003	IPR019547; Kua-ubiquitin conjugating enzyme hybrid, localisation	SIN_1005004	IPR019547; Kua-ubiquitin conjugating enzyme hybrid, localisation
SIN_1005049	IPR000719; Protein kinase domain#IPR000858; S-locus glycoprotein#IPR001245; Serine-threonine/tyrosine-protein kinase catalytic domain#IPR001480; Bulb-type lectin domain#IPR002290; Serine/threonine- / dual specificity protein kinase, catalytic domain#IPR003609; Apple-like#IPR013227; PAN-2 domain#IPR020635; Tyrosine-protein kinase, catalytic domain	SIN_1005050	IPR000719; Protein kinase domain#IPR000858; S-locus glycoprotein#IPR001245; Serine-threonine/tyrosine-protein kinase catalytic domain#IPR001480; Bulb-type lectin domain#IPR002290; Serine/threonine- / dual specificity protein kinase, catalytic domain#IPR003609; Apple-like#IPR013227; PAN-2 domain#IPR020635; Tyrosine-protein kinase, catalytic domain
SIN_1005049	IPR000719; Protein kinase domain#IPR000858; S-locus glycoprotein#IPR001245; Serine-threonine/tyrosine-protein kinase catalytic domain#IPR001480; Bulb-type lectin domain#IPR002290; Serine/threonine- / dual specificity protein kinase, catalytic domain#IPR003609; Apple-like#IPR013227; PAN-2 domain#IPR020635; Tyrosine-protein kinase, catalytic domain	SIN_1005051	IPR000719; Protein kinase domain#IPR000858; S-locus glycoprotein#IPR001245; Serine-threonine/tyrosine-protein kinase catalytic domain#IPR001480; Bulb-type lectin domain#IPR002290; Serine/threonine- / dual specificity protein kinase, catalytic domain#IPR003609; Apple-like#IPR013227; PAN-2 domain#IPR020635; Tyrosine-protein kinase, catalytic domain
SIN_1005049	IPR000719; Protein kinase domain#IPR000858; S-locus glycoprotein#IPR001245; Serine-threonine/tyrosine-protein kinase catalytic domain#IPR001480; Bulb-type lectin domain#IPR002290; Serine/threonine- / dual specificity protein kinase, catalytic domain#IPR003609; Apple-like#IPR013227; PAN-2 domain#IPR020635; Tyrosine-protein kinase, catalytic domain	SIN_1005052	IPR000719; Protein kinase domain#IPR000858; S-locus glycoprotein#IPR001245; Serine-threonine/tyrosine-protein kinase catalytic domain#IPR001480; Bulb-type lectin domain#IPR002290; Serine/threonine- / dual specificity protein kinase, catalytic domain#IPR003609; Apple-like#IPR013227; PAN-2 domain#IPR020635; Tyrosine-protein kinase, catalytic domain
SIN_1005049	IPR000719; Protein kinase domain#IPR000858; S-locus glycoprotein#IPR001245; Serine-threonine/tyrosine-protein kinase catalytic domain#IPR001480; Bulb-type lectin domain#IPR002290; Serine/threonine- / dual specificity protein kinase, catalytic domain#IPR003609; Apple-like#IPR013227; PAN-2 domain#IPR020635; Tyrosine-protein kinase, catalytic domain	SIN_1005053	IPR000719; Protein kinase domain#IPR000858; S-locus glycoprotein#IPR001245; Serine-threonine/tyrosine-protein kinase catalytic domain#IPR001480; Bulb-type lectin domain#IPR002290; Serine/threonine- / dual specificity protein kinase, catalytic domain#IPR003609; Apple-like#IPR013227; PAN-2 domain#IPR020635; Tyrosine-protein kinase, catalytic domain
SIN_1005049	IPR000719; Protein kinase domain#IPR000858; S-locus glycoprotein#IPR001245; Serine-threonine/tyrosine-protein kinase catalytic domain#IPR001480; Bulb-type lectin domain#IPR002290; Serine/threonine- / dual specificity protein kinase, catalytic domain#IPR003609; Apple-like#IPR013227; PAN-2 domain#IPR020635; Tyrosine-protein kinase, catalytic domain	SIN_1005054	IPR000719; Protein kinase domain#IPR000858; S-locus glycoprotein#IPR001480; Bulb-type lectin domain#IPR002290; Serine/threonine- / dual specificity protein kinase, catalytic domain#IPR003609; Apple-like#IPR013227; PAN-2 domain#IPR020635; Tyrosine-protein kinase, catalytic domain
SIN_1005049	IPR000719; Protein kinase domain#IPR000858; S-locus glycoprotein#IPR001245; Serine-threonine/tyrosine-protein kinase catalytic domain#IPR001480; Bulb-type lectin domain#IPR002290; Serine/threonine- / dual specificity protein kinase, catalytic domain#IPR003609; Apple-like#IPR013227; PAN-2 domain#IPR020635; Tyrosine-protein kinase, catalytic domain	SIN_1005055	IPR000719; Protein kinase domain#IPR000858; S-locus glycoprotein#IPR001480; Bulb-type lectin domain#IPR002290; Serine/threonine- / dual specificity protein kinase, catalytic domain#IPR003609; Apple-like#IPR013227; PAN-2 domain#IPR020635; Tyrosine-protein kinase, catalytic domain
SIN_1005050	IPR000719; Protein kinase domain#IPR000858; S-locus glycoprotein#IPR001245; Serine-threonine/tyrosine-protein kinase catalytic domain#IPR001480; Bulb-type lectin domain#IPR002290; Serine/threonine- / dual specificity protein kinase, catalytic domain#IPR003609; Apple-like#IPR013227; PAN-2 domain#IPR020635; Tyrosine-protein kinase, catalytic domain	SIN_1005051	IPR000719; Protein kinase domain#IPR000858; S-locus glycoprotein#IPR001245; Serine-threonine/tyrosine-protein kinase catalytic domain#IPR001480; Bulb-type lectin domain#IPR002290; Serine/threonine- / dual specificity protein kinase, catalytic domain#IPR003609; Apple-like#IPR013227; PAN-2 domain#IPR020635; Tyrosine-protein kinase, catalytic domain
SIN_1005050	IPR000719; Protein kinase domain#IPR000858; S-locus glycoprotein#IPR001245; Serine-threonine/tyrosine-protein kinase catalytic domain#IPR001480; Bulb-type lectin domain#IPR002290; Serine/threonine- / dual specificity protein kinase, catalytic domain#IPR003609; Apple-like#IPR013227; PAN-2 domain#IPR020635; Tyrosine-protein kinase, catalytic domain	SIN_1005052	IPR000719; Protein kinase domain#IPR000858; S-locus glycoprotein#IPR001245; Serine-threonine/tyrosine-protein kinase catalytic domain#IPR001480; Bulb-type lectin domain#IPR002290; Serine/threonine- / dual specificity protein kinase, catalytic domain#IPR003609; Apple-like#IPR013227; PAN-2 domain#IPR020635; Tyrosine-protein kinase, catalytic domain
SIN_1005050	IPR000719; Protein kinase domain#IPR000858; S-locus glycoprotein#IPR001245; Serine-threonine/tyrosine-protein kinase catalytic domain#IPR001480; Bulb-type lectin domain#IPR002290; Serine/threonine- / dual specificity protein kinase, catalytic domain#IPR003609; Apple-like#IPR013227; PAN-2 domain#IPR020635; Tyrosine-protein kinase, catalytic domain	SIN_1005053	IPR000719; Protein kinase domain#IPR000858; S-locus glycoprotein#IPR001245; Serine-threonine/tyrosine-protein kinase catalytic domain#IPR001480; Bulb-type lectin domain#IPR002290; Serine/threonine- / dual specificity protein kinase, catalytic domain#IPR003609; Apple-like#IPR013227; PAN-2 domain#IPR020635; Tyrosine-protein kinase, catalytic domain
SIN_1005050	IPR000719; Protein kinase domain#IPR000858; S-locus glycoprotein#IPR001245; Serine-threonine/tyrosine-protein kinase catalytic domain#IPR001480; Bulb-type lectin domain#IPR002290; Serine/threonine- / dual specificity protein kinase, catalytic domain#IPR003609; Apple-like#IPR013227; PAN-2 domain#IPR020635; Tyrosine-protein kinase, catalytic domain	SIN_1005054	IPR000719; Protein kinase domain#IPR000858; S-locus glycoprotein#IPR001480; Bulb-type lectin domain#IPR002290; Serine/threonine- / dual specificity protein kinase, catalytic domain#IPR003609; Apple-like#IPR013227; PAN-2 domain#IPR020635; Tyrosine-protein kinase, catalytic domain
SIN_1005050	IPR000719; Protein kinase domain#IPR000858; S-locus glycoprotein#IPR001245; Serine-threonine/tyrosine-protein kinase catalytic domain#IPR001480; Bulb-type lectin domain#IPR002290; Serine/threonine- / dual specificity protein kinase, catalytic domain#IPR003609; Apple-like#IPR013227; PAN-2 domain#IPR020635; Tyrosine-protein kinase, catalytic domain	SIN_1005055	IPR000719; Protein kinase domain#IPR000858; S-locus glycoprotein#IPR001480; Bulb-type lectin domain#IPR002290; Serine/threonine- / dual specificity protein kinase, catalytic domain#IPR003609; Apple-like#IPR013227; PAN-2 domain#IPR020635; Tyrosine-protein kinase, catalytic domain
SIN_1005051	IPR000719; Protein kinase domain#IPR000858; S-locus glycoprotein#IPR001245; Serine-threonine/tyrosine-protein kinase catalytic domain#IPR001480; Bulb-type lectin domain#IPR002290; Serine/threonine- / dual specificity protein kinase, catalytic domain#IPR003609; Apple-like#IPR013227; PAN-2 domain#IPR020635; Tyrosine-protein kinase, catalytic domain	SIN_1005052	IPR000719; Protein kinase domain#IPR000858; S-locus glycoprotein#IPR001245; Serine-threonine/tyrosine-protein kinase catalytic domain#IPR001480; Bulb-type lectin domain#IPR002290; Serine/threonine- / dual specificity protein kinase, catalytic domain#IPR003609; Apple-like#IPR013227; PAN-2 domain#IPR020635; Tyrosine-protein kinase, catalytic domain
SIN_1005051	IPR000719; Protein kinase domain#IPR000858; S-locus glycoprotein#IPR001245; Serine-threonine/tyrosine-protein kinase catalytic domain#IPR001480; Bulb-type lectin domain#IPR002290; Serine/threonine- / dual specificity protein kinase, catalytic domain#IPR003609; Apple-like#IPR013227; PAN-2 domain#IPR020635; Tyrosine-protein kinase, catalytic domain	SIN_1005053	IPR000719; Protein kinase domain#IPR000858; S-locus glycoprotein#IPR001245; Serine-threonine/tyrosine-protein kinase catalytic domain#IPR001480; Bulb-type lectin domain#IPR002290; Serine/threonine- / dual specificity protein kinase, catalytic domain#IPR003609; Apple-like#IPR013227; PAN-2 domain#IPR020635; Tyrosine-protein kinase, catalytic domain
SIN_1005051	IPR000719; Protein kinase domain#IPR000858; S-locus glycoprotein#IPR001245; Serine-threonine/tyrosine-protein kinase catalytic domain#IPR001480; Bulb-type lectin domain#IPR002290; Serine/threonine- / dual specificity protein kinase, catalytic domain#IPR003609; Apple-like#IPR013227; PAN-2 domain#IPR020635; Tyrosine-protein kinase, catalytic domain	SIN_1005054	IPR000719; Protein kinase domain#IPR000858; S-locus glycoprotein#IPR001480; Bulb-type lectin domain#IPR002290; Serine/threonine- / dual specificity protein kinase, catalytic domain#IPR003609; Apple-like#IPR013227; PAN-2 domain#IPR020635; Tyrosine-protein kinase, catalytic domain
SIN_1005051	IPR000719; Protein kinase domain#IPR000858; S-locus glycoprotein#IPR001245; Serine-threonine/tyrosine-protein kinase catalytic domain#IPR001480; Bulb-type lectin domain#IPR002290; Serine/threonine- / dual specificity protein kinase, catalytic domain#IPR003609; Apple-like#IPR013227; PAN-2 domain#IPR020635; Tyrosine-protein kinase, catalytic domain	SIN_1005055	IPR000719; Protein kinase domain#IPR000858; S-locus glycoprotein#IPR001480; Bulb-type lectin domain#IPR002290; Serine/threonine- / dual specificity protein kinase, catalytic domain#IPR003609; Apple-like#IPR013227; PAN-2 domain#IPR020635; Tyrosine-protein kinase, catalytic domain
SIN_1005052	IPR000719; Protein kinase domain#IPR000858; S-locus glycoprotein#IPR001245; Serine-threonine/tyrosine-protein kinase catalytic domain#IPR001480; Bulb-type lectin domain#IPR002290; Serine/threonine- / dual specificity protein kinase, catalytic domain#IPR003609; Apple-like#IPR013227; PAN-2 domain#IPR020635; Tyrosine-protein kinase, catalytic domain	SIN_1005053	IPR000719; Protein kinase domain#IPR000858; S-locus glycoprotein#IPR001245; Serine-threonine/tyrosine-protein kinase catalytic domain#IPR001480; Bulb-type lectin domain#IPR002290; Serine/threonine- / dual specificity protein kinase, catalytic domain#IPR003609; Apple-like#IPR013227; PAN-2 domain#IPR020635; Tyrosine-protein kinase, catalytic domain
SIN_1005052	IPR000719; Protein kinase domain#IPR000858; S-locus glycoprotein#IPR001245; Serine-threonine/tyrosine-protein kinase catalytic domain#IPR001480; Bulb-type lectin domain#IPR002290; Serine/threonine- / dual specificity protein kinase, catalytic domain#IPR003609; Apple-like#IPR013227; PAN-2 domain#IPR020635; Tyrosine-protein kinase, catalytic domain	SIN_1005054	IPR000719; Protein kinase domain#IPR000858; S-locus glycoprotein#IPR001480; Bulb-type lectin domain#IPR002290; Serine/threonine- / dual specificity protein kinase, catalytic domain#IPR003609; Apple-like#IPR013227; PAN-2 domain#IPR020635; Tyrosine-protein kinase, catalytic domain
SIN_1005052	IPR000719; Protein kinase domain#IPR000858; S-locus glycoprotein#IPR001245; Serine-threonine/tyrosine-protein kinase catalytic domain#IPR001480; Bulb-type lectin domain#IPR002290; Serine/threonine- / dual specificity protein kinase, catalytic domain#IPR003609; Apple-like#IPR013227; PAN-2 domain#IPR020635; Tyrosine-protein kinase, catalytic domain	SIN_1005055	IPR000719; Protein kinase domain#IPR000858; S-locus glycoprotein#IPR001480; Bulb-type lectin domain#IPR002290; Serine/threonine- / dual specificity protein kinase, catalytic domain#IPR003609; Apple-like#IPR013227; PAN-2 domain#IPR020635; Tyrosine-protein kinase, catalytic domain
SIN_1005053	IPR000719; Protein kinase domain#IPR000858; S-locus glycoprotein#IPR001245; Serine-threonine/tyrosine-protein kinase catalytic domain#IPR001480; Bulb-type lectin domain#IPR002290; Serine/threonine- / dual specificity protein kinase, catalytic domain#IPR003609; Apple-like#IPR013227; PAN-2 domain#IPR020635; Tyrosine-protein kinase, catalytic domain	SIN_1005054	IPR000719; Protein kinase domain#IPR000858; S-locus glycoprotein#IPR001480; Bulb-type lectin domain#IPR002290; Serine/threonine- / dual specificity protein kinase, catalytic domain#IPR003609; Apple-like#IPR013227; PAN-2 domain#IPR020635; Tyrosine-protein kinase, catalytic domain
SIN_1005053	IPR000719; Protein kinase domain#IPR000858; S-locus glycoprotein#IPR001245; Serine-threonine/tyrosine-protein kinase catalytic domain#IPR001480; Bulb-type lectin domain#IPR002290; Serine/threonine- / dual specificity protein kinase, catalytic domain#IPR003609; Apple-like#IPR013227; PAN-2 domain#IPR020635; Tyrosine-protein kinase, catalytic domain	SIN_1005055	IPR000719; Protein kinase domain#IPR000858; S-locus glycoprotein#IPR001480; Bulb-type lectin domain#IPR002290; Serine/threonine- / dual specificity protein kinase, catalytic domain#IPR003609; Apple-like#IPR013227; PAN-2 domain#IPR020635; Tyrosine-protein kinase, catalytic domain
SIN_1005054	IPR000719; Protein kinase domain#IPR000858; S-locus glycoprotein#IPR001480; Bulb-type lectin domain#IPR002290; Serine/threonine- / dual specificity protein kinase, catalytic domain#IPR003609; Apple-like#IPR013227; PAN-2 domain#IPR020635; Tyrosine-protein kinase, catalytic domain	SIN_1005055	IPR000719; Protein kinase domain#IPR000858; S-locus glycoprotein#IPR001480; Bulb-type lectin domain#IPR002290; Serine/threonine- / dual specificity protein kinase, catalytic domain#IPR003609; Apple-like#IPR013227; PAN-2 domain#IPR020635; Tyrosine-protein kinase, catalytic domain
SIN_1005061	NULL	SIN_1005062	NULL
SIN_1005078	IPR005123; Oxoglutarate/iron-dependent dioxygenase#IPR026992; Non-haem dioxygenase N-terminal domain	SIN_1005079	IPR005123; Oxoglutarate/iron-dependent dioxygenase#IPR026992; Non-haem dioxygenase N-terminal domain
SIN_1005078	IPR005123; Oxoglutarate/iron-dependent dioxygenase#IPR026992; Non-haem dioxygenase N-terminal domain	SIN_1005080	IPR005123; Oxoglutarate/iron-dependent dioxygenase#IPR026992; Non-haem dioxygenase N-terminal domain
SIN_1005078	IPR005123; Oxoglutarate/iron-dependent dioxygenase#IPR026992; Non-haem dioxygenase N-terminal domain	SIN_1005081	IPR005123; Oxoglutarate/iron-dependent dioxygenase#IPR026992; Non-haem dioxygenase N-terminal domain
SIN_1005079	IPR005123; Oxoglutarate/iron-dependent dioxygenase#IPR026992; Non-haem dioxygenase N-terminal domain	SIN_1005080	IPR005123; Oxoglutarate/iron-dependent dioxygenase#IPR026992; Non-haem dioxygenase N-terminal domain
SIN_1005079	IPR005123; Oxoglutarate/iron-dependent dioxygenase#IPR026992; Non-haem dioxygenase N-terminal domain	SIN_1005081	IPR005123; Oxoglutarate/iron-dependent dioxygenase#IPR026992; Non-haem dioxygenase N-terminal domain
SIN_1005080	IPR005123; Oxoglutarate/iron-dependent dioxygenase#IPR026992; Non-haem dioxygenase N-terminal domain	SIN_1005081	IPR005123; Oxoglutarate/iron-dependent dioxygenase#IPR026992; Non-haem dioxygenase N-terminal domain
SIN_1005082	IPR003439; ABC transporter-like#IPR003593; AAA+ ATPase domain#IPR013525; ABC-2 type transporter#IPR013581; Plant PDR ABC transporter associated	SIN_1005083	IPR003439; ABC transporter-like#IPR003593; AAA+ ATPase domain#IPR013525; ABC-2 type transporter#IPR013581; Plant PDR ABC transporter associated
SIN_1005096	IPR006946; Protein of unknown function DUF642	SIN_1005097	IPR001806; Small GTPase superfamily#IPR002041; Ran GTPase#IPR006946; Protein of unknown function DUF642
SIN_1005126	IPR000743; Glycoside hydrolase, family 28#IPR006626; Parallel beta-helix repeat	SIN_1005127	IPR000743; Glycoside hydrolase, family 28#IPR006626; Parallel beta-helix repeat
SIN_1005126	IPR000743; Glycoside hydrolase, family 28#IPR006626; Parallel beta-helix repeat	SIN_1005128	IPR000743; Glycoside hydrolase, family 28#IPR006626; Parallel beta-helix repeat
SIN_1005127	IPR000743; Glycoside hydrolase, family 28#IPR006626; Parallel beta-helix repeat	SIN_1005128	IPR000743; Glycoside hydrolase, family 28#IPR006626; Parallel beta-helix repeat
SIN_1005145	IPR001077; O-methyltransferase, family 2#IPR012967; Plant methyltransferase dimerisation#IPR016461; Caffeate O-methyltransferase (COMT) family	SIN_1005146	IPR001077; O-methyltransferase, family 2#IPR001878; Zinc finger, CCHC-type
SIN_1005183	NULL	SIN_1005184	NULL
SIN_1005183	NULL	SIN_1014947	NULL
SIN_1005183	NULL	SIN_1014948	NULL
SIN_1005183	NULL	SIN_1014950	NULL
SIN_1005184	NULL	SIN_1014947	NULL
SIN_1005184	NULL	SIN_1014948	NULL
SIN_1005184	NULL	SIN_1014950	NULL
SIN_1005291	IPR003851; Zinc finger, Dof-type	SIN_1005292	IPR003851; Zinc finger, Dof-type
SIN_1005299	IPR001471; AP2/ERF domain	SIN_1005300	IPR001471; AP2/ERF domain
SIN_1005312	IPR000719; Protein kinase domain#IPR001611; Leucine-rich repeat#IPR002290; Serine/threonine- / dual specificity protein kinase, catalytic domain#IPR003591; Leucine-rich repeat, typical subtype#IPR013210; Leucine-rich repeat-containing N-terminal, type 2#IPR020635; Tyrosine-protein kinase, catalytic domain#IPR025875; Leucine rich repeat 4	SIN_1005313	IPR000719; Protein kinase domain#IPR002290; Serine/threonine- / dual specificity protein kinase, catalytic domain#IPR020635; Tyrosine-protein kinase, catalytic domain
SIN_1005329	IPR001471; AP2/ERF domain	SIN_1005330	IPR001471; AP2/ERF domain
SIN_1005333	IPR001087; Lipase, GDSL	SIN_1005334	IPR001087; Lipase, GDSL
SIN_1005333	IPR001087; Lipase, GDSL	SIN_1005335	IPR001087; Lipase, GDSL
SIN_1005334	IPR001087; Lipase, GDSL	SIN_1005335	IPR001087; Lipase, GDSL
SIN_1005342	IPR002048; EF-hand domain#IPR004837; Sodium/calcium exchanger membrane region#IPR011992; EF-hand domain pair	SIN_1005343	IPR002048; EF-hand domain#IPR011992; EF-hand domain pair
SIN_1005354	IPR001087; Lipase, GDSL	SIN_1005355	IPR001087; Lipase, GDSL
SIN_1005354	IPR001087; Lipase, GDSL	SIN_1005356	IPR001087; Lipase, GDSL
SIN_1005354	IPR001087; Lipase, GDSL	SIN_1005357	IPR001087; Lipase, GDSL
SIN_1005355	IPR001087; Lipase, GDSL	SIN_1005356	IPR001087; Lipase, GDSL
SIN_1005355	IPR001087; Lipase, GDSL	SIN_1005357	IPR001087; Lipase, GDSL
SIN_1005356	IPR001087; Lipase, GDSL	SIN_1005357	IPR001087; Lipase, GDSL
SIN_1005403	IPR005181; Domain of unknown function DUF303, acetylesterase putative	SIN_1005404	IPR005181; Domain of unknown function DUF303, acetylesterase putative
SIN_1005403	IPR005181; Domain of unknown function DUF303, acetylesterase putative	SIN_1005405	IPR005181; Domain of unknown function DUF303, acetylesterase putative
SIN_1005404	IPR005181; Domain of unknown function DUF303, acetylesterase putative	SIN_1005405	IPR005181; Domain of unknown function DUF303, acetylesterase putative
SIN_1005408	IPR009880; Glyoxal oxidase, N-terminal#IPR015202; Domain of unknown function DUF1929	SIN_1005409	IPR009880; Glyoxal oxidase, N-terminal#IPR015202; Domain of unknown function DUF1929
SIN_1005408	IPR009880; Glyoxal oxidase, N-terminal#IPR015202; Domain of unknown function DUF1929	SIN_1005410	IPR009880; Glyoxal oxidase, N-terminal#IPR015202; Domain of unknown function DUF1929
SIN_1005409	IPR009880; Glyoxal oxidase, N-terminal#IPR015202; Domain of unknown function DUF1929	SIN_1005410	IPR009880; Glyoxal oxidase, N-terminal#IPR015202; Domain of unknown function DUF1929
SIN_1005436	NULL	SIN_1005437	NULL
SIN_1005442	IPR002213; UDP-glucuronosyl/UDP-glucosyltransferase	SIN_1005443	IPR002213; UDP-glucuronosyl/UDP-glucosyltransferase
SIN_1005442	IPR002213; UDP-glucuronosyl/UDP-glucosyltransferase	SIN_1005444	IPR002213; UDP-glucuronosyl/UDP-glucosyltransferase
SIN_1005443	IPR002213; UDP-glucuronosyl/UDP-glucosyltransferase	SIN_1005444	IPR002213; UDP-glucuronosyl/UDP-glucosyltransferase
SIN_1005592	IPR001395; Aldo/keto reductase#IPR020471; Aldo/keto reductase subgroup#IPR023210; NADP-dependent oxidoreductase domain	SIN_1005593	IPR001395; Aldo/keto reductase#IPR020471; Aldo/keto reductase subgroup#IPR023210; NADP-dependent oxidoreductase domain
SIN_1005719	IPR000595; Cyclic nucleotide-binding domain#IPR005821; Ion transport domain#IPR006476; Conserved hypothetical protein CHP01589, plant	SIN_1005720	IPR000595; Cyclic nucleotide-binding domain#IPR005821; Ion transport domain
SIN_1005719	IPR000595; Cyclic nucleotide-binding domain#IPR005821; Ion transport domain#IPR006476; Conserved hypothetical protein CHP01589, plant	SIN_1005721	IPR000595; Cyclic nucleotide-binding domain#IPR005821; Ion transport domain
SIN_1005720	IPR000595; Cyclic nucleotide-binding domain#IPR005821; Ion transport domain	SIN_1005721	IPR000595; Cyclic nucleotide-binding domain#IPR005821; Ion transport domain
SIN_1005722	IPR001841; Zinc finger, RING-type	SIN_1005723	IPR001841; Zinc finger, RING-type
SIN_1005766	NULL	SIN_1005767	NULL
SIN_1005794	IPR002085; Alcohol dehydrogenase superfamily, zinc-type#IPR013149; Alcohol dehydrogenase, C-terminal#IPR013154; Alcohol dehydrogenase GroES-like#IPR020843; Polyketide synthase, enoylreductase	SIN_1005795	IPR002085; Alcohol dehydrogenase superfamily, zinc-type#IPR013149; Alcohol dehydrogenase, C-terminal#IPR013154; Alcohol dehydrogenase GroES-like#IPR020843; Polyketide synthase, enoylreductase
SIN_1005794	IPR002085; Alcohol dehydrogenase superfamily, zinc-type#IPR013149; Alcohol dehydrogenase, C-terminal#IPR013154; Alcohol dehydrogenase GroES-like#IPR020843; Polyketide synthase, enoylreductase	SIN_1005796	IPR002085; Alcohol dehydrogenase superfamily, zinc-type#IPR013149; Alcohol dehydrogenase, C-terminal#IPR013154; Alcohol dehydrogenase GroES-like#IPR020843; Polyketide synthase, enoylreductase
SIN_1005794	IPR002085; Alcohol dehydrogenase superfamily, zinc-type#IPR013149; Alcohol dehydrogenase, C-terminal#IPR013154; Alcohol dehydrogenase GroES-like#IPR020843; Polyketide synthase, enoylreductase	SIN_1005797	IPR002085; Alcohol dehydrogenase superfamily, zinc-type
SIN_1005795	IPR002085; Alcohol dehydrogenase superfamily, zinc-type#IPR013149; Alcohol dehydrogenase, C-terminal#IPR013154; Alcohol dehydrogenase GroES-like#IPR020843; Polyketide synthase, enoylreductase	SIN_1005796	IPR002085; Alcohol dehydrogenase superfamily, zinc-type#IPR013149; Alcohol dehydrogenase, C-terminal#IPR013154; Alcohol dehydrogenase GroES-like#IPR020843; Polyketide synthase, enoylreductase
SIN_1005795	IPR002085; Alcohol dehydrogenase superfamily, zinc-type#IPR013149; Alcohol dehydrogenase, C-terminal#IPR013154; Alcohol dehydrogenase GroES-like#IPR020843; Polyketide synthase, enoylreductase	SIN_1005797	IPR002085; Alcohol dehydrogenase superfamily, zinc-type
SIN_1005796	IPR002085; Alcohol dehydrogenase superfamily, zinc-type#IPR013149; Alcohol dehydrogenase, C-terminal#IPR013154; Alcohol dehydrogenase GroES-like#IPR020843; Polyketide synthase, enoylreductase	SIN_1005797	IPR002085; Alcohol dehydrogenase superfamily, zinc-type
SIN_1005833	IPR001547; Glycoside hydrolase, family 5#IPR010431; Fascin	SIN_1005834	IPR001547; Glycoside hydrolase, family 5#IPR010431; Fascin
SIN_1005876	IPR006148; Glucosamine/galactosamine-6-phosphate isomerase	SIN_1005877	IPR006148; Glucosamine/galactosamine-6-phosphate isomerase
SIN_1005876	IPR006148; Glucosamine/galactosamine-6-phosphate isomerase	SIN_1005878	IPR006148; Glucosamine/galactosamine-6-phosphate isomerase
SIN_1005876	IPR006148; Glucosamine/galactosamine-6-phosphate isomerase	SIN_1005879	IPR006148; Glucosamine/galactosamine-6-phosphate isomerase
SIN_1005877	IPR006148; Glucosamine/galactosamine-6-phosphate isomerase	SIN_1005878	IPR006148; Glucosamine/galactosamine-6-phosphate isomerase
SIN_1005877	IPR006148; Glucosamine/galactosamine-6-phosphate isomerase	SIN_1005879	IPR006148; Glucosamine/galactosamine-6-phosphate isomerase
SIN_1005878	IPR006148; Glucosamine/galactosamine-6-phosphate isomerase	SIN_1005879	IPR006148; Glucosamine/galactosamine-6-phosphate isomerase
SIN_1005937	IPR002885; Pentatricopeptide repeat	SIN_1005938	IPR002885; Pentatricopeptide repeat
SIN_1005996	IPR002885; Pentatricopeptide repeat	SIN_1005997	IPR002885; Pentatricopeptide repeat
SIN_1006029	IPR000109; Proton-dependent oligopeptide transporter family#IPR007065; HPP	SIN_1006030	IPR000109; Proton-dependent oligopeptide transporter family
SIN_1006029	IPR000109; Proton-dependent oligopeptide transporter family#IPR007065; HPP	SIN_1006031	IPR000109; Proton-dependent oligopeptide transporter family
SIN_1006029	IPR000109; Proton-dependent oligopeptide transporter family#IPR007065; HPP	SIN_1006032	IPR000109; Proton-dependent oligopeptide transporter family
SIN_1006030	IPR000109; Proton-dependent oligopeptide transporter family	SIN_1006031	IPR000109; Proton-dependent oligopeptide transporter family
SIN_1006030	IPR000109; Proton-dependent oligopeptide transporter family	SIN_1006032	IPR000109; Proton-dependent oligopeptide transporter family
SIN_1006031	IPR000109; Proton-dependent oligopeptide transporter family	SIN_1006032	IPR000109; Proton-dependent oligopeptide transporter family
SIN_1006038	IPR010658; Nodulin-like#IPR011701; Major facilitator superfamily#IPR020846; Major facilitator superfamily domain	SIN_1006039	IPR010658; Nodulin-like#IPR011701; Major facilitator superfamily
SIN_1006058	IPR001128; Cytochrome P450#IPR002401; Cytochrome P450, E-class, group I	SIN_1006059	IPR001128; Cytochrome P450#IPR002401; Cytochrome P450, E-class, group I
SIN_1006083	IPR000873; AMP-dependent synthetase/ligase#IPR025110; AMP-binding enzyme C-terminal domain	SIN_1006084	IPR000873; AMP-dependent synthetase/ligase#IPR025110; AMP-binding enzyme C-terminal domain
SIN_1006120	IPR005181; Domain of unknown function DUF303, acetylesterase putative	SIN_1006121	IPR005181; Domain of unknown function DUF303, acetylesterase putative
SIN_1006170	IPR001757; Cation-transporting P-type ATPase#IPR004014; Cation-transporting P-type ATPase, N-terminal#IPR008250; P-type ATPase, A domain#IPR023214; HAD-like domain	SIN_1006171	IPR001757; Cation-transporting P-type ATPase#IPR004014; Cation-transporting P-type ATPase, N-terminal#IPR008250; P-type ATPase, A domain#IPR023214; HAD-like domain
SIN_1006173	IPR001757; Cation-transporting P-type ATPase#IPR004014; Cation-transporting P-type ATPase, N-terminal#IPR008250; P-type ATPase, A domain#IPR023214; HAD-like domain	SIN_1006174	IPR001757; Cation-transporting P-type ATPase#IPR004014; Cation-transporting P-type ATPase, N-terminal#IPR008250; P-type ATPase, A domain#IPR023214; HAD-like domain
SIN_1006173	IPR001757; Cation-transporting P-type ATPase#IPR004014; Cation-transporting P-type ATPase, N-terminal#IPR008250; P-type ATPase, A domain#IPR023214; HAD-like domain	SIN_1006175	IPR001757; Cation-transporting P-type ATPase#IPR004014; Cation-transporting P-type ATPase, N-terminal#IPR008250; P-type ATPase, A domain#IPR023214; HAD-like domain
SIN_1006174	IPR001757; Cation-transporting P-type ATPase#IPR004014; Cation-transporting P-type ATPase, N-terminal#IPR008250; P-type ATPase, A domain#IPR023214; HAD-like domain	SIN_1006175	IPR001757; Cation-transporting P-type ATPase#IPR004014; Cation-transporting P-type ATPase, N-terminal#IPR008250; P-type ATPase, A domain#IPR023214; HAD-like domain
SIN_1006188	NULL	SIN_1006189	NULL
SIN_1006237	IPR001128; Cytochrome P450#IPR002401; Cytochrome P450, E-class, group I	SIN_1006238	IPR001128; Cytochrome P450
SIN_1006237	IPR001128; Cytochrome P450#IPR002401; Cytochrome P450, E-class, group I	SIN_1006239	IPR001128; Cytochrome P450#IPR002401; Cytochrome P450, E-class, group I
SIN_1006237	IPR001128; Cytochrome P450#IPR002401; Cytochrome P450, E-class, group I	SIN_1006240	IPR001128; Cytochrome P450#IPR002401; Cytochrome P450, E-class, group I
SIN_1006238	IPR001128; Cytochrome P450	SIN_1006239	IPR001128; Cytochrome P450#IPR002401; Cytochrome P450, E-class, group I
SIN_1006238	IPR001128; Cytochrome P450	SIN_1006240	IPR001128; Cytochrome P450#IPR002401; Cytochrome P450, E-class, group I
SIN_1006239	IPR001128; Cytochrome P450#IPR002401; Cytochrome P450, E-class, group I	SIN_1006240	IPR001128; Cytochrome P450#IPR002401; Cytochrome P450, E-class, group I
SIN_1006242	IPR001128; Cytochrome P450#IPR002401; Cytochrome P450, E-class, group I	SIN_1006243	IPR001128; Cytochrome P450#IPR002401; Cytochrome P450, E-class, group I
SIN_1006242	IPR001128; Cytochrome P450#IPR002401; Cytochrome P450, E-class, group I	SIN_1006244	IPR001128; Cytochrome P450#IPR002401; Cytochrome P450, E-class, group I
SIN_1006242	IPR001128; Cytochrome P450#IPR002401; Cytochrome P450, E-class, group I	SIN_1006245	IPR001128; Cytochrome P450#IPR002401; Cytochrome P450, E-class, group I
SIN_1006243	IPR001128; Cytochrome P450#IPR002401; Cytochrome P450, E-class, group I	SIN_1006244	IPR001128; Cytochrome P450#IPR002401; Cytochrome P450, E-class, group I
SIN_1006243	IPR001128; Cytochrome P450#IPR002401; Cytochrome P450, E-class, group I	SIN_1006245	IPR001128; Cytochrome P450#IPR002401; Cytochrome P450, E-class, group I
SIN_1006244	IPR001128; Cytochrome P450#IPR002401; Cytochrome P450, E-class, group I	SIN_1006245	IPR001128; Cytochrome P450#IPR002401; Cytochrome P450, E-class, group I
SIN_1006267	IPR004000; Actin-related protein	SIN_1006268	IPR004000; Actin-related protein
SIN_1006271	IPR001929; Germin#IPR006045; Cupin 1	SIN_1006272	IPR001929; Germin#IPR006045; Cupin 1
SIN_1006271	IPR001929; Germin#IPR006045; Cupin 1	SIN_1006273	IPR001929; Germin#IPR006045; Cupin 1
SIN_1006271	IPR001929; Germin#IPR006045; Cupin 1	SIN_1006274	IPR001929; Germin#IPR006045; Cupin 1
SIN_1006271	IPR001929; Germin#IPR006045; Cupin 1	SIN_1006275	IPR001929; Germin#IPR006045; Cupin 1
SIN_1006272	IPR001929; Germin#IPR006045; Cupin 1	SIN_1006273	IPR001929; Germin#IPR006045; Cupin 1
SIN_1006272	IPR001929; Germin#IPR006045; Cupin 1	SIN_1006274	IPR001929; Germin#IPR006045; Cupin 1
SIN_1006272	IPR001929; Germin#IPR006045; Cupin 1	SIN_1006275	IPR001929; Germin#IPR006045; Cupin 1
SIN_1006273	IPR001929; Germin#IPR006045; Cupin 1	SIN_1006274	IPR001929; Germin#IPR006045; Cupin 1
SIN_1006273	IPR001929; Germin#IPR006045; Cupin 1	SIN_1006275	IPR001929; Germin#IPR006045; Cupin 1
SIN_1006274	IPR001929; Germin#IPR006045; Cupin 1	SIN_1006275	IPR001929; Germin#IPR006045; Cupin 1
SIN_1006327	NULL	SIN_1006328	NULL
SIN_1006333	IPR006094; FAD linked oxidase, N-terminal#IPR012951; Berberine/berberine-like#IPR016166; FAD-binding, type 2	SIN_1006334	IPR006094; FAD linked oxidase, N-terminal#IPR012951; Berberine/berberine-like#IPR016166; FAD-binding, type 2
SIN_1006395	IPR000743; Glycoside hydrolase, family 28#IPR006626; Parallel beta-helix repeat	SIN_1006396	IPR000743; Glycoside hydrolase, family 28#IPR006626; Parallel beta-helix repeat
SIN_1006395	IPR000743; Glycoside hydrolase, family 28#IPR006626; Parallel beta-helix repeat	SIN_1006397	IPR000743; Glycoside hydrolase, family 28
SIN_1006396	IPR000743; Glycoside hydrolase, family 28#IPR006626; Parallel beta-helix repeat	SIN_1006397	IPR000743; Glycoside hydrolase, family 28
SIN_1006476	IPR006094; FAD linked oxidase, N-terminal#IPR012951; Berberine/berberine-like#IPR016166; FAD-binding, type 2	SIN_1006477	IPR006094; FAD linked oxidase, N-terminal#IPR012951; Berberine/berberine-like#IPR016166; FAD-binding, type 2
SIN_1006554	IPR000595; Cyclic nucleotide-binding domain	SIN_1006555	IPR000595; Cyclic nucleotide-binding domain
SIN_1006609	IPR004883; Lateral organ boundaries, LOB	SIN_1006610	IPR004883; Lateral organ boundaries, LOB
SIN_1006617	IPR001818; Peptidase M10, metallopeptidase#IPR002477; Peptidoglycan binding-like#IPR006026; Peptidase, metallopeptidase#IPR021190; Peptidase M10A	SIN_1006618	IPR001818; Peptidase M10, metallopeptidase#IPR002477; Peptidoglycan binding-like#IPR006026; Peptidase, metallopeptidase#IPR021190; Peptidase M10A
SIN_1006651	IPR001547; Glycoside hydrolase, family 5	SIN_1006652	IPR001547; Glycoside hydrolase, family 5
SIN_1006701	IPR001810; F-box domain#IPR006553; Leucine-rich repeat, cysteine-containing subtype	SIN_1006702	IPR001810; F-box domain
SIN_1006701	IPR001810; F-box domain#IPR006553; Leucine-rich repeat, cysteine-containing subtype	SIN_1006703	IPR001810; F-box domain#IPR006553; Leucine-rich repeat, cysteine-containing subtype
SIN_1006702	IPR001810; F-box domain	SIN_1006703	IPR001810; F-box domain#IPR006553; Leucine-rich repeat, cysteine-containing subtype
SIN_1006710	IPR001140; ABC transporter, transmembrane domain#IPR003439; ABC transporter-like#IPR003593; AAA+ ATPase domain#IPR017940; ABC transporter, integral membrane type 1	SIN_1006711	IPR001140; ABC transporter, transmembrane domain#IPR003439; ABC transporter-like#IPR003593; AAA+ ATPase domain#IPR017940; ABC transporter, integral membrane type 1
SIN_1006729	IPR006094; FAD linked oxidase, N-terminal#IPR012951; Berberine/berberine-like#IPR016166; FAD-binding, type 2	SIN_1006730	IPR006094; FAD linked oxidase, N-terminal
SIN_1006729	IPR006094; FAD linked oxidase, N-terminal#IPR012951; Berberine/berberine-like#IPR016166; FAD-binding, type 2	SIN_1006731	IPR006094; FAD linked oxidase, N-terminal#IPR012951; Berberine/berberine-like#IPR016166; FAD-binding, type 2
SIN_1006729	IPR006094; FAD linked oxidase, N-terminal#IPR012951; Berberine/berberine-like#IPR016166; FAD-binding, type 2	SIN_1006732	IPR006094; FAD linked oxidase, N-terminal#IPR012951; Berberine/berberine-like#IPR016166; FAD-binding, type 2
SIN_1006729	IPR006094; FAD linked oxidase, N-terminal#IPR012951; Berberine/berberine-like#IPR016166; FAD-binding, type 2	SIN_1006733	IPR006094; FAD linked oxidase, N-terminal#IPR012951; Berberine/berberine-like#IPR016166; FAD-binding, type 2
SIN_1006729	IPR006094; FAD linked oxidase, N-terminal#IPR012951; Berberine/berberine-like#IPR016166; FAD-binding, type 2	SIN_1006734	IPR012951; Berberine/berberine-like
SIN_1006729	IPR006094; FAD linked oxidase, N-terminal#IPR012951; Berberine/berberine-like#IPR016166; FAD-binding, type 2	SIN_1006735	IPR006094; FAD linked oxidase, N-terminal#IPR012951; Berberine/berberine-like#IPR016166; FAD-binding, type 2
SIN_1006729	IPR006094; FAD linked oxidase, N-terminal#IPR012951; Berberine/berberine-like#IPR016166; FAD-binding, type 2	SIN_1006736	IPR006094; FAD linked oxidase, N-terminal#IPR012951; Berberine/berberine-like#IPR016166; FAD-binding, type 2
SIN_1006729	IPR006094; FAD linked oxidase, N-terminal#IPR012951; Berberine/berberine-like#IPR016166; FAD-binding, type 2	SIN_1006737	IPR006094; FAD linked oxidase, N-terminal#IPR012951; Berberine/berberine-like#IPR016166; FAD-binding, type 2
SIN_1006729	IPR006094; FAD linked oxidase, N-terminal#IPR012951; Berberine/berberine-like#IPR016166; FAD-binding, type 2	SIN_1006738	IPR006094; FAD linked oxidase, N-terminal#IPR012951; Berberine/berberine-like#IPR016166; FAD-binding, type 2
SIN_1006729	IPR006094; FAD linked oxidase, N-terminal#IPR012951; Berberine/berberine-like#IPR016166; FAD-binding, type 2	SIN_1006739	IPR006094; FAD linked oxidase, N-terminal#IPR012951; Berberine/berberine-like#IPR016166; FAD-binding, type 2
SIN_1006729	IPR006094; FAD linked oxidase, N-terminal#IPR012951; Berberine/berberine-like#IPR016166; FAD-binding, type 2	SIN_1006740	IPR006094; FAD linked oxidase, N-terminal#IPR012951; Berberine/berberine-like#IPR016166; FAD-binding, type 2
SIN_1006729	IPR006094; FAD linked oxidase, N-terminal#IPR012951; Berberine/berberine-like#IPR016166; FAD-binding, type 2	SIN_1006741	IPR006094; FAD linked oxidase, N-terminal#IPR012951; Berberine/berberine-like#IPR016166; FAD-binding, type 2
SIN_1006729	IPR006094; FAD linked oxidase, N-terminal#IPR012951; Berberine/berberine-like#IPR016166; FAD-binding, type 2	SIN_1006742	IPR006094; FAD linked oxidase, N-terminal#IPR012951; Berberine/berberine-like#IPR016166; FAD-binding, type 2
SIN_1006729	IPR006094; FAD linked oxidase, N-terminal#IPR012951; Berberine/berberine-like#IPR016166; FAD-binding, type 2	SIN_1006743	IPR006094; FAD linked oxidase, N-terminal#IPR012951; Berberine/berberine-like#IPR016166; FAD-binding, type 2
SIN_1006729	IPR006094; FAD linked oxidase, N-terminal#IPR012951; Berberine/berberine-like#IPR016166; FAD-binding, type 2	SIN_1006744	IPR006094; FAD linked oxidase, N-terminal#IPR012951; Berberine/berberine-like#IPR016166; FAD-binding, type 2
SIN_1006730	IPR006094; FAD linked oxidase, N-terminal	SIN_1006731	IPR006094; FAD linked oxidase, N-terminal#IPR012951; Berberine/berberine-like#IPR016166; FAD-binding, type 2
SIN_1006730	IPR006094; FAD linked oxidase, N-terminal	SIN_1006732	IPR006094; FAD linked oxidase, N-terminal#IPR012951; Berberine/berberine-like#IPR016166; FAD-binding, type 2
SIN_1006730	IPR006094; FAD linked oxidase, N-terminal	SIN_1006733	IPR006094; FAD linked oxidase, N-terminal#IPR012951; Berberine/berberine-like#IPR016166; FAD-binding, type 2
SIN_1006730	IPR006094; FAD linked oxidase, N-terminal	SIN_1006734	IPR012951; Berberine/berberine-like
SIN_1006730	IPR006094; FAD linked oxidase, N-terminal	SIN_1006735	IPR006094; FAD linked oxidase, N-terminal#IPR012951; Berberine/berberine-like#IPR016166; FAD-binding, type 2
SIN_1006730	IPR006094; FAD linked oxidase, N-terminal	SIN_1006736	IPR006094; FAD linked oxidase, N-terminal#IPR012951; Berberine/berberine-like#IPR016166; FAD-binding, type 2
SIN_1006730	IPR006094; FAD linked oxidase, N-terminal	SIN_1006737	IPR006094; FAD linked oxidase, N-terminal#IPR012951; Berberine/berberine-like#IPR016166; FAD-binding, type 2
SIN_1006730	IPR006094; FAD linked oxidase, N-terminal	SIN_1006738	IPR006094; FAD linked oxidase, N-terminal#IPR012951; Berberine/berberine-like#IPR016166; FAD-binding, type 2
SIN_1006730	IPR006094; FAD linked oxidase, N-terminal	SIN_1006739	IPR006094; FAD linked oxidase, N-terminal#IPR012951; Berberine/berberine-like#IPR016166; FAD-binding, type 2
SIN_1006730	IPR006094; FAD linked oxidase, N-terminal	SIN_1006740	IPR006094; FAD linked oxidase, N-terminal#IPR012951; Berberine/berberine-like#IPR016166; FAD-binding, type 2
SIN_1006730	IPR006094; FAD linked oxidase, N-terminal	SIN_1006741	IPR006094; FAD linked oxidase, N-terminal#IPR012951; Berberine/berberine-like#IPR016166; FAD-binding, type 2
SIN_1006730	IPR006094; FAD linked oxidase, N-terminal	SIN_1006742	IPR006094; FAD linked oxidase, N-terminal#IPR012951; Berberine/berberine-like#IPR016166; FAD-binding, type 2
SIN_1006730	IPR006094; FAD linked oxidase, N-terminal	SIN_1006743	IPR006094; FAD linked oxidase, N-terminal#IPR012951; Berberine/berberine-like#IPR016166; FAD-binding, type 2
SIN_1006730	IPR006094; FAD linked oxidase, N-terminal	SIN_1006744	IPR006094; FAD linked oxidase, N-terminal#IPR012951; Berberine/berberine-like#IPR016166; FAD-binding, type 2
SIN_1006731	IPR006094; FAD linked oxidase, N-terminal#IPR012951; Berberine/berberine-like#IPR016166; FAD-binding, type 2	SIN_1006732	IPR006094; FAD linked oxidase, N-terminal#IPR012951; Berberine/berberine-like#IPR016166; FAD-binding, type 2
SIN_1006731	IPR006094; FAD linked oxidase, N-terminal#IPR012951; Berberine/berberine-like#IPR016166; FAD-binding, type 2	SIN_1006733	IPR006094; FAD linked oxidase, N-terminal#IPR012951; Berberine/berberine-like#IPR016166; FAD-binding, type 2
SIN_1006731	IPR006094; FAD linked oxidase, N-terminal#IPR012951; Berberine/berberine-like#IPR016166; FAD-binding, type 2	SIN_1006734	IPR012951; Berberine/berberine-like
SIN_1006731	IPR006094; FAD linked oxidase, N-terminal#IPR012951; Berberine/berberine-like#IPR016166; FAD-binding, type 2	SIN_1006735	IPR006094; FAD linked oxidase, N-terminal#IPR012951; Berberine/berberine-like#IPR016166; FAD-binding, type 2
SIN_1006731	IPR006094; FAD linked oxidase, N-terminal#IPR012951; Berberine/berberine-like#IPR016166; FAD-binding, type 2	SIN_1006736	IPR006094; FAD linked oxidase, N-terminal#IPR012951; Berberine/berberine-like#IPR016166; FAD-binding, type 2
SIN_1006731	IPR006094; FAD linked oxidase, N-terminal#IPR012951; Berberine/berberine-like#IPR016166; FAD-binding, type 2	SIN_1006737	IPR006094; FAD linked oxidase, N-terminal#IPR012951; Berberine/berberine-like#IPR016166; FAD-binding, type 2
SIN_1006731	IPR006094; FAD linked oxidase, N-terminal#IPR012951; Berberine/berberine-like#IPR016166; FAD-binding, type 2	SIN_1006738	IPR006094; FAD linked oxidase, N-terminal#IPR012951; Berberine/berberine-like#IPR016166; FAD-binding, type 2
SIN_1006731	IPR006094; FAD linked oxidase, N-terminal#IPR012951; Berberine/berberine-like#IPR016166; FAD-binding, type 2	SIN_1006739	IPR006094; FAD linked oxidase, N-terminal#IPR012951; Berberine/berberine-like#IPR016166; FAD-binding, type 2
SIN_1006731	IPR006094; FAD linked oxidase, N-terminal#IPR012951; Berberine/berberine-like#IPR016166; FAD-binding, type 2	SIN_1006740	IPR006094; FAD linked oxidase, N-terminal#IPR012951; Berberine/berberine-like#IPR016166; FAD-binding, type 2
SIN_1006731	IPR006094; FAD linked oxidase, N-terminal#IPR012951; Berberine/berberine-like#IPR016166; FAD-binding, type 2	SIN_1006741	IPR006094; FAD linked oxidase, N-terminal#IPR012951; Berberine/berberine-like#IPR016166; FAD-binding, type 2
SIN_1006731	IPR006094; FAD linked oxidase, N-terminal#IPR012951; Berberine/berberine-like#IPR016166; FAD-binding, type 2	SIN_1006742	IPR006094; FAD linked oxidase, N-terminal#IPR012951; Berberine/berberine-like#IPR016166; FAD-binding, type 2
SIN_1006731	IPR006094; FAD linked oxidase, N-terminal#IPR012951; Berberine/berberine-like#IPR016166; FAD-binding, type 2	SIN_1006743	IPR006094; FAD linked oxidase, N-terminal#IPR012951; Berberine/berberine-like#IPR016166; FAD-binding, type 2
SIN_1006731	IPR006094; FAD linked oxidase, N-terminal#IPR012951; Berberine/berberine-like#IPR016166; FAD-binding, type 2	SIN_1006744	IPR006094; FAD linked oxidase, N-terminal#IPR012951; Berberine/berberine-like#IPR016166; FAD-binding, type 2
SIN_1006732	IPR006094; FAD linked oxidase, N-terminal#IPR012951; Berberine/berberine-like#IPR016166; FAD-binding, type 2	SIN_1006733	IPR006094; FAD linked oxidase, N-terminal#IPR012951; Berberine/berberine-like#IPR016166; FAD-binding, type 2
SIN_1006732	IPR006094; FAD linked oxidase, N-terminal#IPR012951; Berberine/berberine-like#IPR016166; FAD-binding, type 2	SIN_1006734	IPR012951; Berberine/berberine-like
SIN_1006732	IPR006094; FAD linked oxidase, N-terminal#IPR012951; Berberine/berberine-like#IPR016166; FAD-binding, type 2	SIN_1006735	IPR006094; FAD linked oxidase, N-terminal#IPR012951; Berberine/berberine-like#IPR016166; FAD-binding, type 2
SIN_1006732	IPR006094; FAD linked oxidase, N-terminal#IPR012951; Berberine/berberine-like#IPR016166; FAD-binding, type 2	SIN_1006736	IPR006094; FAD linked oxidase, N-terminal#IPR012951; Berberine/berberine-like#IPR016166; FAD-binding, type 2
SIN_1006732	IPR006094; FAD linked oxidase, N-terminal#IPR012951; Berberine/berberine-like#IPR016166; FAD-binding, type 2	SIN_1006737	IPR006094; FAD linked oxidase, N-terminal#IPR012951; Berberine/berberine-like#IPR016166; FAD-binding, type 2
SIN_1006732	IPR006094; FAD linked oxidase, N-terminal#IPR012951; Berberine/berberine-like#IPR016166; FAD-binding, type 2	SIN_1006738	IPR006094; FAD linked oxidase, N-terminal#IPR012951; Berberine/berberine-like#IPR016166; FAD-binding, type 2
SIN_1006732	IPR006094; FAD linked oxidase, N-terminal#IPR012951; Berberine/berberine-like#IPR016166; FAD-binding, type 2	SIN_1006739	IPR006094; FAD linked oxidase, N-terminal#IPR012951; Berberine/berberine-like#IPR016166; FAD-binding, type 2
SIN_1006732	IPR006094; FAD linked oxidase, N-terminal#IPR012951; Berberine/berberine-like#IPR016166; FAD-binding, type 2	SIN_1006740	IPR006094; FAD linked oxidase, N-terminal#IPR012951; Berberine/berberine-like#IPR016166; FAD-binding, type 2
SIN_1006732	IPR006094; FAD linked oxidase, N-terminal#IPR012951; Berberine/berberine-like#IPR016166; FAD-binding, type 2	SIN_1006741	IPR006094; FAD linked oxidase, N-terminal#IPR012951; Berberine/berberine-like#IPR016166; FAD-binding, type 2
SIN_1006732	IPR006094; FAD linked oxidase, N-terminal#IPR012951; Berberine/berberine-like#IPR016166; FAD-binding, type 2	SIN_1006742	IPR006094; FAD linked oxidase, N-terminal#IPR012951; Berberine/berberine-like#IPR016166; FAD-binding, type 2
SIN_1006732	IPR006094; FAD linked oxidase, N-terminal#IPR012951; Berberine/berberine-like#IPR016166; FAD-binding, type 2	SIN_1006743	IPR006094; FAD linked oxidase, N-terminal#IPR012951; Berberine/berberine-like#IPR016166; FAD-binding, type 2
SIN_1006732	IPR006094; FAD linked oxidase, N-terminal#IPR012951; Berberine/berberine-like#IPR016166; FAD-binding, type 2	SIN_1006744	IPR006094; FAD linked oxidase, N-terminal#IPR012951; Berberine/berberine-like#IPR016166; FAD-binding, type 2
SIN_1006733	IPR006094; FAD linked oxidase, N-terminal#IPR012951; Berberine/berberine-like#IPR016166; FAD-binding, type 2	SIN_1006734	IPR012951; Berberine/berberine-like
SIN_1006733	IPR006094; FAD linked oxidase, N-terminal#IPR012951; Berberine/berberine-like#IPR016166; FAD-binding, type 2	SIN_1006735	IPR006094; FAD linked oxidase, N-terminal#IPR012951; Berberine/berberine-like#IPR016166; FAD-binding, type 2
SIN_1006733	IPR006094; FAD linked oxidase, N-terminal#IPR012951; Berberine/berberine-like#IPR016166; FAD-binding, type 2	SIN_1006736	IPR006094; FAD linked oxidase, N-terminal#IPR012951; Berberine/berberine-like#IPR016166; FAD-binding, type 2
SIN_1006733	IPR006094; FAD linked oxidase, N-terminal#IPR012951; Berberine/berberine-like#IPR016166; FAD-binding, type 2	SIN_1006737	IPR006094; FAD linked oxidase, N-terminal#IPR012951; Berberine/berberine-like#IPR016166; FAD-binding, type 2
SIN_1006733	IPR006094; FAD linked oxidase, N-terminal#IPR012951; Berberine/berberine-like#IPR016166; FAD-binding, type 2	SIN_1006738	IPR006094; FAD linked oxidase, N-terminal#IPR012951; Berberine/berberine-like#IPR016166; FAD-binding, type 2
SIN_1006733	IPR006094; FAD linked oxidase, N-terminal#IPR012951; Berberine/berberine-like#IPR016166; FAD-binding, type 2	SIN_1006739	IPR006094; FAD linked oxidase, N-terminal#IPR012951; Berberine/berberine-like#IPR016166; FAD-binding, type 2
SIN_1006733	IPR006094; FAD linked oxidase, N-terminal#IPR012951; Berberine/berberine-like#IPR016166; FAD-binding, type 2	SIN_1006740	IPR006094; FAD linked oxidase, N-terminal#IPR012951; Berberine/berberine-like#IPR016166; FAD-binding, type 2
SIN_1006733	IPR006094; FAD linked oxidase, N-terminal#IPR012951; Berberine/berberine-like#IPR016166; FAD-binding, type 2	SIN_1006741	IPR006094; FAD linked oxidase, N-terminal#IPR012951; Berberine/berberine-like#IPR016166; FAD-binding, type 2
SIN_1006733	IPR006094; FAD linked oxidase, N-terminal#IPR012951; Berberine/berberine-like#IPR016166; FAD-binding, type 2	SIN_1006742	IPR006094; FAD linked oxidase, N-terminal#IPR012951; Berberine/berberine-like#IPR016166; FAD-binding, type 2
SIN_1006733	IPR006094; FAD linked oxidase, N-terminal#IPR012951; Berberine/berberine-like#IPR016166; FAD-binding, type 2	SIN_1006743	IPR006094; FAD linked oxidase, N-terminal#IPR012951; Berberine/berberine-like#IPR016166; FAD-binding, type 2
SIN_1006733	IPR006094; FAD linked oxidase, N-terminal#IPR012951; Berberine/berberine-like#IPR016166; FAD-binding, type 2	SIN_1006744	IPR006094; FAD linked oxidase, N-terminal#IPR012951; Berberine/berberine-like#IPR016166; FAD-binding, type 2
SIN_1006734	IPR012951; Berberine/berberine-like	SIN_1006735	IPR006094; FAD linked oxidase, N-terminal#IPR012951; Berberine/berberine-like#IPR016166; FAD-binding, type 2
SIN_1006734	IPR012951; Berberine/berberine-like	SIN_1006736	IPR006094; FAD linked oxidase, N-terminal#IPR012951; Berberine/berberine-like#IPR016166; FAD-binding, type 2
SIN_1006734	IPR012951; Berberine/berberine-like	SIN_1006737	IPR006094; FAD linked oxidase, N-terminal#IPR012951; Berberine/berberine-like#IPR016166; FAD-binding, type 2
SIN_1006734	IPR012951; Berberine/berberine-like	SIN_1006738	IPR006094; FAD linked oxidase, N-terminal#IPR012951; Berberine/berberine-like#IPR016166; FAD-binding, type 2
SIN_1006734	IPR012951; Berberine/berberine-like	SIN_1006739	IPR006094; FAD linked oxidase, N-terminal#IPR012951; Berberine/berberine-like#IPR016166; FAD-binding, type 2
SIN_1006734	IPR012951; Berberine/berberine-like	SIN_1006740	IPR006094; FAD linked oxidase, N-terminal#IPR012951; Berberine/berberine-like#IPR016166; FAD-binding, type 2
SIN_1006734	IPR012951; Berberine/berberine-like	SIN_1006741	IPR006094; FAD linked oxidase, N-terminal#IPR012951; Berberine/berberine-like#IPR016166; FAD-binding, type 2
SIN_1006734	IPR012951; Berberine/berberine-like	SIN_1006742	IPR006094; FAD linked oxidase, N-terminal#IPR012951; Berberine/berberine-like#IPR016166; FAD-binding, type 2
SIN_1006734	IPR012951; Berberine/berberine-like	SIN_1006743	IPR006094; FAD linked oxidase, N-terminal#IPR012951; Berberine/berberine-like#IPR016166; FAD-binding, type 2
SIN_1006734	IPR012951; Berberine/berberine-like	SIN_1006744	IPR006094; FAD linked oxidase, N-terminal#IPR012951; Berberine/berberine-like#IPR016166; FAD-binding, type 2
SIN_1006735	IPR006094; FAD linked oxidase, N-terminal#IPR012951; Berberine/berberine-like#IPR016166; FAD-binding, type 2	SIN_1006736	IPR006094; FAD linked oxidase, N-terminal#IPR012951; Berberine/berberine-like#IPR016166; FAD-binding, type 2
SIN_1006735	IPR006094; FAD linked oxidase, N-terminal#IPR012951; Berberine/berberine-like#IPR016166; FAD-binding, type 2	SIN_1006737	IPR006094; FAD linked oxidase, N-terminal#IPR012951; Berberine/berberine-like#IPR016166; FAD-binding, type 2
SIN_1006735	IPR006094; FAD linked oxidase, N-terminal#IPR012951; Berberine/berberine-like#IPR016166; FAD-binding, type 2	SIN_1006738	IPR006094; FAD linked oxidase, N-terminal#IPR012951; Berberine/berberine-like#IPR016166; FAD-binding, type 2
SIN_1006735	IPR006094; FAD linked oxidase, N-terminal#IPR012951; Berberine/berberine-like#IPR016166; FAD-binding, type 2	SIN_1006739	IPR006094; FAD linked oxidase, N-terminal#IPR012951; Berberine/berberine-like#IPR016166; FAD-binding, type 2
SIN_1006735	IPR006094; FAD linked oxidase, N-terminal#IPR012951; Berberine/berberine-like#IPR016166; FAD-binding, type 2	SIN_1006740	IPR006094; FAD linked oxidase, N-terminal#IPR012951; Berberine/berberine-like#IPR016166; FAD-binding, type 2
SIN_1006735	IPR006094; FAD linked oxidase, N-terminal#IPR012951; Berberine/berberine-like#IPR016166; FAD-binding, type 2	SIN_1006741	IPR006094; FAD linked oxidase, N-terminal#IPR012951; Berberine/berberine-like#IPR016166; FAD-binding, type 2
SIN_1006735	IPR006094; FAD linked oxidase, N-terminal#IPR012951; Berberine/berberine-like#IPR016166; FAD-binding, type 2	SIN_1006742	IPR006094; FAD linked oxidase, N-terminal#IPR012951; Berberine/berberine-like#IPR016166; FAD-binding, type 2
SIN_1006735	IPR006094; FAD linked oxidase, N-terminal#IPR012951; Berberine/berberine-like#IPR016166; FAD-binding, type 2	SIN_1006743	IPR006094; FAD linked oxidase, N-terminal#IPR012951; Berberine/berberine-like#IPR016166; FAD-binding, type 2
SIN_1006735	IPR006094; FAD linked oxidase, N-terminal#IPR012951; Berberine/berberine-like#IPR016166; FAD-binding, type 2	SIN_1006744	IPR006094; FAD linked oxidase, N-terminal#IPR012951; Berberine/berberine-like#IPR016166; FAD-binding, type 2
SIN_1006736	IPR006094; FAD linked oxidase, N-terminal#IPR012951; Berberine/berberine-like#IPR016166; FAD-binding, type 2	SIN_1006737	IPR006094; FAD linked oxidase, N-terminal#IPR012951; Berberine/berberine-like#IPR016166; FAD-binding, type 2
SIN_1006736	IPR006094; FAD linked oxidase, N-terminal#IPR012951; Berberine/berberine-like#IPR016166; FAD-binding, type 2	SIN_1006738	IPR006094; FAD linked oxidase, N-terminal#IPR012951; Berberine/berberine-like#IPR016166; FAD-binding, type 2
SIN_1006736	IPR006094; FAD linked oxidase, N-terminal#IPR012951; Berberine/berberine-like#IPR016166; FAD-binding, type 2	SIN_1006739	IPR006094; FAD linked oxidase, N-terminal#IPR012951; Berberine/berberine-like#IPR016166; FAD-binding, type 2
SIN_1006736	IPR006094; FAD linked oxidase, N-terminal#IPR012951; Berberine/berberine-like#IPR016166; FAD-binding, type 2	SIN_1006740	IPR006094; FAD linked oxidase, N-terminal#IPR012951; Berberine/berberine-like#IPR016166; FAD-binding, type 2
SIN_1006736	IPR006094; FAD linked oxidase, N-terminal#IPR012951; Berberine/berberine-like#IPR016166; FAD-binding, type 2	SIN_1006741	IPR006094; FAD linked oxidase, N-terminal#IPR012951; Berberine/berberine-like#IPR016166; FAD-binding, type 2
SIN_1006736	IPR006094; FAD linked oxidase, N-terminal#IPR012951; Berberine/berberine-like#IPR016166; FAD-binding, type 2	SIN_1006742	IPR006094; FAD linked oxidase, N-terminal#IPR012951; Berberine/berberine-like#IPR016166; FAD-binding, type 2
SIN_1006736	IPR006094; FAD linked oxidase, N-terminal#IPR012951; Berberine/berberine-like#IPR016166; FAD-binding, type 2	SIN_1006743	IPR006094; FAD linked oxidase, N-terminal#IPR012951; Berberine/berberine-like#IPR016166; FAD-binding, type 2
SIN_1006736	IPR006094; FAD linked oxidase, N-terminal#IPR012951; Berberine/berberine-like#IPR016166; FAD-binding, type 2	SIN_1006744	IPR006094; FAD linked oxidase, N-terminal#IPR012951; Berberine/berberine-like#IPR016166; FAD-binding, type 2
SIN_1006737	IPR006094; FAD linked oxidase, N-terminal#IPR012951; Berberine/berberine-like#IPR016166; FAD-binding, type 2	SIN_1006738	IPR006094; FAD linked oxidase, N-terminal#IPR012951; Berberine/berberine-like#IPR016166; FAD-binding, type 2
SIN_1006737	IPR006094; FAD linked oxidase, N-terminal#IPR012951; Berberine/berberine-like#IPR016166; FAD-binding, type 2	SIN_1006739	IPR006094; FAD linked oxidase, N-terminal#IPR012951; Berberine/berberine-like#IPR016166; FAD-binding, type 2
SIN_1006737	IPR006094; FAD linked oxidase, N-terminal#IPR012951; Berberine/berberine-like#IPR016166; FAD-binding, type 2	SIN_1006740	IPR006094; FAD linked oxidase, N-terminal#IPR012951; Berberine/berberine-like#IPR016166; FAD-binding, type 2
SIN_1006737	IPR006094; FAD linked oxidase, N-terminal#IPR012951; Berberine/berberine-like#IPR016166; FAD-binding, type 2	SIN_1006741	IPR006094; FAD linked oxidase, N-terminal#IPR012951; Berberine/berberine-like#IPR016166; FAD-binding, type 2
SIN_1006737	IPR006094; FAD linked oxidase, N-terminal#IPR012951; Berberine/berberine-like#IPR016166; FAD-binding, type 2	SIN_1006742	IPR006094; FAD linked oxidase, N-terminal#IPR012951; Berberine/berberine-like#IPR016166; FAD-binding, type 2
SIN_1006737	IPR006094; FAD linked oxidase, N-terminal#IPR012951; Berberine/berberine-like#IPR016166; FAD-binding, type 2	SIN_1006743	IPR006094; FAD linked oxidase, N-terminal#IPR012951; Berberine/berberine-like#IPR016166; FAD-binding, type 2
SIN_1006737	IPR006094; FAD linked oxidase, N-terminal#IPR012951; Berberine/berberine-like#IPR016166; FAD-binding, type 2	SIN_1006744	IPR006094; FAD linked oxidase, N-terminal#IPR012951; Berberine/berberine-like#IPR016166; FAD-binding, type 2
SIN_1006738	IPR006094; FAD linked oxidase, N-terminal#IPR012951; Berberine/berberine-like#IPR016166; FAD-binding, type 2	SIN_1006739	IPR006094; FAD linked oxidase, N-terminal#IPR012951; Berberine/berberine-like#IPR016166; FAD-binding, type 2
SIN_1006738	IPR006094; FAD linked oxidase, N-terminal#IPR012951; Berberine/berberine-like#IPR016166; FAD-binding, type 2	SIN_1006740	IPR006094; FAD linked oxidase, N-terminal#IPR012951; Berberine/berberine-like#IPR016166; FAD-binding, type 2
SIN_1006738	IPR006094; FAD linked oxidase, N-terminal#IPR012951; Berberine/berberine-like#IPR016166; FAD-binding, type 2	SIN_1006741	IPR006094; FAD linked oxidase, N-terminal#IPR012951; Berberine/berberine-like#IPR016166; FAD-binding, type 2
SIN_1006738	IPR006094; FAD linked oxidase, N-terminal#IPR012951; Berberine/berberine-like#IPR016166; FAD-binding, type 2	SIN_1006742	IPR006094; FAD linked oxidase, N-terminal#IPR012951; Berberine/berberine-like#IPR016166; FAD-binding, type 2
SIN_1006738	IPR006094; FAD linked oxidase, N-terminal#IPR012951; Berberine/berberine-like#IPR016166; FAD-binding, type 2	SIN_1006743	IPR006094; FAD linked oxidase, N-terminal#IPR012951; Berberine/berberine-like#IPR016166; FAD-binding, type 2
SIN_1006738	IPR006094; FAD linked oxidase, N-terminal#IPR012951; Berberine/berberine-like#IPR016166; FAD-binding, type 2	SIN_1006744	IPR006094; FAD linked oxidase, N-terminal#IPR012951; Berberine/berberine-like#IPR016166; FAD-binding, type 2
SIN_1006739	IPR006094; FAD linked oxidase, N-terminal#IPR012951; Berberine/berberine-like#IPR016166; FAD-binding, type 2	SIN_1006740	IPR006094; FAD linked oxidase, N-terminal#IPR012951; Berberine/berberine-like#IPR016166; FAD-binding, type 2
SIN_1006739	IPR006094; FAD linked oxidase, N-terminal#IPR012951; Berberine/berberine-like#IPR016166; FAD-binding, type 2	SIN_1006741	IPR006094; FAD linked oxidase, N-terminal#IPR012951; Berberine/berberine-like#IPR016166; FAD-binding, type 2
SIN_1006739	IPR006094; FAD linked oxidase, N-terminal#IPR012951; Berberine/berberine-like#IPR016166; FAD-binding, type 2	SIN_1006742	IPR006094; FAD linked oxidase, N-terminal#IPR012951; Berberine/berberine-like#IPR016166; FAD-binding, type 2
SIN_1006739	IPR006094; FAD linked oxidase, N-terminal#IPR012951; Berberine/berberine-like#IPR016166; FAD-binding, type 2	SIN_1006743	IPR006094; FAD linked oxidase, N-terminal#IPR012951; Berberine/berberine-like#IPR016166; FAD-binding, type 2
SIN_1006739	IPR006094; FAD linked oxidase, N-terminal#IPR012951; Berberine/berberine-like#IPR016166; FAD-binding, type 2	SIN_1006744	IPR006094; FAD linked oxidase, N-terminal#IPR012951; Berberine/berberine-like#IPR016166; FAD-binding, type 2
SIN_1006740	IPR006094; FAD linked oxidase, N-terminal#IPR012951; Berberine/berberine-like#IPR016166; FAD-binding, type 2	SIN_1006741	IPR006094; FAD linked oxidase, N-terminal#IPR012951; Berberine/berberine-like#IPR016166; FAD-binding, type 2
SIN_1006740	IPR006094; FAD linked oxidase, N-terminal#IPR012951; Berberine/berberine-like#IPR016166; FAD-binding, type 2	SIN_1006742	IPR006094; FAD linked oxidase, N-terminal#IPR012951; Berberine/berberine-like#IPR016166; FAD-binding, type 2
SIN_1006740	IPR006094; FAD linked oxidase, N-terminal#IPR012951; Berberine/berberine-like#IPR016166; FAD-binding, type 2	SIN_1006743	IPR006094; FAD linked oxidase, N-terminal#IPR012951; Berberine/berberine-like#IPR016166; FAD-binding, type 2
SIN_1006740	IPR006094; FAD linked oxidase, N-terminal#IPR012951; Berberine/berberine-like#IPR016166; FAD-binding, type 2	SIN_1006744	IPR006094; FAD linked oxidase, N-terminal#IPR012951; Berberine/berberine-like#IPR016166; FAD-binding, type 2
SIN_1006741	IPR006094; FAD linked oxidase, N-terminal#IPR012951; Berberine/berberine-like#IPR016166; FAD-binding, type 2	SIN_1006742	IPR006094; FAD linked oxidase, N-terminal#IPR012951; Berberine/berberine-like#IPR016166; FAD-binding, type 2
SIN_1006741	IPR006094; FAD linked oxidase, N-terminal#IPR012951; Berberine/berberine-like#IPR016166; FAD-binding, type 2	SIN_1006743	IPR006094; FAD linked oxidase, N-terminal#IPR012951; Berberine/berberine-like#IPR016166; FAD-binding, type 2
SIN_1006741	IPR006094; FAD linked oxidase, N-terminal#IPR012951; Berberine/berberine-like#IPR016166; FAD-binding, type 2	SIN_1006744	IPR006094; FAD linked oxidase, N-terminal#IPR012951; Berberine/berberine-like#IPR016166; FAD-binding, type 2
SIN_1006742	IPR006094; FAD linked oxidase, N-terminal#IPR012951; Berberine/berberine-like#IPR016166; FAD-binding, type 2	SIN_1006743	IPR006094; FAD linked oxidase, N-terminal#IPR012951; Berberine/berberine-like#IPR016166; FAD-binding, type 2
SIN_1006742	IPR006094; FAD linked oxidase, N-terminal#IPR012951; Berberine/berberine-like#IPR016166; FAD-binding, type 2	SIN_1006744	IPR006094; FAD linked oxidase, N-terminal#IPR012951; Berberine/berberine-like#IPR016166; FAD-binding, type 2
SIN_1006743	IPR006094; FAD linked oxidase, N-terminal#IPR012951; Berberine/berberine-like#IPR016166; FAD-binding, type 2	SIN_1006744	IPR006094; FAD linked oxidase, N-terminal#IPR012951; Berberine/berberine-like#IPR016166; FAD-binding, type 2
SIN_1006779	IPR003100; Argonaute/Dicer protein, PAZ#IPR014811; Domain of unknown function DUF1785	SIN_1006780	IPR003100; Argonaute/Dicer protein, PAZ#IPR003165; Stem cell self-renewal protein Piwi#IPR014811; Domain of unknown function DUF1785
SIN_1006803	IPR002110; Ankyrin repeat#IPR020683; Ankyrin repeat-containing domain#IPR026961; PGG domain	SIN_1006804	IPR002110; Ankyrin repeat#IPR020683; Ankyrin repeat-containing domain#IPR026961; PGG domain
SIN_1006919	IPR000010; Proteinase inhibitor I25, cystatin#IPR020381; Proteinase inhibitor I25, cystatin, conserved region#IPR027214; Cystatin	SIN_1006920	IPR000010; Proteinase inhibitor I25, cystatin#IPR020381; Proteinase inhibitor I25, cystatin, conserved region#IPR027214; Cystatin
SIN_1006924	IPR001810; F-box domain	SIN_1006925	IPR001810; F-box domain
SIN_1006934	NULL	SIN_1006935	NULL
SIN_1006963	IPR000528; Plant lipid transfer protein/Par allergen#IPR016140; Bifunctional inhibitor/plant lipid transfer protein/seed storage helical domain	SIN_1006964	IPR000528; Plant lipid transfer protein/Par allergen#IPR016140; Bifunctional inhibitor/plant lipid transfer protein/seed storage helical domain
SIN_1007008	IPR002528; Multi antimicrobial extrusion protein	SIN_1007009	IPR002528; Multi antimicrobial extrusion protein
SIN_1007040	IPR000719; Protein kinase domain#IPR002290; Serine/threonine- / dual specificity protein kinase, catalytic domain#IPR002902; Gnk2-homologous domain#IPR020635; Tyrosine-protein kinase, catalytic domain	SIN_1007041	IPR000719; Protein kinase domain#IPR001245; Serine-threonine/tyrosine-protein kinase catalytic domain#IPR002290; Serine/threonine- / dual specificity protein kinase, catalytic domain#IPR002902; Gnk2-homologous domain#IPR020635; Tyrosine-protein kinase, catalytic domain
SIN_1007040	IPR000719; Protein kinase domain#IPR002290; Serine/threonine- / dual specificity protein kinase, catalytic domain#IPR002902; Gnk2-homologous domain#IPR020635; Tyrosine-protein kinase, catalytic domain	SIN_1007042	IPR000719; Protein kinase domain#IPR001245; Serine-threonine/tyrosine-protein kinase catalytic domain#IPR002290; Serine/threonine- / dual specificity protein kinase, catalytic domain#IPR020635; Tyrosine-protein kinase, catalytic domain
SIN_1007040	IPR000719; Protein kinase domain#IPR002290; Serine/threonine- / dual specificity protein kinase, catalytic domain#IPR002902; Gnk2-homologous domain#IPR020635; Tyrosine-protein kinase, catalytic domain	SIN_1007043	IPR000719; Protein kinase domain#IPR002290; Serine/threonine- / dual specificity protein kinase, catalytic domain#IPR002902; Gnk2-homologous domain#IPR020635; Tyrosine-protein kinase, catalytic domain
SIN_1007041	IPR000719; Protein kinase domain#IPR001245; Serine-threonine/tyrosine-protein kinase catalytic domain#IPR002290; Serine/threonine- / dual specificity protein kinase, catalytic domain#IPR002902; Gnk2-homologous domain#IPR020635; Tyrosine-protein kinase, catalytic domain	SIN_1007042	IPR000719; Protein kinase domain#IPR001245; Serine-threonine/tyrosine-protein kinase catalytic domain#IPR002290; Serine/threonine- / dual specificity protein kinase, catalytic domain#IPR020635; Tyrosine-protein kinase, catalytic domain
SIN_1007041	IPR000719; Protein kinase domain#IPR001245; Serine-threonine/tyrosine-protein kinase catalytic domain#IPR002290; Serine/threonine- / dual specificity protein kinase, catalytic domain#IPR002902; Gnk2-homologous domain#IPR020635; Tyrosine-protein kinase, catalytic domain	SIN_1007043	IPR000719; Protein kinase domain#IPR002290; Serine/threonine- / dual specificity protein kinase, catalytic domain#IPR002902; Gnk2-homologous domain#IPR020635; Tyrosine-protein kinase, catalytic domain
SIN_1007042	IPR000719; Protein kinase domain#IPR001245; Serine-threonine/tyrosine-protein kinase catalytic domain#IPR002290; Serine/threonine- / dual specificity protein kinase, catalytic domain#IPR020635; Tyrosine-protein kinase, catalytic domain	SIN_1007043	IPR000719; Protein kinase domain#IPR002290; Serine/threonine- / dual specificity protein kinase, catalytic domain#IPR002902; Gnk2-homologous domain#IPR020635; Tyrosine-protein kinase, catalytic domain
SIN_1007053	IPR001906; Terpene synthase, N-terminal domain#IPR005630; Terpene synthase, metal-binding domain#IPR007527; Zinc finger, SWIM-type	SIN_1007054	IPR001906; Terpene synthase, N-terminal domain#IPR005630; Terpene synthase, metal-binding domain
SIN_1007065	IPR000767; Disease resistance protein#IPR002182; NB-ARC	SIN_1007066	IPR000767; Disease resistance protein#IPR002182; NB-ARC
SIN_1007069	IPR000767; Disease resistance protein#IPR002182; NB-ARC	SIN_1007070	IPR000767; Disease resistance protein#IPR002182; NB-ARC
SIN_1007095	IPR001087; Lipase, GDSL	SIN_1007096	IPR001087; Lipase, GDSL
SIN_1007106	IPR000008; C2 calcium-dependent membrane targeting#IPR018029; C2 membrane targeting protein	SIN_1007107	IPR000008; C2 calcium-dependent membrane targeting
SIN_1007106	IPR000008; C2 calcium-dependent membrane targeting#IPR018029; C2 membrane targeting protein	SIN_1007108	IPR000008; C2 calcium-dependent membrane targeting
SIN_1007107	IPR000008; C2 calcium-dependent membrane targeting	SIN_1007108	IPR000008; C2 calcium-dependent membrane targeting
SIN_1007148	NULL	SIN_1007149	NULL
SIN_1007148	NULL	SIN_1007150	NULL
SIN_1007148	NULL	SIN_1007151	NULL
SIN_1007149	NULL	SIN_1007150	NULL
SIN_1007149	NULL	SIN_1007151	NULL
SIN_1007150	NULL	SIN_1007151	NULL
SIN_1007155	NULL	SIN_1007156	NULL
SIN_1007187	IPR002213; UDP-glucuronosyl/UDP-glucosyltransferase	SIN_1007188	IPR002213; UDP-glucuronosyl/UDP-glucosyltransferase
SIN_1007187	IPR002213; UDP-glucuronosyl/UDP-glucosyltransferase	SIN_1007189	IPR002213; UDP-glucuronosyl/UDP-glucosyltransferase
SIN_1007188	IPR002213; UDP-glucuronosyl/UDP-glucosyltransferase	SIN_1007189	IPR002213; UDP-glucuronosyl/UDP-glucosyltransferase
SIN_1007198	IPR002213; UDP-glucuronosyl/UDP-glucosyltransferase	SIN_1007199	IPR002213; UDP-glucuronosyl/UDP-glucosyltransferase
SIN_1007200	IPR006094; FAD linked oxidase, N-terminal#IPR012951; Berberine/berberine-like#IPR016166; FAD-binding, type 2	SIN_1007201	IPR012951; Berberine/berberine-like
SIN_1007203	IPR006094; FAD linked oxidase, N-terminal#IPR012951; Berberine/berberine-like#IPR016166; FAD-binding, type 2	SIN_1007204	IPR006094; FAD linked oxidase, N-terminal#IPR012951; Berberine/berberine-like#IPR016166; FAD-binding, type 2
SIN_1007206	IPR002213; UDP-glucuronosyl/UDP-glucosyltransferase	SIN_1007207	IPR002213; UDP-glucuronosyl/UDP-glucosyltransferase
SIN_1007271	NULL	SIN_1007272	NULL
SIN_1007291	IPR006917; SOUL haem-binding protein#IPR018790; Protein of unknown function DUF2358	SIN_1007292	IPR006917; SOUL haem-binding protein#IPR018790; Protein of unknown function DUF2358
SIN_1007366	IPR001395; Aldo/keto reductase#IPR023210; NADP-dependent oxidoreductase domain	SIN_1007367	IPR001395; Aldo/keto reductase#IPR023210; NADP-dependent oxidoreductase domain
SIN_1007391	IPR013057; Amino acid transporter, transmembrane	SIN_1007392	IPR013057; Amino acid transporter, transmembrane
SIN_1007396	IPR004320; Protein of unknown function DUF241, plant	SIN_1007397	IPR004320; Protein of unknown function DUF241, plant
SIN_1007419	IPR004776; Auxin efflux carrier	SIN_1007420	IPR004776; Auxin efflux carrier
SIN_1007465	NULL	SIN_1007466	NULL
SIN_1007465	NULL	SIN_1007467	NULL
SIN_1007466	NULL	SIN_1007467	NULL
SIN_1007483	IPR006947; EGF-like, alliinase#IPR006948; Allinase, C-terminal	SIN_1007484	IPR006947; EGF-like, alliinase#IPR006948; Allinase, C-terminal
SIN_1007483	IPR006947; EGF-like, alliinase#IPR006948; Allinase, C-terminal	SIN_1007485	IPR006948; Allinase, C-terminal
SIN_1007484	IPR006947; EGF-like, alliinase#IPR006948; Allinase, C-terminal	SIN_1007485	IPR006948; Allinase, C-terminal
SIN_1007506	IPR000683; Oxidoreductase, N-terminal#IPR004104; Oxidoreductase, C-terminal	SIN_1007507	IPR000683; Oxidoreductase, N-terminal#IPR004104; Oxidoreductase, C-terminal
SIN_1007534	IPR000070; Pectinesterase, catalytic#IPR006501; Pectinesterase inhibitor domain	SIN_1007535	IPR000070; Pectinesterase, catalytic#IPR006501; Pectinesterase inhibitor domain
SIN_1007534	IPR000070; Pectinesterase, catalytic#IPR006501; Pectinesterase inhibitor domain	SIN_1007536	IPR000070; Pectinesterase, catalytic#IPR006501; Pectinesterase inhibitor domain
SIN_1007534	IPR000070; Pectinesterase, catalytic#IPR006501; Pectinesterase inhibitor domain	SIN_1007537	IPR000070; Pectinesterase, catalytic#IPR006501; Pectinesterase inhibitor domain
SIN_1007535	IPR000070; Pectinesterase, catalytic#IPR006501; Pectinesterase inhibitor domain	SIN_1007536	IPR000070; Pectinesterase, catalytic#IPR006501; Pectinesterase inhibitor domain
SIN_1007535	IPR000070; Pectinesterase, catalytic#IPR006501; Pectinesterase inhibitor domain	SIN_1007537	IPR000070; Pectinesterase, catalytic#IPR006501; Pectinesterase inhibitor domain
SIN_1007536	IPR000070; Pectinesterase, catalytic#IPR006501; Pectinesterase inhibitor domain	SIN_1007537	IPR000070; Pectinesterase, catalytic#IPR006501; Pectinesterase inhibitor domain
SIN_1007579	IPR002110; Ankyrin repeat#IPR020683; Ankyrin repeat-containing domain#IPR026961; PGG domain	SIN_1007580	IPR020683; Ankyrin repeat-containing domain#IPR026961; PGG domain
SIN_1007583	IPR001929; Germin#IPR006045; Cupin 1	SIN_1007584	IPR001929; Germin#IPR006045; Cupin 1
SIN_1007626	NULL	SIN_1007627	NULL
SIN_1007638	IPR006094; FAD linked oxidase, N-terminal#IPR015345; Cytokinin dehydrogenase 1, FAD/cytokinin binding domain#IPR016166; FAD-binding, type 2	SIN_1007639	IPR015345; Cytokinin dehydrogenase 1, FAD/cytokinin binding domain
SIN_1007648	IPR001944; Glycoside hydrolase, family 35	SIN_1007649	IPR001944; Glycoside hydrolase, family 35
SIN_1007663	IPR002935; O-methyltransferase, family 3	SIN_1007664	IPR002935; O-methyltransferase, family 3
SIN_1007663	IPR002935; O-methyltransferase, family 3	SIN_1007665	IPR002935; O-methyltransferase, family 3
SIN_1007664	IPR002935; O-methyltransferase, family 3	SIN_1007665	IPR002935; O-methyltransferase, family 3
SIN_1007673	IPR002935; O-methyltransferase, family 3	SIN_1007674	IPR002935; O-methyltransferase, family 3
SIN_1007683	IPR000310; Orn/Lys/Arg decarboxylase, major domain#IPR008286; Orn/Lys/Arg decarboxylase, C-terminal	SIN_1007684	IPR000310; Orn/Lys/Arg decarboxylase, major domain#IPR008286; Orn/Lys/Arg decarboxylase, C-terminal
SIN_1007683	IPR000310; Orn/Lys/Arg decarboxylase, major domain#IPR008286; Orn/Lys/Arg decarboxylase, C-terminal	SIN_1007685	IPR000310; Orn/Lys/Arg decarboxylase, major domain#IPR008286; Orn/Lys/Arg decarboxylase, C-terminal
SIN_1007684	IPR000310; Orn/Lys/Arg decarboxylase, major domain#IPR008286; Orn/Lys/Arg decarboxylase, C-terminal	SIN_1007685	IPR000310; Orn/Lys/Arg decarboxylase, major domain#IPR008286; Orn/Lys/Arg decarboxylase, C-terminal
SIN_1007766	NULL	SIN_1007767	NULL
SIN_1007789	IPR003613; U box domain	SIN_1007790	IPR003613; U box domain
SIN_1007896	IPR000743; Glycoside hydrolase, family 28#IPR006626; Parallel beta-helix repeat	SIN_1007897	IPR000743; Glycoside hydrolase, family 28
SIN_1007915	IPR006139; D-isomer specific 2-hydroxyacid dehydrogenase, catalytic domain#IPR006140; D-isomer specific 2-hydroxyacid dehydrogenase, NAD-binding	SIN_1007916	IPR006139; D-isomer specific 2-hydroxyacid dehydrogenase, catalytic domain#IPR006140; D-isomer specific 2-hydroxyacid dehydrogenase, NAD-binding
SIN_1007924	IPR001965; Zinc finger, PHD-type#IPR019787; Zinc finger, PHD-finger	SIN_1007925	IPR001965; Zinc finger, PHD-type#IPR019787; Zinc finger, PHD-finger
SIN_1007936	IPR000620; Drug/metabolite transporter	SIN_1007937	IPR000620; Drug/metabolite transporter
SIN_1007990	IPR018391; Pyrrolo-quinoline quinone beta-propeller repeat	SIN_1007991	IPR018391; Pyrrolo-quinoline quinone beta-propeller repeat
SIN_1008012	IPR013057; Amino acid transporter, transmembrane	SIN_1008013	IPR013057; Amino acid transporter, transmembrane
SIN_1008025	IPR006702; Uncharacterised protein family UPF0497, trans-membrane plant	SIN_1008026	IPR006702; Uncharacterised protein family UPF0497, trans-membrane plant
SIN_1008041	IPR003245; Plastocyanin-like	SIN_1008042	IPR003245; Plastocyanin-like
SIN_1008049	IPR002213; UDP-glucuronosyl/UDP-glucosyltransferase	SIN_1008050	IPR002213; UDP-glucuronosyl/UDP-glucosyltransferase
SIN_1008049	IPR002213; UDP-glucuronosyl/UDP-glucosyltransferase	SIN_1008051	IPR002213; UDP-glucuronosyl/UDP-glucosyltransferase
SIN_1008050	IPR002213; UDP-glucuronosyl/UDP-glucosyltransferase	SIN_1008051	IPR002213; UDP-glucuronosyl/UDP-glucosyltransferase
SIN_1008088	IPR000767; Disease resistance protein#IPR001611; Leucine-rich repeat#IPR002182; NB-ARC#IPR003591; Leucine-rich repeat, typical subtype	SIN_1008089	IPR002182; NB-ARC
SIN_1008088	IPR000767; Disease resistance protein#IPR001611; Leucine-rich repeat#IPR002182; NB-ARC#IPR003591; Leucine-rich repeat, typical subtype	SIN_1008090	IPR000767; Disease resistance protein#IPR001611; Leucine-rich repeat#IPR002182; NB-ARC#IPR003591; Leucine-rich repeat, typical subtype
SIN_1008089	IPR002182; NB-ARC	SIN_1008090	IPR000767; Disease resistance protein#IPR001611; Leucine-rich repeat#IPR002182; NB-ARC#IPR003591; Leucine-rich repeat, typical subtype
SIN_1008093	IPR001461; Peptidase A1	SIN_1008094	IPR001461; Peptidase A1
SIN_1008116	IPR001464; Annexin#IPR009118; Annexin, plant#IPR018502; Annexin repeat	SIN_1008117	IPR001464; Annexin#IPR009118; Annexin, plant#IPR018502; Annexin repeat
SIN_1008116	IPR001464; Annexin#IPR009118; Annexin, plant#IPR018502; Annexin repeat	SIN_1008118	IPR001464; Annexin#IPR009118; Annexin, plant#IPR018502; Annexin repeat
SIN_1008117	IPR001464; Annexin#IPR009118; Annexin, plant#IPR018502; Annexin repeat	SIN_1008118	IPR001464; Annexin#IPR009118; Annexin, plant#IPR018502; Annexin repeat
SIN_1008148	IPR000767; Disease resistance protein#IPR001347; Sugar isomerase (SIS)#IPR001611; Leucine-rich repeat#IPR002182; NB-ARC#IPR005855; Glucosamine-fructose-6-phosphate aminotransferase, isomerising#IPR017932; Glutamine amidotransferase type 2 domain#IPR025875; Leucine rich repeat 4	SIN_1008149	IPR000767; Disease resistance protein#IPR001611; Leucine-rich repeat#IPR002182; NB-ARC#IPR025875; Leucine rich repeat 4
SIN_1008204	IPR000058; Zinc finger, AN1-type#IPR002653; Zinc finger, A20-type	SIN_1008205	IPR000058; Zinc finger, AN1-type#IPR002653; Zinc finger, A20-type
SIN_1008226	IPR000719; Protein kinase domain#IPR001480; Bulb-type lectin domain#IPR002290; Serine/threonine- / dual specificity protein kinase, catalytic domain#IPR020635; Tyrosine-protein kinase, catalytic domain	SIN_1008227	IPR000719; Protein kinase domain#IPR001245; Serine-threonine/tyrosine-protein kinase catalytic domain#IPR001480; Bulb-type lectin domain#IPR002290; Serine/threonine- / dual specificity protein kinase, catalytic domain#IPR020635; Tyrosine-protein kinase, catalytic domain
SIN_1008229	IPR002938; Monooxygenase, FAD-binding#IPR003042; Aromatic-ring hydroxylase-like	SIN_1008230	IPR002938; Monooxygenase, FAD-binding#IPR003042; Aromatic-ring hydroxylase-like#IPR026750; Protein N-terminal asparagine amidohydrolase
SIN_1008231	NULL	SIN_1008232	NULL
SIN_1008236	IPR011424; C1-like	SIN_1008237	IPR004146; DC1#IPR011424; C1-like
SIN_1008236	IPR011424; C1-like	SIN_1008238	IPR011424; C1-like
SIN_1008236	IPR011424; C1-like	SIN_1008239	IPR001965; Zinc finger, PHD-type#IPR011424; C1-like
SIN_1008237	IPR004146; DC1#IPR011424; C1-like	SIN_1008238	IPR011424; C1-like
SIN_1008237	IPR004146; DC1#IPR011424; C1-like	SIN_1008239	IPR001965; Zinc finger, PHD-type#IPR011424; C1-like
SIN_1008238	IPR011424; C1-like	SIN_1008239	IPR001965; Zinc finger, PHD-type#IPR011424; C1-like
SIN_1008268	IPR001461; Peptidase A1	SIN_1008269	IPR001461; Peptidase A1
SIN_1008280	IPR007312; Phosphoesterase	SIN_1008281	IPR007312; Phosphoesterase
SIN_1008293	IPR002109; Glutaredoxin#IPR014025; Glutaredoxin subgroup	SIN_1008294	IPR002109; Glutaredoxin#IPR014025; Glutaredoxin subgroup
SIN_1008296	IPR002109; Glutaredoxin#IPR014025; Glutaredoxin subgroup	SIN_1008297	IPR002109; Glutaredoxin#IPR014025; Glutaredoxin subgroup
SIN_1008296	IPR002109; Glutaredoxin#IPR014025; Glutaredoxin subgroup	SIN_1008298	IPR002109; Glutaredoxin#IPR014025; Glutaredoxin subgroup
SIN_1008297	IPR002109; Glutaredoxin#IPR014025; Glutaredoxin subgroup	SIN_1008298	IPR002109; Glutaredoxin#IPR014025; Glutaredoxin subgroup
SIN_1008353	NULL	SIN_1008354	NULL
SIN_1008626	IPR000743; Glycoside hydrolase, family 28#IPR006626; Parallel beta-helix repeat	SIN_1008627	IPR000743; Glycoside hydrolase, family 28#IPR006626; Parallel beta-helix repeat
SIN_1008626	IPR000743; Glycoside hydrolase, family 28#IPR006626; Parallel beta-helix repeat	SIN_1008628	IPR000743; Glycoside hydrolase, family 28#IPR006626; Parallel beta-helix repeat
SIN_1008627	IPR000743; Glycoside hydrolase, family 28#IPR006626; Parallel beta-helix repeat	SIN_1008628	IPR000743; Glycoside hydrolase, family 28#IPR006626; Parallel beta-helix repeat
SIN_1008629	IPR002085; Alcohol dehydrogenase superfamily, zinc-type#IPR013149; Alcohol dehydrogenase, C-terminal#IPR020843; Polyketide synthase, enoylreductase	SIN_1008630	IPR002085; Alcohol dehydrogenase superfamily, zinc-type#IPR013149; Alcohol dehydrogenase, C-terminal#IPR020843; Polyketide synthase, enoylreductase
SIN_1008669	IPR002068; Alpha crystallin/Hsp20 domain	SIN_1008670	IPR002068; Alpha crystallin/Hsp20 domain
SIN_1008675	IPR002213; UDP-glucuronosyl/UDP-glucosyltransferase	SIN_1008676	IPR002213; UDP-glucuronosyl/UDP-glucosyltransferase
SIN_1008675	IPR002213; UDP-glucuronosyl/UDP-glucosyltransferase	SIN_1008677	IPR002213; UDP-glucuronosyl/UDP-glucosyltransferase
SIN_1008675	IPR002213; UDP-glucuronosyl/UDP-glucosyltransferase	SIN_1008678	IPR002213; UDP-glucuronosyl/UDP-glucosyltransferase
SIN_1008676	IPR002213; UDP-glucuronosyl/UDP-glucosyltransferase	SIN_1008677	IPR002213; UDP-glucuronosyl/UDP-glucosyltransferase
SIN_1008676	IPR002213; UDP-glucuronosyl/UDP-glucosyltransferase	SIN_1008678	IPR002213; UDP-glucuronosyl/UDP-glucosyltransferase
SIN_1008677	IPR002213; UDP-glucuronosyl/UDP-glucosyltransferase	SIN_1008678	IPR002213; UDP-glucuronosyl/UDP-glucosyltransferase
SIN_1008693	IPR004853; Triose-phosphate transporter domain	SIN_1008694	IPR004853; Triose-phosphate transporter domain
SIN_1008713	IPR000555; JAB/MPN domain#IPR024969; Rpn11/EIF3F C-terminal domain	SIN_1008714	IPR000555; JAB/MPN domain#IPR024969; Rpn11/EIF3F C-terminal domain
SIN_1008736	IPR000008; C2 calcium-dependent membrane targeting#IPR000909; Phospholipase C, phosphatidylinositol-specific , X domain#IPR001192; Phosphoinositide phospholipase C#IPR001711; Phospholipase C, phosphatidylinositol-specific, Y domain#IPR015359; Phospholipase C, phosphoinositol-specific, EF-hand-like#IPR018029; C2 membrane targeting protein	SIN_1008737	IPR000008; C2 calcium-dependent membrane targeting#IPR000909; Phospholipase C, phosphatidylinositol-specific , X domain#IPR001192; Phosphoinositide phospholipase C#IPR001711; Phospholipase C, phosphatidylinositol-specific, Y domain#IPR015359; Phospholipase C, phosphoinositol-specific, EF-hand-like#IPR018029; C2 membrane targeting protein
SIN_1008806	IPR016087; Chalcone isomerase	SIN_1008807	IPR016087; Chalcone isomerase
SIN_1008855	IPR001087; Lipase, GDSL	SIN_1008856	IPR001087; Lipase, GDSL
SIN_1008915	IPR000008; C2 calcium-dependent membrane targeting	SIN_1008916	IPR000008; C2 calcium-dependent membrane targeting#IPR018029; C2 membrane targeting protein
SIN_1008959	IPR002048; EF-hand domain#IPR011992; EF-hand domain pair	SIN_1008960	IPR002048; EF-hand domain#IPR011992; EF-hand domain pair
SIN_1009010	IPR004000; Actin-related protein	SIN_1009011	IPR004000; Actin-related protein
SIN_1009018	IPR004320; Protein of unknown function DUF241, plant	SIN_1009019	IPR004320; Protein of unknown function DUF241, plant
SIN_1009018	IPR004320; Protein of unknown function DUF241, plant	SIN_1009020	IPR004320; Protein of unknown function DUF241, plant
SIN_1009019	IPR004320; Protein of unknown function DUF241, plant	SIN_1009020	IPR004320; Protein of unknown function DUF241, plant
SIN_1009088	IPR009880; Glyoxal oxidase, N-terminal#IPR015202; Domain of unknown function DUF1929	SIN_1009089	IPR009880; Glyoxal oxidase, N-terminal#IPR015202; Domain of unknown function DUF1929
SIN_1009123	IPR001005; SANT/Myb domain#IPR017930; Myb domain	SIN_1009124	IPR001005; SANT/Myb domain#IPR017930; Myb domain
SIN_1009128	IPR006598; Lipopolysaccharide-modifying protein#IPR008539; Protein of unknown function DUF821, CAP10-like	SIN_1009129	IPR006598; Lipopolysaccharide-modifying protein#IPR008539; Protein of unknown function DUF821, CAP10-like
SIN_1009168	IPR001223; Glycoside hydrolase, family 18, catalytic domain	SIN_1009169	IPR001223; Glycoside hydrolase, family 18, catalytic domain
SIN_1009168	IPR001223; Glycoside hydrolase, family 18, catalytic domain	SIN_1009170	IPR001223; Glycoside hydrolase, family 18, catalytic domain
SIN_1009169	IPR001223; Glycoside hydrolase, family 18, catalytic domain	SIN_1009170	IPR001223; Glycoside hydrolase, family 18, catalytic domain
SIN_1009188	IPR000719; Protein kinase domain#IPR001245; Serine-threonine/tyrosine-protein kinase catalytic domain#IPR002290; Serine/threonine- / dual specificity protein kinase, catalytic domain#IPR020635; Tyrosine-protein kinase, catalytic domain#IPR025287; Wall-associated receptor kinase galacturonan-binding domain	SIN_1009189	IPR000719; Protein kinase domain#IPR001245; Serine-threonine/tyrosine-protein kinase catalytic domain#IPR002290; Serine/threonine- / dual specificity protein kinase, catalytic domain#IPR020635; Tyrosine-protein kinase, catalytic domain
SIN_1009188	IPR000719; Protein kinase domain#IPR001245; Serine-threonine/tyrosine-protein kinase catalytic domain#IPR002290; Serine/threonine- / dual specificity protein kinase, catalytic domain#IPR020635; Tyrosine-protein kinase, catalytic domain#IPR025287; Wall-associated receptor kinase galacturonan-binding domain	SIN_1009190	IPR000719; Protein kinase domain#IPR002290; Serine/threonine- / dual specificity protein kinase, catalytic domain#IPR020635; Tyrosine-protein kinase, catalytic domain#IPR025287; Wall-associated receptor kinase galacturonan-binding domain
SIN_1009188	IPR000719; Protein kinase domain#IPR001245; Serine-threonine/tyrosine-protein kinase catalytic domain#IPR002290; Serine/threonine- / dual specificity protein kinase, catalytic domain#IPR020635; Tyrosine-protein kinase, catalytic domain#IPR025287; Wall-associated receptor kinase galacturonan-binding domain	SIN_1009191	IPR000719; Protein kinase domain#IPR002290; Serine/threonine- / dual specificity protein kinase, catalytic domain#IPR020635; Tyrosine-protein kinase, catalytic domain
SIN_1009188	IPR000719; Protein kinase domain#IPR001245; Serine-threonine/tyrosine-protein kinase catalytic domain#IPR002290; Serine/threonine- / dual specificity protein kinase, catalytic domain#IPR020635; Tyrosine-protein kinase, catalytic domain#IPR025287; Wall-associated receptor kinase galacturonan-binding domain	SIN_1009192	IPR001841; Zinc finger, RING-type
SIN_1009189	IPR000719; Protein kinase domain#IPR001245; Serine-threonine/tyrosine-protein kinase catalytic domain#IPR002290; Serine/threonine- / dual specificity protein kinase, catalytic domain#IPR020635; Tyrosine-protein kinase, catalytic domain	SIN_1009190	IPR000719; Protein kinase domain#IPR002290; Serine/threonine- / dual specificity protein kinase, catalytic domain#IPR020635; Tyrosine-protein kinase, catalytic domain#IPR025287; Wall-associated receptor kinase galacturonan-binding domain
SIN_1009189	IPR000719; Protein kinase domain#IPR001245; Serine-threonine/tyrosine-protein kinase catalytic domain#IPR002290; Serine/threonine- / dual specificity protein kinase, catalytic domain#IPR020635; Tyrosine-protein kinase, catalytic domain	SIN_1009191	IPR000719; Protein kinase domain#IPR002290; Serine/threonine- / dual specificity protein kinase, catalytic domain#IPR020635; Tyrosine-protein kinase, catalytic domain
SIN_1009189	IPR000719; Protein kinase domain#IPR001245; Serine-threonine/tyrosine-protein kinase catalytic domain#IPR002290; Serine/threonine- / dual specificity protein kinase, catalytic domain#IPR020635; Tyrosine-protein kinase, catalytic domain	SIN_1009192	IPR001841; Zinc finger, RING-type
SIN_1009190	IPR000719; Protein kinase domain#IPR002290; Serine/threonine- / dual specificity protein kinase, catalytic domain#IPR020635; Tyrosine-protein kinase, catalytic domain#IPR025287; Wall-associated receptor kinase galacturonan-binding domain	SIN_1009191	IPR000719; Protein kinase domain#IPR002290; Serine/threonine- / dual specificity protein kinase, catalytic domain#IPR020635; Tyrosine-protein kinase, catalytic domain
SIN_1009190	IPR000719; Protein kinase domain#IPR002290; Serine/threonine- / dual specificity protein kinase, catalytic domain#IPR020635; Tyrosine-protein kinase, catalytic domain#IPR025287; Wall-associated receptor kinase galacturonan-binding domain	SIN_1009192	IPR001841; Zinc finger, RING-type
SIN_1009191	IPR000719; Protein kinase domain#IPR002290; Serine/threonine- / dual specificity protein kinase, catalytic domain#IPR020635; Tyrosine-protein kinase, catalytic domain	SIN_1009192	IPR001841; Zinc finger, RING-type
SIN_1009239	IPR001077; O-methyltransferase, family 2#IPR012967; Plant methyltransferase dimerisation#IPR016461; Caffeate O-methyltransferase (COMT) family	SIN_1009240	IPR001077; O-methyltransferase, family 2#IPR012967; Plant methyltransferase dimerisation#IPR016461; Caffeate O-methyltransferase (COMT) family
SIN_1009239	IPR001077; O-methyltransferase, family 2#IPR012967; Plant methyltransferase dimerisation#IPR016461; Caffeate O-methyltransferase (COMT) family	SIN_1009241	IPR001077; O-methyltransferase, family 2#IPR016461; Caffeate O-methyltransferase (COMT) family
SIN_1009239	IPR001077; O-methyltransferase, family 2#IPR012967; Plant methyltransferase dimerisation#IPR016461; Caffeate O-methyltransferase (COMT) family	SIN_1009242	IPR001077; O-methyltransferase, family 2#IPR012967; Plant methyltransferase dimerisation
SIN_1009239	IPR001077; O-methyltransferase, family 2#IPR012967; Plant methyltransferase dimerisation#IPR016461; Caffeate O-methyltransferase (COMT) family	SIN_1009243	IPR001077; O-methyltransferase, family 2#IPR012967; Plant methyltransferase dimerisation#IPR016461; Caffeate O-methyltransferase (COMT) family
SIN_1009240	IPR001077; O-methyltransferase, family 2#IPR012967; Plant methyltransferase dimerisation#IPR016461; Caffeate O-methyltransferase (COMT) family	SIN_1009241	IPR001077; O-methyltransferase, family 2#IPR016461; Caffeate O-methyltransferase (COMT) family
SIN_1009240	IPR001077; O-methyltransferase, family 2#IPR012967; Plant methyltransferase dimerisation#IPR016461; Caffeate O-methyltransferase (COMT) family	SIN_1009242	IPR001077; O-methyltransferase, family 2#IPR012967; Plant methyltransferase dimerisation
SIN_1009240	IPR001077; O-methyltransferase, family 2#IPR012967; Plant methyltransferase dimerisation#IPR016461; Caffeate O-methyltransferase (COMT) family	SIN_1009243	IPR001077; O-methyltransferase, family 2#IPR012967; Plant methyltransferase dimerisation#IPR016461; Caffeate O-methyltransferase (COMT) family
SIN_1009241	IPR001077; O-methyltransferase, family 2#IPR016461; Caffeate O-methyltransferase (COMT) family	SIN_1009242	IPR001077; O-methyltransferase, family 2#IPR012967; Plant methyltransferase dimerisation
SIN_1009241	IPR001077; O-methyltransferase, family 2#IPR016461; Caffeate O-methyltransferase (COMT) family	SIN_1009243	IPR001077; O-methyltransferase, family 2#IPR012967; Plant methyltransferase dimerisation#IPR016461; Caffeate O-methyltransferase (COMT) family
SIN_1009242	IPR001077; O-methyltransferase, family 2#IPR012967; Plant methyltransferase dimerisation	SIN_1009243	IPR001077; O-methyltransferase, family 2#IPR012967; Plant methyltransferase dimerisation#IPR016461; Caffeate O-methyltransferase (COMT) family
SIN_1009256	NULL	SIN_1009257	NULL
SIN_1009272	IPR000916; Bet v I domain	SIN_1009273	IPR000916; Bet v I domain
SIN_1009272	IPR000916; Bet v I domain	SIN_1009274	IPR000916; Bet v I domain
SIN_1009272	IPR000916; Bet v I domain	SIN_1009275	IPR000916; Bet v I domain
SIN_1009272	IPR000916; Bet v I domain	SIN_1009276	IPR000916; Bet v I domain
SIN_1009272	IPR000916; Bet v I domain	SIN_1009277	IPR000916; Bet v I domain
SIN_1009272	IPR000916; Bet v I domain	SIN_1009278	IPR000916; Bet v I domain
SIN_1009272	IPR000916; Bet v I domain	SIN_1009279	IPR000916; Bet v I domain
SIN_1009273	IPR000916; Bet v I domain	SIN_1009274	IPR000916; Bet v I domain
SIN_1009273	IPR000916; Bet v I domain	SIN_1009275	IPR000916; Bet v I domain
SIN_1009273	IPR000916; Bet v I domain	SIN_1009276	IPR000916; Bet v I domain
SIN_1009273	IPR000916; Bet v I domain	SIN_1009277	IPR000916; Bet v I domain
SIN_1009273	IPR000916; Bet v I domain	SIN_1009278	IPR000916; Bet v I domain
SIN_1009273	IPR000916; Bet v I domain	SIN_1009279	IPR000916; Bet v I domain
SIN_1009274	IPR000916; Bet v I domain	SIN_1009275	IPR000916; Bet v I domain
SIN_1009274	IPR000916; Bet v I domain	SIN_1009276	IPR000916; Bet v I domain
SIN_1009274	IPR000916; Bet v I domain	SIN_1009277	IPR000916; Bet v I domain
SIN_1009274	IPR000916; Bet v I domain	SIN_1009278	IPR000916; Bet v I domain
SIN_1009274	IPR000916; Bet v I domain	SIN_1009279	IPR000916; Bet v I domain
SIN_1009275	IPR000916; Bet v I domain	SIN_1009276	IPR000916; Bet v I domain
SIN_1009275	IPR000916; Bet v I domain	SIN_1009277	IPR000916; Bet v I domain
SIN_1009275	IPR000916; Bet v I domain	SIN_1009278	IPR000916; Bet v I domain
SIN_1009275	IPR000916; Bet v I domain	SIN_1009279	IPR000916; Bet v I domain
SIN_1009276	IPR000916; Bet v I domain	SIN_1009277	IPR000916; Bet v I domain
SIN_1009276	IPR000916; Bet v I domain	SIN_1009278	IPR000916; Bet v I domain
SIN_1009276	IPR000916; Bet v I domain	SIN_1009279	IPR000916; Bet v I domain
SIN_1009277	IPR000916; Bet v I domain	SIN_1009278	IPR000916; Bet v I domain
SIN_1009277	IPR000916; Bet v I domain	SIN_1009279	IPR000916; Bet v I domain
SIN_1009278	IPR000916; Bet v I domain	SIN_1009279	IPR000916; Bet v I domain
SIN_1009281	IPR000916; Bet v I domain	SIN_1009282	IPR000916; Bet v I domain
SIN_1009281	IPR000916; Bet v I domain	SIN_1009283	IPR000916; Bet v I domain
SIN_1009281	IPR000916; Bet v I domain	SIN_1009284	IPR000916; Bet v I domain
SIN_1009281	IPR000916; Bet v I domain	SIN_1009285	IPR000916; Bet v I domain
SIN_1009281	IPR000916; Bet v I domain	SIN_1009287	IPR000916; Bet v I domain#IPR024948; Major latex protein domain
SIN_1009282	IPR000916; Bet v I domain	SIN_1009283	IPR000916; Bet v I domain
SIN_1009282	IPR000916; Bet v I domain	SIN_1009284	IPR000916; Bet v I domain
SIN_1009282	IPR000916; Bet v I domain	SIN_1009285	IPR000916; Bet v I domain
SIN_1009282	IPR000916; Bet v I domain	SIN_1009287	IPR000916; Bet v I domain#IPR024948; Major latex protein domain
SIN_1009283	IPR000916; Bet v I domain	SIN_1009284	IPR000916; Bet v I domain
SIN_1009283	IPR000916; Bet v I domain	SIN_1009285	IPR000916; Bet v I domain
SIN_1009283	IPR000916; Bet v I domain	SIN_1009287	IPR000916; Bet v I domain#IPR024948; Major latex protein domain
SIN_1009284	IPR000916; Bet v I domain	SIN_1009285	IPR000916; Bet v I domain
SIN_1009284	IPR000916; Bet v I domain	SIN_1009287	IPR000916; Bet v I domain#IPR024948; Major latex protein domain
SIN_1009285	IPR000916; Bet v I domain	SIN_1009287	IPR000916; Bet v I domain#IPR024948; Major latex protein domain
SIN_1009369	NULL	SIN_1009370	NULL
SIN_1009376	IPR004877; Cytochrome b561, eukaryote#IPR005018; DOMON domain#IPR006593; Cytochrome b561/ferric reductase transmembrane#IPR017214; Uncharacterised conserved protein UCP037471	SIN_1009377	IPR005018; DOMON domain#IPR017214; Uncharacterised conserved protein UCP037471
SIN_1009433	IPR002715; Nascent polypeptide-associated complex NAC domain	SIN_1009434	IPR002715; Nascent polypeptide-associated complex NAC domain
SIN_1009533	IPR001229; Mannose-binding lectin	SIN_1009534	IPR001229; Mannose-binding lectin#IPR001810; F-box domain
SIN_1009551	IPR008480; Protein of unknown function DUF761, plant	SIN_1009552	IPR008480; Protein of unknown function DUF761, plant
SIN_1009564	IPR000868; Isochorismatase-like	SIN_1009565	IPR000868; Isochorismatase-like
SIN_1009596	IPR026992; Non-haem dioxygenase N-terminal domain	SIN_1009597	IPR005123; Oxoglutarate/iron-dependent dioxygenase#IPR026992; Non-haem dioxygenase N-terminal domain
SIN_1009644	IPR005818; Linker histone H1/H5, domain H15#IPR005819; Histone H5	SIN_1009645	IPR005818; Linker histone H1/H5, domain H15#IPR005819; Histone H5
SIN_1009663	IPR004883; Lateral organ boundaries, LOB	SIN_1009664	IPR004883; Lateral organ boundaries, LOB
SIN_1009666	IPR002283; Isopenicillin N synthase#IPR005123; Oxoglutarate/iron-dependent dioxygenase#IPR026992; Non-haem dioxygenase N-terminal domain	SIN_1009667	IPR005123; Oxoglutarate/iron-dependent dioxygenase#IPR026992; Non-haem dioxygenase N-terminal domain
SIN_1009666	IPR002283; Isopenicillin N synthase#IPR005123; Oxoglutarate/iron-dependent dioxygenase#IPR026992; Non-haem dioxygenase N-terminal domain	SIN_1009668	IPR005123; Oxoglutarate/iron-dependent dioxygenase#IPR026992; Non-haem dioxygenase N-terminal domain
SIN_1009666	IPR002283; Isopenicillin N synthase#IPR005123; Oxoglutarate/iron-dependent dioxygenase#IPR026992; Non-haem dioxygenase N-terminal domain	SIN_1009669	IPR005123; Oxoglutarate/iron-dependent dioxygenase#IPR026992; Non-haem dioxygenase N-terminal domain
SIN_1009667	IPR005123; Oxoglutarate/iron-dependent dioxygenase#IPR026992; Non-haem dioxygenase N-terminal domain	SIN_1009668	IPR005123; Oxoglutarate/iron-dependent dioxygenase#IPR026992; Non-haem dioxygenase N-terminal domain
SIN_1009667	IPR005123; Oxoglutarate/iron-dependent dioxygenase#IPR026992; Non-haem dioxygenase N-terminal domain	SIN_1009669	IPR005123; Oxoglutarate/iron-dependent dioxygenase#IPR026992; Non-haem dioxygenase N-terminal domain
SIN_1009668	IPR005123; Oxoglutarate/iron-dependent dioxygenase#IPR026992; Non-haem dioxygenase N-terminal domain	SIN_1009669	IPR005123; Oxoglutarate/iron-dependent dioxygenase#IPR026992; Non-haem dioxygenase N-terminal domain
SIN_1009682	IPR006044; 11-S seed storage protein, plant#IPR006045; Cupin 1	SIN_1009683	IPR006044; 11-S seed storage protein, plant#IPR006045; Cupin 1
SIN_1009687	IPR012474; Frigida-like	SIN_1009688	IPR012474; Frigida-like
SIN_1009796	IPR000907; Lipoxygenase#IPR013819; Lipoxygenase, C-terminal	SIN_1009797	IPR000907; Lipoxygenase#IPR001024; PLAT/LH2 domain#IPR001246; Lipoxygenase, plant#IPR013819; Lipoxygenase, C-terminal
SIN_1009801	IPR002213; UDP-glucuronosyl/UDP-glucosyltransferase	SIN_1009802	IPR002213; UDP-glucuronosyl/UDP-glucosyltransferase
SIN_1009810	IPR007934; Alpha-L-arabinofuranosidase B#IPR012878; Protein of unknown function DUF1680	SIN_1009811	IPR007934; Alpha-L-arabinofuranosidase B#IPR012878; Protein of unknown function DUF1680
SIN_1009828	IPR006706; Extensin domain	SIN_1009830	IPR006706; Extensin domain
SIN_1009828	IPR006706; Extensin domain	SIN_1009831	IPR006706; Extensin domain
SIN_1009830	IPR006706; Extensin domain	SIN_1009831	IPR006706; Extensin domain
SIN_1009834	NULL	SIN_1009835	NULL
SIN_1009843	NULL	SIN_1009844	NULL
SIN_1009871	NULL	SIN_1009872	NULL
SIN_1009893	IPR001128; Cytochrome P450#IPR002403; Cytochrome P450, E-class, group IV	SIN_1009894	IPR001128; Cytochrome P450#IPR002401; Cytochrome P450, E-class, group I
SIN_1009909	IPR000209; Peptidase S8/S53 domain#IPR010259; Proteinase inhibitor I9#IPR015500; Peptidase S8, subtilisin-related	SIN_1009910	IPR000209; Peptidase S8/S53 domain#IPR010259; Proteinase inhibitor I9#IPR015500; Peptidase S8, subtilisin-related
SIN_1009945	IPR001611; Leucine-rich repeat#IPR003591; Leucine-rich repeat, typical subtype#IPR013210; Leucine-rich repeat-containing N-terminal, type 2#IPR025875; Leucine rich repeat 4	SIN_1009946	IPR001611; Leucine-rich repeat#IPR003591; Leucine-rich repeat, typical subtype
SIN_1009948	IPR001611; Leucine-rich repeat#IPR013210; Leucine-rich repeat-containing N-terminal, type 2	SIN_1009949	IPR001611; Leucine-rich repeat#IPR003591; Leucine-rich repeat, typical subtype#IPR025875; Leucine rich repeat 4
SIN_1009967	IPR002213; UDP-glucuronosyl/UDP-glucosyltransferase	SIN_1009968	IPR002213; UDP-glucuronosyl/UDP-glucosyltransferase
SIN_1009969	IPR004158; Protein of unknown function DUF247, plant	SIN_1009970	IPR004158; Protein of unknown function DUF247, plant
SIN_1009982	IPR004313; Acireductone dioxygenase ARD family	SIN_1009983	IPR004313; Acireductone dioxygenase ARD family
SIN_1010008	IPR000528; Plant lipid transfer protein/Par allergen#IPR016140; Bifunctional inhibitor/plant lipid transfer protein/seed storage helical domain	SIN_1010009	IPR000528; Plant lipid transfer protein/Par allergen#IPR016140; Bifunctional inhibitor/plant lipid transfer protein/seed storage helical domain
SIN_1010011	IPR000182; GNAT domain	SIN_1010012	IPR000182; GNAT domain
SIN_1010011	IPR000182; GNAT domain	SIN_1010013	IPR000182; GNAT domain
SIN_1010012	IPR000182; GNAT domain	SIN_1010013	IPR000182; GNAT domain
SIN_1010023	IPR007011; Seed maturation protein#IPR025870; Glyoxalase-like domain	SIN_1010024	IPR007011; Seed maturation protein
SIN_1010028	IPR000269; Copper amine oxidase#IPR015798; Copper amine oxidase, C-terminal#IPR015800; Copper amine oxidase, N2-terminal#IPR015802; Copper amine oxidase, N3-terminal	SIN_1010029	IPR000269; Copper amine oxidase#IPR015798; Copper amine oxidase, C-terminal#IPR015800; Copper amine oxidase, N2-terminal#IPR015802; Copper amine oxidase, N3-terminal
SIN_1010051	IPR003663; Sugar/inositol transporter#IPR005828; General substrate transporter#IPR020846; Major facilitator superfamily domain	SIN_1010052	IPR003663; Sugar/inositol transporter#IPR005828; General substrate transporter#IPR020846; Major facilitator superfamily domain
SIN_1010051	IPR003663; Sugar/inositol transporter#IPR005828; General substrate transporter#IPR020846; Major facilitator superfamily domain	SIN_1010053	IPR003663; Sugar/inositol transporter#IPR005828; General substrate transporter#IPR020846; Major facilitator superfamily domain
SIN_1010051	IPR003663; Sugar/inositol transporter#IPR005828; General substrate transporter#IPR020846; Major facilitator superfamily domain	SIN_1010054	IPR003663; Sugar/inositol transporter#IPR005828; General substrate transporter#IPR020846; Major facilitator superfamily domain
SIN_1010052	IPR003663; Sugar/inositol transporter#IPR005828; General substrate transporter#IPR020846; Major facilitator superfamily domain	SIN_1010053	IPR003663; Sugar/inositol transporter#IPR005828; General substrate transporter#IPR020846; Major facilitator superfamily domain
SIN_1010052	IPR003663; Sugar/inositol transporter#IPR005828; General substrate transporter#IPR020846; Major facilitator superfamily domain	SIN_1010054	IPR003663; Sugar/inositol transporter#IPR005828; General substrate transporter#IPR020846; Major facilitator superfamily domain
SIN_1010053	IPR003663; Sugar/inositol transporter#IPR005828; General substrate transporter#IPR020846; Major facilitator superfamily domain	SIN_1010054	IPR003663; Sugar/inositol transporter#IPR005828; General substrate transporter#IPR020846; Major facilitator superfamily domain
SIN_1010073	IPR001461; Peptidase A1	SIN_1010074	IPR001461; Peptidase A1
SIN_1010073	IPR001461; Peptidase A1	SIN_1010075	IPR001461; Peptidase A1
SIN_1010073	IPR001461; Peptidase A1	SIN_1010076	IPR001461; Peptidase A1
SIN_1010073	IPR001461; Peptidase A1	SIN_1010077	IPR001461; Peptidase A1
SIN_1010073	IPR001461; Peptidase A1	SIN_1010078	IPR001461; Peptidase A1
SIN_1010073	IPR001461; Peptidase A1	SIN_1010079	IPR001461; Peptidase A1
SIN_1010074	IPR001461; Peptidase A1	SIN_1010075	IPR001461; Peptidase A1
SIN_1010074	IPR001461; Peptidase A1	SIN_1010076	IPR001461; Peptidase A1
SIN_1010074	IPR001461; Peptidase A1	SIN_1010077	IPR001461; Peptidase A1
SIN_1010074	IPR001461; Peptidase A1	SIN_1010078	IPR001461; Peptidase A1
SIN_1010074	IPR001461; Peptidase A1	SIN_1010079	IPR001461; Peptidase A1
SIN_1010075	IPR001461; Peptidase A1	SIN_1010076	IPR001461; Peptidase A1
SIN_1010075	IPR001461; Peptidase A1	SIN_1010077	IPR001461; Peptidase A1
SIN_1010075	IPR001461; Peptidase A1	SIN_1010078	IPR001461; Peptidase A1
SIN_1010075	IPR001461; Peptidase A1	SIN_1010079	IPR001461; Peptidase A1
SIN_1010076	IPR001461; Peptidase A1	SIN_1010077	IPR001461; Peptidase A1
SIN_1010076	IPR001461; Peptidase A1	SIN_1010078	IPR001461; Peptidase A1
SIN_1010076	IPR001461; Peptidase A1	SIN_1010079	IPR001461; Peptidase A1
SIN_1010077	IPR001461; Peptidase A1	SIN_1010078	IPR001461; Peptidase A1
SIN_1010077	IPR001461; Peptidase A1	SIN_1010079	IPR001461; Peptidase A1
SIN_1010078	IPR001461; Peptidase A1	SIN_1010079	IPR001461; Peptidase A1
SIN_1010139	IPR003663; Sugar/inositol transporter#IPR005828; General substrate transporter#IPR020846; Major facilitator superfamily domain	SIN_1010140	IPR003663; Sugar/inositol transporter#IPR005828; General substrate transporter#IPR020846; Major facilitator superfamily domain
SIN_1010153	IPR002213; UDP-glucuronosyl/UDP-glucosyltransferase	SIN_1010154	IPR002213; UDP-glucuronosyl/UDP-glucosyltransferase
SIN_1010153	IPR002213; UDP-glucuronosyl/UDP-glucosyltransferase	SIN_1010155	IPR002213; UDP-glucuronosyl/UDP-glucosyltransferase
SIN_1010153	IPR002213; UDP-glucuronosyl/UDP-glucosyltransferase	SIN_1010156	IPR002213; UDP-glucuronosyl/UDP-glucosyltransferase
SIN_1010153	IPR002213; UDP-glucuronosyl/UDP-glucosyltransferase	SIN_1010157	IPR002213; UDP-glucuronosyl/UDP-glucosyltransferase
SIN_1010154	IPR002213; UDP-glucuronosyl/UDP-glucosyltransferase	SIN_1010155	IPR002213; UDP-glucuronosyl/UDP-glucosyltransferase
SIN_1010154	IPR002213; UDP-glucuronosyl/UDP-glucosyltransferase	SIN_1010156	IPR002213; UDP-glucuronosyl/UDP-glucosyltransferase
SIN_1010154	IPR002213; UDP-glucuronosyl/UDP-glucosyltransferase	SIN_1010157	IPR002213; UDP-glucuronosyl/UDP-glucosyltransferase
SIN_1010155	IPR002213; UDP-glucuronosyl/UDP-glucosyltransferase	SIN_1010156	IPR002213; UDP-glucuronosyl/UDP-glucosyltransferase
SIN_1010155	IPR002213; UDP-glucuronosyl/UDP-glucosyltransferase	SIN_1010157	IPR002213; UDP-glucuronosyl/UDP-glucosyltransferase
SIN_1010156	IPR002213; UDP-glucuronosyl/UDP-glucosyltransferase	SIN_1010157	IPR002213; UDP-glucuronosyl/UDP-glucosyltransferase
SIN_1010163	IPR002109; Glutaredoxin#IPR014025; Glutaredoxin subgroup	SIN_1010164	IPR002109; Glutaredoxin
SIN_1010183	NULL	SIN_1010184	NULL
SIN_1010198	IPR018105; Translationally controlled tumour protein	SIN_1010199	IPR018105; Translationally controlled tumour protein
SIN_1010208	IPR006041; Pollen Ole e 1 allergen/extensin	SIN_1010209	IPR006041; Pollen Ole e 1 allergen/extensin
SIN_1010217	IPR000073; Alpha/beta hydrolase fold-1#IPR000639; Epoxide hydrolase-like	SIN_1010218	IPR000639; Epoxide hydrolase-like
SIN_1010220	IPR000767; Disease resistance protein#IPR002182; NB-ARC	SIN_1010221	IPR000767; Disease resistance protein#IPR002182; NB-ARC
SIN_1010225	IPR000070; Pectinesterase, catalytic#IPR006501; Pectinesterase inhibitor domain	SIN_1010226	IPR000070; Pectinesterase, catalytic#IPR006501; Pectinesterase inhibitor domain
SIN_1010245	NULL	SIN_1010246	NULL
SIN_1010252	IPR005162; Retrotransposon gag domain	SIN_1010253	IPR005162; Retrotransposon gag domain
SIN_1010295	IPR006461; Uncharacterised protein family Cys-rich	SIN_1010296	IPR006461; Uncharacterised protein family Cys-rich
SIN_1010306	IPR001680; WD40 repeat#IPR004087; K Homology domain#IPR004088; K Homology domain, type 1#IPR017986; WD40-repeat-containing domain#IPR019510; Protein kinase A anchor protein, nuclear localisation signal domain	SIN_1010307	IPR001680; WD40 repeat#IPR017986; WD40-repeat-containing domain#IPR020472; G-protein beta WD-40 repeat
SIN_1010378	IPR001140; ABC transporter, transmembrane domain#IPR003439; ABC transporter-like#IPR003593; AAA+ ATPase domain#IPR017940; ABC transporter, integral membrane type 1	SIN_1010379	IPR001140; ABC transporter, transmembrane domain#IPR003439; ABC transporter-like#IPR003593; AAA+ ATPase domain#IPR017940; ABC transporter, integral membrane type 1
SIN_1010380	NULL	SIN_1010381	NULL
SIN_1010385	IPR000767; Disease resistance protein#IPR002182; NB-ARC#IPR003591; Leucine-rich repeat, typical subtype	SIN_1010386	IPR000767; Disease resistance protein#IPR002182; NB-ARC
SIN_1010385	IPR000767; Disease resistance protein#IPR002182; NB-ARC#IPR003591; Leucine-rich repeat, typical subtype	SIN_1010387	IPR000767; Disease resistance protein#IPR001611; Leucine-rich repeat#IPR002182; NB-ARC#IPR003591; Leucine-rich repeat, typical subtype#IPR025875; Leucine rich repeat 4
SIN_1010385	IPR000767; Disease resistance protein#IPR002182; NB-ARC#IPR003591; Leucine-rich repeat, typical subtype	SIN_1010388	IPR000767; Disease resistance protein#IPR002182; NB-ARC#IPR003591; Leucine-rich repeat, typical subtype#IPR025875; Leucine rich repeat 4
SIN_1010386	IPR000767; Disease resistance protein#IPR002182; NB-ARC	SIN_1010387	IPR000767; Disease resistance protein#IPR001611; Leucine-rich repeat#IPR002182; NB-ARC#IPR003591; Leucine-rich repeat, typical subtype#IPR025875; Leucine rich repeat 4
SIN_1010386	IPR000767; Disease resistance protein#IPR002182; NB-ARC	SIN_1010388	IPR000767; Disease resistance protein#IPR002182; NB-ARC#IPR003591; Leucine-rich repeat, typical subtype#IPR025875; Leucine rich repeat 4
SIN_1010387	IPR000767; Disease resistance protein#IPR001611; Leucine-rich repeat#IPR002182; NB-ARC#IPR003591; Leucine-rich repeat, typical subtype#IPR025875; Leucine rich repeat 4	SIN_1010388	IPR000767; Disease resistance protein#IPR002182; NB-ARC#IPR003591; Leucine-rich repeat, typical subtype#IPR025875; Leucine rich repeat 4
SIN_1010425	IPR000767; Disease resistance protein#IPR002182; NB-ARC	SIN_1010426	IPR000767; Disease resistance protein#IPR002182; NB-ARC
SIN_1010470	NULL	SIN_1017558	NULL
SIN_1010470	NULL	SIN_1017559	NULL
SIN_1010477	IPR001563; Peptidase S10, serine carboxypeptidase	SIN_1010478	IPR001563; Peptidase S10, serine carboxypeptidase
SIN_1010505	IPR001461; Peptidase A1	SIN_1010506	IPR001461; Peptidase A1
SIN_1010517	NULL	SIN_1010518	NULL
SIN_1010544	IPR013120; Male sterility, NAD-binding#IPR026055; Fatty acyl-CoA reductase	SIN_1010545	IPR013120; Male sterility, NAD-binding#IPR026055; Fatty acyl-CoA reductase
SIN_1010544	IPR013120; Male sterility, NAD-binding#IPR026055; Fatty acyl-CoA reductase	SIN_1010546	IPR013120; Male sterility, NAD-binding#IPR026055; Fatty acyl-CoA reductase
SIN_1010545	IPR013120; Male sterility, NAD-binding#IPR026055; Fatty acyl-CoA reductase	SIN_1010546	IPR013120; Male sterility, NAD-binding#IPR026055; Fatty acyl-CoA reductase
SIN_1010583	IPR006041; Pollen Ole e 1 allergen/extensin	SIN_1010584	IPR006041; Pollen Ole e 1 allergen/extensin
SIN_1010631	IPR013094; Alpha/beta hydrolase fold-3	SIN_1010632	IPR013094; Alpha/beta hydrolase fold-3
SIN_1010637	IPR001764; Glycoside hydrolase, family 3, N-terminal#IPR002772; Glycoside hydrolase family 3 C-terminal domain#IPR026892; Glycoside hydrolase family 3	SIN_1010638	IPR001764; Glycoside hydrolase, family 3, N-terminal#IPR002772; Glycoside hydrolase family 3 C-terminal domain#IPR026892; Glycoside hydrolase family 3
SIN_1010637	IPR001764; Glycoside hydrolase, family 3, N-terminal#IPR002772; Glycoside hydrolase family 3 C-terminal domain#IPR026892; Glycoside hydrolase family 3	SIN_1010639	IPR001764; Glycoside hydrolase, family 3, N-terminal#IPR002772; Glycoside hydrolase family 3 C-terminal domain#IPR026892; Glycoside hydrolase family 3
SIN_1010637	IPR001764; Glycoside hydrolase, family 3, N-terminal#IPR002772; Glycoside hydrolase family 3 C-terminal domain#IPR026892; Glycoside hydrolase family 3	SIN_1010640	IPR001764; Glycoside hydrolase, family 3, N-terminal#IPR002772; Glycoside hydrolase family 3 C-terminal domain#IPR026892; Glycoside hydrolase family 3
SIN_1010637	IPR001764; Glycoside hydrolase, family 3, N-terminal#IPR002772; Glycoside hydrolase family 3 C-terminal domain#IPR026892; Glycoside hydrolase family 3	SIN_1010641	IPR001764; Glycoside hydrolase, family 3, N-terminal#IPR002772; Glycoside hydrolase family 3 C-terminal domain#IPR026892; Glycoside hydrolase family 3
SIN_1010638	IPR001764; Glycoside hydrolase, family 3, N-terminal#IPR002772; Glycoside hydrolase family 3 C-terminal domain#IPR026892; Glycoside hydrolase family 3	SIN_1010639	IPR001764; Glycoside hydrolase, family 3, N-terminal#IPR002772; Glycoside hydrolase family 3 C-terminal domain#IPR026892; Glycoside hydrolase family 3
SIN_1010638	IPR001764; Glycoside hydrolase, family 3, N-terminal#IPR002772; Glycoside hydrolase family 3 C-terminal domain#IPR026892; Glycoside hydrolase family 3	SIN_1010640	IPR001764; Glycoside hydrolase, family 3, N-terminal#IPR002772; Glycoside hydrolase family 3 C-terminal domain#IPR026892; Glycoside hydrolase family 3
SIN_1010638	IPR001764; Glycoside hydrolase, family 3, N-terminal#IPR002772; Glycoside hydrolase family 3 C-terminal domain#IPR026892; Glycoside hydrolase family 3	SIN_1010641	IPR001764; Glycoside hydrolase, family 3, N-terminal#IPR002772; Glycoside hydrolase family 3 C-terminal domain#IPR026892; Glycoside hydrolase family 3
SIN_1010639	IPR001764; Glycoside hydrolase, family 3, N-terminal#IPR002772; Glycoside hydrolase family 3 C-terminal domain#IPR026892; Glycoside hydrolase family 3	SIN_1010640	IPR001764; Glycoside hydrolase, family 3, N-terminal#IPR002772; Glycoside hydrolase family 3 C-terminal domain#IPR026892; Glycoside hydrolase family 3
SIN_1010639	IPR001764; Glycoside hydrolase, family 3, N-terminal#IPR002772; Glycoside hydrolase family 3 C-terminal domain#IPR026892; Glycoside hydrolase family 3	SIN_1010641	IPR001764; Glycoside hydrolase, family 3, N-terminal#IPR002772; Glycoside hydrolase family 3 C-terminal domain#IPR026892; Glycoside hydrolase family 3
SIN_1010640	IPR001764; Glycoside hydrolase, family 3, N-terminal#IPR002772; Glycoside hydrolase family 3 C-terminal domain#IPR026892; Glycoside hydrolase family 3	SIN_1010641	IPR001764; Glycoside hydrolase, family 3, N-terminal#IPR002772; Glycoside hydrolase family 3 C-terminal domain#IPR026892; Glycoside hydrolase family 3
SIN_1010646	IPR001806; Small GTPase superfamily#IPR003578; Small GTPase superfamily, Rho type#IPR003579; Small GTPase superfamily, Rab type#IPR004877; Cytochrome b561, eukaryote#IPR005018; DOMON domain#IPR006593; Cytochrome b561/ferric reductase transmembrane#IPR017214; Uncharacterised conserved protein UCP037471#IPR020849; Small GTPase superfamily, Ras type	SIN_1010647	IPR005018; DOMON domain#IPR017214; Uncharacterised conserved protein UCP037471
SIN_1010668	IPR001623; DnaJ domain	SIN_1010669	IPR001623; DnaJ domain
SIN_1010688	IPR002213; UDP-glucuronosyl/UDP-glucosyltransferase	SIN_1010689	IPR002213; UDP-glucuronosyl/UDP-glucosyltransferase
SIN_1010688	IPR002213; UDP-glucuronosyl/UDP-glucosyltransferase	SIN_1010690	IPR002213; UDP-glucuronosyl/UDP-glucosyltransferase
SIN_1010689	IPR002213; UDP-glucuronosyl/UDP-glucosyltransferase	SIN_1010690	IPR002213; UDP-glucuronosyl/UDP-glucosyltransferase
SIN_1010697	IPR001199; Cytochrome b5-like heme/steroid binding domain	SIN_1010698	IPR001199; Cytochrome b5-like heme/steroid binding domain
SIN_1010732	IPR002885; Pentatricopeptide repeat	SIN_1010733	IPR002885; Pentatricopeptide repeat
SIN_1010758	IPR004158; Protein of unknown function DUF247, plant	SIN_1010759	IPR004158; Protein of unknown function DUF247, plant
SIN_1010758	IPR004158; Protein of unknown function DUF247, plant	SIN_1010760	IPR004158; Protein of unknown function DUF247, plant
SIN_1010758	IPR004158; Protein of unknown function DUF247, plant	SIN_1010761	IPR004158; Protein of unknown function DUF247, plant
SIN_1010759	IPR004158; Protein of unknown function DUF247, plant	SIN_1010760	IPR004158; Protein of unknown function DUF247, plant
SIN_1010759	IPR004158; Protein of unknown function DUF247, plant	SIN_1010761	IPR004158; Protein of unknown function DUF247, plant
SIN_1010760	IPR004158; Protein of unknown function DUF247, plant	SIN_1010761	IPR004158; Protein of unknown function DUF247, plant
SIN_1010774	IPR006941; Ribonuclease CAF1	SIN_1010775	IPR006941; Ribonuclease CAF1
SIN_1010791	IPR003480; Transferase	SIN_1010792	IPR003480; Transferase
SIN_1010815	IPR001841; Zinc finger, RING-type#IPR002867; Zinc finger, C6HC-type	SIN_1010816	IPR001841; Zinc finger, RING-type#IPR002867; Zinc finger, C6HC-type
SIN_1010830	IPR002314; Aminoacyl-tRNA synthetase, class II (G/ H/ P/ S), conserved domain#IPR002315; Glycyl-tRNA synthetase, alpha2 dimer#IPR004154; Anticodon-binding#IPR006195; Aminoacyl-tRNA synthetase, class II#IPR027031; Glycyl-tRNA synthetase/DNA polymerase subunit gamma-2	SIN_1010831	IPR002314; Aminoacyl-tRNA synthetase, class II (G/ H/ P/ S), conserved domain#IPR002315; Glycyl-tRNA synthetase, alpha2 dimer#IPR004154; Anticodon-binding#IPR006195; Aminoacyl-tRNA synthetase, class II#IPR027031; Glycyl-tRNA synthetase/DNA polymerase subunit gamma-2
SIN_1010876	IPR004316; SWEET sugar transporter	SIN_1010877	IPR004316; SWEET sugar transporter
SIN_1010898	IPR014038; Translation elongation factor EF1B, beta/delta subunit, guanine nucleotide exchange	SIN_1010899	IPR014038; Translation elongation factor EF1B, beta/delta subunit, guanine nucleotide exchange
SIN_1010915	IPR000767; Disease resistance protein#IPR002182; NB-ARC	SIN_1010916	IPR000767; Disease resistance protein#IPR002182; NB-ARC
SIN_1010993	IPR000528; Plant lipid transfer protein/Par allergen#IPR016140; Bifunctional inhibitor/plant lipid transfer protein/seed storage helical domain	SIN_1010994	IPR000528; Plant lipid transfer protein/Par allergen#IPR016140; Bifunctional inhibitor/plant lipid transfer protein/seed storage helical domain
SIN_1010993	IPR000528; Plant lipid transfer protein/Par allergen#IPR016140; Bifunctional inhibitor/plant lipid transfer protein/seed storage helical domain	SIN_1010995	IPR000528; Plant lipid transfer protein/Par allergen#IPR016140; Bifunctional inhibitor/plant lipid transfer protein/seed storage helical domain
SIN_1010994	IPR000528; Plant lipid transfer protein/Par allergen#IPR016140; Bifunctional inhibitor/plant lipid transfer protein/seed storage helical domain	SIN_1010995	IPR000528; Plant lipid transfer protein/Par allergen#IPR016140; Bifunctional inhibitor/plant lipid transfer protein/seed storage helical domain
SIN_1011010	IPR000823; Plant peroxidase#IPR002016; Haem peroxidase, plant/fungal/bacterial	SIN_1011011	IPR000823; Plant peroxidase#IPR002016; Haem peroxidase, plant/fungal/bacterial
SIN_1011039	IPR025846; PMR5 N-terminal domain#IPR026057; PC-Esterase	SIN_1011040	IPR025846; PMR5 N-terminal domain#IPR026057; PC-Esterase
SIN_1011039	IPR025846; PMR5 N-terminal domain#IPR026057; PC-Esterase	SIN_1011041	IPR025846; PMR5 N-terminal domain#IPR026057; PC-Esterase
SIN_1011039	IPR025846; PMR5 N-terminal domain#IPR026057; PC-Esterase	SIN_1011042	IPR025846; PMR5 N-terminal domain#IPR026057; PC-Esterase
SIN_1011040	IPR025846; PMR5 N-terminal domain#IPR026057; PC-Esterase	SIN_1011041	IPR025846; PMR5 N-terminal domain#IPR026057; PC-Esterase
SIN_1011040	IPR025846; PMR5 N-terminal domain#IPR026057; PC-Esterase	SIN_1011042	IPR025846; PMR5 N-terminal domain#IPR026057; PC-Esterase
SIN_1011041	IPR025846; PMR5 N-terminal domain#IPR026057; PC-Esterase	SIN_1011042	IPR025846; PMR5 N-terminal domain#IPR026057; PC-Esterase
SIN_1011047	IPR005202; Transcription factor GRAS	SIN_1011048	IPR005202; Transcription factor GRAS
SIN_1011050	IPR000225; Armadillo#IPR001494; Importin-beta, N-terminal domain#IPR027140; Importin subunit beta	SIN_1011051	IPR000225; Armadillo#IPR001494; Importin-beta, N-terminal domain#IPR027140; Importin subunit beta
SIN_1011057	IPR001611; Leucine-rich repeat#IPR003591; Leucine-rich repeat, typical subtype#IPR013210; Leucine-rich repeat-containing N-terminal, type 2	SIN_1011058	IPR001611; Leucine-rich repeat#IPR003591; Leucine-rich repeat, typical subtype#IPR013210; Leucine-rich repeat-containing N-terminal, type 2
SIN_1011065	IPR000719; Protein kinase domain#IPR000742; Epidermal growth factor-like domain#IPR001881; EGF-like calcium-binding domain#IPR002290; Serine/threonine- / dual specificity protein kinase, catalytic domain#IPR020635; Tyrosine-protein kinase, catalytic domain#IPR025287; Wall-associated receptor kinase galacturonan-binding domain	SIN_1011066	IPR000719; Protein kinase domain#IPR000742; Epidermal growth factor-like domain#IPR001881; EGF-like calcium-binding domain#IPR002290; Serine/threonine- / dual specificity protein kinase, catalytic domain#IPR020635; Tyrosine-protein kinase, catalytic domain#IPR025287; Wall-associated receptor kinase galacturonan-binding domain
SIN_1011085	IPR001087; Lipase, GDSL	SIN_1011086	IPR001087; Lipase, GDSL
SIN_1011107	IPR000109; Proton-dependent oligopeptide transporter family	SIN_1011108	IPR000109; Proton-dependent oligopeptide transporter family
SIN_1011130	IPR009489; PAR1	SIN_1011131	IPR009489; PAR1
SIN_1011130	IPR009489; PAR1	SIN_1011132	IPR009489; PAR1
SIN_1011131	IPR009489; PAR1	SIN_1011132	IPR009489; PAR1
SIN_1011162	IPR001395; Aldo/keto reductase#IPR020471; Aldo/keto reductase subgroup#IPR023210; NADP-dependent oxidoreductase domain	SIN_1011163	IPR001395; Aldo/keto reductase#IPR020471; Aldo/keto reductase subgroup#IPR023210; NADP-dependent oxidoreductase domain
SIN_1011185	IPR001117; Multicopper oxidase, type 1#IPR011706; Multicopper oxidase, type 2#IPR011707; Multicopper oxidase, type 3	SIN_1011186	IPR001117; Multicopper oxidase, type 1#IPR011706; Multicopper oxidase, type 2#IPR011707; Multicopper oxidase, type 3
SIN_1011185	IPR001117; Multicopper oxidase, type 1#IPR011706; Multicopper oxidase, type 2#IPR011707; Multicopper oxidase, type 3	SIN_1011187	IPR001117; Multicopper oxidase, type 1#IPR011706; Multicopper oxidase, type 2#IPR011707; Multicopper oxidase, type 3
SIN_1011186	IPR001117; Multicopper oxidase, type 1#IPR011706; Multicopper oxidase, type 2#IPR011707; Multicopper oxidase, type 3	SIN_1011187	IPR001117; Multicopper oxidase, type 1#IPR011706; Multicopper oxidase, type 2#IPR011707; Multicopper oxidase, type 3
SIN_1011202	NULL	SIN_1011203	NULL
SIN_1011224	IPR001164; Arf GTPase activating protein	SIN_1011225	IPR001164; Arf GTPase activating protein
SIN_1011237	IPR002119; Histone H2A#IPR007125; Histone core	SIN_1011238	IPR002119; Histone H2A#IPR007125; Histone core
SIN_1011280	IPR004045; Glutathione S-transferase, N-terminal	SIN_1011281	IPR004045; Glutathione S-transferase, N-terminal#IPR017933; Glutathione S-transferase/chloride channel, C-terminal
SIN_1011280	IPR004045; Glutathione S-transferase, N-terminal	SIN_1011282	IPR004045; Glutathione S-transferase, N-terminal#IPR017933; Glutathione S-transferase/chloride channel, C-terminal
SIN_1011281	IPR004045; Glutathione S-transferase, N-terminal#IPR017933; Glutathione S-transferase/chloride channel, C-terminal	SIN_1011282	IPR004045; Glutathione S-transferase, N-terminal#IPR017933; Glutathione S-transferase/chloride channel, C-terminal
SIN_1011345	IPR001810; F-box domain#IPR006566; FBD domain	SIN_1011346	IPR001810; F-box domain#IPR006566; FBD domain
SIN_1011345	IPR001810; F-box domain#IPR006566; FBD domain	SIN_1011347	IPR001810; F-box domain#IPR006566; FBD domain
SIN_1011345	IPR001810; F-box domain#IPR006566; FBD domain	SIN_1011348	IPR001810; F-box domain#IPR006566; FBD domain
SIN_1011345	IPR001810; F-box domain#IPR006566; FBD domain	SIN_1011349	IPR001810; F-box domain#IPR006566; FBD domain
SIN_1011346	IPR001810; F-box domain#IPR006566; FBD domain	SIN_1011347	IPR001810; F-box domain#IPR006566; FBD domain
SIN_1011346	IPR001810; F-box domain#IPR006566; FBD domain	SIN_1011348	IPR001810; F-box domain#IPR006566; FBD domain
SIN_1011346	IPR001810; F-box domain#IPR006566; FBD domain	SIN_1011349	IPR001810; F-box domain#IPR006566; FBD domain
SIN_1011347	IPR001810; F-box domain#IPR006566; FBD domain	SIN_1011348	IPR001810; F-box domain#IPR006566; FBD domain
SIN_1011347	IPR001810; F-box domain#IPR006566; FBD domain	SIN_1011349	IPR001810; F-box domain#IPR006566; FBD domain
SIN_1011348	IPR001810; F-box domain#IPR006566; FBD domain	SIN_1011349	IPR001810; F-box domain#IPR006566; FBD domain
SIN_1011363	IPR006501; Pectinesterase inhibitor domain	SIN_1011364	IPR006501; Pectinesterase inhibitor domain
SIN_1011404	IPR000209; Peptidase S8/S53 domain#IPR010259; Proteinase inhibitor I9#IPR015500; Peptidase S8, subtilisin-related	SIN_1011405	IPR000209; Peptidase S8/S53 domain#IPR010259; Proteinase inhibitor I9#IPR015500; Peptidase S8, subtilisin-related
SIN_1011407	IPR000504; RNA recognition motif domain#IPR002004; Polyadenylate-binding protein/Hyperplastic disc protein#IPR003954; RNA recognition motif domain, eukaryote	SIN_1011408	IPR000504; RNA recognition motif domain#IPR002004; Polyadenylate-binding protein/Hyperplastic disc protein#IPR003954; RNA recognition motif domain, eukaryote
SIN_1011492	IPR001128; Cytochrome P450#IPR002401; Cytochrome P450, E-class, group I	SIN_1011493	IPR001128; Cytochrome P450#IPR002401; Cytochrome P450, E-class, group I
SIN_1011492	IPR001128; Cytochrome P450#IPR002401; Cytochrome P450, E-class, group I	SIN_1011494	IPR001128; Cytochrome P450#IPR002401; Cytochrome P450, E-class, group I
SIN_1011493	IPR001128; Cytochrome P450#IPR002401; Cytochrome P450, E-class, group I	SIN_1011494	IPR001128; Cytochrome P450#IPR002401; Cytochrome P450, E-class, group I
SIN_1011543	IPR001356; Homeobox domain#IPR006563; POX domain#IPR008422; Homeobox KN domain	SIN_1011544	IPR001356; Homeobox domain#IPR006563; POX domain#IPR008422; Homeobox KN domain
SIN_1011583	IPR008030; NmrA-like	SIN_1011584	IPR008030; NmrA-like
SIN_1011613	NULL	SIN_1011614	NULL
SIN_1011632	IPR024788; Malectin-like carbohydrate-binding domain	SIN_1011633	IPR024788; Malectin-like carbohydrate-binding domain
SIN_1011632	IPR024788; Malectin-like carbohydrate-binding domain	SIN_1011634	IPR024788; Malectin-like carbohydrate-binding domain
SIN_1011633	IPR024788; Malectin-like carbohydrate-binding domain	SIN_1011634	IPR024788; Malectin-like carbohydrate-binding domain
SIN_1011658	IPR000490; Glycoside hydrolase, family 17	SIN_1011659	IPR000490; Glycoside hydrolase, family 17
SIN_1011660	IPR001128; Cytochrome P450#IPR002401; Cytochrome P450, E-class, group I	SIN_1011661	IPR001128; Cytochrome P450
SIN_1011664	IPR003340; B3 DNA binding domain	SIN_1011665	IPR003340; B3 DNA binding domain
SIN_1011695	IPR013094; Alpha/beta hydrolase fold-3	SIN_1011696	IPR013094; Alpha/beta hydrolase fold-3
SIN_1011695	IPR013094; Alpha/beta hydrolase fold-3	SIN_1011697	IPR013094; Alpha/beta hydrolase fold-3
SIN_1011696	IPR013094; Alpha/beta hydrolase fold-3	SIN_1011697	IPR013094; Alpha/beta hydrolase fold-3
SIN_1011719	IPR003340; B3 DNA binding domain	SIN_1011720	IPR003340; B3 DNA binding domain
SIN_1011730	IPR006041; Pollen Ole e 1 allergen/extensin	SIN_1011731	IPR006041; Pollen Ole e 1 allergen/extensin
SIN_1011730	IPR006041; Pollen Ole e 1 allergen/extensin	SIN_1020146	IPR006041; Pollen Ole e 1 allergen/extensin
SIN_1011731	IPR006041; Pollen Ole e 1 allergen/extensin	SIN_1020146	IPR006041; Pollen Ole e 1 allergen/extensin
SIN_1011739	IPR001594; Zinc finger, DHHC-type, palmitoyltransferase	SIN_1011740	IPR001594; Zinc finger, DHHC-type, palmitoyltransferase
SIN_1011779	IPR000757; Glycoside hydrolase, family 16#IPR010713; Xyloglucan endo-transglycosylase, C-terminal	SIN_1011780	IPR000757; Glycoside hydrolase, family 16#IPR010713; Xyloglucan endo-transglycosylase, C-terminal
SIN_1011790	IPR001283; Allergen V5/Tpx-1-related#IPR002413; Ves allergen#IPR014044; CAP domain	SIN_1011791	IPR001283; Allergen V5/Tpx-1-related#IPR002413; Ves allergen#IPR014044; CAP domain
SIN_1011856	IPR005123; Oxoglutarate/iron-dependent dioxygenase#IPR026992; Non-haem dioxygenase N-terminal domain	SIN_1011857	IPR026992; Non-haem dioxygenase N-terminal domain
SIN_1011859	IPR026992; Non-haem dioxygenase N-terminal domain	SIN_1011860	IPR005123; Oxoglutarate/iron-dependent dioxygenase#IPR026992; Non-haem dioxygenase N-terminal domain
SIN_1011859	IPR026992; Non-haem dioxygenase N-terminal domain	SIN_1011861	IPR005123; Oxoglutarate/iron-dependent dioxygenase#IPR026992; Non-haem dioxygenase N-terminal domain
SIN_1011860	IPR005123; Oxoglutarate/iron-dependent dioxygenase#IPR026992; Non-haem dioxygenase N-terminal domain	SIN_1011861	IPR005123; Oxoglutarate/iron-dependent dioxygenase#IPR026992; Non-haem dioxygenase N-terminal domain
SIN_1011872	IPR005123; Oxoglutarate/iron-dependent dioxygenase#IPR026992; Non-haem dioxygenase N-terminal domain	SIN_1011873	IPR005123; Oxoglutarate/iron-dependent dioxygenase#IPR026992; Non-haem dioxygenase N-terminal domain
SIN_1011872	IPR005123; Oxoglutarate/iron-dependent dioxygenase#IPR026992; Non-haem dioxygenase N-terminal domain	SIN_1011874	IPR005123; Oxoglutarate/iron-dependent dioxygenase#IPR026992; Non-haem dioxygenase N-terminal domain
SIN_1011873	IPR005123; Oxoglutarate/iron-dependent dioxygenase#IPR026992; Non-haem dioxygenase N-terminal domain	SIN_1011874	IPR005123; Oxoglutarate/iron-dependent dioxygenase#IPR026992; Non-haem dioxygenase N-terminal domain
SIN_1011988	IPR001471; AP2/ERF domain	SIN_1011989	IPR001471; AP2/ERF domain
SIN_1012023	IPR000070; Pectinesterase, catalytic	SIN_1012024	IPR000070; Pectinesterase, catalytic
SIN_1012023	IPR000070; Pectinesterase, catalytic	SIN_1012025	IPR000070; Pectinesterase, catalytic
SIN_1012024	IPR000070; Pectinesterase, catalytic	SIN_1012025	IPR000070; Pectinesterase, catalytic
SIN_1012028	IPR005069; Nucleotide-diphospho-sugar transferase	SIN_1012029	IPR005069; Nucleotide-diphospho-sugar transferase
SIN_1012037	IPR004265; Plant disease resistance response protein	SIN_1012038	IPR004265; Plant disease resistance response protein
SIN_1012060	IPR013120; Male sterility, NAD-binding#IPR026055; Fatty acyl-CoA reductase	SIN_1012061	IPR013120; Male sterility, NAD-binding#IPR026055; Fatty acyl-CoA reductase
SIN_1012072	IPR000111; Glycoside hydrolase, clan GH-D#IPR002241; Glycoside hydrolase, family 27	SIN_1012073	IPR000111; Glycoside hydrolase, clan GH-D#IPR002241; Glycoside hydrolase, family 27
SIN_1012092	IPR013057; Amino acid transporter, transmembrane	SIN_1012093	IPR013057; Amino acid transporter, transmembrane
SIN_1012102	IPR006016; UspA#IPR006153; Cation/H+ exchanger	SIN_1012103	IPR006153; Cation/H+ exchanger
SIN_1012112	IPR025846; PMR5 N-terminal domain#IPR026057; PC-Esterase	SIN_1012113	IPR025846; PMR5 N-terminal domain#IPR026057; PC-Esterase
SIN_1012112	IPR025846; PMR5 N-terminal domain#IPR026057; PC-Esterase	SIN_1012114	IPR025846; PMR5 N-terminal domain#IPR026057; PC-Esterase
SIN_1012113	IPR025846; PMR5 N-terminal domain#IPR026057; PC-Esterase	SIN_1012114	IPR025846; PMR5 N-terminal domain#IPR026057; PC-Esterase
SIN_1012124	IPR021102; Peptide-N4-(N-acetyl-beta-glucosaminyl)asparagine amidase A	SIN_1012125	IPR021102; Peptide-N4-(N-acetyl-beta-glucosaminyl)asparagine amidase A
SIN_1012134	IPR023577; CYTH-like domain	SIN_1012135	IPR023577; CYTH-like domain
SIN_1012154	IPR000008; C2 calcium-dependent membrane targeting#IPR000909; Phospholipase C, phosphatidylinositol-specific , X domain#IPR001192; Phosphoinositide phospholipase C#IPR001711; Phospholipase C, phosphatidylinositol-specific, Y domain#IPR015359; Phospholipase C, phosphoinositol-specific, EF-hand-like#IPR018029; C2 membrane targeting protein	SIN_1012155	IPR000008; C2 calcium-dependent membrane targeting#IPR000909; Phospholipase C, phosphatidylinositol-specific , X domain#IPR001192; Phosphoinositide phospholipase C#IPR001711; Phospholipase C, phosphatidylinositol-specific, Y domain#IPR015359; Phospholipase C, phosphoinositol-specific, EF-hand-like#IPR018029; C2 membrane targeting protein
SIN_1012172	IPR000425; Major intrinsic protein	SIN_1012173	IPR000425; Major intrinsic protein
SIN_1012172	IPR000425; Major intrinsic protein	SIN_1012174	IPR000425; Major intrinsic protein
SIN_1012173	IPR000425; Major intrinsic protein	SIN_1012174	IPR000425; Major intrinsic protein
SIN_1012180	IPR003480; Transferase	SIN_1012181	IPR003480; Transferase
SIN_1012202	IPR002213; UDP-glucuronosyl/UDP-glucosyltransferase	SIN_1012203	IPR002213; UDP-glucuronosyl/UDP-glucosyltransferase
SIN_1012263	NULL	SIN_1012264	NULL
SIN_1012339	IPR002627; tRNA isopentenyltransferase	SIN_1012340	IPR002627; tRNA isopentenyltransferase
SIN_1012350	IPR002627; tRNA isopentenyltransferase	SIN_1012351	IPR002627; tRNA isopentenyltransferase#IPR002648; Isopentenyl transferase
SIN_1012354	IPR003311; AUX/IAA protein#IPR011525; Aux/IAA-ARF-dimerisation	SIN_1012355	IPR003311; AUX/IAA protein#IPR011525; Aux/IAA-ARF-dimerisation
SIN_1012380	IPR006214; Bax inhibitor 1-related	SIN_1012381	IPR006214; Bax inhibitor 1-related
SIN_1012388	IPR011684; KIP1-like	SIN_1012389	IPR011684; KIP1-like
SIN_1012459	IPR000526; Auxin-binding protein	SIN_1012460	IPR000526; Auxin-binding protein
SIN_1012466	IPR001739; Methyl-CpG DNA binding#IPR011124; Zinc finger, CW-type	SIN_1012467	IPR001739; Methyl-CpG DNA binding#IPR011124; Zinc finger, CW-type
SIN_1012469	IPR000719; Protein kinase domain#IPR002290; Serine/threonine- / dual specificity protein kinase, catalytic domain#IPR020635; Tyrosine-protein kinase, catalytic domain	SIN_1012470	IPR000719; Protein kinase domain#IPR002290; Serine/threonine- / dual specificity protein kinase, catalytic domain#IPR020635; Tyrosine-protein kinase, catalytic domain
SIN_1012476	IPR002119; Histone H2A#IPR007125; Histone core	SIN_1012477	IPR002119; Histone H2A#IPR007125; Histone core
SIN_1012497	IPR001461; Peptidase A1	SIN_1012498	IPR001461; Peptidase A1
SIN_1012501	IPR002109; Glutaredoxin	SIN_1012502	IPR002109; Glutaredoxin#IPR014025; Glutaredoxin subgroup
SIN_1012501	IPR002109; Glutaredoxin	SIN_1012503	IPR002109; Glutaredoxin#IPR014025; Glutaredoxin subgroup
SIN_1012502	IPR002109; Glutaredoxin#IPR014025; Glutaredoxin subgroup	SIN_1012503	IPR002109; Glutaredoxin#IPR014025; Glutaredoxin subgroup
SIN_1012555	IPR007493; Protein of unknown function DUF538	SIN_1012556	IPR007493; Protein of unknown function DUF538
SIN_1012555	IPR007493; Protein of unknown function DUF538	SIN_1012557	IPR007493; Protein of unknown function DUF538
SIN_1012556	IPR007493; Protein of unknown function DUF538	SIN_1012557	IPR007493; Protein of unknown function DUF538
SIN_1012558	IPR000039; Ribosomal protein L18e#IPR021131; Ribosomal protein L18e/L15P	SIN_1012559	IPR000039; Ribosomal protein L18e#IPR021131; Ribosomal protein L18e/L15P
SIN_1012560	IPR000073; Alpha/beta hydrolase fold-1#IPR000639; Epoxide hydrolase-like	SIN_1012561	IPR000073; Alpha/beta hydrolase fold-1#IPR000639; Epoxide hydrolase-like
SIN_1012563	IPR000070; Pectinesterase, catalytic#IPR006501; Pectinesterase inhibitor domain	SIN_1012564	IPR000070; Pectinesterase, catalytic#IPR006501; Pectinesterase inhibitor domain
SIN_1012661	IPR001140; ABC transporter, transmembrane domain#IPR003439; ABC transporter-like#IPR003593; AAA+ ATPase domain#IPR017940; ABC transporter, integral membrane type 1	SIN_1012662	IPR001140; ABC transporter, transmembrane domain#IPR003439; ABC transporter-like#IPR003593; AAA+ ATPase domain#IPR017940; ABC transporter, integral membrane type 1
SIN_1012792	IPR002109; Glutaredoxin#IPR014025; Glutaredoxin subgroup	SIN_1012793	IPR002109; Glutaredoxin#IPR014025; Glutaredoxin subgroup
SIN_1012792	IPR002109; Glutaredoxin#IPR014025; Glutaredoxin subgroup	SIN_1012794	IPR002109; Glutaredoxin#IPR014025; Glutaredoxin subgroup
SIN_1012793	IPR002109; Glutaredoxin#IPR014025; Glutaredoxin subgroup	SIN_1012794	IPR002109; Glutaredoxin#IPR014025; Glutaredoxin subgroup
SIN_1012827	IPR001461; Peptidase A1	SIN_1012828	IPR001461; Peptidase A1
SIN_1012832	IPR002902; Gnk2-homologous domain	SIN_1012833	IPR002902; Gnk2-homologous domain
SIN_1012936	IPR010264; Plant self-incompatibility S1	SIN_1012937	IPR010264; Plant self-incompatibility S1
SIN_1012941	IPR000558; Histone H2B#IPR007125; Histone core	SIN_1012942	IPR000558; Histone H2B#IPR007125; Histone core
SIN_1012949	IPR004263; Exostosin-like	SIN_1012950	IPR004263; Exostosin-like
SIN_1012959	IPR001128; Cytochrome P450#IPR002401; Cytochrome P450, E-class, group I	SIN_1012960	IPR001128; Cytochrome P450#IPR002401; Cytochrome P450, E-class, group I
SIN_1012959	IPR001128; Cytochrome P450#IPR002401; Cytochrome P450, E-class, group I	SIN_1012961	IPR001128; Cytochrome P450#IPR002401; Cytochrome P450, E-class, group I
SIN_1012960	IPR001128; Cytochrome P450#IPR002401; Cytochrome P450, E-class, group I	SIN_1012961	IPR001128; Cytochrome P450#IPR002401; Cytochrome P450, E-class, group I
SIN_1012994	NULL	SIN_1012995	NULL
SIN_1013011	IPR004843; Phosphoesterase domain#IPR025733; Iron/zinc purple acid phosphatase-like C-terminal domain	SIN_1013012	IPR004843; Phosphoesterase domain#IPR025733; Iron/zinc purple acid phosphatase-like C-terminal domain
SIN_1013011	IPR004843; Phosphoesterase domain#IPR025733; Iron/zinc purple acid phosphatase-like C-terminal domain	SIN_1013013	IPR004843; Phosphoesterase domain#IPR025733; Iron/zinc purple acid phosphatase-like C-terminal domain
SIN_1013012	IPR004843; Phosphoesterase domain#IPR025733; Iron/zinc purple acid phosphatase-like C-terminal domain	SIN_1013013	IPR004843; Phosphoesterase domain#IPR025733; Iron/zinc purple acid phosphatase-like C-terminal domain
SIN_1013021	IPR001810; F-box domain#IPR006527; F-box associated domain, type 1	SIN_1013022	IPR001810; F-box domain#IPR006527; F-box associated domain, type 1
SIN_1013025	IPR008914; Phosphatidylethanolamine-binding protein PEBP	SIN_1013026	IPR008914; Phosphatidylethanolamine-binding protein PEBP
SIN_1013050	IPR001362; Glycoside hydrolase, family 32#IPR013148; Glycosyl hydrolase family 32, N-terminal#IPR013189; Glycosyl hydrolase family 32, C-terminal	SIN_1013051	IPR001362; Glycoside hydrolase, family 32#IPR013148; Glycosyl hydrolase family 32, N-terminal#IPR013189; Glycosyl hydrolase family 32, C-terminal
SIN_1013050	IPR001362; Glycoside hydrolase, family 32#IPR013148; Glycosyl hydrolase family 32, N-terminal#IPR013189; Glycosyl hydrolase family 32, C-terminal	SIN_1013052	IPR001362; Glycoside hydrolase, family 32#IPR013148; Glycosyl hydrolase family 32, N-terminal#IPR013189; Glycosyl hydrolase family 32, C-terminal
SIN_1013050	IPR001362; Glycoside hydrolase, family 32#IPR013148; Glycosyl hydrolase family 32, N-terminal#IPR013189; Glycosyl hydrolase family 32, C-terminal	SIN_1013053	IPR001362; Glycoside hydrolase, family 32#IPR013148; Glycosyl hydrolase family 32, N-terminal#IPR013189; Glycosyl hydrolase family 32, C-terminal
SIN_1013051	IPR001362; Glycoside hydrolase, family 32#IPR013148; Glycosyl hydrolase family 32, N-terminal#IPR013189; Glycosyl hydrolase family 32, C-terminal	SIN_1013052	IPR001362; Glycoside hydrolase, family 32#IPR013148; Glycosyl hydrolase family 32, N-terminal#IPR013189; Glycosyl hydrolase family 32, C-terminal
SIN_1013051	IPR001362; Glycoside hydrolase, family 32#IPR013148; Glycosyl hydrolase family 32, N-terminal#IPR013189; Glycosyl hydrolase family 32, C-terminal	SIN_1013053	IPR001362; Glycoside hydrolase, family 32#IPR013148; Glycosyl hydrolase family 32, N-terminal#IPR013189; Glycosyl hydrolase family 32, C-terminal
SIN_1013052	IPR001362; Glycoside hydrolase, family 32#IPR013148; Glycosyl hydrolase family 32, N-terminal#IPR013189; Glycosyl hydrolase family 32, C-terminal	SIN_1013053	IPR001362; Glycoside hydrolase, family 32#IPR013148; Glycosyl hydrolase family 32, N-terminal#IPR013189; Glycosyl hydrolase family 32, C-terminal
SIN_1013073	IPR002198; Short-chain dehydrogenase/reductase SDR#IPR002347; Glucose/ribitol dehydrogenase	SIN_1013074	IPR002198; Short-chain dehydrogenase/reductase SDR#IPR002347; Glucose/ribitol dehydrogenase
SIN_1013073	IPR002198; Short-chain dehydrogenase/reductase SDR#IPR002347; Glucose/ribitol dehydrogenase	SIN_1013075	IPR002198; Short-chain dehydrogenase/reductase SDR#IPR002347; Glucose/ribitol dehydrogenase
SIN_1013074	IPR002198; Short-chain dehydrogenase/reductase SDR#IPR002347; Glucose/ribitol dehydrogenase	SIN_1013075	IPR002198; Short-chain dehydrogenase/reductase SDR#IPR002347; Glucose/ribitol dehydrogenase
SIN_1013095	IPR003613; U box domain	SIN_1013096	IPR003613; U box domain
SIN_1013103	IPR004864; Late embryogenesis abundant protein, LEA-14	SIN_1013104	IPR004864; Late embryogenesis abundant protein, LEA-14
SIN_1013136	IPR006015; Universal stress protein A#IPR006016; UspA	SIN_1013137	IPR006015; Universal stress protein A#IPR006016; UspA
SIN_1013142	IPR001764; Glycoside hydrolase, family 3, N-terminal#IPR002772; Glycoside hydrolase family 3 C-terminal domain#IPR026892; Glycoside hydrolase family 3	SIN_1013143	IPR001764; Glycoside hydrolase, family 3, N-terminal#IPR002772; Glycoside hydrolase family 3 C-terminal domain#IPR026892; Glycoside hydrolase family 3
SIN_1013142	IPR001764; Glycoside hydrolase, family 3, N-terminal#IPR002772; Glycoside hydrolase family 3 C-terminal domain#IPR026892; Glycoside hydrolase family 3	SIN_1013144	IPR001764; Glycoside hydrolase, family 3, N-terminal#IPR002772; Glycoside hydrolase family 3 C-terminal domain#IPR026892; Glycoside hydrolase family 3
SIN_1013143	IPR001764; Glycoside hydrolase, family 3, N-terminal#IPR002772; Glycoside hydrolase family 3 C-terminal domain#IPR026892; Glycoside hydrolase family 3	SIN_1013144	IPR001764; Glycoside hydrolase, family 3, N-terminal#IPR002772; Glycoside hydrolase family 3 C-terminal domain#IPR026892; Glycoside hydrolase family 3
SIN_1013195	IPR003854; Gibberellin regulated protein	SIN_1013196	IPR003854; Gibberellin regulated protein
SIN_1013206	IPR001077; O-methyltransferase, family 2#IPR012967; Plant methyltransferase dimerisation#IPR016461; Caffeate O-methyltransferase (COMT) family	SIN_1013207	IPR001077; O-methyltransferase, family 2#IPR012967; Plant methyltransferase dimerisation#IPR016461; Caffeate O-methyltransferase (COMT) family
SIN_1013206	IPR001077; O-methyltransferase, family 2#IPR012967; Plant methyltransferase dimerisation#IPR016461; Caffeate O-methyltransferase (COMT) family	SIN_1013208	IPR001077; O-methyltransferase, family 2#IPR012967; Plant methyltransferase dimerisation#IPR016461; Caffeate O-methyltransferase (COMT) family
SIN_1013207	IPR001077; O-methyltransferase, family 2#IPR012967; Plant methyltransferase dimerisation#IPR016461; Caffeate O-methyltransferase (COMT) family	SIN_1013208	IPR001077; O-methyltransferase, family 2#IPR012967; Plant methyltransferase dimerisation#IPR016461; Caffeate O-methyltransferase (COMT) family
SIN_1013275	IPR002048; EF-hand domain#IPR011992; EF-hand domain pair	SIN_1013276	IPR002048; EF-hand domain#IPR011992; EF-hand domain pair
SIN_1013289	IPR002885; Pentatricopeptide repeat	SIN_1013290	IPR002885; Pentatricopeptide repeat
SIN_1013293	IPR000719; Protein kinase domain#IPR001245; Serine-threonine/tyrosine-protein kinase catalytic domain#IPR002290; Serine/threonine- / dual specificity protein kinase, catalytic domain#IPR020635; Tyrosine-protein kinase, catalytic domain	SIN_1013294	IPR000719; Protein kinase domain#IPR002290; Serine/threonine- / dual specificity protein kinase, catalytic domain#IPR002912; ACT domain#IPR020635; Tyrosine-protein kinase, catalytic domain
SIN_1013305	IPR004316; SWEET sugar transporter	SIN_1013306	IPR004316; SWEET sugar transporter
SIN_1013330	IPR000620; Drug/metabolite transporter	SIN_1013331	IPR000620; Drug/metabolite transporter
SIN_1013330	IPR000620; Drug/metabolite transporter	SIN_1013332	IPR000620; Drug/metabolite transporter
SIN_1013331	IPR000620; Drug/metabolite transporter	SIN_1013332	IPR000620; Drug/metabolite transporter
SIN_1013379	IPR003480; Transferase	SIN_1013380	IPR003480; Transferase
SIN_1013389	IPR004320; Protein of unknown function DUF241, plant	SIN_1013390	IPR004320; Protein of unknown function DUF241, plant
SIN_1013389	IPR004320; Protein of unknown function DUF241, plant	SIN_1013391	IPR004320; Protein of unknown function DUF241, plant
SIN_1013389	IPR004320; Protein of unknown function DUF241, plant	SIN_1013392	IPR004320; Protein of unknown function DUF241, plant
SIN_1013389	IPR004320; Protein of unknown function DUF241, plant	SIN_1013393	IPR004320; Protein of unknown function DUF241, plant
SIN_1013389	IPR004320; Protein of unknown function DUF241, plant	SIN_1013394	IPR004320; Protein of unknown function DUF241, plant
SIN_1013389	IPR004320; Protein of unknown function DUF241, plant	SIN_1013395	IPR004320; Protein of unknown function DUF241, plant
SIN_1013389	IPR004320; Protein of unknown function DUF241, plant	SIN_1013396	IPR004320; Protein of unknown function DUF241, plant
SIN_1013389	IPR004320; Protein of unknown function DUF241, plant	SIN_1013397	IPR004320; Protein of unknown function DUF241, plant
SIN_1013389	IPR004320; Protein of unknown function DUF241, plant	SIN_1013398	IPR004320; Protein of unknown function DUF241, plant
SIN_1013390	IPR004320; Protein of unknown function DUF241, plant	SIN_1013391	IPR004320; Protein of unknown function DUF241, plant
SIN_1013390	IPR004320; Protein of unknown function DUF241, plant	SIN_1013392	IPR004320; Protein of unknown function DUF241, plant
SIN_1013390	IPR004320; Protein of unknown function DUF241, plant	SIN_1013393	IPR004320; Protein of unknown function DUF241, plant
SIN_1013390	IPR004320; Protein of unknown function DUF241, plant	SIN_1013394	IPR004320; Protein of unknown function DUF241, plant
SIN_1013390	IPR004320; Protein of unknown function DUF241, plant	SIN_1013395	IPR004320; Protein of unknown function DUF241, plant
SIN_1013390	IPR004320; Protein of unknown function DUF241, plant	SIN_1013396	IPR004320; Protein of unknown function DUF241, plant
SIN_1013390	IPR004320; Protein of unknown function DUF241, plant	SIN_1013397	IPR004320; Protein of unknown function DUF241, plant
SIN_1013390	IPR004320; Protein of unknown function DUF241, plant	SIN_1013398	IPR004320; Protein of unknown function DUF241, plant
SIN_1013391	IPR004320; Protein of unknown function DUF241, plant	SIN_1013392	IPR004320; Protein of unknown function DUF241, plant
SIN_1013391	IPR004320; Protein of unknown function DUF241, plant	SIN_1013393	IPR004320; Protein of unknown function DUF241, plant
SIN_1013391	IPR004320; Protein of unknown function DUF241, plant	SIN_1013394	IPR004320; Protein of unknown function DUF241, plant
SIN_1013391	IPR004320; Protein of unknown function DUF241, plant	SIN_1013395	IPR004320; Protein of unknown function DUF241, plant
SIN_1013391	IPR004320; Protein of unknown function DUF241, plant	SIN_1013396	IPR004320; Protein of unknown function DUF241, plant
SIN_1013391	IPR004320; Protein of unknown function DUF241, plant	SIN_1013397	IPR004320; Protein of unknown function DUF241, plant
SIN_1013391	IPR004320; Protein of unknown function DUF241, plant	SIN_1013398	IPR004320; Protein of unknown function DUF241, plant
SIN_1013392	IPR004320; Protein of unknown function DUF241, plant	SIN_1013393	IPR004320; Protein of unknown function DUF241, plant
SIN_1013392	IPR004320; Protein of unknown function DUF241, plant	SIN_1013394	IPR004320; Protein of unknown function DUF241, plant
SIN_1013392	IPR004320; Protein of unknown function DUF241, plant	SIN_1013395	IPR004320; Protein of unknown function DUF241, plant
SIN_1013392	IPR004320; Protein of unknown function DUF241, plant	SIN_1013396	IPR004320; Protein of unknown function DUF241, plant
SIN_1013392	IPR004320; Protein of unknown function DUF241, plant	SIN_1013397	IPR004320; Protein of unknown function DUF241, plant
SIN_1013392	IPR004320; Protein of unknown function DUF241, plant	SIN_1013398	IPR004320; Protein of unknown function DUF241, plant
SIN_1013393	IPR004320; Protein of unknown function DUF241, plant	SIN_1013394	IPR004320; Protein of unknown function DUF241, plant
SIN_1013393	IPR004320; Protein of unknown function DUF241, plant	SIN_1013395	IPR004320; Protein of unknown function DUF241, plant
SIN_1013393	IPR004320; Protein of unknown function DUF241, plant	SIN_1013396	IPR004320; Protein of unknown function DUF241, plant
SIN_1013393	IPR004320; Protein of unknown function DUF241, plant	SIN_1013397	IPR004320; Protein of unknown function DUF241, plant
SIN_1013393	IPR004320; Protein of unknown function DUF241, plant	SIN_1013398	IPR004320; Protein of unknown function DUF241, plant
SIN_1013394	IPR004320; Protein of unknown function DUF241, plant	SIN_1013395	IPR004320; Protein of unknown function DUF241, plant
SIN_1013394	IPR004320; Protein of unknown function DUF241, plant	SIN_1013396	IPR004320; Protein of unknown function DUF241, plant
SIN_1013394	IPR004320; Protein of unknown function DUF241, plant	SIN_1013397	IPR004320; Protein of unknown function DUF241, plant
SIN_1013394	IPR004320; Protein of unknown function DUF241, plant	SIN_1013398	IPR004320; Protein of unknown function DUF241, plant
SIN_1013395	IPR004320; Protein of unknown function DUF241, plant	SIN_1013396	IPR004320; Protein of unknown function DUF241, plant
SIN_1013395	IPR004320; Protein of unknown function DUF241, plant	SIN_1013397	IPR004320; Protein of unknown function DUF241, plant
SIN_1013395	IPR004320; Protein of unknown function DUF241, plant	SIN_1013398	IPR004320; Protein of unknown function DUF241, plant
SIN_1013396	IPR004320; Protein of unknown function DUF241, plant	SIN_1013397	IPR004320; Protein of unknown function DUF241, plant
SIN_1013396	IPR004320; Protein of unknown function DUF241, plant	SIN_1013398	IPR004320; Protein of unknown function DUF241, plant
SIN_1013397	IPR004320; Protein of unknown function DUF241, plant	SIN_1013398	IPR004320; Protein of unknown function DUF241, plant
SIN_1013402	IPR004839; Aminotransferase, class I/classII	SIN_1013403	IPR004839; Aminotransferase, class I/classII
SIN_1013406	IPR000719; Protein kinase domain#IPR001245; Serine-threonine/tyrosine-protein kinase catalytic domain#IPR001611; Leucine-rich repeat#IPR002290; Serine/threonine- / dual specificity protein kinase, catalytic domain#IPR003591; Leucine-rich repeat, typical subtype#IPR013210; Leucine-rich repeat-containing N-terminal, type 2#IPR020635; Tyrosine-protein kinase, catalytic domain	SIN_1013407	IPR000719; Protein kinase domain#IPR001611; Leucine-rich repeat#IPR002290; Serine/threonine- / dual specificity protein kinase, catalytic domain#IPR003591; Leucine-rich repeat, typical subtype#IPR013210; Leucine-rich repeat-containing N-terminal, type 2#IPR020635; Tyrosine-protein kinase, catalytic domain
SIN_1013406	IPR000719; Protein kinase domain#IPR001245; Serine-threonine/tyrosine-protein kinase catalytic domain#IPR001611; Leucine-rich repeat#IPR002290; Serine/threonine- / dual specificity protein kinase, catalytic domain#IPR003591; Leucine-rich repeat, typical subtype#IPR013210; Leucine-rich repeat-containing N-terminal, type 2#IPR020635; Tyrosine-protein kinase, catalytic domain	SIN_1013408	IPR000719; Protein kinase domain#IPR001245; Serine-threonine/tyrosine-protein kinase catalytic domain#IPR001611; Leucine-rich repeat#IPR002290; Serine/threonine- / dual specificity protein kinase, catalytic domain#IPR003591; Leucine-rich repeat, typical subtype#IPR013210; Leucine-rich repeat-containing N-terminal, type 2#IPR020635; Tyrosine-protein kinase, catalytic domain#IPR025875; Leucine rich…
SIN_1013407	IPR000719; Protein kinase domain#IPR001611; Leucine-rich repeat#IPR002290; Serine/threonine- / dual specificity protein kinase, catalytic domain#IPR003591; Leucine-rich repeat, typical subtype#IPR013210; Leucine-rich repeat-containing N-terminal, type 2#IPR020635; Tyrosine-protein kinase, catalytic domain	SIN_1013408	IPR000719; Protein kinase domain#IPR001245; Serine-threonine/tyrosine-protein kinase catalytic domain#IPR001611; Leucine-rich repeat#IPR002290; Serine/threonine- / dual specificity protein kinase, catalytic domain#IPR003591; Leucine-rich repeat, typical subtype#IPR013210; Leucine-rich repeat-containing N-terminal, type 2#IPR020635; Tyrosine-protein kinase, catalytic domain#IPR025875; Leucine rich…
SIN_1013416	IPR007828; Inositol oxygenase	SIN_1013417	IPR007828; Inositol oxygenase
SIN_1013430	IPR005455; Profilin	SIN_1013431	IPR005455; Profilin
SIN_1013445	IPR001841; Zinc finger, RING-type	SIN_1013446	IPR001841; Zinc finger, RING-type
SIN_1013448	IPR001891; Malic oxidoreductase	SIN_1013449	IPR001891; Malic oxidoreductase#IPR012301; Malic enzyme, N-terminal#IPR012302; Malic enzyme, NAD-binding
SIN_1013456	IPR000823; Plant peroxidase#IPR002016; Haem peroxidase, plant/fungal/bacterial	SIN_1013457	IPR000823; Plant peroxidase#IPR002016; Haem peroxidase, plant/fungal/bacterial
SIN_1013473	IPR000916; Bet v I domain#IPR024948; Major latex protein domain	SIN_1013474	IPR000916; Bet v I domain
SIN_1013473	IPR000916; Bet v I domain#IPR024948; Major latex protein domain	SIN_1013475	IPR000916; Bet v I domain#IPR024948; Major latex protein domain
SIN_1013473	IPR000916; Bet v I domain#IPR024948; Major latex protein domain	SIN_1013476	IPR000916; Bet v I domain#IPR024948; Major latex protein domain
SIN_1013473	IPR000916; Bet v I domain#IPR024948; Major latex protein domain	SIN_1013477	IPR000916; Bet v I domain#IPR024948; Major latex protein domain
SIN_1013473	IPR000916; Bet v I domain#IPR024948; Major latex protein domain	SIN_1013478	IPR000916; Bet v I domain#IPR024948; Major latex protein domain
SIN_1013473	IPR000916; Bet v I domain#IPR024948; Major latex protein domain	SIN_1013479	IPR000916; Bet v I domain#IPR024948; Major latex protein domain
SIN_1013473	IPR000916; Bet v I domain#IPR024948; Major latex protein domain	SIN_1013480	IPR000916; Bet v I domain#IPR024948; Major latex protein domain
SIN_1013474	IPR000916; Bet v I domain	SIN_1013475	IPR000916; Bet v I domain#IPR024948; Major latex protein domain
SIN_1013474	IPR000916; Bet v I domain	SIN_1013476	IPR000916; Bet v I domain#IPR024948; Major latex protein domain
SIN_1013474	IPR000916; Bet v I domain	SIN_1013477	IPR000916; Bet v I domain#IPR024948; Major latex protein domain
SIN_1013474	IPR000916; Bet v I domain	SIN_1013478	IPR000916; Bet v I domain#IPR024948; Major latex protein domain
SIN_1013474	IPR000916; Bet v I domain	SIN_1013479	IPR000916; Bet v I domain#IPR024948; Major latex protein domain
SIN_1013474	IPR000916; Bet v I domain	SIN_1013480	IPR000916; Bet v I domain#IPR024948; Major latex protein domain
SIN_1013475	IPR000916; Bet v I domain#IPR024948; Major latex protein domain	SIN_1013476	IPR000916; Bet v I domain#IPR024948; Major latex protein domain
SIN_1013475	IPR000916; Bet v I domain#IPR024948; Major latex protein domain	SIN_1013477	IPR000916; Bet v I domain#IPR024948; Major latex protein domain
SIN_1013475	IPR000916; Bet v I domain#IPR024948; Major latex protein domain	SIN_1013478	IPR000916; Bet v I domain#IPR024948; Major latex protein domain
SIN_1013475	IPR000916; Bet v I domain#IPR024948; Major latex protein domain	SIN_1013479	IPR000916; Bet v I domain#IPR024948; Major latex protein domain
SIN_1013475	IPR000916; Bet v I domain#IPR024948; Major latex protein domain	SIN_1013480	IPR000916; Bet v I domain#IPR024948; Major latex protein domain
SIN_1013476	IPR000916; Bet v I domain#IPR024948; Major latex protein domain	SIN_1013477	IPR000916; Bet v I domain#IPR024948; Major latex protein domain
SIN_1013476	IPR000916; Bet v I domain#IPR024948; Major latex protein domain	SIN_1013478	IPR000916; Bet v I domain#IPR024948; Major latex protein domain
SIN_1013476	IPR000916; Bet v I domain#IPR024948; Major latex protein domain	SIN_1013479	IPR000916; Bet v I domain#IPR024948; Major latex protein domain
SIN_1013476	IPR000916; Bet v I domain#IPR024948; Major latex protein domain	SIN_1013480	IPR000916; Bet v I domain#IPR024948; Major latex protein domain
SIN_1013477	IPR000916; Bet v I domain#IPR024948; Major latex protein domain	SIN_1013478	IPR000916; Bet v I domain#IPR024948; Major latex protein domain
SIN_1013477	IPR000916; Bet v I domain#IPR024948; Major latex protein domain	SIN_1013479	IPR000916; Bet v I domain#IPR024948; Major latex protein domain
SIN_1013477	IPR000916; Bet v I domain#IPR024948; Major latex protein domain	SIN_1013480	IPR000916; Bet v I domain#IPR024948; Major latex protein domain
SIN_1013478	IPR000916; Bet v I domain#IPR024948; Major latex protein domain	SIN_1013479	IPR000916; Bet v I domain#IPR024948; Major latex protein domain
SIN_1013478	IPR000916; Bet v I domain#IPR024948; Major latex protein domain	SIN_1013480	IPR000916; Bet v I domain#IPR024948; Major latex protein domain
SIN_1013479	IPR000916; Bet v I domain#IPR024948; Major latex protein domain	SIN_1013480	IPR000916; Bet v I domain#IPR024948; Major latex protein domain
SIN_1013482	IPR009880; Glyoxal oxidase, N-terminal#IPR015202; Domain of unknown function DUF1929	SIN_1013483	IPR009880; Glyoxal oxidase, N-terminal#IPR015202; Domain of unknown function DUF1929
SIN_1013523	IPR001128; Cytochrome P450#IPR002401; Cytochrome P450, E-class, group I	SIN_1013524	IPR001128; Cytochrome P450#IPR002401; Cytochrome P450, E-class, group I
SIN_1013523	IPR001128; Cytochrome P450#IPR002401; Cytochrome P450, E-class, group I	SIN_1013525	IPR001128; Cytochrome P450#IPR002401; Cytochrome P450, E-class, group I
SIN_1013523	IPR001128; Cytochrome P450#IPR002401; Cytochrome P450, E-class, group I	SIN_1013526	IPR001128; Cytochrome P450#IPR002401; Cytochrome P450, E-class, group I
SIN_1013524	IPR001128; Cytochrome P450#IPR002401; Cytochrome P450, E-class, group I	SIN_1013525	IPR001128; Cytochrome P450#IPR002401; Cytochrome P450, E-class, group I
SIN_1013524	IPR001128; Cytochrome P450#IPR002401; Cytochrome P450, E-class, group I	SIN_1013526	IPR001128; Cytochrome P450#IPR002401; Cytochrome P450, E-class, group I
SIN_1013525	IPR001128; Cytochrome P450#IPR002401; Cytochrome P450, E-class, group I	SIN_1013526	IPR001128; Cytochrome P450#IPR002401; Cytochrome P450, E-class, group I
SIN_1013602	IPR001841; Zinc finger, RING-type	SIN_1013603	IPR001841; Zinc finger, RING-type
SIN_1013602	IPR001841; Zinc finger, RING-type	SIN_1013604	IPR001841; Zinc finger, RING-type
SIN_1013602	IPR001841; Zinc finger, RING-type	SIN_1013605	IPR001841; Zinc finger, RING-type
SIN_1013603	IPR001841; Zinc finger, RING-type	SIN_1013604	IPR001841; Zinc finger, RING-type
SIN_1013603	IPR001841; Zinc finger, RING-type	SIN_1013605	IPR001841; Zinc finger, RING-type
SIN_1013604	IPR001841; Zinc finger, RING-type	SIN_1013605	IPR001841; Zinc finger, RING-type
SIN_1013614	IPR006460; Protein of unknown function DUF617, plant	SIN_1013615	IPR006460; Protein of unknown function DUF617, plant
SIN_1013647	IPR020966; Aluminum-activated malate transporter	SIN_1013648	IPR020966; Aluminum-activated malate transporter
SIN_1013693	IPR000719; Protein kinase domain#IPR002290; Serine/threonine- / dual specificity protein kinase, catalytic domain#IPR020635; Tyrosine-protein kinase, catalytic domain	SIN_1013694	IPR000719; Protein kinase domain#IPR002290; Serine/threonine- / dual specificity protein kinase, catalytic domain#IPR020635; Tyrosine-protein kinase, catalytic domain
SIN_1013715	IPR000741; Fructose-bisphosphate aldolase, class-I	SIN_1013716	IPR000741; Fructose-bisphosphate aldolase, class-I
SIN_1013726	IPR005299; SAM dependent carboxyl methyltransferase	SIN_1013727	IPR005299; SAM dependent carboxyl methyltransferase
SIN_1013730	IPR000719; Protein kinase domain#IPR001881; EGF-like calcium-binding domain#IPR002290; Serine/threonine- / dual specificity protein kinase, catalytic domain#IPR013695; Wall-associated receptor kinase#IPR020635; Tyrosine-protein kinase, catalytic domain#IPR025287; Wall-associated receptor kinase galacturonan-binding domain	SIN_1013731	IPR000719; Protein kinase domain#IPR002290; Serine/threonine- / dual specificity protein kinase, catalytic domain#IPR020635; Tyrosine-protein kinase, catalytic domain#IPR025287; Wall-associated receptor kinase galacturonan-binding domain
SIN_1013757	IPR004776; Auxin efflux carrier	SIN_1013758	IPR004776; Auxin efflux carrier
SIN_1013798	IPR004294; Carotenoid oxygenase	SIN_1013799	IPR004294; Carotenoid oxygenase
SIN_1013798	IPR004294; Carotenoid oxygenase	SIN_1013800	IPR004294; Carotenoid oxygenase
SIN_1013799	IPR004294; Carotenoid oxygenase	SIN_1013800	IPR004294; Carotenoid oxygenase
SIN_1013835	IPR017923; Transcription factor IIS, N-terminal	SIN_1013836	IPR017923; Transcription factor IIS, N-terminal
SIN_1013870	IPR002921; Lipase, class 3	SIN_1013871	IPR002921; Lipase, class 3
SIN_1013874	IPR000528; Plant lipid transfer protein/Par allergen#IPR016140; Bifunctional inhibitor/plant lipid transfer protein/seed storage helical domain	SIN_1013875	IPR000528; Plant lipid transfer protein/Par allergen#IPR016140; Bifunctional inhibitor/plant lipid transfer protein/seed storage helical domain
SIN_1013876	IPR001471; AP2/ERF domain	SIN_1013877	IPR001471; AP2/ERF domain
SIN_1013876	IPR001471; AP2/ERF domain	SIN_1013878	IPR001471; AP2/ERF domain
SIN_1013877	IPR001471; AP2/ERF domain	SIN_1013878	IPR001471; AP2/ERF domain
SIN_1013880	IPR000528; Plant lipid transfer protein/Par allergen#IPR016140; Bifunctional inhibitor/plant lipid transfer protein/seed storage helical domain	SIN_1013881	IPR000528; Plant lipid transfer protein/Par allergen#IPR016140; Bifunctional inhibitor/plant lipid transfer protein/seed storage helical domain
SIN_1013880	IPR000528; Plant lipid transfer protein/Par allergen#IPR016140; Bifunctional inhibitor/plant lipid transfer protein/seed storage helical domain	SIN_1013882	IPR000528; Plant lipid transfer protein/Par allergen#IPR016140; Bifunctional inhibitor/plant lipid transfer protein/seed storage helical domain
SIN_1013880	IPR000528; Plant lipid transfer protein/Par allergen#IPR016140; Bifunctional inhibitor/plant lipid transfer protein/seed storage helical domain	SIN_1013883	IPR000528; Plant lipid transfer protein/Par allergen#IPR016140; Bifunctional inhibitor/plant lipid transfer protein/seed storage helical domain
SIN_1013881	IPR000528; Plant lipid transfer protein/Par allergen#IPR016140; Bifunctional inhibitor/plant lipid transfer protein/seed storage helical domain	SIN_1013882	IPR000528; Plant lipid transfer protein/Par allergen#IPR016140; Bifunctional inhibitor/plant lipid transfer protein/seed storage helical domain
SIN_1013881	IPR000528; Plant lipid transfer protein/Par allergen#IPR016140; Bifunctional inhibitor/plant lipid transfer protein/seed storage helical domain	SIN_1013883	IPR000528; Plant lipid transfer protein/Par allergen#IPR016140; Bifunctional inhibitor/plant lipid transfer protein/seed storage helical domain
SIN_1013882	IPR000528; Plant lipid transfer protein/Par allergen#IPR016140; Bifunctional inhibitor/plant lipid transfer protein/seed storage helical domain	SIN_1013883	IPR000528; Plant lipid transfer protein/Par allergen#IPR016140; Bifunctional inhibitor/plant lipid transfer protein/seed storage helical domain
SIN_1013913	IPR004333; Transcription factor, SBP-box	SIN_1013914	IPR004333; Transcription factor, SBP-box
SIN_1013945	IPR000070; Pectinesterase, catalytic#IPR006501; Pectinesterase inhibitor domain#IPR006633; Carbohydrate-binding/sugar hydrolysis domain	SIN_1013946	IPR000070; Pectinesterase, catalytic#IPR006501; Pectinesterase inhibitor domain
SIN_1013958	IPR001509; NAD-dependent epimerase/dehydratase	SIN_1013959	IPR001509; NAD-dependent epimerase/dehydratase
SIN_1013958	IPR001509; NAD-dependent epimerase/dehydratase	SIN_1013960	IPR001509; NAD-dependent epimerase/dehydratase
SIN_1013959	IPR001509; NAD-dependent epimerase/dehydratase	SIN_1013960	IPR001509; NAD-dependent epimerase/dehydratase
SIN_1013966	IPR004883; Lateral organ boundaries, LOB	SIN_1013967	IPR004883; Lateral organ boundaries, LOB
SIN_1013974	IPR003480; Transferase	SIN_1013975	IPR003480; Transferase
SIN_1013974	IPR003480; Transferase	SIN_1013976	IPR003480; Transferase
SIN_1013975	IPR003480; Transferase	SIN_1013976	IPR003480; Transferase
SIN_1013983	IPR001128; Cytochrome P450#IPR002401; Cytochrome P450, E-class, group I	SIN_1013984	IPR001128; Cytochrome P450#IPR002401; Cytochrome P450, E-class, group I
SIN_1013986	IPR001128; Cytochrome P450#IPR002401; Cytochrome P450, E-class, group I	SIN_1013987	IPR001128; Cytochrome P450#IPR002401; Cytochrome P450, E-class, group I
SIN_1013986	IPR001128; Cytochrome P450#IPR002401; Cytochrome P450, E-class, group I	SIN_1013988	IPR001128; Cytochrome P450#IPR002401; Cytochrome P450, E-class, group I
SIN_1013986	IPR001128; Cytochrome P450#IPR002401; Cytochrome P450, E-class, group I	SIN_1013989	IPR001128; Cytochrome P450#IPR002401; Cytochrome P450, E-class, group I
SIN_1013987	IPR001128; Cytochrome P450#IPR002401; Cytochrome P450, E-class, group I	SIN_1013988	IPR001128; Cytochrome P450#IPR002401; Cytochrome P450, E-class, group I
SIN_1013987	IPR001128; Cytochrome P450#IPR002401; Cytochrome P450, E-class, group I	SIN_1013989	IPR001128; Cytochrome P450#IPR002401; Cytochrome P450, E-class, group I
SIN_1013988	IPR001128; Cytochrome P450#IPR002401; Cytochrome P450, E-class, group I	SIN_1013989	IPR001128; Cytochrome P450#IPR002401; Cytochrome P450, E-class, group I
SIN_1013994	IPR013094; Alpha/beta hydrolase fold-3	SIN_1013995	IPR013094; Alpha/beta hydrolase fold-3
SIN_1014007	IPR000719; Protein kinase domain#IPR002290; Serine/threonine- / dual specificity protein kinase, catalytic domain#IPR020635; Tyrosine-protein kinase, catalytic domain	SIN_1014008	IPR000719; Protein kinase domain#IPR002290; Serine/threonine- / dual specificity protein kinase, catalytic domain#IPR020635; Tyrosine-protein kinase, catalytic domain
SIN_1014007	IPR000719; Protein kinase domain#IPR002290; Serine/threonine- / dual specificity protein kinase, catalytic domain#IPR020635; Tyrosine-protein kinase, catalytic domain	SIN_1014009	IPR000719; Protein kinase domain#IPR002290; Serine/threonine- / dual specificity protein kinase, catalytic domain#IPR020635; Tyrosine-protein kinase, catalytic domain
SIN_1014008	IPR000719; Protein kinase domain#IPR002290; Serine/threonine- / dual specificity protein kinase, catalytic domain#IPR020635; Tyrosine-protein kinase, catalytic domain	SIN_1014009	IPR000719; Protein kinase domain#IPR002290; Serine/threonine- / dual specificity protein kinase, catalytic domain#IPR020635; Tyrosine-protein kinase, catalytic domain
SIN_1014020	NULL	SIN_1014021	NULL
SIN_1014036	IPR002198; Short-chain dehydrogenase/reductase SDR#IPR002347; Glucose/ribitol dehydrogenase	SIN_1014037	IPR002110; Ankyrin repeat#IPR002198; Short-chain dehydrogenase/reductase SDR#IPR002347; Glucose/ribitol dehydrogenase#IPR020683; Ankyrin repeat-containing domain
SIN_1014050	IPR006598; Lipopolysaccharide-modifying protein#IPR008539; Protein of unknown function DUF821, CAP10-like	SIN_1014051	IPR006598; Lipopolysaccharide-modifying protein#IPR008539; Protein of unknown function DUF821, CAP10-like
SIN_1014089	IPR000719; Protein kinase domain#IPR000858; S-locus glycoprotein#IPR001480; Bulb-type lectin domain#IPR002290; Serine/threonine- / dual specificity protein kinase, catalytic domain#IPR003609; Apple-like#IPR013227; PAN-2 domain#IPR020635; Tyrosine-protein kinase, catalytic domain	SIN_1014090	IPR000719; Protein kinase domain#IPR001245; Serine-threonine/tyrosine-protein kinase catalytic domain#IPR002290; Serine/threonine- / dual specificity protein kinase, catalytic domain#IPR020635; Tyrosine-protein kinase, catalytic domain
SIN_1014115	IPR021757; Ribosomal protein L46	SIN_1014116	IPR021757; Ribosomal protein L46
SIN_1014129	IPR001087; Lipase, GDSL	SIN_1014130	IPR001087; Lipase, GDSL
SIN_1014155	IPR001841; Zinc finger, RING-type	SIN_1014156	IPR001841; Zinc finger, RING-type
SIN_1014155	IPR001841; Zinc finger, RING-type	SIN_1014157	IPR001841; Zinc finger, RING-type
SIN_1014156	IPR001841; Zinc finger, RING-type	SIN_1014157	IPR001841; Zinc finger, RING-type
SIN_1014221	IPR001576; Phosphoglycerate kinase	SIN_1014222	IPR001576; Phosphoglycerate kinase
SIN_1014225	IPR002885; Pentatricopeptide repeat	SIN_1014226	IPR002885; Pentatricopeptide repeat
SIN_1014232	IPR001128; Cytochrome P450#IPR002401; Cytochrome P450, E-class, group I	SIN_1014233	IPR001128; Cytochrome P450#IPR002401; Cytochrome P450, E-class, group I
SIN_1014235	IPR001128; Cytochrome P450#IPR002401; Cytochrome P450, E-class, group I	SIN_1014236	IPR001128; Cytochrome P450#IPR002401; Cytochrome P450, E-class, group I
SIN_1014286	IPR013057; Amino acid transporter, transmembrane	SIN_1014287	IPR013057; Amino acid transporter, transmembrane
SIN_1014295	NULL	SIN_1014296	NULL
SIN_1014297	IPR000767; Disease resistance protein#IPR001611; Leucine-rich repeat#IPR002182; NB-ARC	SIN_1014298	IPR000767; Disease resistance protein#IPR002182; NB-ARC
SIN_1014300	IPR019446; Domain of unknown function DUF2431	SIN_1014301	IPR019446; Domain of unknown function DUF2431
SIN_1014302	IPR019446; Domain of unknown function DUF2431	SIN_1014303	IPR019446; Domain of unknown function DUF2431
SIN_1014329	IPR009038; GOLD	SIN_1014330	IPR009038; GOLD
SIN_1014355	IPR001140; ABC transporter, transmembrane domain#IPR003439; ABC transporter-like#IPR003593; AAA+ ATPase domain#IPR017940; ABC transporter, integral membrane type 1	SIN_1014356	IPR001140; ABC transporter, transmembrane domain#IPR003439; ABC transporter-like#IPR003593; AAA+ ATPase domain#IPR017940; ABC transporter, integral membrane type 1
SIN_1014355	IPR001140; ABC transporter, transmembrane domain#IPR003439; ABC transporter-like#IPR003593; AAA+ ATPase domain#IPR017940; ABC transporter, integral membrane type 1	SIN_1014357	IPR001140; ABC transporter, transmembrane domain#IPR003439; ABC transporter-like#IPR003593; AAA+ ATPase domain#IPR017940; ABC transporter, integral membrane type 1
SIN_1014356	IPR001140; ABC transporter, transmembrane domain#IPR003439; ABC transporter-like#IPR003593; AAA+ ATPase domain#IPR017940; ABC transporter, integral membrane type 1	SIN_1014357	IPR001140; ABC transporter, transmembrane domain#IPR003439; ABC transporter-like#IPR003593; AAA+ ATPase domain#IPR017940; ABC transporter, integral membrane type 1
SIN_1014407	IPR000626; Ubiquitin domain#IPR019955; Ubiquitin supergroup#IPR022617; Rad60/SUMO-like domain	SIN_1014408	IPR000626; Ubiquitin domain#IPR019955; Ubiquitin supergroup#IPR022617; Rad60/SUMO-like domain
SIN_1014413	IPR007657; Glycosyltransferase AER61, uncharacterised	SIN_1014414	IPR007657; Glycosyltransferase AER61, uncharacterised
SIN_1014413	IPR007657; Glycosyltransferase AER61, uncharacterised	SIN_1014415	IPR007657; Glycosyltransferase AER61, uncharacterised
SIN_1014414	IPR007657; Glycosyltransferase AER61, uncharacterised	SIN_1014415	IPR007657; Glycosyltransferase AER61, uncharacterised
SIN_1014416	IPR007216; Rcd1	SIN_1014417	IPR007216; Rcd1
SIN_1014474	IPR000070; Pectinesterase, catalytic#IPR006501; Pectinesterase inhibitor domain	SIN_1014475	IPR000070; Pectinesterase, catalytic#IPR006501; Pectinesterase inhibitor domain
SIN_1014493	IPR001906; Terpene synthase, N-terminal domain#IPR005630; Terpene synthase, metal-binding domain	SIN_1014494	IPR001906; Terpene synthase, N-terminal domain#IPR005630; Terpene synthase, metal-binding domain
SIN_1014493	IPR001906; Terpene synthase, N-terminal domain#IPR005630; Terpene synthase, metal-binding domain	SIN_1014495	IPR001906; Terpene synthase, N-terminal domain#IPR005630; Terpene synthase, metal-binding domain
SIN_1014493	IPR001906; Terpene synthase, N-terminal domain#IPR005630; Terpene synthase, metal-binding domain	SIN_1014496	IPR005630; Terpene synthase, metal-binding domain
SIN_1014493	IPR001906; Terpene synthase, N-terminal domain#IPR005630; Terpene synthase, metal-binding domain	SIN_1014497	IPR001906; Terpene synthase, N-terminal domain#IPR005630; Terpene synthase, metal-binding domain
SIN_1014494	IPR001906; Terpene synthase, N-terminal domain#IPR005630; Terpene synthase, metal-binding domain	SIN_1014495	IPR001906; Terpene synthase, N-terminal domain#IPR005630; Terpene synthase, metal-binding domain
SIN_1014494	IPR001906; Terpene synthase, N-terminal domain#IPR005630; Terpene synthase, metal-binding domain	SIN_1014496	IPR005630; Terpene synthase, metal-binding domain
SIN_1014494	IPR001906; Terpene synthase, N-terminal domain#IPR005630; Terpene synthase, metal-binding domain	SIN_1014497	IPR001906; Terpene synthase, N-terminal domain#IPR005630; Terpene synthase, metal-binding domain
SIN_1014495	IPR001906; Terpene synthase, N-terminal domain#IPR005630; Terpene synthase, metal-binding domain	SIN_1014496	IPR005630; Terpene synthase, metal-binding domain
SIN_1014495	IPR001906; Terpene synthase, N-terminal domain#IPR005630; Terpene synthase, metal-binding domain	SIN_1014497	IPR001906; Terpene synthase, N-terminal domain#IPR005630; Terpene synthase, metal-binding domain
SIN_1014496	IPR005630; Terpene synthase, metal-binding domain	SIN_1014497	IPR001906; Terpene synthase, N-terminal domain#IPR005630; Terpene synthase, metal-binding domain
SIN_1014509	NULL	SIN_1014510	NULL
SIN_1014518	IPR000719; Protein kinase domain#IPR000858; S-locus glycoprotein#IPR001245; Serine-threonine/tyrosine-protein kinase catalytic domain#IPR001480; Bulb-type lectin domain#IPR002290; Serine/threonine- / dual specificity protein kinase, catalytic domain#IPR003609; Apple-like#IPR013227; PAN-2 domain#IPR020635; Tyrosine-protein kinase, catalytic domain	SIN_1014519	IPR000719; Protein kinase domain#IPR000858; S-locus glycoprotein#IPR001245; Serine-threonine/tyrosine-protein kinase catalytic domain#IPR001480; Bulb-type lectin domain#IPR002290; Serine/threonine- / dual specificity protein kinase, catalytic domain#IPR003609; Apple-like#IPR013227; PAN-2 domain#IPR020635; Tyrosine-protein kinase, catalytic domain#IPR021820; S-locus receptor kinase, C-terminal
SIN_1014522	IPR014855; Plant transcription factor NOZZLE	SIN_1014523	IPR014855; Plant transcription factor NOZZLE
SIN_1014526	IPR022251; Protein of unknown function wound-induced	SIN_1014527	IPR022251; Protein of unknown function wound-induced
SIN_1014526	IPR022251; Protein of unknown function wound-induced	SIN_1014528	IPR022251; Protein of unknown function wound-induced
SIN_1014527	IPR022251; Protein of unknown function wound-induced	SIN_1014528	IPR022251; Protein of unknown function wound-induced
SIN_1014553	IPR003441; NAC domain	SIN_1014554	IPR003441; NAC domain
SIN_1014562	NULL	SIN_1014563	NULL
SIN_1014596	IPR004320; Protein of unknown function DUF241, plant	SIN_1014597	IPR004320; Protein of unknown function DUF241, plant
SIN_1014598	IPR004320; Protein of unknown function DUF241, plant	SIN_1014599	IPR004320; Protein of unknown function DUF241, plant
SIN_1014605	IPR013057; Amino acid transporter, transmembrane	SIN_1014606	IPR013057; Amino acid transporter, transmembrane
SIN_1014619	IPR001958; Tetracycline resistance protein, TetA/multidrug resistance protein MdtG#IPR011701; Major facilitator superfamily#IPR020846; Major facilitator superfamily domain	SIN_1014620	IPR001958; Tetracycline resistance protein, TetA/multidrug resistance protein MdtG#IPR011701; Major facilitator superfamily
SIN_1014663	IPR001938; Thaumatin	SIN_1014664	IPR001938; Thaumatin
SIN_1014666	IPR004265; Plant disease resistance response protein	SIN_1014667	IPR004265; Plant disease resistance response protein
SIN_1014666	IPR004265; Plant disease resistance response protein	SIN_1014668	IPR004265; Plant disease resistance response protein
SIN_1014666	IPR004265; Plant disease resistance response protein	SIN_1014669	IPR004265; Plant disease resistance response protein
SIN_1014666	IPR004265; Plant disease resistance response protein	SIN_1014670	IPR004265; Plant disease resistance response protein
SIN_1014666	IPR004265; Plant disease resistance response protein	SIN_1014671	IPR004265; Plant disease resistance response protein
SIN_1014666	IPR004265; Plant disease resistance response protein	SIN_1014672	IPR004265; Plant disease resistance response protein
SIN_1014666	IPR004265; Plant disease resistance response protein	SIN_1014673	IPR004265; Plant disease resistance response protein
SIN_1014666	IPR004265; Plant disease resistance response protein	SIN_1014674	IPR004265; Plant disease resistance response protein
SIN_1014667	IPR004265; Plant disease resistance response protein	SIN_1014668	IPR004265; Plant disease resistance response protein
SIN_1014667	IPR004265; Plant disease resistance response protein	SIN_1014669	IPR004265; Plant disease resistance response protein
SIN_1014667	IPR004265; Plant disease resistance response protein	SIN_1014670	IPR004265; Plant disease resistance response protein
SIN_1014667	IPR004265; Plant disease resistance response protein	SIN_1014671	IPR004265; Plant disease resistance response protein
SIN_1014667	IPR004265; Plant disease resistance response protein	SIN_1014672	IPR004265; Plant disease resistance response protein
SIN_1014667	IPR004265; Plant disease resistance response protein	SIN_1014673	IPR004265; Plant disease resistance response protein
SIN_1014667	IPR004265; Plant disease resistance response protein	SIN_1014674	IPR004265; Plant disease resistance response protein
SIN_1014668	IPR004265; Plant disease resistance response protein	SIN_1014669	IPR004265; Plant disease resistance response protein
SIN_1014668	IPR004265; Plant disease resistance response protein	SIN_1014670	IPR004265; Plant disease resistance response protein
SIN_1014668	IPR004265; Plant disease resistance response protein	SIN_1014671	IPR004265; Plant disease resistance response protein
SIN_1014668	IPR004265; Plant disease resistance response protein	SIN_1014672	IPR004265; Plant disease resistance response protein
SIN_1014668	IPR004265; Plant disease resistance response protein	SIN_1014673	IPR004265; Plant disease resistance response protein
SIN_1014668	IPR004265; Plant disease resistance response protein	SIN_1014674	IPR004265; Plant disease resistance response protein
SIN_1014669	IPR004265; Plant disease resistance response protein	SIN_1014670	IPR004265; Plant disease resistance response protein
SIN_1014669	IPR004265; Plant disease resistance response protein	SIN_1014671	IPR004265; Plant disease resistance response protein
SIN_1014669	IPR004265; Plant disease resistance response protein	SIN_1014672	IPR004265; Plant disease resistance response protein
SIN_1014669	IPR004265; Plant disease resistance response protein	SIN_1014673	IPR004265; Plant disease resistance response protein
SIN_1014669	IPR004265; Plant disease resistance response protein	SIN_1014674	IPR004265; Plant disease resistance response protein
SIN_1014670	IPR004265; Plant disease resistance response protein	SIN_1014671	IPR004265; Plant disease resistance response protein
SIN_1014670	IPR004265; Plant disease resistance response protein	SIN_1014672	IPR004265; Plant disease resistance response protein
SIN_1014670	IPR004265; Plant disease resistance response protein	SIN_1014673	IPR004265; Plant disease resistance response protein
SIN_1014670	IPR004265; Plant disease resistance response protein	SIN_1014674	IPR004265; Plant disease resistance response protein
SIN_1014671	IPR004265; Plant disease resistance response protein	SIN_1014672	IPR004265; Plant disease resistance response protein
SIN_1014671	IPR004265; Plant disease resistance response protein	SIN_1014673	IPR004265; Plant disease resistance response protein
SIN_1014671	IPR004265; Plant disease resistance response protein	SIN_1014674	IPR004265; Plant disease resistance response protein
SIN_1014672	IPR004265; Plant disease resistance response protein	SIN_1014673	IPR004265; Plant disease resistance response protein
SIN_1014672	IPR004265; Plant disease resistance response protein	SIN_1014674	IPR004265; Plant disease resistance response protein
SIN_1014673	IPR004265; Plant disease resistance response protein	SIN_1014674	IPR004265; Plant disease resistance response protein
SIN_1014691	IPR003676; Auxin-induced protein, ARG7	SIN_1014692	IPR003676; Auxin-induced protein, ARG7
SIN_1014691	IPR003676; Auxin-induced protein, ARG7	SIN_1014693	IPR003676; Auxin-induced protein, ARG7
SIN_1014691	IPR003676; Auxin-induced protein, ARG7	SIN_1014694	IPR003676; Auxin-induced protein, ARG7
SIN_1014691	IPR003676; Auxin-induced protein, ARG7	SIN_1014695	IPR003676; Auxin-induced protein, ARG7
SIN_1014691	IPR003676; Auxin-induced protein, ARG7	SIN_1014696	IPR003676; Auxin-induced protein, ARG7
SIN_1014691	IPR003676; Auxin-induced protein, ARG7	SIN_1014697	IPR003676; Auxin-induced protein, ARG7
SIN_1014691	IPR003676; Auxin-induced protein, ARG7	SIN_1014698	IPR003676; Auxin-induced protein, ARG7
SIN_1014691	IPR003676; Auxin-induced protein, ARG7	SIN_1014699	IPR003676; Auxin-induced protein, ARG7
SIN_1014691	IPR003676; Auxin-induced protein, ARG7	SIN_1014700	IPR003676; Auxin-induced protein, ARG7
SIN_1014691	IPR003676; Auxin-induced protein, ARG7	SIN_1014701	IPR003676; Auxin-induced protein, ARG7
SIN_1014691	IPR003676; Auxin-induced protein, ARG7	SIN_1014702	IPR003676; Auxin-induced protein, ARG7
SIN_1014691	IPR003676; Auxin-induced protein, ARG7	SIN_1014703	IPR003676; Auxin-induced protein, ARG7
SIN_1014691	IPR003676; Auxin-induced protein, ARG7	SIN_1014704	IPR003676; Auxin-induced protein, ARG7
SIN_1014691	IPR003676; Auxin-induced protein, ARG7	SIN_1014705	IPR003676; Auxin-induced protein, ARG7
SIN_1014692	IPR003676; Auxin-induced protein, ARG7	SIN_1014693	IPR003676; Auxin-induced protein, ARG7
SIN_1014692	IPR003676; Auxin-induced protein, ARG7	SIN_1014694	IPR003676; Auxin-induced protein, ARG7
SIN_1014692	IPR003676; Auxin-induced protein, ARG7	SIN_1014695	IPR003676; Auxin-induced protein, ARG7
SIN_1014692	IPR003676; Auxin-induced protein, ARG7	SIN_1014696	IPR003676; Auxin-induced protein, ARG7
SIN_1014692	IPR003676; Auxin-induced protein, ARG7	SIN_1014697	IPR003676; Auxin-induced protein, ARG7
SIN_1014692	IPR003676; Auxin-induced protein, ARG7	SIN_1014698	IPR003676; Auxin-induced protein, ARG7
SIN_1014692	IPR003676; Auxin-induced protein, ARG7	SIN_1014699	IPR003676; Auxin-induced protein, ARG7
SIN_1014692	IPR003676; Auxin-induced protein, ARG7	SIN_1014700	IPR003676; Auxin-induced protein, ARG7
SIN_1014692	IPR003676; Auxin-induced protein, ARG7	SIN_1014701	IPR003676; Auxin-induced protein, ARG7
SIN_1014692	IPR003676; Auxin-induced protein, ARG7	SIN_1014702	IPR003676; Auxin-induced protein, ARG7
SIN_1014692	IPR003676; Auxin-induced protein, ARG7	SIN_1014703	IPR003676; Auxin-induced protein, ARG7
SIN_1014692	IPR003676; Auxin-induced protein, ARG7	SIN_1014704	IPR003676; Auxin-induced protein, ARG7
SIN_1014692	IPR003676; Auxin-induced protein, ARG7	SIN_1014705	IPR003676; Auxin-induced protein, ARG7
SIN_1014693	IPR003676; Auxin-induced protein, ARG7	SIN_1014694	IPR003676; Auxin-induced protein, ARG7
SIN_1014693	IPR003676; Auxin-induced protein, ARG7	SIN_1014695	IPR003676; Auxin-induced protein, ARG7
SIN_1014693	IPR003676; Auxin-induced protein, ARG7	SIN_1014696	IPR003676; Auxin-induced protein, ARG7
SIN_1014693	IPR003676; Auxin-induced protein, ARG7	SIN_1014697	IPR003676; Auxin-induced protein, ARG7
SIN_1014693	IPR003676; Auxin-induced protein, ARG7	SIN_1014698	IPR003676; Auxin-induced protein, ARG7
SIN_1014693	IPR003676; Auxin-induced protein, ARG7	SIN_1014699	IPR003676; Auxin-induced protein, ARG7
SIN_1014693	IPR003676; Auxin-induced protein, ARG7	SIN_1014700	IPR003676; Auxin-induced protein, ARG7
SIN_1014693	IPR003676; Auxin-induced protein, ARG7	SIN_1014701	IPR003676; Auxin-induced protein, ARG7
SIN_1014693	IPR003676; Auxin-induced protein, ARG7	SIN_1014702	IPR003676; Auxin-induced protein, ARG7
SIN_1014693	IPR003676; Auxin-induced protein, ARG7	SIN_1014703	IPR003676; Auxin-induced protein, ARG7
SIN_1014693	IPR003676; Auxin-induced protein, ARG7	SIN_1014704	IPR003676; Auxin-induced protein, ARG7
SIN_1014693	IPR003676; Auxin-induced protein, ARG7	SIN_1014705	IPR003676; Auxin-induced protein, ARG7
SIN_1014694	IPR003676; Auxin-induced protein, ARG7	SIN_1014695	IPR003676; Auxin-induced protein, ARG7
SIN_1014694	IPR003676; Auxin-induced protein, ARG7	SIN_1014696	IPR003676; Auxin-induced protein, ARG7
SIN_1014694	IPR003676; Auxin-induced protein, ARG7	SIN_1014697	IPR003676; Auxin-induced protein, ARG7
SIN_1014694	IPR003676; Auxin-induced protein, ARG7	SIN_1014698	IPR003676; Auxin-induced protein, ARG7
SIN_1014694	IPR003676; Auxin-induced protein, ARG7	SIN_1014699	IPR003676; Auxin-induced protein, ARG7
SIN_1014694	IPR003676; Auxin-induced protein, ARG7	SIN_1014700	IPR003676; Auxin-induced protein, ARG7
SIN_1014694	IPR003676; Auxin-induced protein, ARG7	SIN_1014701	IPR003676; Auxin-induced protein, ARG7
SIN_1014694	IPR003676; Auxin-induced protein, ARG7	SIN_1014702	IPR003676; Auxin-induced protein, ARG7
SIN_1014694	IPR003676; Auxin-induced protein, ARG7	SIN_1014703	IPR003676; Auxin-induced protein, ARG7
SIN_1014694	IPR003676; Auxin-induced protein, ARG7	SIN_1014704	IPR003676; Auxin-induced protein, ARG7
SIN_1014694	IPR003676; Auxin-induced protein, ARG7	SIN_1014705	IPR003676; Auxin-induced protein, ARG7
SIN_1014695	IPR003676; Auxin-induced protein, ARG7	SIN_1014696	IPR003676; Auxin-induced protein, ARG7
SIN_1014695	IPR003676; Auxin-induced protein, ARG7	SIN_1014697	IPR003676; Auxin-induced protein, ARG7
SIN_1014695	IPR003676; Auxin-induced protein, ARG7	SIN_1014698	IPR003676; Auxin-induced protein, ARG7
SIN_1014695	IPR003676; Auxin-induced protein, ARG7	SIN_1014699	IPR003676; Auxin-induced protein, ARG7
SIN_1014695	IPR003676; Auxin-induced protein, ARG7	SIN_1014700	IPR003676; Auxin-induced protein, ARG7
SIN_1014695	IPR003676; Auxin-induced protein, ARG7	SIN_1014701	IPR003676; Auxin-induced protein, ARG7
SIN_1014695	IPR003676; Auxin-induced protein, ARG7	SIN_1014702	IPR003676; Auxin-induced protein, ARG7
SIN_1014695	IPR003676; Auxin-induced protein, ARG7	SIN_1014703	IPR003676; Auxin-induced protein, ARG7
SIN_1014695	IPR003676; Auxin-induced protein, ARG7	SIN_1014704	IPR003676; Auxin-induced protein, ARG7
SIN_1014695	IPR003676; Auxin-induced protein, ARG7	SIN_1014705	IPR003676; Auxin-induced protein, ARG7
SIN_1014696	IPR003676; Auxin-induced protein, ARG7	SIN_1014697	IPR003676; Auxin-induced protein, ARG7
SIN_1014696	IPR003676; Auxin-induced protein, ARG7	SIN_1014698	IPR003676; Auxin-induced protein, ARG7
SIN_1014696	IPR003676; Auxin-induced protein, ARG7	SIN_1014699	IPR003676; Auxin-induced protein, ARG7
SIN_1014696	IPR003676; Auxin-induced protein, ARG7	SIN_1014700	IPR003676; Auxin-induced protein, ARG7
SIN_1014696	IPR003676; Auxin-induced protein, ARG7	SIN_1014701	IPR003676; Auxin-induced protein, ARG7
SIN_1014696	IPR003676; Auxin-induced protein, ARG7	SIN_1014702	IPR003676; Auxin-induced protein, ARG7
SIN_1014696	IPR003676; Auxin-induced protein, ARG7	SIN_1014703	IPR003676; Auxin-induced protein, ARG7
SIN_1014696	IPR003676; Auxin-induced protein, ARG7	SIN_1014704	IPR003676; Auxin-induced protein, ARG7
SIN_1014696	IPR003676; Auxin-induced protein, ARG7	SIN_1014705	IPR003676; Auxin-induced protein, ARG7
SIN_1014697	IPR003676; Auxin-induced protein, ARG7	SIN_1014698	IPR003676; Auxin-induced protein, ARG7
SIN_1014697	IPR003676; Auxin-induced protein, ARG7	SIN_1014699	IPR003676; Auxin-induced protein, ARG7
SIN_1014697	IPR003676; Auxin-induced protein, ARG7	SIN_1014700	IPR003676; Auxin-induced protein, ARG7
SIN_1014697	IPR003676; Auxin-induced protein, ARG7	SIN_1014701	IPR003676; Auxin-induced protein, ARG7
SIN_1014697	IPR003676; Auxin-induced protein, ARG7	SIN_1014702	IPR003676; Auxin-induced protein, ARG7
SIN_1014697	IPR003676; Auxin-induced protein, ARG7	SIN_1014703	IPR003676; Auxin-induced protein, ARG7
SIN_1014697	IPR003676; Auxin-induced protein, ARG7	SIN_1014704	IPR003676; Auxin-induced protein, ARG7
SIN_1014697	IPR003676; Auxin-induced protein, ARG7	SIN_1014705	IPR003676; Auxin-induced protein, ARG7
SIN_1014698	IPR003676; Auxin-induced protein, ARG7	SIN_1014699	IPR003676; Auxin-induced protein, ARG7
SIN_1014698	IPR003676; Auxin-induced protein, ARG7	SIN_1014700	IPR003676; Auxin-induced protein, ARG7
SIN_1014698	IPR003676; Auxin-induced protein, ARG7	SIN_1014701	IPR003676; Auxin-induced protein, ARG7
SIN_1014698	IPR003676; Auxin-induced protein, ARG7	SIN_1014702	IPR003676; Auxin-induced protein, ARG7
SIN_1014698	IPR003676; Auxin-induced protein, ARG7	SIN_1014703	IPR003676; Auxin-induced protein, ARG7
SIN_1014698	IPR003676; Auxin-induced protein, ARG7	SIN_1014704	IPR003676; Auxin-induced protein, ARG7
SIN_1014698	IPR003676; Auxin-induced protein, ARG7	SIN_1014705	IPR003676; Auxin-induced protein, ARG7
SIN_1014699	IPR003676; Auxin-induced protein, ARG7	SIN_1014700	IPR003676; Auxin-induced protein, ARG7
SIN_1014699	IPR003676; Auxin-induced protein, ARG7	SIN_1014701	IPR003676; Auxin-induced protein, ARG7
SIN_1014699	IPR003676; Auxin-induced protein, ARG7	SIN_1014702	IPR003676; Auxin-induced protein, ARG7
SIN_1014699	IPR003676; Auxin-induced protein, ARG7	SIN_1014703	IPR003676; Auxin-induced protein, ARG7
SIN_1014699	IPR003676; Auxin-induced protein, ARG7	SIN_1014704	IPR003676; Auxin-induced protein, ARG7
SIN_1014699	IPR003676; Auxin-induced protein, ARG7	SIN_1014705	IPR003676; Auxin-induced protein, ARG7
SIN_1014700	IPR003676; Auxin-induced protein, ARG7	SIN_1014701	IPR003676; Auxin-induced protein, ARG7
SIN_1014700	IPR003676; Auxin-induced protein, ARG7	SIN_1014702	IPR003676; Auxin-induced protein, ARG7
SIN_1014700	IPR003676; Auxin-induced protein, ARG7	SIN_1014703	IPR003676; Auxin-induced protein, ARG7
SIN_1014700	IPR003676; Auxin-induced protein, ARG7	SIN_1014704	IPR003676; Auxin-induced protein, ARG7
SIN_1014700	IPR003676; Auxin-induced protein, ARG7	SIN_1014705	IPR003676; Auxin-induced protein, ARG7
SIN_1014701	IPR003676; Auxin-induced protein, ARG7	SIN_1014702	IPR003676; Auxin-induced protein, ARG7
SIN_1014701	IPR003676; Auxin-induced protein, ARG7	SIN_1014703	IPR003676; Auxin-induced protein, ARG7
SIN_1014701	IPR003676; Auxin-induced protein, ARG7	SIN_1014704	IPR003676; Auxin-induced protein, ARG7
SIN_1014701	IPR003676; Auxin-induced protein, ARG7	SIN_1014705	IPR003676; Auxin-induced protein, ARG7
SIN_1014702	IPR003676; Auxin-induced protein, ARG7	SIN_1014703	IPR003676; Auxin-induced protein, ARG7
SIN_1014702	IPR003676; Auxin-induced protein, ARG7	SIN_1014704	IPR003676; Auxin-induced protein, ARG7
SIN_1014702	IPR003676; Auxin-induced protein, ARG7	SIN_1014705	IPR003676; Auxin-induced protein, ARG7
SIN_1014703	IPR003676; Auxin-induced protein, ARG7	SIN_1014704	IPR003676; Auxin-induced protein, ARG7
SIN_1014703	IPR003676; Auxin-induced protein, ARG7	SIN_1014705	IPR003676; Auxin-induced protein, ARG7
SIN_1014704	IPR003676; Auxin-induced protein, ARG7	SIN_1014705	IPR003676; Auxin-induced protein, ARG7
SIN_1014707	IPR003676; Auxin-induced protein, ARG7	SIN_1014708	IPR003676; Auxin-induced protein, ARG7
SIN_1014707	IPR003676; Auxin-induced protein, ARG7	SIN_1014709	IPR003676; Auxin-induced protein, ARG7
SIN_1014708	IPR003676; Auxin-induced protein, ARG7	SIN_1014709	IPR003676; Auxin-induced protein, ARG7
SIN_1014764	IPR013601; FAE1/Type III polyketide synthase-like protein#IPR013747; 3-Oxoacyl-[acyl-carrier-protein (ACP)] synthase III C-terminal	SIN_1014765	IPR013601; FAE1/Type III polyketide synthase-like protein#IPR013747; 3-Oxoacyl-[acyl-carrier-protein (ACP)] synthase III C-terminal
SIN_1014783	IPR024489; Organ specific protein	SIN_1014784	IPR024489; Organ specific protein
SIN_1014790	IPR003663; Sugar/inositol transporter#IPR005828; General substrate transporter#IPR020846; Major facilitator superfamily domain	SIN_1014791	IPR003663; Sugar/inositol transporter#IPR005828; General substrate transporter#IPR020846; Major facilitator superfamily domain
SIN_1014790	IPR003663; Sugar/inositol transporter#IPR005828; General substrate transporter#IPR020846; Major facilitator superfamily domain	SIN_1014792	IPR003663; Sugar/inositol transporter#IPR005828; General substrate transporter#IPR020846; Major facilitator superfamily domain
SIN_1014791	IPR003663; Sugar/inositol transporter#IPR005828; General substrate transporter#IPR020846; Major facilitator superfamily domain	SIN_1014792	IPR003663; Sugar/inositol transporter#IPR005828; General substrate transporter#IPR020846; Major facilitator superfamily domain
SIN_1014831	IPR002283; Isopenicillin N synthase#IPR005123; Oxoglutarate/iron-dependent dioxygenase#IPR026992; Non-haem dioxygenase N-terminal domain	SIN_1014832	IPR002283; Isopenicillin N synthase#IPR005123; Oxoglutarate/iron-dependent dioxygenase#IPR026992; Non-haem dioxygenase N-terminal domain
SIN_1014846	IPR001563; Peptidase S10, serine carboxypeptidase	SIN_1014847	IPR001563; Peptidase S10, serine carboxypeptidase
SIN_1014846	IPR001563; Peptidase S10, serine carboxypeptidase	SIN_1014848	IPR001563; Peptidase S10, serine carboxypeptidase
SIN_1014846	IPR001563; Peptidase S10, serine carboxypeptidase	SIN_1014849	IPR000504; RNA recognition motif domain#IPR001563; Peptidase S10, serine carboxypeptidase
SIN_1014847	IPR001563; Peptidase S10, serine carboxypeptidase	SIN_1014848	IPR001563; Peptidase S10, serine carboxypeptidase
SIN_1014847	IPR001563; Peptidase S10, serine carboxypeptidase	SIN_1014849	IPR000504; RNA recognition motif domain#IPR001563; Peptidase S10, serine carboxypeptidase
SIN_1014848	IPR001563; Peptidase S10, serine carboxypeptidase	SIN_1014849	IPR000504; RNA recognition motif domain#IPR001563; Peptidase S10, serine carboxypeptidase
SIN_1014888	IPR002213; UDP-glucuronosyl/UDP-glucosyltransferase	SIN_1014889	IPR002213; UDP-glucuronosyl/UDP-glucosyltransferase
SIN_1014892	IPR002213; UDP-glucuronosyl/UDP-glucosyltransferase	SIN_1014893	IPR002213; UDP-glucuronosyl/UDP-glucosyltransferase
SIN_1014910	IPR002213; UDP-glucuronosyl/UDP-glucosyltransferase	SIN_1014911	IPR002213; UDP-glucuronosyl/UDP-glucosyltransferase
SIN_1014913	IPR007541; Uncharacterised protein family, basic secretory protein	SIN_1014914	IPR007541; Uncharacterised protein family, basic secretory protein
SIN_1014913	IPR007541; Uncharacterised protein family, basic secretory protein	SIN_1014915	IPR007541; Uncharacterised protein family, basic secretory protein
SIN_1014914	IPR007541; Uncharacterised protein family, basic secretory protein	SIN_1014915	IPR007541; Uncharacterised protein family, basic secretory protein
SIN_1014935	NULL	SIN_1014936	NULL
SIN_1014947	NULL	SIN_1014948	NULL
SIN_1014947	NULL	SIN_1014950	NULL
SIN_1014948	NULL	SIN_1014950	NULL
SIN_1014992	IPR000571; Zinc finger, CCCH-type#IPR001965; Zinc finger, PHD-type#IPR003121; SWIB/MDM2 domain#IPR003169; GYF#IPR004343; Plus-3#IPR018144; Plus-3 domain, subgroup#IPR019835; SWIB domain	SIN_1014993	IPR001965; Zinc finger, PHD-type#IPR003121; SWIB/MDM2 domain#IPR003169; GYF#IPR004343; Plus-3#IPR018144; Plus-3 domain, subgroup#IPR019835; SWIB domain
SIN_1014992	IPR000571; Zinc finger, CCCH-type#IPR001965; Zinc finger, PHD-type#IPR003121; SWIB/MDM2 domain#IPR003169; GYF#IPR004343; Plus-3#IPR018144; Plus-3 domain, subgroup#IPR019835; SWIB domain	SIN_1014994	IPR000571; Zinc finger, CCCH-type#IPR003121; SWIB/MDM2 domain#IPR003169; GYF#IPR004343; Plus-3#IPR018144; Plus-3 domain, subgroup#IPR019835; SWIB domain
SIN_1014993	IPR001965; Zinc finger, PHD-type#IPR003121; SWIB/MDM2 domain#IPR003169; GYF#IPR004343; Plus-3#IPR018144; Plus-3 domain, subgroup#IPR019835; SWIB domain	SIN_1014994	IPR000571; Zinc finger, CCCH-type#IPR003121; SWIB/MDM2 domain#IPR003169; GYF#IPR004343; Plus-3#IPR018144; Plus-3 domain, subgroup#IPR019835; SWIB domain
SIN_1015030	IPR002213; UDP-glucuronosyl/UDP-glucosyltransferase	SIN_1015031	IPR002213; UDP-glucuronosyl/UDP-glucosyltransferase
SIN_1015061	NULL	SIN_1015062	NULL
SIN_1015063	IPR013120; Male sterility, NAD-binding#IPR026055; Fatty acyl-CoA reductase	SIN_1015064	IPR013120; Male sterility, NAD-binding#IPR026055; Fatty acyl-CoA reductase
SIN_1015069	NULL	SIN_1015070	NULL
SIN_1015108	IPR020966; Aluminum-activated malate transporter	SIN_1015109	IPR020966; Aluminum-activated malate transporter
SIN_1015113	IPR003613; U box domain	SIN_1015114	IPR003613; U box domain
SIN_1015215	IPR001906; Terpene synthase, N-terminal domain#IPR005630; Terpene synthase, metal-binding domain	SIN_1015216	IPR001906; Terpene synthase, N-terminal domain#IPR005630; Terpene synthase, metal-binding domain
SIN_1015247	NULL	SIN_1015248	NULL
SIN_1015251	IPR000719; Protein kinase domain#IPR001611; Leucine-rich repeat#IPR002290; Serine/threonine- / dual specificity protein kinase, catalytic domain#IPR003591; Leucine-rich repeat, typical subtype#IPR013210; Leucine-rich repeat-containing N-terminal, type 2#IPR020635; Tyrosine-protein kinase, catalytic domain	SIN_1015252	IPR000719; Protein kinase domain#IPR001611; Leucine-rich repeat#IPR002290; Serine/threonine- / dual specificity protein kinase, catalytic domain#IPR003591; Leucine-rich repeat, typical subtype#IPR013210; Leucine-rich repeat-containing N-terminal, type 2#IPR020635; Tyrosine-protein kinase, catalytic domain
SIN_1015318	IPR000916; Bet v I domain#IPR024949; Bet v I type allergen	SIN_1015319	IPR000916; Bet v I domain#IPR024948; Major latex protein domain#IPR024949; Bet v I type allergen
SIN_1015331	NULL	SIN_1015332	NULL
SIN_1015379	IPR001087; Lipase, GDSL	SIN_1015380	IPR001087; Lipase, GDSL
SIN_1015382	IPR002015; Proteasome/cyclosome repeat	SIN_1015383	IPR002015; Proteasome/cyclosome repeat
SIN_1015439	IPR000109; Proton-dependent oligopeptide transporter family	SIN_1015440	IPR000109; Proton-dependent oligopeptide transporter family
SIN_1015528	IPR000375; Dynamin central domain#IPR001401; Dynamin, GTPase domain#IPR003130; Dynamin GTPase effector#IPR020850; GTPase effector domain, GED#IPR022812; Dynamin superfamily	SIN_1015529	IPR003130; Dynamin GTPase effector#IPR020850; GTPase effector domain, GED
SIN_1015528	IPR000375; Dynamin central domain#IPR001401; Dynamin, GTPase domain#IPR003130; Dynamin GTPase effector#IPR020850; GTPase effector domain, GED#IPR022812; Dynamin superfamily	SIN_1015530	IPR000375; Dynamin central domain#IPR001401; Dynamin, GTPase domain#IPR003130; Dynamin GTPase effector#IPR020850; GTPase effector domain, GED#IPR022812; Dynamin superfamily
SIN_1015528	IPR000375; Dynamin central domain#IPR001401; Dynamin, GTPase domain#IPR003130; Dynamin GTPase effector#IPR020850; GTPase effector domain, GED#IPR022812; Dynamin superfamily	SIN_1015531	IPR000375; Dynamin central domain#IPR001401; Dynamin, GTPase domain#IPR003130; Dynamin GTPase effector#IPR020850; GTPase effector domain, GED#IPR022812; Dynamin superfamily
SIN_1015529	IPR003130; Dynamin GTPase effector#IPR020850; GTPase effector domain, GED	SIN_1015530	IPR000375; Dynamin central domain#IPR001401; Dynamin, GTPase domain#IPR003130; Dynamin GTPase effector#IPR020850; GTPase effector domain, GED#IPR022812; Dynamin superfamily
SIN_1015529	IPR003130; Dynamin GTPase effector#IPR020850; GTPase effector domain, GED	SIN_1015531	IPR000375; Dynamin central domain#IPR001401; Dynamin, GTPase domain#IPR003130; Dynamin GTPase effector#IPR020850; GTPase effector domain, GED#IPR022812; Dynamin superfamily
SIN_1015530	IPR000375; Dynamin central domain#IPR001401; Dynamin, GTPase domain#IPR003130; Dynamin GTPase effector#IPR020850; GTPase effector domain, GED#IPR022812; Dynamin superfamily	SIN_1015531	IPR000375; Dynamin central domain#IPR001401; Dynamin, GTPase domain#IPR003130; Dynamin GTPase effector#IPR020850; GTPase effector domain, GED#IPR022812; Dynamin superfamily
SIN_1015543	NULL	SIN_1015544	NULL
SIN_1015553	IPR001757; Cation-transporting P-type ATPase#IPR006121; Heavy metal-associated domain, HMA#IPR008250; P-type ATPase, A domain#IPR023214; HAD-like domain#IPR027183; Copper-transporting P-type ATPase	SIN_1015554	IPR001757; Cation-transporting P-type ATPase#IPR006121; Heavy metal-associated domain, HMA#IPR008250; P-type ATPase, A domain#IPR023214; HAD-like domain#IPR027183; Copper-transporting P-type ATPase
SIN_1015575	IPR001810; F-box domain#IPR006527; F-box associated domain, type 1	SIN_1015576	IPR001810; F-box domain#IPR006527; F-box associated domain, type 1
SIN_1015594	IPR001471; AP2/ERF domain	SIN_1015595	IPR001471; AP2/ERF domain
SIN_1015605	IPR000209; Peptidase S8/S53 domain#IPR010259; Proteinase inhibitor I9#IPR015500; Peptidase S8, subtilisin-related	SIN_1015606	IPR000209; Peptidase S8/S53 domain#IPR010259; Proteinase inhibitor I9#IPR015500; Peptidase S8, subtilisin-related
SIN_1015626	IPR000209; Peptidase S8/S53 domain#IPR003137; Protease-associated domain, PA#IPR010259; Proteinase inhibitor I9#IPR015500; Peptidase S8, subtilisin-related	SIN_1015627	IPR000209; Peptidase S8/S53 domain#IPR003137; Protease-associated domain, PA#IPR010259; Proteinase inhibitor I9#IPR015500; Peptidase S8, subtilisin-related
SIN_1015626	IPR000209; Peptidase S8/S53 domain#IPR003137; Protease-associated domain, PA#IPR010259; Proteinase inhibitor I9#IPR015500; Peptidase S8, subtilisin-related	SIN_1015628	IPR000209; Peptidase S8/S53 domain#IPR003137; Protease-associated domain, PA#IPR015500; Peptidase S8, subtilisin-related
SIN_1015626	IPR000209; Peptidase S8/S53 domain#IPR003137; Protease-associated domain, PA#IPR010259; Proteinase inhibitor I9#IPR015500; Peptidase S8, subtilisin-related	SIN_1015629	IPR000209; Peptidase S8/S53 domain#IPR003137; Protease-associated domain, PA#IPR010259; Proteinase inhibitor I9#IPR015500; Peptidase S8, subtilisin-related
SIN_1015626	IPR000209; Peptidase S8/S53 domain#IPR003137; Protease-associated domain, PA#IPR010259; Proteinase inhibitor I9#IPR015500; Peptidase S8, subtilisin-related	SIN_1015630	IPR000209; Peptidase S8/S53 domain#IPR003137; Protease-associated domain, PA#IPR010259; Proteinase inhibitor I9#IPR015500; Peptidase S8, subtilisin-related
SIN_1015626	IPR000209; Peptidase S8/S53 domain#IPR003137; Protease-associated domain, PA#IPR010259; Proteinase inhibitor I9#IPR015500; Peptidase S8, subtilisin-related	SIN_1015631	IPR000209; Peptidase S8/S53 domain#IPR003137; Protease-associated domain, PA#IPR010259; Proteinase inhibitor I9#IPR015500; Peptidase S8, subtilisin-related
SIN_1015627	IPR000209; Peptidase S8/S53 domain#IPR003137; Protease-associated domain, PA#IPR010259; Proteinase inhibitor I9#IPR015500; Peptidase S8, subtilisin-related	SIN_1015628	IPR000209; Peptidase S8/S53 domain#IPR003137; Protease-associated domain, PA#IPR015500; Peptidase S8, subtilisin-related
SIN_1015627	IPR000209; Peptidase S8/S53 domain#IPR003137; Protease-associated domain, PA#IPR010259; Proteinase inhibitor I9#IPR015500; Peptidase S8, subtilisin-related	SIN_1015629	IPR000209; Peptidase S8/S53 domain#IPR003137; Protease-associated domain, PA#IPR010259; Proteinase inhibitor I9#IPR015500; Peptidase S8, subtilisin-related
SIN_1015627	IPR000209; Peptidase S8/S53 domain#IPR003137; Protease-associated domain, PA#IPR010259; Proteinase inhibitor I9#IPR015500; Peptidase S8, subtilisin-related	SIN_1015630	IPR000209; Peptidase S8/S53 domain#IPR003137; Protease-associated domain, PA#IPR010259; Proteinase inhibitor I9#IPR015500; Peptidase S8, subtilisin-related
SIN_1015627	IPR000209; Peptidase S8/S53 domain#IPR003137; Protease-associated domain, PA#IPR010259; Proteinase inhibitor I9#IPR015500; Peptidase S8, subtilisin-related	SIN_1015631	IPR000209; Peptidase S8/S53 domain#IPR003137; Protease-associated domain, PA#IPR010259; Proteinase inhibitor I9#IPR015500; Peptidase S8, subtilisin-related
SIN_1015628	IPR000209; Peptidase S8/S53 domain#IPR003137; Protease-associated domain, PA#IPR015500; Peptidase S8, subtilisin-related	SIN_1015629	IPR000209; Peptidase S8/S53 domain#IPR003137; Protease-associated domain, PA#IPR010259; Proteinase inhibitor I9#IPR015500; Peptidase S8, subtilisin-related
SIN_1015628	IPR000209; Peptidase S8/S53 domain#IPR003137; Protease-associated domain, PA#IPR015500; Peptidase S8, subtilisin-related	SIN_1015630	IPR000209; Peptidase S8/S53 domain#IPR003137; Protease-associated domain, PA#IPR010259; Proteinase inhibitor I9#IPR015500; Peptidase S8, subtilisin-related
SIN_1015628	IPR000209; Peptidase S8/S53 domain#IPR003137; Protease-associated domain, PA#IPR015500; Peptidase S8, subtilisin-related	SIN_1015631	IPR000209; Peptidase S8/S53 domain#IPR003137; Protease-associated domain, PA#IPR010259; Proteinase inhibitor I9#IPR015500; Peptidase S8, subtilisin-related
SIN_1015629	IPR000209; Peptidase S8/S53 domain#IPR003137; Protease-associated domain, PA#IPR010259; Proteinase inhibitor I9#IPR015500; Peptidase S8, subtilisin-related	SIN_1015630	IPR000209; Peptidase S8/S53 domain#IPR003137; Protease-associated domain, PA#IPR010259; Proteinase inhibitor I9#IPR015500; Peptidase S8, subtilisin-related
SIN_1015629	IPR000209; Peptidase S8/S53 domain#IPR003137; Protease-associated domain, PA#IPR010259; Proteinase inhibitor I9#IPR015500; Peptidase S8, subtilisin-related	SIN_1015631	IPR000209; Peptidase S8/S53 domain#IPR003137; Protease-associated domain, PA#IPR010259; Proteinase inhibitor I9#IPR015500; Peptidase S8, subtilisin-related
SIN_1015630	IPR000209; Peptidase S8/S53 domain#IPR003137; Protease-associated domain, PA#IPR010259; Proteinase inhibitor I9#IPR015500; Peptidase S8, subtilisin-related	SIN_1015631	IPR000209; Peptidase S8/S53 domain#IPR003137; Protease-associated domain, PA#IPR010259; Proteinase inhibitor I9#IPR015500; Peptidase S8, subtilisin-related
SIN_1015635	IPR002110; Ankyrin repeat#IPR020683; Ankyrin repeat-containing domain#IPR026961; PGG domain	SIN_1015636	IPR002110; Ankyrin repeat#IPR020683; Ankyrin repeat-containing domain#IPR026961; PGG domain
SIN_1015635	IPR002110; Ankyrin repeat#IPR020683; Ankyrin repeat-containing domain#IPR026961; PGG domain	SIN_1015637	IPR002110; Ankyrin repeat#IPR020683; Ankyrin repeat-containing domain#IPR026961; PGG domain
SIN_1015635	IPR002110; Ankyrin repeat#IPR020683; Ankyrin repeat-containing domain#IPR026961; PGG domain	SIN_1015638	IPR002110; Ankyrin repeat#IPR020683; Ankyrin repeat-containing domain#IPR026961; PGG domain
SIN_1015636	IPR002110; Ankyrin repeat#IPR020683; Ankyrin repeat-containing domain#IPR026961; PGG domain	SIN_1015637	IPR002110; Ankyrin repeat#IPR020683; Ankyrin repeat-containing domain#IPR026961; PGG domain
SIN_1015636	IPR002110; Ankyrin repeat#IPR020683; Ankyrin repeat-containing domain#IPR026961; PGG domain	SIN_1015638	IPR002110; Ankyrin repeat#IPR020683; Ankyrin repeat-containing domain#IPR026961; PGG domain
SIN_1015637	IPR002110; Ankyrin repeat#IPR020683; Ankyrin repeat-containing domain#IPR026961; PGG domain	SIN_1015638	IPR002110; Ankyrin repeat#IPR020683; Ankyrin repeat-containing domain#IPR026961; PGG domain
SIN_1015640	IPR002110; Ankyrin repeat#IPR020683; Ankyrin repeat-containing domain	SIN_1015641	IPR002110; Ankyrin repeat#IPR020683; Ankyrin repeat-containing domain#IPR026961; PGG domain
SIN_1015642	IPR003245; Plastocyanin-like	SIN_1015643	IPR003245; Plastocyanin-like
SIN_1015642	IPR003245; Plastocyanin-like	SIN_1015644	IPR003245; Plastocyanin-like
SIN_1015642	IPR003245; Plastocyanin-like	SIN_1015645	IPR003245; Plastocyanin-like
SIN_1015642	IPR003245; Plastocyanin-like	SIN_1015646	IPR003245; Plastocyanin-like
SIN_1015643	IPR003245; Plastocyanin-like	SIN_1015644	IPR003245; Plastocyanin-like
SIN_1015643	IPR003245; Plastocyanin-like	SIN_1015645	IPR003245; Plastocyanin-like
SIN_1015643	IPR003245; Plastocyanin-like	SIN_1015646	IPR003245; Plastocyanin-like
SIN_1015644	IPR003245; Plastocyanin-like	SIN_1015645	IPR003245; Plastocyanin-like
SIN_1015644	IPR003245; Plastocyanin-like	SIN_1015646	IPR003245; Plastocyanin-like
SIN_1015645	IPR003245; Plastocyanin-like	SIN_1015646	IPR003245; Plastocyanin-like
SIN_1015655	NULL	SIN_1015656	NULL
SIN_1015660	NULL	SIN_1015661	NULL
SIN_1015689	IPR000269; Copper amine oxidase#IPR015798; Copper amine oxidase, C-terminal#IPR015800; Copper amine oxidase, N2-terminal#IPR015802; Copper amine oxidase, N3-terminal	SIN_1015690	IPR000269; Copper amine oxidase#IPR015798; Copper amine oxidase, C-terminal#IPR015800; Copper amine oxidase, N2-terminal#IPR015802; Copper amine oxidase, N3-terminal
SIN_1015691	IPR001128; Cytochrome P450#IPR002401; Cytochrome P450, E-class, group I	SIN_1015692	IPR001128; Cytochrome P450#IPR002401; Cytochrome P450, E-class, group I
SIN_1015699	IPR004963; Pectinacetylesterase	SIN_1015700	IPR004963; Pectinacetylesterase
SIN_1015699	IPR004963; Pectinacetylesterase	SIN_1015701	IPR004963; Pectinacetylesterase
SIN_1015700	IPR004963; Pectinacetylesterase	SIN_1015701	IPR004963; Pectinacetylesterase
SIN_1015715	IPR006766; Phosphate-induced protein 1	SIN_1015716	IPR006766; Phosphate-induced protein 1
SIN_1015753	IPR001547; Glycoside hydrolase, family 5#IPR010431; Fascin	SIN_1015754	IPR001547; Glycoside hydrolase, family 5#IPR010431; Fascin
SIN_1015765	IPR006121; Heavy metal-associated domain, HMA	SIN_1015766	IPR006121; Heavy metal-associated domain, HMA
SIN_1015767	IPR002645; STAS domain#IPR011547; Sulphate transporter	SIN_1015768	IPR002645; STAS domain#IPR011547; Sulphate transporter
SIN_1015773	IPR001117; Multicopper oxidase, type 1#IPR011706; Multicopper oxidase, type 2#IPR011707; Multicopper oxidase, type 3	SIN_1015774	IPR001117; Multicopper oxidase, type 1#IPR011706; Multicopper oxidase, type 2#IPR011707; Multicopper oxidase, type 3
SIN_1015778	IPR003441; NAC domain	SIN_1015779	IPR003441; NAC domain
SIN_1015805	IPR010582; Catalase immune-responsive domain#IPR011614; Catalase core domain#IPR018028; Catalase, mono-functional, haem-containing	SIN_1015806	IPR010582; Catalase immune-responsive domain#IPR011614; Catalase core domain#IPR018028; Catalase, mono-functional, haem-containing
SIN_1015808	IPR000719; Protein kinase domain#IPR001245; Serine-threonine/tyrosine-protein kinase catalytic domain#IPR002290; Serine/threonine- / dual specificity protein kinase, catalytic domain#IPR020635; Tyrosine-protein kinase, catalytic domain	SIN_1015809	IPR000719; Protein kinase domain#IPR002290; Serine/threonine- / dual specificity protein kinase, catalytic domain#IPR020635; Tyrosine-protein kinase, catalytic domain
SIN_1015845	IPR003171; Methylenetetrahydrofolate reductase	SIN_1015846	IPR003171; Methylenetetrahydrofolate reductase
SIN_1015871	IPR002213; UDP-glucuronosyl/UDP-glucosyltransferase	SIN_1015872	IPR002213; UDP-glucuronosyl/UDP-glucosyltransferase
SIN_1015876	IPR000743; Glycoside hydrolase, family 28	SIN_1015877	IPR000743; Glycoside hydrolase, family 28#IPR006626; Parallel beta-helix repeat
SIN_1015897	IPR010264; Plant self-incompatibility S1	SIN_1015898	IPR010264; Plant self-incompatibility S1
SIN_1015897	IPR010264; Plant self-incompatibility S1	SIN_1015899	IPR010264; Plant self-incompatibility S1
SIN_1015898	IPR010264; Plant self-incompatibility S1	SIN_1015899	IPR010264; Plant self-incompatibility S1
SIN_1015910	IPR001245; Serine-threonine/tyrosine-protein kinase catalytic domain	SIN_1015911	IPR000719; Protein kinase domain#IPR002290; Serine/threonine- / dual specificity protein kinase, catalytic domain#IPR003591; Leucine-rich repeat, typical subtype#IPR020635; Tyrosine-protein kinase, catalytic domain#IPR025875; Leucine rich repeat 4
SIN_1015923	NULL	SIN_1015924	NULL
SIN_1015923	NULL	SIN_1015925	NULL
SIN_1015923	NULL	SIN_1015926	NULL
SIN_1015924	NULL	SIN_1015925	NULL
SIN_1015924	NULL	SIN_1015926	NULL
SIN_1015925	NULL	SIN_1015926	NULL
SIN_1015931	IPR001395; Aldo/keto reductase#IPR020471; Aldo/keto reductase subgroup#IPR023210; NADP-dependent oxidoreductase domain	SIN_1015932	IPR001395; Aldo/keto reductase#IPR023210; NADP-dependent oxidoreductase domain
SIN_1015966	IPR000504; RNA recognition motif domain#IPR012921; Spen paralogue and orthologue SPOC, C-terminal	SIN_1015967	IPR000504; RNA recognition motif domain
SIN_1015966	IPR000504; RNA recognition motif domain#IPR012921; Spen paralogue and orthologue SPOC, C-terminal	SIN_1015968	IPR000504; RNA recognition motif domain#IPR012921; Spen paralogue and orthologue SPOC, C-terminal
SIN_1015967	IPR000504; RNA recognition motif domain	SIN_1015968	IPR000504; RNA recognition motif domain#IPR012921; Spen paralogue and orthologue SPOC, C-terminal
SIN_1015971	IPR007204; ARP2/3 complex, 21kDa subunit (p21-Arc)	SIN_1015972	IPR007204; ARP2/3 complex, 21kDa subunit (p21-Arc)#IPR022043; Chromatin assembly factor 1 subunit A
SIN_1016014	IPR013027; FAD-dependent pyridine nucleotide-disulphide oxidoreductase	SIN_1016015	IPR013027; FAD-dependent pyridine nucleotide-disulphide oxidoreductase#IPR020946; Flavin monooxygenase-like
SIN_1016014	IPR013027; FAD-dependent pyridine nucleotide-disulphide oxidoreductase	SIN_1016016	IPR013027; FAD-dependent pyridine nucleotide-disulphide oxidoreductase#IPR020946; Flavin monooxygenase-like
SIN_1016015	IPR013027; FAD-dependent pyridine nucleotide-disulphide oxidoreductase#IPR020946; Flavin monooxygenase-like	SIN_1016016	IPR013027; FAD-dependent pyridine nucleotide-disulphide oxidoreductase#IPR020946; Flavin monooxygenase-like
SIN_1016083	IPR011124; Zinc finger, CW-type	SIN_1016084	IPR001739; Methyl-CpG DNA binding#IPR011124; Zinc finger, CW-type
SIN_1016088	NULL	SIN_1016089	NULL
SIN_1016095	IPR011124; Zinc finger, CW-type	SIN_1016096	IPR011124; Zinc finger, CW-type
SIN_1016112	IPR002627; tRNA isopentenyltransferase	SIN_1016113	IPR002627; tRNA isopentenyltransferase
SIN_1016112	IPR002627; tRNA isopentenyltransferase	SIN_1016114	IPR002627; tRNA isopentenyltransferase
SIN_1016112	IPR002627; tRNA isopentenyltransferase	SIN_1016115	IPR002627; tRNA isopentenyltransferase
SIN_1016113	IPR002627; tRNA isopentenyltransferase	SIN_1016114	IPR002627; tRNA isopentenyltransferase
SIN_1016113	IPR002627; tRNA isopentenyltransferase	SIN_1016115	IPR002627; tRNA isopentenyltransferase
SIN_1016114	IPR002627; tRNA isopentenyltransferase	SIN_1016115	IPR002627; tRNA isopentenyltransferase
SIN_1016117	IPR002627; tRNA isopentenyltransferase	SIN_1016118	IPR002627; tRNA isopentenyltransferase
SIN_1016119	IPR002627; tRNA isopentenyltransferase	SIN_1016120	IPR002627; tRNA isopentenyltransferase
SIN_1016119	IPR002627; tRNA isopentenyltransferase	SIN_1016121	IPR002627; tRNA isopentenyltransferase
SIN_1016120	IPR002627; tRNA isopentenyltransferase	SIN_1016121	IPR002627; tRNA isopentenyltransferase
SIN_1016122	IPR002627; tRNA isopentenyltransferase	SIN_1016123	IPR002627; tRNA isopentenyltransferase
SIN_1016159	NULL	SIN_1016160	NULL
SIN_1016178	IPR005202; Transcription factor GRAS	SIN_1016179	IPR005202; Transcription factor GRAS
SIN_1016178	IPR005202; Transcription factor GRAS	SIN_1016180	IPR005202; Transcription factor GRAS
SIN_1016179	IPR005202; Transcription factor GRAS	SIN_1016180	IPR005202; Transcription factor GRAS
SIN_1016212	IPR000070; Pectinesterase, catalytic#IPR006501; Pectinesterase inhibitor domain	SIN_1016213	IPR000070; Pectinesterase, catalytic#IPR006501; Pectinesterase inhibitor domain
SIN_1016212	IPR000070; Pectinesterase, catalytic#IPR006501; Pectinesterase inhibitor domain	SIN_1016214	IPR000070; Pectinesterase, catalytic#IPR006501; Pectinesterase inhibitor domain
SIN_1016213	IPR000070; Pectinesterase, catalytic#IPR006501; Pectinesterase inhibitor domain	SIN_1016214	IPR000070; Pectinesterase, catalytic#IPR006501; Pectinesterase inhibitor domain
SIN_1016216	IPR000070; Pectinesterase, catalytic#IPR006501; Pectinesterase inhibitor domain	SIN_1016217	IPR000070; Pectinesterase, catalytic#IPR006501; Pectinesterase inhibitor domain
SIN_1016219	IPR000070; Pectinesterase, catalytic	SIN_1016220	IPR000070; Pectinesterase, catalytic#IPR006501; Pectinesterase inhibitor domain
SIN_1016237	IPR000313; PWWP domain	SIN_1016238	IPR000313; PWWP domain
SIN_1016246	IPR002109; Glutaredoxin#IPR014025; Glutaredoxin subgroup	SIN_1016247	IPR002109; Glutaredoxin#IPR014025; Glutaredoxin subgroup
SIN_1016246	IPR002109; Glutaredoxin#IPR014025; Glutaredoxin subgroup	SIN_1016248	IPR002109; Glutaredoxin#IPR014025; Glutaredoxin subgroup
SIN_1016247	IPR002109; Glutaredoxin#IPR014025; Glutaredoxin subgroup	SIN_1016248	IPR002109; Glutaredoxin#IPR014025; Glutaredoxin subgroup
SIN_1016281	IPR002925; Dienelactone hydrolase	SIN_1016282	IPR002925; Dienelactone hydrolase
SIN_1016323	IPR013094; Alpha/beta hydrolase fold-3	SIN_1016324	IPR013094; Alpha/beta hydrolase fold-3
SIN_1016323	IPR013094; Alpha/beta hydrolase fold-3	SIN_1016325	IPR013094; Alpha/beta hydrolase fold-3
SIN_1016324	IPR013094; Alpha/beta hydrolase fold-3	SIN_1016325	IPR013094; Alpha/beta hydrolase fold-3
SIN_1016350	IPR000807; Imidazoleglycerol-phosphate dehydratase	SIN_1016351	IPR000807; Imidazoleglycerol-phosphate dehydratase
SIN_1016350	IPR000807; Imidazoleglycerol-phosphate dehydratase	SIN_1016352	IPR000807; Imidazoleglycerol-phosphate dehydratase
SIN_1016351	IPR000807; Imidazoleglycerol-phosphate dehydratase	SIN_1016352	IPR000807; Imidazoleglycerol-phosphate dehydratase
SIN_1016385	IPR003439; ABC transporter-like#IPR003593; AAA+ ATPase domain#IPR026082; ABC transporter A, ABCA	SIN_1016386	IPR003439; ABC transporter-like#IPR003593; AAA+ ATPase domain#IPR026082; ABC transporter A, ABCA
SIN_1016432	IPR000583; Class II glutamine amidotransferase domain#IPR002489; Glutamate synthase, alpha subunit, C-terminal#IPR002932; Glutamate synthase, central-C#IPR006982; Glutamate synthase, central-N#IPR017932; Glutamine amidotransferase type 2 domain#IPR023753; Pyridine nucleotide-disulphide oxidoreductase, FAD/NAD(P)-binding domain#IPR028261; Dihydroprymidine dehydrogenase domain II	SIN_1016433	IPR000583; Class II glutamine amidotransferase domain#IPR002885; Pentatricopeptide repeat
SIN_1016455	IPR000719; Protein kinase domain#IPR002290; Serine/threonine- / dual specificity protein kinase, catalytic domain	SIN_1016456	IPR000719; Protein kinase domain#IPR001245; Serine-threonine/tyrosine-protein kinase catalytic domain#IPR002290; Serine/threonine- / dual specificity protein kinase, catalytic domain#IPR020635; Tyrosine-protein kinase, catalytic domain
SIN_1016476	IPR004864; Late embryogenesis abundant protein, LEA-14	SIN_1016477	IPR004864; Late embryogenesis abundant protein, LEA-14
SIN_1016476	IPR004864; Late embryogenesis abundant protein, LEA-14	SIN_1016478	IPR004864; Late embryogenesis abundant protein, LEA-14
SIN_1016476	IPR004864; Late embryogenesis abundant protein, LEA-14	SIN_1016479	IPR004864; Late embryogenesis abundant protein, LEA-14
SIN_1016476	IPR004864; Late embryogenesis abundant protein, LEA-14	SIN_1016480	IPR004864; Late embryogenesis abundant protein, LEA-14
SIN_1016476	IPR004864; Late embryogenesis abundant protein, LEA-14	SIN_1016481	IPR004864; Late embryogenesis abundant protein, LEA-14
SIN_1016477	IPR004864; Late embryogenesis abundant protein, LEA-14	SIN_1016478	IPR004864; Late embryogenesis abundant protein, LEA-14
SIN_1016477	IPR004864; Late embryogenesis abundant protein, LEA-14	SIN_1016479	IPR004864; Late embryogenesis abundant protein, LEA-14
SIN_1016477	IPR004864; Late embryogenesis abundant protein, LEA-14	SIN_1016480	IPR004864; Late embryogenesis abundant protein, LEA-14
SIN_1016477	IPR004864; Late embryogenesis abundant protein, LEA-14	SIN_1016481	IPR004864; Late embryogenesis abundant protein, LEA-14
SIN_1016478	IPR004864; Late embryogenesis abundant protein, LEA-14	SIN_1016479	IPR004864; Late embryogenesis abundant protein, LEA-14
SIN_1016478	IPR004864; Late embryogenesis abundant protein, LEA-14	SIN_1016480	IPR004864; Late embryogenesis abundant protein, LEA-14
SIN_1016478	IPR004864; Late embryogenesis abundant protein, LEA-14	SIN_1016481	IPR004864; Late embryogenesis abundant protein, LEA-14
SIN_1016479	IPR004864; Late embryogenesis abundant protein, LEA-14	SIN_1016480	IPR004864; Late embryogenesis abundant protein, LEA-14
SIN_1016479	IPR004864; Late embryogenesis abundant protein, LEA-14	SIN_1016481	IPR004864; Late embryogenesis abundant protein, LEA-14
SIN_1016480	IPR004864; Late embryogenesis abundant protein, LEA-14	SIN_1016481	IPR004864; Late embryogenesis abundant protein, LEA-14
SIN_1016484	IPR002213; UDP-glucuronosyl/UDP-glucosyltransferase	SIN_1016485	IPR002213; UDP-glucuronosyl/UDP-glucosyltransferase
SIN_1016484	IPR002213; UDP-glucuronosyl/UDP-glucosyltransferase	SIN_1016486	IPR002213; UDP-glucuronosyl/UDP-glucosyltransferase
SIN_1016485	IPR002213; UDP-glucuronosyl/UDP-glucosyltransferase	SIN_1016486	IPR002213; UDP-glucuronosyl/UDP-glucosyltransferase
SIN_1016518	IPR002528; Multi antimicrobial extrusion protein	SIN_1016519	IPR002528; Multi antimicrobial extrusion protein
SIN_1016521	IPR002528; Multi antimicrobial extrusion protein	SIN_1016522	IPR002528; Multi antimicrobial extrusion protein
SIN_1016521	IPR002528; Multi antimicrobial extrusion protein	SIN_1016524	IPR002528; Multi antimicrobial extrusion protein
SIN_1016522	IPR002528; Multi antimicrobial extrusion protein	SIN_1016524	IPR002528; Multi antimicrobial extrusion protein
SIN_1016531	NULL	SIN_1016532	NULL
SIN_1016588	IPR001471; AP2/ERF domain	SIN_1016589	IPR001471; AP2/ERF domain
SIN_1016607	IPR013094; Alpha/beta hydrolase fold-3	SIN_1016608	IPR013094; Alpha/beta hydrolase fold-3
SIN_1016607	IPR013094; Alpha/beta hydrolase fold-3	SIN_1016609	IPR013094; Alpha/beta hydrolase fold-3
SIN_1016608	IPR013094; Alpha/beta hydrolase fold-3	SIN_1016609	IPR013094; Alpha/beta hydrolase fold-3
SIN_1016613	IPR011598; Myc-type, basic helix-loop-helix (bHLH) domain#IPR024752; Myb/SANT-like domain	SIN_1016614	IPR011598; Myc-type, basic helix-loop-helix (bHLH) domain
SIN_1016613	IPR011598; Myc-type, basic helix-loop-helix (bHLH) domain#IPR024752; Myb/SANT-like domain	SIN_1016615	IPR011598; Myc-type, basic helix-loop-helix (bHLH) domain
SIN_1016613	IPR011598; Myc-type, basic helix-loop-helix (bHLH) domain#IPR024752; Myb/SANT-like domain	SIN_1016616	IPR011598; Myc-type, basic helix-loop-helix (bHLH) domain
SIN_1016613	IPR011598; Myc-type, basic helix-loop-helix (bHLH) domain#IPR024752; Myb/SANT-like domain	SIN_1016617	IPR011598; Myc-type, basic helix-loop-helix (bHLH) domain
SIN_1016614	IPR011598; Myc-type, basic helix-loop-helix (bHLH) domain	SIN_1016615	IPR011598; Myc-type, basic helix-loop-helix (bHLH) domain
SIN_1016614	IPR011598; Myc-type, basic helix-loop-helix (bHLH) domain	SIN_1016616	IPR011598; Myc-type, basic helix-loop-helix (bHLH) domain
SIN_1016614	IPR011598; Myc-type, basic helix-loop-helix (bHLH) domain	SIN_1016617	IPR011598; Myc-type, basic helix-loop-helix (bHLH) domain
SIN_1016615	IPR011598; Myc-type, basic helix-loop-helix (bHLH) domain	SIN_1016616	IPR011598; Myc-type, basic helix-loop-helix (bHLH) domain
SIN_1016615	IPR011598; Myc-type, basic helix-loop-helix (bHLH) domain	SIN_1016617	IPR011598; Myc-type, basic helix-loop-helix (bHLH) domain
SIN_1016616	IPR011598; Myc-type, basic helix-loop-helix (bHLH) domain	SIN_1016617	IPR011598; Myc-type, basic helix-loop-helix (bHLH) domain
SIN_1016645	IPR009902; Protein of unknown function DUF1442	SIN_1016646	IPR009902; Protein of unknown function DUF1442
SIN_1016658	IPR006501; Pectinesterase inhibitor domain	SIN_1016659	IPR006501; Pectinesterase inhibitor domain
SIN_1016658	IPR006501; Pectinesterase inhibitor domain	SIN_1016660	IPR006501; Pectinesterase inhibitor domain
SIN_1016659	IPR006501; Pectinesterase inhibitor domain	SIN_1016660	IPR006501; Pectinesterase inhibitor domain
SIN_1016661	IPR000070; Pectinesterase, catalytic#IPR006501; Pectinesterase inhibitor domain	SIN_1016662	IPR000070; Pectinesterase, catalytic
SIN_1016661	IPR000070; Pectinesterase, catalytic#IPR006501; Pectinesterase inhibitor domain	SIN_1016663	IPR000070; Pectinesterase, catalytic#IPR006501; Pectinesterase inhibitor domain
SIN_1016662	IPR000070; Pectinesterase, catalytic	SIN_1016663	IPR000070; Pectinesterase, catalytic#IPR006501; Pectinesterase inhibitor domain
SIN_1016676	IPR000719; Protein kinase domain#IPR001245; Serine-threonine/tyrosine-protein kinase catalytic domain#IPR002290; Serine/threonine- / dual specificity protein kinase, catalytic domain#IPR020635; Tyrosine-protein kinase, catalytic domain	SIN_1016677	IPR000719; Protein kinase domain#IPR002290; Serine/threonine- / dual specificity protein kinase, catalytic domain#IPR020635; Tyrosine-protein kinase, catalytic domain
SIN_1016676	IPR000719; Protein kinase domain#IPR001245; Serine-threonine/tyrosine-protein kinase catalytic domain#IPR002290; Serine/threonine- / dual specificity protein kinase, catalytic domain#IPR020635; Tyrosine-protein kinase, catalytic domain	SIN_1016678	IPR000719; Protein kinase domain#IPR001245; Serine-threonine/tyrosine-protein kinase catalytic domain#IPR002290; Serine/threonine- / dual specificity protein kinase, catalytic domain#IPR020635; Tyrosine-protein kinase, catalytic domain
SIN_1016676	IPR000719; Protein kinase domain#IPR001245; Serine-threonine/tyrosine-protein kinase catalytic domain#IPR002290; Serine/threonine- / dual specificity protein kinase, catalytic domain#IPR020635; Tyrosine-protein kinase, catalytic domain	SIN_1016679	IPR000719; Protein kinase domain#IPR001245; Serine-threonine/tyrosine-protein kinase catalytic domain#IPR002290; Serine/threonine- / dual specificity protein kinase, catalytic domain#IPR020635; Tyrosine-protein kinase, catalytic domain
SIN_1016676	IPR000719; Protein kinase domain#IPR001245; Serine-threonine/tyrosine-protein kinase catalytic domain#IPR002290; Serine/threonine- / dual specificity protein kinase, catalytic domain#IPR020635; Tyrosine-protein kinase, catalytic domain	SIN_1016680	IPR000719; Protein kinase domain#IPR001245; Serine-threonine/tyrosine-protein kinase catalytic domain#IPR002290; Serine/threonine- / dual specificity protein kinase, catalytic domain#IPR020635; Tyrosine-protein kinase, catalytic domain
SIN_1016677	IPR000719; Protein kinase domain#IPR002290; Serine/threonine- / dual specificity protein kinase, catalytic domain#IPR020635; Tyrosine-protein kinase, catalytic domain	SIN_1016678	IPR000719; Protein kinase domain#IPR001245; Serine-threonine/tyrosine-protein kinase catalytic domain#IPR002290; Serine/threonine- / dual specificity protein kinase, catalytic domain#IPR020635; Tyrosine-protein kinase, catalytic domain
SIN_1016677	IPR000719; Protein kinase domain#IPR002290; Serine/threonine- / dual specificity protein kinase, catalytic domain#IPR020635; Tyrosine-protein kinase, catalytic domain	SIN_1016679	IPR000719; Protein kinase domain#IPR001245; Serine-threonine/tyrosine-protein kinase catalytic domain#IPR002290; Serine/threonine- / dual specificity protein kinase, catalytic domain#IPR020635; Tyrosine-protein kinase, catalytic domain
SIN_1016677	IPR000719; Protein kinase domain#IPR002290; Serine/threonine- / dual specificity protein kinase, catalytic domain#IPR020635; Tyrosine-protein kinase, catalytic domain	SIN_1016680	IPR000719; Protein kinase domain#IPR001245; Serine-threonine/tyrosine-protein kinase catalytic domain#IPR002290; Serine/threonine- / dual specificity protein kinase, catalytic domain#IPR020635; Tyrosine-protein kinase, catalytic domain
SIN_1016678	IPR000719; Protein kinase domain#IPR001245; Serine-threonine/tyrosine-protein kinase catalytic domain#IPR002290; Serine/threonine- / dual specificity protein kinase, catalytic domain#IPR020635; Tyrosine-protein kinase, catalytic domain	SIN_1016679	IPR000719; Protein kinase domain#IPR001245; Serine-threonine/tyrosine-protein kinase catalytic domain#IPR002290; Serine/threonine- / dual specificity protein kinase, catalytic domain#IPR020635; Tyrosine-protein kinase, catalytic domain
SIN_1016678	IPR000719; Protein kinase domain#IPR001245; Serine-threonine/tyrosine-protein kinase catalytic domain#IPR002290; Serine/threonine- / dual specificity protein kinase, catalytic domain#IPR020635; Tyrosine-protein kinase, catalytic domain	SIN_1016680	IPR000719; Protein kinase domain#IPR001245; Serine-threonine/tyrosine-protein kinase catalytic domain#IPR002290; Serine/threonine- / dual specificity protein kinase, catalytic domain#IPR020635; Tyrosine-protein kinase, catalytic domain
SIN_1016679	IPR000719; Protein kinase domain#IPR001245; Serine-threonine/tyrosine-protein kinase catalytic domain#IPR002290; Serine/threonine- / dual specificity protein kinase, catalytic domain#IPR020635; Tyrosine-protein kinase, catalytic domain	SIN_1016680	IPR000719; Protein kinase domain#IPR001245; Serine-threonine/tyrosine-protein kinase catalytic domain#IPR002290; Serine/threonine- / dual specificity protein kinase, catalytic domain#IPR020635; Tyrosine-protein kinase, catalytic domain
SIN_1016700	IPR003663; Sugar/inositol transporter#IPR005828; General substrate transporter#IPR020846; Major facilitator superfamily domain	SIN_1016701	IPR003663; Sugar/inositol transporter#IPR005828; General substrate transporter#IPR020846; Major facilitator superfamily domain
SIN_1016700	IPR003663; Sugar/inositol transporter#IPR005828; General substrate transporter#IPR020846; Major facilitator superfamily domain	SIN_1016702	IPR003663; Sugar/inositol transporter#IPR005828; General substrate transporter#IPR020846; Major facilitator superfamily domain
SIN_1016700	IPR003663; Sugar/inositol transporter#IPR005828; General substrate transporter#IPR020846; Major facilitator superfamily domain	SIN_1016703	IPR003663; Sugar/inositol transporter#IPR005828; General substrate transporter#IPR020846; Major facilitator superfamily domain
SIN_1016700	IPR003663; Sugar/inositol transporter#IPR005828; General substrate transporter#IPR020846; Major facilitator superfamily domain	SIN_1016704	IPR003663; Sugar/inositol transporter#IPR005828; General substrate transporter#IPR020846; Major facilitator superfamily domain
SIN_1016700	IPR003663; Sugar/inositol transporter#IPR005828; General substrate transporter#IPR020846; Major facilitator superfamily domain	SIN_1016705	IPR003663; Sugar/inositol transporter#IPR005828; General substrate transporter#IPR020846; Major facilitator superfamily domain
SIN_1016700	IPR003663; Sugar/inositol transporter#IPR005828; General substrate transporter#IPR020846; Major facilitator superfamily domain	SIN_1016706	IPR003663; Sugar/inositol transporter#IPR005828; General substrate transporter#IPR020846; Major facilitator superfamily domain
SIN_1016700	IPR003663; Sugar/inositol transporter#IPR005828; General substrate transporter#IPR020846; Major facilitator superfamily domain	SIN_1016707	IPR005828; General substrate transporter#IPR020846; Major facilitator superfamily domain
SIN_1016701	IPR003663; Sugar/inositol transporter#IPR005828; General substrate transporter#IPR020846; Major facilitator superfamily domain	SIN_1016702	IPR003663; Sugar/inositol transporter#IPR005828; General substrate transporter#IPR020846; Major facilitator superfamily domain
SIN_1016701	IPR003663; Sugar/inositol transporter#IPR005828; General substrate transporter#IPR020846; Major facilitator superfamily domain	SIN_1016703	IPR003663; Sugar/inositol transporter#IPR005828; General substrate transporter#IPR020846; Major facilitator superfamily domain
SIN_1016701	IPR003663; Sugar/inositol transporter#IPR005828; General substrate transporter#IPR020846; Major facilitator superfamily domain	SIN_1016704	IPR003663; Sugar/inositol transporter#IPR005828; General substrate transporter#IPR020846; Major facilitator superfamily domain
SIN_1016701	IPR003663; Sugar/inositol transporter#IPR005828; General substrate transporter#IPR020846; Major facilitator superfamily domain	SIN_1016705	IPR003663; Sugar/inositol transporter#IPR005828; General substrate transporter#IPR020846; Major facilitator superfamily domain
SIN_1016701	IPR003663; Sugar/inositol transporter#IPR005828; General substrate transporter#IPR020846; Major facilitator superfamily domain	SIN_1016706	IPR003663; Sugar/inositol transporter#IPR005828; General substrate transporter#IPR020846; Major facilitator superfamily domain
SIN_1016701	IPR003663; Sugar/inositol transporter#IPR005828; General substrate transporter#IPR020846; Major facilitator superfamily domain	SIN_1016707	IPR005828; General substrate transporter#IPR020846; Major facilitator superfamily domain
SIN_1016702	IPR003663; Sugar/inositol transporter#IPR005828; General substrate transporter#IPR020846; Major facilitator superfamily domain	SIN_1016703	IPR003663; Sugar/inositol transporter#IPR005828; General substrate transporter#IPR020846; Major facilitator superfamily domain
SIN_1016702	IPR003663; Sugar/inositol transporter#IPR005828; General substrate transporter#IPR020846; Major facilitator superfamily domain	SIN_1016704	IPR003663; Sugar/inositol transporter#IPR005828; General substrate transporter#IPR020846; Major facilitator superfamily domain
SIN_1016702	IPR003663; Sugar/inositol transporter#IPR005828; General substrate transporter#IPR020846; Major facilitator superfamily domain	SIN_1016705	IPR003663; Sugar/inositol transporter#IPR005828; General substrate transporter#IPR020846; Major facilitator superfamily domain
SIN_1016702	IPR003663; Sugar/inositol transporter#IPR005828; General substrate transporter#IPR020846; Major facilitator superfamily domain	SIN_1016706	IPR003663; Sugar/inositol transporter#IPR005828; General substrate transporter#IPR020846; Major facilitator superfamily domain
SIN_1016702	IPR003663; Sugar/inositol transporter#IPR005828; General substrate transporter#IPR020846; Major facilitator superfamily domain	SIN_1016707	IPR005828; General substrate transporter#IPR020846; Major facilitator superfamily domain
SIN_1016703	IPR003663; Sugar/inositol transporter#IPR005828; General substrate transporter#IPR020846; Major facilitator superfamily domain	SIN_1016704	IPR003663; Sugar/inositol transporter#IPR005828; General substrate transporter#IPR020846; Major facilitator superfamily domain
SIN_1016703	IPR003663; Sugar/inositol transporter#IPR005828; General substrate transporter#IPR020846; Major facilitator superfamily domain	SIN_1016705	IPR003663; Sugar/inositol transporter#IPR005828; General substrate transporter#IPR020846; Major facilitator superfamily domain
SIN_1016703	IPR003663; Sugar/inositol transporter#IPR005828; General substrate transporter#IPR020846; Major facilitator superfamily domain	SIN_1016706	IPR003663; Sugar/inositol transporter#IPR005828; General substrate transporter#IPR020846; Major facilitator superfamily domain
SIN_1016703	IPR003663; Sugar/inositol transporter#IPR005828; General substrate transporter#IPR020846; Major facilitator superfamily domain	SIN_1016707	IPR005828; General substrate transporter#IPR020846; Major facilitator superfamily domain
SIN_1016704	IPR003663; Sugar/inositol transporter#IPR005828; General substrate transporter#IPR020846; Major facilitator superfamily domain	SIN_1016705	IPR003663; Sugar/inositol transporter#IPR005828; General substrate transporter#IPR020846; Major facilitator superfamily domain
SIN_1016704	IPR003663; Sugar/inositol transporter#IPR005828; General substrate transporter#IPR020846; Major facilitator superfamily domain	SIN_1016706	IPR003663; Sugar/inositol transporter#IPR005828; General substrate transporter#IPR020846; Major facilitator superfamily domain
SIN_1016704	IPR003663; Sugar/inositol transporter#IPR005828; General substrate transporter#IPR020846; Major facilitator superfamily domain	SIN_1016707	IPR005828; General substrate transporter#IPR020846; Major facilitator superfamily domain
SIN_1016705	IPR003663; Sugar/inositol transporter#IPR005828; General substrate transporter#IPR020846; Major facilitator superfamily domain	SIN_1016706	IPR003663; Sugar/inositol transporter#IPR005828; General substrate transporter#IPR020846; Major facilitator superfamily domain
SIN_1016705	IPR003663; Sugar/inositol transporter#IPR005828; General substrate transporter#IPR020846; Major facilitator superfamily domain	SIN_1016707	IPR005828; General substrate transporter#IPR020846; Major facilitator superfamily domain
SIN_1016706	IPR003663; Sugar/inositol transporter#IPR005828; General substrate transporter#IPR020846; Major facilitator superfamily domain	SIN_1016707	IPR005828; General substrate transporter#IPR020846; Major facilitator superfamily domain
SIN_1016710	IPR003663; Sugar/inositol transporter#IPR005828; General substrate transporter#IPR020846; Major facilitator superfamily domain	SIN_1016711	IPR003663; Sugar/inositol transporter#IPR005828; General substrate transporter#IPR020846; Major facilitator superfamily domain
SIN_1016710	IPR003663; Sugar/inositol transporter#IPR005828; General substrate transporter#IPR020846; Major facilitator superfamily domain	SIN_1016712	IPR003663; Sugar/inositol transporter#IPR005828; General substrate transporter#IPR020846; Major facilitator superfamily domain
SIN_1016710	IPR003663; Sugar/inositol transporter#IPR005828; General substrate transporter#IPR020846; Major facilitator superfamily domain	SIN_1016713	IPR003663; Sugar/inositol transporter#IPR005828; General substrate transporter#IPR020846; Major facilitator superfamily domain
SIN_1016710	IPR003663; Sugar/inositol transporter#IPR005828; General substrate transporter#IPR020846; Major facilitator superfamily domain	SIN_1016714	IPR003663; Sugar/inositol transporter#IPR005828; General substrate transporter#IPR020846; Major facilitator superfamily domain
SIN_1016710	IPR003663; Sugar/inositol transporter#IPR005828; General substrate transporter#IPR020846; Major facilitator superfamily domain	SIN_1016715	IPR003663; Sugar/inositol transporter#IPR005828; General substrate transporter#IPR020846; Major facilitator superfamily domain
SIN_1016711	IPR003663; Sugar/inositol transporter#IPR005828; General substrate transporter#IPR020846; Major facilitator superfamily domain	SIN_1016712	IPR003663; Sugar/inositol transporter#IPR005828; General substrate transporter#IPR020846; Major facilitator superfamily domain
SIN_1016711	IPR003663; Sugar/inositol transporter#IPR005828; General substrate transporter#IPR020846; Major facilitator superfamily domain	SIN_1016713	IPR003663; Sugar/inositol transporter#IPR005828; General substrate transporter#IPR020846; Major facilitator superfamily domain
SIN_1016711	IPR003663; Sugar/inositol transporter#IPR005828; General substrate transporter#IPR020846; Major facilitator superfamily domain	SIN_1016714	IPR003663; Sugar/inositol transporter#IPR005828; General substrate transporter#IPR020846; Major facilitator superfamily domain
SIN_1016711	IPR003663; Sugar/inositol transporter#IPR005828; General substrate transporter#IPR020846; Major facilitator superfamily domain	SIN_1016715	IPR003663; Sugar/inositol transporter#IPR005828; General substrate transporter#IPR020846; Major facilitator superfamily domain
SIN_1016712	IPR003663; Sugar/inositol transporter#IPR005828; General substrate transporter#IPR020846; Major facilitator superfamily domain	SIN_1016713	IPR003663; Sugar/inositol transporter#IPR005828; General substrate transporter#IPR020846; Major facilitator superfamily domain
SIN_1016712	IPR003663; Sugar/inositol transporter#IPR005828; General substrate transporter#IPR020846; Major facilitator superfamily domain	SIN_1016714	IPR003663; Sugar/inositol transporter#IPR005828; General substrate transporter#IPR020846; Major facilitator superfamily domain
SIN_1016712	IPR003663; Sugar/inositol transporter#IPR005828; General substrate transporter#IPR020846; Major facilitator superfamily domain	SIN_1016715	IPR003663; Sugar/inositol transporter#IPR005828; General substrate transporter#IPR020846; Major facilitator superfamily domain
SIN_1016713	IPR003663; Sugar/inositol transporter#IPR005828; General substrate transporter#IPR020846; Major facilitator superfamily domain	SIN_1016714	IPR003663; Sugar/inositol transporter#IPR005828; General substrate transporter#IPR020846; Major facilitator superfamily domain
SIN_1016713	IPR003663; Sugar/inositol transporter#IPR005828; General substrate transporter#IPR020846; Major facilitator superfamily domain	SIN_1016715	IPR003663; Sugar/inositol transporter#IPR005828; General substrate transporter#IPR020846; Major facilitator superfamily domain
SIN_1016714	IPR003663; Sugar/inositol transporter#IPR005828; General substrate transporter#IPR020846; Major facilitator superfamily domain	SIN_1016715	IPR003663; Sugar/inositol transporter#IPR005828; General substrate transporter#IPR020846; Major facilitator superfamily domain
SIN_1016730	IPR001471; AP2/ERF domain	SIN_1016731	IPR001471; AP2/ERF domain
SIN_1016730	IPR001471; AP2/ERF domain	SIN_1016732	IPR001471; AP2/ERF domain
SIN_1016731	IPR001471; AP2/ERF domain	SIN_1016732	IPR001471; AP2/ERF domain
SIN_1016742	IPR001906; Terpene synthase, N-terminal domain#IPR005630; Terpene synthase, metal-binding domain	SIN_1016743	IPR001906; Terpene synthase, N-terminal domain#IPR005630; Terpene synthase, metal-binding domain
SIN_1016779	NULL	SIN_1016780	NULL
SIN_1016782	NULL	SIN_1016783	NULL
SIN_1016782	NULL	SIN_1016784	NULL
SIN_1016783	NULL	SIN_1016784	NULL
SIN_1016796	IPR001077; O-methyltransferase, family 2#IPR012967; Plant methyltransferase dimerisation#IPR016461; Caffeate O-methyltransferase (COMT) family	SIN_1016797	IPR001077; O-methyltransferase, family 2
SIN_1016833	IPR005067; Fatty acid desaturase, type 2	SIN_1016834	IPR005067; Fatty acid desaturase, type 2
SIN_1016842	IPR003480; Transferase	SIN_1016843	IPR003480; Transferase
SIN_1016848	IPR006740; Protein of unknown function DUF604	SIN_1016849	IPR006740; Protein of unknown function DUF604
SIN_1016856	IPR000823; Plant peroxidase#IPR002016; Haem peroxidase, plant/fungal/bacterial	SIN_1016857	IPR000823; Plant peroxidase#IPR002016; Haem peroxidase, plant/fungal/bacterial
SIN_1016856	IPR000823; Plant peroxidase#IPR002016; Haem peroxidase, plant/fungal/bacterial	SIN_1016858	IPR000823; Plant peroxidase#IPR002016; Haem peroxidase, plant/fungal/bacterial
SIN_1016857	IPR000823; Plant peroxidase#IPR002016; Haem peroxidase, plant/fungal/bacterial	SIN_1016858	IPR000823; Plant peroxidase#IPR002016; Haem peroxidase, plant/fungal/bacterial
SIN_1016871	IPR001356; Homeobox domain	SIN_1016872	IPR001356; Homeobox domain
SIN_1016888	IPR000010; Proteinase inhibitor I25, cystatin#IPR020381; Proteinase inhibitor I25, cystatin, conserved region#IPR027214; Cystatin	SIN_1016889	IPR000010; Proteinase inhibitor I25, cystatin#IPR020381; Proteinase inhibitor I25, cystatin, conserved region#IPR027214; Cystatin
SIN_1016905	IPR001005; SANT/Myb domain#IPR017930; Myb domain	SIN_1016906	IPR001005; SANT/Myb domain#IPR017930; Myb domain
SIN_1016917	IPR003480; Transferase	SIN_1016918	IPR003480; Transferase
SIN_1016917	IPR003480; Transferase	SIN_1016919	IPR003480; Transferase
SIN_1016918	IPR003480; Transferase	SIN_1016919	IPR003480; Transferase
SIN_1016991	IPR003689; Zinc/iron permease	SIN_1016992	IPR003689; Zinc/iron permease
SIN_1017009	IPR010325; Rhamnogalacturonate lyase	SIN_1017010	IPR010325; Rhamnogalacturonate lyase
SIN_1017012	IPR003690; Mitochodrial transcription termination factor-related	SIN_1017013	IPR003690; Mitochodrial transcription termination factor-related
SIN_1017036	IPR004045; Glutathione S-transferase, N-terminal#IPR004046; Glutathione S-transferase, C-terminal#IPR017933; Glutathione S-transferase/chloride channel, C-terminal	SIN_1017037	IPR004045; Glutathione S-transferase, N-terminal#IPR004046; Glutathione S-transferase, C-terminal#IPR017933; Glutathione S-transferase/chloride channel, C-terminal
SIN_1017043	IPR001764; Glycoside hydrolase, family 3, N-terminal#IPR026892; Glycoside hydrolase family 3	SIN_1017044	IPR001764; Glycoside hydrolase, family 3, N-terminal#IPR002772; Glycoside hydrolase family 3 C-terminal domain#IPR026891; Fibronectin type III-like domain#IPR026892; Glycoside hydrolase family 3
SIN_1017061	NULL	SIN_1017062	NULL
SIN_1017070	IPR003690; Mitochodrial transcription termination factor-related	SIN_1017071	IPR003690; Mitochodrial transcription termination factor-related
SIN_1017085	IPR006041; Pollen Ole e 1 allergen/extensin	SIN_1017086	IPR006041; Pollen Ole e 1 allergen/extensin
SIN_1017090	NULL	SIN_1017091	NULL
SIN_1017112	IPR001611; Leucine-rich repeat#IPR003591; Leucine-rich repeat, typical subtype#IPR025875; Leucine rich repeat 4	SIN_1017113	IPR001611; Leucine-rich repeat#IPR003591; Leucine-rich repeat, typical subtype#IPR013210; Leucine-rich repeat-containing N-terminal, type 2
SIN_1017112	IPR001611; Leucine-rich repeat#IPR003591; Leucine-rich repeat, typical subtype#IPR025875; Leucine rich repeat 4	SIN_1017114	IPR001611; Leucine-rich repeat#IPR003591; Leucine-rich repeat, typical subtype#IPR013210; Leucine-rich repeat-containing N-terminal, type 2
SIN_1017113	IPR001611; Leucine-rich repeat#IPR003591; Leucine-rich repeat, typical subtype#IPR013210; Leucine-rich repeat-containing N-terminal, type 2	SIN_1017114	IPR001611; Leucine-rich repeat#IPR003591; Leucine-rich repeat, typical subtype#IPR013210; Leucine-rich repeat-containing N-terminal, type 2
SIN_1017139	IPR001810; F-box domain#IPR006527; F-box associated domain, type 1	SIN_1017140	IPR001810; F-box domain#IPR006527; F-box associated domain, type 1
SIN_1017139	IPR001810; F-box domain#IPR006527; F-box associated domain, type 1	SIN_1017141	IPR001810; F-box domain#IPR006527; F-box associated domain, type 1
SIN_1017139	IPR001810; F-box domain#IPR006527; F-box associated domain, type 1	SIN_1017142	IPR001810; F-box domain#IPR006527; F-box associated domain, type 1
SIN_1017140	IPR001810; F-box domain#IPR006527; F-box associated domain, type 1	SIN_1017141	IPR001810; F-box domain#IPR006527; F-box associated domain, type 1
SIN_1017140	IPR001810; F-box domain#IPR006527; F-box associated domain, type 1	SIN_1017142	IPR001810; F-box domain#IPR006527; F-box associated domain, type 1
SIN_1017141	IPR001810; F-box domain#IPR006527; F-box associated domain, type 1	SIN_1017142	IPR001810; F-box domain#IPR006527; F-box associated domain, type 1
SIN_1017147	NULL	SIN_1017148	NULL
SIN_1017182	IPR008030; NmrA-like	SIN_1017183	IPR008030; NmrA-like
SIN_1017182	IPR008030; NmrA-like	SIN_1017184	IPR008030; NmrA-like
SIN_1017183	IPR008030; NmrA-like	SIN_1017184	IPR008030; NmrA-like
SIN_1017199	IPR000719; Protein kinase domain#IPR001611; Leucine-rich repeat#IPR002290; Serine/threonine- / dual specificity protein kinase, catalytic domain#IPR003591; Leucine-rich repeat, typical subtype#IPR013210; Leucine-rich repeat-containing N-terminal, type 2#IPR020635; Tyrosine-protein kinase, catalytic domain	SIN_1017200	IPR000719; Protein kinase domain#IPR001245; Serine-threonine/tyrosine-protein kinase catalytic domain#IPR001611; Leucine-rich repeat#IPR002290; Serine/threonine- / dual specificity protein kinase, catalytic domain#IPR003591; Leucine-rich repeat, typical subtype#IPR013210; Leucine-rich repeat-containing N-terminal, type 2#IPR020635; Tyrosine-protein kinase, catalytic domain
SIN_1017225	IPR000073; Alpha/beta hydrolase fold-1	SIN_1017226	IPR001071; Cellular retinaldehyde binding/alpha-tocopherol transport#IPR001251; CRAL-TRIO domain#IPR009038; GOLD#IPR011074; CRAL/TRIO, N-terminal domain
SIN_1017225	IPR000073; Alpha/beta hydrolase fold-1	SIN_1017227	IPR001251; CRAL-TRIO domain#IPR009038; GOLD
SIN_1017226	IPR001071; Cellular retinaldehyde binding/alpha-tocopherol transport#IPR001251; CRAL-TRIO domain#IPR009038; GOLD#IPR011074; CRAL/TRIO, N-terminal domain	SIN_1017227	IPR001251; CRAL-TRIO domain#IPR009038; GOLD
SIN_1017228	IPR000109; Proton-dependent oligopeptide transporter family	SIN_1017229	IPR000109; Proton-dependent oligopeptide transporter family
SIN_1017228	IPR000109; Proton-dependent oligopeptide transporter family	SIN_1017230	IPR000109; Proton-dependent oligopeptide transporter family
SIN_1017229	IPR000109; Proton-dependent oligopeptide transporter family	SIN_1017230	IPR000109; Proton-dependent oligopeptide transporter family
SIN_1017237	IPR001087; Lipase, GDSL	SIN_1017238	IPR001087; Lipase, GDSL
SIN_1017244	IPR001128; Cytochrome P450#IPR002401; Cytochrome P450, E-class, group I	SIN_1017245	IPR001128; Cytochrome P450#IPR002401; Cytochrome P450, E-class, group I
SIN_1017244	IPR001128; Cytochrome P450#IPR002401; Cytochrome P450, E-class, group I	SIN_1017246	IPR001128; Cytochrome P450#IPR002401; Cytochrome P450, E-class, group I
SIN_1017244	IPR001128; Cytochrome P450#IPR002401; Cytochrome P450, E-class, group I	SIN_1017247	IPR001128; Cytochrome P450#IPR002401; Cytochrome P450, E-class, group I
SIN_1017245	IPR001128; Cytochrome P450#IPR002401; Cytochrome P450, E-class, group I	SIN_1017246	IPR001128; Cytochrome P450#IPR002401; Cytochrome P450, E-class, group I
SIN_1017245	IPR001128; Cytochrome P450#IPR002401; Cytochrome P450, E-class, group I	SIN_1017247	IPR001128; Cytochrome P450#IPR002401; Cytochrome P450, E-class, group I
SIN_1017246	IPR001128; Cytochrome P450#IPR002401; Cytochrome P450, E-class, group I	SIN_1017247	IPR001128; Cytochrome P450#IPR002401; Cytochrome P450, E-class, group I
SIN_1017359	IPR001818; Peptidase M10, metallopeptidase#IPR002477; Peptidoglycan binding-like#IPR006026; Peptidase, metallopeptidase#IPR021190; Peptidase M10A	SIN_1017360	IPR001818; Peptidase M10, metallopeptidase#IPR002477; Peptidoglycan binding-like#IPR006026; Peptidase, metallopeptidase#IPR021190; Peptidase M10A
SIN_1017400	IPR007657; Glycosyltransferase AER61, uncharacterised	SIN_1017401	IPR007657; Glycosyltransferase AER61, uncharacterised
SIN_1017479	IPR014020; Tensin phosphatase, C2 domain#IPR027643; Formin-like family, viridiplantae	SIN_1017480	IPR014020; Tensin phosphatase, C2 domain#IPR015425; Formin, FH2 domain#IPR027643; Formin-like family, viridiplantae
SIN_1017499	IPR000194; ATPase, F1/V1/A1 complex, alpha/beta subunit, nucleotide-binding domain#IPR000793; ATPase, F1/V1/A1 complex, alpha/beta subunit, C-terminal#IPR004100; ATPase, alpha/beta subunit, N-terminal	SIN_1017500	IPR000194; ATPase, F1/V1/A1 complex, alpha/beta subunit, nucleotide-binding domain#IPR000793; ATPase, F1/V1/A1 complex, alpha/beta subunit, C-terminal#IPR004100; ATPase, alpha/beta subunit, N-terminal
SIN_1017539	IPR000070; Pectinesterase, catalytic#IPR006501; Pectinesterase inhibitor domain	SIN_1017540	IPR000070; Pectinesterase, catalytic#IPR006501; Pectinesterase inhibitor domain
SIN_1017558	NULL	SIN_1017559	NULL
SIN_1017564	IPR001509; NAD-dependent epimerase/dehydratase	SIN_1017565	IPR001509; NAD-dependent epimerase/dehydratase
SIN_1017564	IPR001509; NAD-dependent epimerase/dehydratase	SIN_1017566	IPR001509; NAD-dependent epimerase/dehydratase
SIN_1017565	IPR001509; NAD-dependent epimerase/dehydratase	SIN_1017566	IPR001509; NAD-dependent epimerase/dehydratase
SIN_1017621	IPR006501; Pectinesterase inhibitor domain	SIN_1017622	IPR006501; Pectinesterase inhibitor domain
SIN_1017621	IPR006501; Pectinesterase inhibitor domain	SIN_1017623	IPR006501; Pectinesterase inhibitor domain
SIN_1017621	IPR006501; Pectinesterase inhibitor domain	SIN_1017624	IPR006501; Pectinesterase inhibitor domain
SIN_1017622	IPR006501; Pectinesterase inhibitor domain	SIN_1017623	IPR006501; Pectinesterase inhibitor domain
SIN_1017622	IPR006501; Pectinesterase inhibitor domain	SIN_1017624	IPR006501; Pectinesterase inhibitor domain
SIN_1017623	IPR006501; Pectinesterase inhibitor domain	SIN_1017624	IPR006501; Pectinesterase inhibitor domain
SIN_1017628	IPR001005; SANT/Myb domain#IPR001789; Signal transduction response regulator, receiver domain#IPR017930; Myb domain	SIN_1017629	IPR001005; SANT/Myb domain#IPR001789; Signal transduction response regulator, receiver domain#IPR017930; Myb domain
SIN_1017675	IPR003480; Transferase	SIN_1017676	IPR003480; Transferase
SIN_1017723	IPR000916; Bet v I domain#IPR024948; Major latex protein domain#IPR024949; Bet v I type allergen	SIN_1017724	IPR000916; Bet v I domain#IPR024948; Major latex protein domain#IPR024949; Bet v I type allergen
SIN_1017838	IPR001938; Thaumatin	SIN_1017839	IPR001938; Thaumatin
SIN_1017865	IPR004045; Glutathione S-transferase, N-terminal#IPR017933; Glutathione S-transferase/chloride channel, C-terminal	SIN_1017866	IPR004045; Glutathione S-transferase, N-terminal#IPR017933; Glutathione S-transferase/chloride channel, C-terminal
SIN_1017882	NULL	SIN_1017883	NULL
SIN_1017905	IPR024145; Histone deacetylase complex subunit SAP30/SAP30-like#IPR025718; Histone deacetylase complex subunit SAP30, Sin3 binding domain	SIN_1017906	IPR024145; Histone deacetylase complex subunit SAP30/SAP30-like#IPR025718; Histone deacetylase complex subunit SAP30, Sin3 binding domain
SIN_1017937	IPR004864; Late embryogenesis abundant protein, LEA-14	SIN_1017938	IPR004864; Late embryogenesis abundant protein, LEA-14
SIN_1017937	IPR004864; Late embryogenesis abundant protein, LEA-14	SIN_1017939	IPR004864; Late embryogenesis abundant protein, LEA-14
SIN_1017937	IPR004864; Late embryogenesis abundant protein, LEA-14	SIN_1017940	IPR004864; Late embryogenesis abundant protein, LEA-14
SIN_1017938	IPR004864; Late embryogenesis abundant protein, LEA-14	SIN_1017939	IPR004864; Late embryogenesis abundant protein, LEA-14
SIN_1017938	IPR004864; Late embryogenesis abundant protein, LEA-14	SIN_1017940	IPR004864; Late embryogenesis abundant protein, LEA-14
SIN_1017939	IPR004864; Late embryogenesis abundant protein, LEA-14	SIN_1017940	IPR004864; Late embryogenesis abundant protein, LEA-14
SIN_1017949	IPR004265; Plant disease resistance response protein	SIN_1017950	IPR004265; Plant disease resistance response protein
SIN_1017967	NULL	SIN_1017968	NULL
SIN_1018026	IPR003480; Transferase	SIN_1018027	IPR003480; Transferase
SIN_1018026	IPR003480; Transferase	SIN_1018028	IPR003480; Transferase
SIN_1018026	IPR003480; Transferase	SIN_1018029	IPR003480; Transferase
SIN_1018026	IPR003480; Transferase	SIN_1018030	IPR003480; Transferase
SIN_1018027	IPR003480; Transferase	SIN_1018028	IPR003480; Transferase
SIN_1018027	IPR003480; Transferase	SIN_1018029	IPR003480; Transferase
SIN_1018027	IPR003480; Transferase	SIN_1018030	IPR003480; Transferase
SIN_1018028	IPR003480; Transferase	SIN_1018029	IPR003480; Transferase
SIN_1018028	IPR003480; Transferase	SIN_1018030	IPR003480; Transferase
SIN_1018029	IPR003480; Transferase	SIN_1018030	IPR003480; Transferase
SIN_1018045	IPR027942; Sieve element occlusion, N-terminal#IPR027944; Sieve element occlusion, C-terminal	SIN_1018046	IPR002035; von Willebrand factor, type A#IPR010734; Copine#IPR027942; Sieve element occlusion, N-terminal#IPR027944; Sieve element occlusion, C-terminal
SIN_1018080	IPR006501; Pectinesterase inhibitor domain	SIN_1018081	IPR006501; Pectinesterase inhibitor domain
SIN_1018126	IPR000620; Drug/metabolite transporter	SIN_1018127	IPR000620; Drug/metabolite transporter
SIN_1018168	IPR001841; Zinc finger, RING-type#IPR011016; Zinc finger, RING-CH-type	SIN_1018169	IPR001841; Zinc finger, RING-type#IPR011016; Zinc finger, RING-CH-type
SIN_1018190	IPR001568; Ribonuclease T2-like	SIN_1018191	IPR001568; Ribonuclease T2-like
SIN_1018190	IPR001568; Ribonuclease T2-like	SIN_1018192	IPR001568; Ribonuclease T2-like
SIN_1018191	IPR001568; Ribonuclease T2-like	SIN_1018192	IPR001568; Ribonuclease T2-like
SIN_1018204	IPR001005; SANT/Myb domain#IPR017930; Myb domain	SIN_1018205	IPR001005; SANT/Myb domain#IPR017930; Myb domain
SIN_1018204	IPR001005; SANT/Myb domain#IPR017930; Myb domain	SIN_1018206	IPR001005; SANT/Myb domain#IPR017930; Myb domain
SIN_1018205	IPR001005; SANT/Myb domain#IPR017930; Myb domain	SIN_1018206	IPR001005; SANT/Myb domain#IPR017930; Myb domain
SIN_1018243	NULL	SIN_1018244	NULL
SIN_1018254	IPR002100; Transcription factor, MADS-box#IPR002487; Transcription factor, K-box	SIN_1018255	IPR002100; Transcription factor, MADS-box#IPR002487; Transcription factor, K-box
SIN_1018259	IPR001128; Cytochrome P450#IPR002401; Cytochrome P450, E-class, group I	SIN_1018260	IPR001128; Cytochrome P450#IPR002401; Cytochrome P450, E-class, group I
SIN_1018259	IPR001128; Cytochrome P450#IPR002401; Cytochrome P450, E-class, group I	SIN_1018261	IPR001128; Cytochrome P450#IPR002401; Cytochrome P450, E-class, group I
SIN_1018260	IPR001128; Cytochrome P450#IPR002401; Cytochrome P450, E-class, group I	SIN_1018261	IPR001128; Cytochrome P450#IPR002401; Cytochrome P450, E-class, group I
SIN_1018283	IPR010683; Protein of unknown function DUF1262	SIN_1018284	IPR010683; Protein of unknown function DUF1262
SIN_1018333	NULL	SIN_1018334	NULL
SIN_1018351	IPR003154; S1/P1 nuclease	SIN_1018352	IPR003154; S1/P1 nuclease
SIN_1018366	IPR000719; Protein kinase domain#IPR002290; Serine/threonine- / dual specificity protein kinase, catalytic domain#IPR020635; Tyrosine-protein kinase, catalytic domain	SIN_1018367	IPR000719; Protein kinase domain#IPR002290; Serine/threonine- / dual specificity protein kinase, catalytic domain#IPR020635; Tyrosine-protein kinase, catalytic domain#IPR025287; Wall-associated receptor kinase galacturonan-binding domain
SIN_1018382	IPR005299; SAM dependent carboxyl methyltransferase	SIN_1018383	IPR005299; SAM dependent carboxyl methyltransferase
SIN_1018396	IPR001128; Cytochrome P450#IPR002401; Cytochrome P450, E-class, group I	SIN_1018397	IPR001128; Cytochrome P450#IPR002401; Cytochrome P450, E-class, group I
SIN_1018396	IPR001128; Cytochrome P450#IPR002401; Cytochrome P450, E-class, group I	SIN_1018398	IPR001128; Cytochrome P450#IPR002401; Cytochrome P450, E-class, group I
SIN_1018396	IPR001128; Cytochrome P450#IPR002401; Cytochrome P450, E-class, group I	SIN_1018399	IPR001128; Cytochrome P450#IPR002401; Cytochrome P450, E-class, group I
SIN_1018397	IPR001128; Cytochrome P450#IPR002401; Cytochrome P450, E-class, group I	SIN_1018398	IPR001128; Cytochrome P450#IPR002401; Cytochrome P450, E-class, group I
SIN_1018397	IPR001128; Cytochrome P450#IPR002401; Cytochrome P450, E-class, group I	SIN_1018399	IPR001128; Cytochrome P450#IPR002401; Cytochrome P450, E-class, group I
SIN_1018398	IPR001128; Cytochrome P450#IPR002401; Cytochrome P450, E-class, group I	SIN_1018399	IPR001128; Cytochrome P450#IPR002401; Cytochrome P450, E-class, group I
SIN_1018411	IPR006501; Pectinesterase inhibitor domain	SIN_1018412	IPR006501; Pectinesterase inhibitor domain
SIN_1018426	IPR000960; Flavin monooxygenase FMO#IPR020946; Flavin monooxygenase-like	SIN_1018427	IPR000960; Flavin monooxygenase FMO#IPR020946; Flavin monooxygenase-like
SIN_1018441	IPR016140; Bifunctional inhibitor/plant lipid transfer protein/seed storage helical domain#IPR027923; Hydrophobic seed protein	SIN_1018442	IPR016140; Bifunctional inhibitor/plant lipid transfer protein/seed storage helical domain#IPR027923; Hydrophobic seed protein
SIN_1018441	IPR016140; Bifunctional inhibitor/plant lipid transfer protein/seed storage helical domain#IPR027923; Hydrophobic seed protein	SIN_1018443	IPR016140; Bifunctional inhibitor/plant lipid transfer protein/seed storage helical domain#IPR027923; Hydrophobic seed protein
SIN_1018442	IPR016140; Bifunctional inhibitor/plant lipid transfer protein/seed storage helical domain#IPR027923; Hydrophobic seed protein	SIN_1018443	IPR016140; Bifunctional inhibitor/plant lipid transfer protein/seed storage helical domain#IPR027923; Hydrophobic seed protein
SIN_1018449	IPR001087; Lipase, GDSL	SIN_1018450	IPR001087; Lipase, GDSL
SIN_1018457	IPR000109; Proton-dependent oligopeptide transporter family	SIN_1018458	IPR000109; Proton-dependent oligopeptide transporter family
SIN_1018464	IPR000864; Proteinase inhibitor I13, potato inhibitor I	SIN_1018465	IPR000864; Proteinase inhibitor I13, potato inhibitor I
SIN_1018464	IPR000864; Proteinase inhibitor I13, potato inhibitor I	SIN_1018466	IPR000864; Proteinase inhibitor I13, potato inhibitor I
SIN_1018465	IPR000864; Proteinase inhibitor I13, potato inhibitor I	SIN_1018466	IPR000864; Proteinase inhibitor I13, potato inhibitor I
SIN_1018472	IPR000864; Proteinase inhibitor I13, potato inhibitor I	SIN_1018473	IPR000864; Proteinase inhibitor I13, potato inhibitor I
SIN_1018472	IPR000864; Proteinase inhibitor I13, potato inhibitor I	SIN_1018474	IPR000864; Proteinase inhibitor I13, potato inhibitor I
SIN_1018472	IPR000864; Proteinase inhibitor I13, potato inhibitor I	SIN_1018475	IPR000864; Proteinase inhibitor I13, potato inhibitor I
SIN_1018473	IPR000864; Proteinase inhibitor I13, potato inhibitor I	SIN_1018474	IPR000864; Proteinase inhibitor I13, potato inhibitor I
SIN_1018473	IPR000864; Proteinase inhibitor I13, potato inhibitor I	SIN_1018475	IPR000864; Proteinase inhibitor I13, potato inhibitor I
SIN_1018474	IPR000864; Proteinase inhibitor I13, potato inhibitor I	SIN_1018475	IPR000864; Proteinase inhibitor I13, potato inhibitor I
SIN_1018498	IPR024340; Sec16, central conserved domain#IPR024880; COPII coat assembly protein, Sec16	SIN_1018499	IPR024340; Sec16, central conserved domain#IPR024880; COPII coat assembly protein, Sec16
SIN_1018516	IPR006861; Hyaluronan/mRNA-binding protein#IPR019084; Stm1, N-terminal	SIN_1018517	IPR006861; Hyaluronan/mRNA-binding protein#IPR019084; Stm1, N-terminal
SIN_1018525	IPR002472; Palmitoyl protein thioesterase	SIN_1018526	IPR002472; Palmitoyl protein thioesterase
SIN_1018601	NULL	SIN_1018602	NULL
SIN_1018621	IPR002885; Pentatricopeptide repeat#IPR012978; Uncharacterised domain NUC173	SIN_1018622	IPR002885; Pentatricopeptide repeat
SIN_1018621	IPR002885; Pentatricopeptide repeat#IPR012978; Uncharacterised domain NUC173	SIN_1018623	IPR002885; Pentatricopeptide repeat
SIN_1018622	IPR002885; Pentatricopeptide repeat	SIN_1018623	IPR002885; Pentatricopeptide repeat
SIN_1018633	IPR000812; Transcription factor TFIIB#IPR013137; Zinc finger, TFIIB-type#IPR013150; Transcription factor TFIIB, cyclin-like domain#IPR013763; Cyclin-like	SIN_1018634	IPR000812; Transcription factor TFIIB#IPR013137; Zinc finger, TFIIB-type#IPR013150; Transcription factor TFIIB, cyclin-like domain#IPR013763; Cyclin-like
SIN_1018633	IPR000812; Transcription factor TFIIB#IPR013137; Zinc finger, TFIIB-type#IPR013150; Transcription factor TFIIB, cyclin-like domain#IPR013763; Cyclin-like	SIN_1018635	IPR000812; Transcription factor TFIIB#IPR013137; Zinc finger, TFIIB-type#IPR013150; Transcription factor TFIIB, cyclin-like domain#IPR013763; Cyclin-like
SIN_1018634	IPR000812; Transcription factor TFIIB#IPR013137; Zinc finger, TFIIB-type#IPR013150; Transcription factor TFIIB, cyclin-like domain#IPR013763; Cyclin-like	SIN_1018635	IPR000812; Transcription factor TFIIB#IPR013137; Zinc finger, TFIIB-type#IPR013150; Transcription factor TFIIB, cyclin-like domain#IPR013763; Cyclin-like
SIN_1018636	IPR002213; UDP-glucuronosyl/UDP-glucosyltransferase	SIN_1018637	IPR002213; UDP-glucuronosyl/UDP-glucosyltransferase
SIN_1018636	IPR002213; UDP-glucuronosyl/UDP-glucosyltransferase	SIN_1018638	IPR002213; UDP-glucuronosyl/UDP-glucosyltransferase
SIN_1018636	IPR002213; UDP-glucuronosyl/UDP-glucosyltransferase	SIN_1018639	IPR002213; UDP-glucuronosyl/UDP-glucosyltransferase
SIN_1018636	IPR002213; UDP-glucuronosyl/UDP-glucosyltransferase	SIN_1018640	IPR002213; UDP-glucuronosyl/UDP-glucosyltransferase
SIN_1018637	IPR002213; UDP-glucuronosyl/UDP-glucosyltransferase	SIN_1018638	IPR002213; UDP-glucuronosyl/UDP-glucosyltransferase
SIN_1018637	IPR002213; UDP-glucuronosyl/UDP-glucosyltransferase	SIN_1018639	IPR002213; UDP-glucuronosyl/UDP-glucosyltransferase
SIN_1018637	IPR002213; UDP-glucuronosyl/UDP-glucosyltransferase	SIN_1018640	IPR002213; UDP-glucuronosyl/UDP-glucosyltransferase
SIN_1018638	IPR002213; UDP-glucuronosyl/UDP-glucosyltransferase	SIN_1018639	IPR002213; UDP-glucuronosyl/UDP-glucosyltransferase
SIN_1018638	IPR002213; UDP-glucuronosyl/UDP-glucosyltransferase	SIN_1018640	IPR002213; UDP-glucuronosyl/UDP-glucosyltransferase
SIN_1018639	IPR002213; UDP-glucuronosyl/UDP-glucosyltransferase	SIN_1018640	IPR002213; UDP-glucuronosyl/UDP-glucosyltransferase
SIN_1018647	IPR001148; Alpha carbonic anhydrase#IPR023561; Carbonic anhydrase, alpha-class	SIN_1018648	IPR001148; Alpha carbonic anhydrase#IPR023561; Carbonic anhydrase, alpha-class
SIN_1018647	IPR001148; Alpha carbonic anhydrase#IPR023561; Carbonic anhydrase, alpha-class	SIN_1018649	IPR001148; Alpha carbonic anhydrase#IPR023561; Carbonic anhydrase, alpha-class
SIN_1018648	IPR001148; Alpha carbonic anhydrase#IPR023561; Carbonic anhydrase, alpha-class	SIN_1018649	IPR001148; Alpha carbonic anhydrase#IPR023561; Carbonic anhydrase, alpha-class
SIN_1018667	IPR001932; Protein phosphatase 2C (PP2C)-like domain	SIN_1018668	IPR001932; Protein phosphatase 2C (PP2C)-like domain
SIN_1018725	IPR002198; Short-chain dehydrogenase/reductase SDR#IPR002347; Glucose/ribitol dehydrogenase	SIN_1018726	IPR002198; Short-chain dehydrogenase/reductase SDR#IPR002347; Glucose/ribitol dehydrogenase
SIN_1018731	IPR006041; Pollen Ole e 1 allergen/extensin	SIN_1018732	IPR006041; Pollen Ole e 1 allergen/extensin
SIN_1018757	IPR001373; Cullin, N-terminal#IPR016158; Cullin homology#IPR019559; Cullin protein, neddylation domain	SIN_1018758	IPR001373; Cullin, N-terminal#IPR016158; Cullin homology#IPR019559; Cullin protein, neddylation domain
SIN_1018772	IPR001568; Ribonuclease T2-like	SIN_1018773	IPR001568; Ribonuclease T2-like
SIN_1018890	NULL	SIN_1018891	NULL
SIN_1018892	NULL	SIN_1018893	NULL
SIN_1018896	IPR000916; Bet v I domain#IPR024948; Major latex protein domain#IPR024949; Bet v I type allergen	SIN_1018897	IPR000916; Bet v I domain#IPR024948; Major latex protein domain#IPR024949; Bet v I type allergen
SIN_1018896	IPR000916; Bet v I domain#IPR024948; Major latex protein domain#IPR024949; Bet v I type allergen	SIN_1018898	IPR000916; Bet v I domain#IPR024948; Major latex protein domain#IPR024949; Bet v I type allergen
SIN_1018896	IPR000916; Bet v I domain#IPR024948; Major latex protein domain#IPR024949; Bet v I type allergen	SIN_1018899	IPR000916; Bet v I domain#IPR024948; Major latex protein domain#IPR024949; Bet v I type allergen
SIN_1018896	IPR000916; Bet v I domain#IPR024948; Major latex protein domain#IPR024949; Bet v I type allergen	SIN_1018900	IPR000916; Bet v I domain#IPR024948; Major latex protein domain#IPR024949; Bet v I type allergen
SIN_1018896	IPR000916; Bet v I domain#IPR024948; Major latex protein domain#IPR024949; Bet v I type allergen	SIN_1018901	IPR000916; Bet v I domain#IPR024948; Major latex protein domain#IPR024949; Bet v I type allergen
SIN_1018897	IPR000916; Bet v I domain#IPR024948; Major latex protein domain#IPR024949; Bet v I type allergen	SIN_1018898	IPR000916; Bet v I domain#IPR024948; Major latex protein domain#IPR024949; Bet v I type allergen
SIN_1018897	IPR000916; Bet v I domain#IPR024948; Major latex protein domain#IPR024949; Bet v I type allergen	SIN_1018899	IPR000916; Bet v I domain#IPR024948; Major latex protein domain#IPR024949; Bet v I type allergen
SIN_1018897	IPR000916; Bet v I domain#IPR024948; Major latex protein domain#IPR024949; Bet v I type allergen	SIN_1018900	IPR000916; Bet v I domain#IPR024948; Major latex protein domain#IPR024949; Bet v I type allergen
SIN_1018897	IPR000916; Bet v I domain#IPR024948; Major latex protein domain#IPR024949; Bet v I type allergen	SIN_1018901	IPR000916; Bet v I domain#IPR024948; Major latex protein domain#IPR024949; Bet v I type allergen
SIN_1018898	IPR000916; Bet v I domain#IPR024948; Major latex protein domain#IPR024949; Bet v I type allergen	SIN_1018899	IPR000916; Bet v I domain#IPR024948; Major latex protein domain#IPR024949; Bet v I type allergen
SIN_1018898	IPR000916; Bet v I domain#IPR024948; Major latex protein domain#IPR024949; Bet v I type allergen	SIN_1018900	IPR000916; Bet v I domain#IPR024948; Major latex protein domain#IPR024949; Bet v I type allergen
SIN_1018898	IPR000916; Bet v I domain#IPR024948; Major latex protein domain#IPR024949; Bet v I type allergen	SIN_1018901	IPR000916; Bet v I domain#IPR024948; Major latex protein domain#IPR024949; Bet v I type allergen
SIN_1018899	IPR000916; Bet v I domain#IPR024948; Major latex protein domain#IPR024949; Bet v I type allergen	SIN_1018900	IPR000916; Bet v I domain#IPR024948; Major latex protein domain#IPR024949; Bet v I type allergen
SIN_1018899	IPR000916; Bet v I domain#IPR024948; Major latex protein domain#IPR024949; Bet v I type allergen	SIN_1018901	IPR000916; Bet v I domain#IPR024948; Major latex protein domain#IPR024949; Bet v I type allergen
SIN_1018900	IPR000916; Bet v I domain#IPR024948; Major latex protein domain#IPR024949; Bet v I type allergen	SIN_1018901	IPR000916; Bet v I domain#IPR024948; Major latex protein domain#IPR024949; Bet v I type allergen
SIN_1018916	IPR001128; Cytochrome P450#IPR002401; Cytochrome P450, E-class, group I	SIN_1018917	IPR001128; Cytochrome P450#IPR002401; Cytochrome P450, E-class, group I
SIN_1018939	IPR003245; Plastocyanin-like	SIN_1018940	IPR003245; Plastocyanin-like
SIN_1018939	IPR003245; Plastocyanin-like	SIN_1018941	IPR003245; Plastocyanin-like
[truncated: 946 more rows]

## Sheet: non-annotation
Gene1	InterPro entries lists	Gene2	InterPro entries lists
SIN_1000196	NULL	SIN_1000197	NULL
SIN_1000210	NULL	SIN_1000211	NULL
SIN_1000321	NULL	SIN_1000322	NULL
SIN_1000405	NULL	SIN_1000406	NULL
SIN_1000405	NULL	SIN_1010243	NULL
SIN_1000406	NULL	SIN_1010243	NULL
SIN_1000495	NULL	SIN_1000496	NULL
SIN_1000567	NULL	SIN_1000568	NULL
SIN_1000587	NULL	SIN_1000588	NULL
SIN_1000589	NULL	SIN_1000590	NULL
SIN_1000593	NULL	SIN_1000594	NULL
SIN_1000622	NULL	SIN_1000623	NULL
SIN_1000636	NULL	SIN_1000637	NULL
SIN_1000638	NULL	SIN_1000639	NULL
SIN_1000798	NULL	SIN_1000799	NULL
SIN_1000844	NULL	SIN_1000845	NULL
SIN_1000848	NULL	SIN_1000849	NULL
SIN_1000877	NULL	SIN_1000878	NULL
SIN_1000882	NULL	SIN_1000883	NULL
SIN_1000942	NULL	SIN_1000943	NULL
SIN_1000951	NULL	SIN_1000952	NULL
SIN_1000958	NULL	SIN_1000959	NULL
SIN_1001002	NULL	SIN_1001003	NULL
SIN_1001005	NULL	SIN_1001006	NULL
SIN_1001154	NULL	SIN_1001155	NULL
SIN_1001201	NULL	SIN_1001202	NULL
SIN_1001214	NULL	SIN_1001215	NULL
SIN_1001219	NULL	SIN_1001220	NULL
SIN_1001640	NULL	SIN_1001641	NULL
SIN_1001841	NULL	SIN_1001842	NULL
SIN_1001931	NULL	SIN_1001932	NULL
SIN_1001998	NULL	SIN_1001999	NULL
SIN_1002061	NULL	SIN_1002062	NULL
SIN_1002087	NULL	SIN_1002088	NULL
SIN_1002091	NULL	SIN_1002092	NULL
SIN_1002369	NULL	SIN_1002370	NULL
SIN_1002441	NULL	SIN_1002442	NULL
SIN_1002466	NULL	SIN_1002467	NULL
SIN_1002519	NULL	SIN_1002520	NULL
SIN_1002751	NULL	SIN_1002752	NULL
SIN_1002777	NULL	SIN_1002778	NULL
SIN_1002807	NULL	SIN_1002808	NULL
SIN_1002916	NULL	SIN_1002917	NULL
SIN_1002921	NULL	SIN_1002922	NULL
SIN_1003058	NULL	SIN_1003059	NULL
SIN_1003412	NULL	SIN_1003413	NULL
SIN_1003447	NULL	SIN_1003448	NULL
SIN_1003550	NULL	SIN_1003551	NULL
SIN_1003550	NULL	SIN_1003552	NULL
SIN_1003551	NULL	SIN_1003552	NULL
SIN_1003560	NULL	SIN_1003561	NULL
SIN_1003564	NULL	SIN_1003565	NULL
SIN_1003695	NULL	SIN_1003696	NULL
SIN_1003695	NULL	SIN_1003697	NULL
SIN_1003695	NULL	SIN_1003698	NULL
SIN_1003695	NULL	SIN_1003699	NULL
SIN_1003696	NULL	SIN_1003697	NULL
SIN_1003696	NULL	SIN_1003698	NULL
SIN_1003696	NULL	SIN_1003699	NULL
SIN_1003697	NULL	SIN_1003698	NULL
SIN_1003697	NULL	SIN_1003699	NULL
SIN_1003698	NULL	SIN_1003699	NULL
SIN_1003791	NULL	SIN_1003792	NULL
SIN_1004942	NULL	SIN_1004943	NULL
SIN_1005061	NULL	SIN_1005062	NULL
SIN_1005183	NULL	SIN_1005184	NULL
SIN_1005183	NULL	SIN_1014947	NULL
SIN_1005183	NULL	SIN_1014948	NULL
SIN_1005183	NULL	SIN_1014950	NULL
SIN_1005184	NULL	SIN_1014947	NULL
SIN_1005184	NULL	SIN_1014948	NULL
SIN_1005184	NULL	SIN_1014950	NULL
SIN_1005436	NULL	SIN_1005437	NULL
SIN_1005766	NULL	SIN_1005767	NULL
SIN_1006188	NULL	SIN_1006189	NULL
SIN_1006327	NULL	SIN_1006328	NULL
SIN_1006934	NULL	SIN_1006935	NULL
SIN_1007148	NULL	SIN_1007149	NULL
SIN_1007148	NULL	SIN_1007150	NULL
SIN_1007148	NULL	SIN_1007151	NULL
SIN_1007149	NULL	SIN_1007150	NULL
SIN_1007149	NULL	SIN_1007151	NULL
SIN_1007150	NULL	SIN_1007151	NULL
SIN_1007155	NULL	SIN_1007156	NULL
SIN_1007271	NULL	SIN_1007272	NULL
SIN_1007465	NULL	SIN_1007466	NULL
SIN_1007465	NULL	SIN_1007467	NULL
SIN_1007466	NULL	SIN_1007467	NULL
SIN_1007626	NULL	SIN_1007627	NULL
SIN_1007766	NULL	SIN_1007767	NULL
SIN_1008231	NULL	SIN_1008232	NULL
SIN_1008353	NULL	SIN_1008354	NULL
SIN_1009256	NULL	SIN_1009257	NULL
SIN_1009369	NULL	SIN_1009370	NULL
SIN_1009834	NULL	SIN_1009835	NULL
SIN_1009843	NULL	SIN_1009844	NULL
SIN_1009871	NULL	SIN_1009872	NULL
SIN_1010183	NULL	SIN_1010184	NULL
SIN_1010245	NULL	SIN_1010246	NULL
SIN_1010380	NULL	SIN_1010381	NULL
SIN_1010470	NULL	SIN_1017558	NULL
SIN_1010470	NULL	SIN_1017559	NULL
SIN_1010517	NULL	SIN_1010518	NULL
SIN_1011202	NULL	SIN_1011203	NULL
SIN_1011613	NULL	SIN_1011614	NULL
SIN_1012263	NULL	SIN_1012264	NULL
SIN_1012994	NULL	SIN_1012995	NULL
SIN_1014020	NULL	SIN_1014021	NULL
SIN_1014295	NULL	SIN_1014296	NULL
SIN_1014509	NULL	SIN_1014510	NULL
SIN_1014562	NULL	SIN_1014563	NULL
SIN_1014935	NULL	SIN_1014936	NULL
SIN_1014947	NULL	SIN_1014948	NULL
SIN_1014947	NULL	SIN_1014950	NULL
SIN_1014948	NULL	SIN_1014950	NULL
SIN_1015061	NULL	SIN_1015062	NULL
SIN_1015069	NULL	SIN_1015070	NULL
SIN_1015247	NULL	SIN_1015248	NULL
SIN_1015331	NULL	SIN_1015332	NULL
SIN_1015543	NULL	SIN_1015544	NULL
SIN_1015655	NULL	SIN_1015656	NULL
SIN_1015660	NULL	SIN_1015661	NULL
SIN_1015923	NULL	SIN_1015924	NULL
SIN_1015923	NULL	SIN_1015925	NULL
SIN_1015923	NULL	SIN_1015926	NULL
SIN_1015924	NULL	SIN_1015925	NULL
SIN_1015924	NULL	SIN_1015926	NULL
SIN_1015925	NULL	SIN_1015926	NULL
SIN_1016088	NULL	SIN_1016089	NULL
SIN_1016159	NULL	SIN_1016160	NULL
SIN_1016531	NULL	SIN_1016532	NULL
SIN_1016779	NULL	SIN_1016780	NULL
SIN_1016782	NULL	SIN_1016783	NULL
SIN_1016782	NULL	SIN_1016784	NULL
SIN_1016783	NULL	SIN_1016784	NULL
SIN_1017061	NULL	SIN_1017062	NULL
SIN_1017090	NULL	SIN_1017091	NULL
SIN_1017147	NULL	SIN_1017148	NULL
SIN_1017558	NULL	SIN_1017559	NULL
SIN_1017882	NULL	SIN_1017883	NULL
SIN_1017967	NULL	SIN_1017968	NULL
SIN_1018243	NULL	SIN_1018244	NULL
SIN_1018333	NULL	SIN_1018334	NULL
SIN_1018601	NULL	SIN_1018602	NULL
SIN_1018890	NULL	SIN_1018891	NULL
SIN_1018892	NULL	SIN_1018893	NULL
SIN_1018946	NULL	SIN_1018947	NULL
SIN_1019206	NULL	SIN_1019207	NULL
SIN_1019219	NULL	SIN_1019220	NULL
SIN_1019219	NULL	SIN_1019221	NULL
SIN_1019220	NULL	SIN_1019221	NULL
SIN_1019223	NULL	SIN_1019224	NULL
SIN_1019392	NULL	SIN_1019393	NULL
SIN_1020011	NULL	SIN_1020012	NULL
SIN_1020032	NULL	SIN_1020033	NULL
SIN_1020357	NULL	SIN_1020358	NULL
SIN_1020357	NULL	SIN_1020359	NULL
SIN_1020357	NULL	SIN_1020360	NULL
SIN_1020358	NULL	SIN_1020359	NULL
SIN_1020358	NULL	SIN_1020360	NULL
SIN_1020359	NULL	SIN_1020360	NULL
SIN_1020412	NULL	SIN_1020413	NULL
SIN_1020418	NULL	SIN_1020420	NULL
SIN_1020486	NULL	SIN_1020487	NULL
SIN_1020582	NULL	SIN_1020583	NULL
SIN_1020864	NULL	SIN_1020865	NULL
SIN_1021796	NULL	SIN_1021797	NULL
SIN_1022084	NULL	SIN_1022085	NULL
SIN_1022084	NULL	SIN_1022086	NULL
SIN_1022085	NULL	SIN_1022086	NULL
SIN_1022227	NULL	SIN_1022228	NULL
SIN_1022342	NULL	SIN_1022343	NULL
SIN_1022446	NULL	SIN_1022447	NULL
SIN_1022446	NULL	SIN_1022448	NULL
SIN_1022447	NULL	SIN_1022448	NULL
SIN_1022535	NULL	SIN_1022536	NULL
SIN_1023398	NULL	SIN_1023399	NULL
SIN_1023693	NULL	SIN_1023694	NULL
SIN_1023989	NULL	SIN_1023990	NULL
SIN_1024050	NULL	SIN_1024051	NULL
SIN_1024859	NULL	SIN_1024860	NULL
SIN_1024883	NULL	SIN_1024884	NULL
SIN_1024883	NULL	SIN_1024885	NULL
SIN_1024883	NULL	SIN_1024886	NULL
SIN_1024884	NULL	SIN_1024885	NULL
SIN_1024884	NULL	SIN_1024886	NULL
SIN_1024885	NULL	SIN_1024886	NULL
SIN_1025060	NULL	SIN_1025061	NULL
SIN_1025093	NULL	SIN_1025094	NULL
SIN_1026585	NULL	SIN_1026586	NULL
SIN_1026585	NULL	SIN_1026587	NULL
SIN_1026585	NULL	SIN_1026588	NULL
SIN_1026586	NULL	SIN_1026587	NULL
SIN_1026586	NULL	SIN_1026588	NULL
SIN_1026587	NULL	SIN_1026588	NULL
SIN_1026688	NULL	SIN_1026690	NULL
SIN_1026988	NULL	SIN_1026989	NULL

## Sheet: (A)conserved_function
Gene1	InterPro entries lists	Gene2	InterPro entries lists
SIN_1000239	IPR001128; Cytochrome P450#IPR002401; Cytochrome P450, E-class, group I	SIN_1000240	IPR001128; Cytochrome P450#IPR002401; Cytochrome P450, E-class, group I
SIN_1000294	IPR001087; Lipase, GDSL	SIN_1000295	IPR001087; Lipase, GDSL
SIN_1000294	IPR001087; Lipase, GDSL	SIN_1000296	IPR001087; Lipase, GDSL
SIN_1000295	IPR001087; Lipase, GDSL	SIN_1000296	IPR001087; Lipase, GDSL
SIN_1000330	IPR002182; NB-ARC	SIN_1000332	IPR002182; NB-ARC
SIN_1000338	IPR001087; Lipase, GDSL	SIN_1000339	IPR001087; Lipase, GDSL
SIN_1000353	IPR002627; tRNA isopentenyltransferase	SIN_1000354	IPR002627; tRNA isopentenyltransferase
SIN_1000476	IPR002627; tRNA isopentenyltransferase	SIN_1000477	IPR002627; tRNA isopentenyltransferase
SIN_1000490	IPR002627; tRNA isopentenyltransferase	SIN_1000491	IPR002627; tRNA isopentenyltransferase
SIN_1000490	IPR002627; tRNA isopentenyltransferase	SIN_1000492	IPR002627; tRNA isopentenyltransferase
SIN_1000491	IPR002627; tRNA isopentenyltransferase	SIN_1000492	IPR002627; tRNA isopentenyltransferase
SIN_1000546	IPR002627; tRNA isopentenyltransferase	SIN_1000547	IPR002627; tRNA isopentenyltransferase
SIN_1000546	IPR002627; tRNA isopentenyltransferase	SIN_1000548	IPR002627; tRNA isopentenyltransferase
SIN_1000546	IPR002627; tRNA isopentenyltransferase	SIN_1000549	IPR002627; tRNA isopentenyltransferase
SIN_1000546	IPR002627; tRNA isopentenyltransferase	SIN_1000550	IPR002627; tRNA isopentenyltransferase
SIN_1000546	IPR002627; tRNA isopentenyltransferase	SIN_1000551	IPR002627; tRNA isopentenyltransferase
SIN_1000547	IPR002627; tRNA isopentenyltransferase	SIN_1000548	IPR002627; tRNA isopentenyltransferase
SIN_1000547	IPR002627; tRNA isopentenyltransferase	SIN_1000549	IPR002627; tRNA isopentenyltransferase
SIN_1000547	IPR002627; tRNA isopentenyltransferase	SIN_1000550	IPR002627; tRNA isopentenyltransferase
SIN_1000547	IPR002627; tRNA isopentenyltransferase	SIN_1000551	IPR002627; tRNA isopentenyltransferase
SIN_1000548	IPR002627; tRNA isopentenyltransferase	SIN_1000549	IPR002627; tRNA isopentenyltransferase
SIN_1000548	IPR002627; tRNA isopentenyltransferase	SIN_1000550	IPR002627; tRNA isopentenyltransferase
SIN_1000548	IPR002627; tRNA isopentenyltransferase	SIN_1000551	IPR002627; tRNA isopentenyltransferase
SIN_1000549	IPR002627; tRNA isopentenyltransferase	SIN_1000550	IPR002627; tRNA isopentenyltransferase
SIN_1000549	IPR002627; tRNA isopentenyltransferase	SIN_1000551	IPR002627; tRNA isopentenyltransferase
SIN_1000550	IPR002627; tRNA isopentenyltransferase	SIN_1000551	IPR002627; tRNA isopentenyltransferase
SIN_1000823	IPR001087; Lipase, GDSL	SIN_1000824	IPR001087; Lipase, GDSL
SIN_1000863	IPR001128; Cytochrome P450#IPR002401; Cytochrome P450, E-class, group I	SIN_1000864	IPR001128; Cytochrome P450#IPR002401; Cytochrome P450, E-class, group I
SIN_1000871	IPR002627; tRNA isopentenyltransferase	SIN_1000872	IPR002627; tRNA isopentenyltransferase
SIN_1000875	IPR002627; tRNA isopentenyltransferase	SIN_1000876	IPR002627; tRNA isopentenyltransferase
SIN_1001034	IPR001623; DnaJ domain	SIN_1001035	IPR001623; DnaJ domain
SIN_1001131	IPR008826; Selenium-binding protein	SIN_1001132	IPR008826; Selenium-binding protein
SIN_1001233	IPR002213; UDP-glucuronosyl/UDP-glucosyltransferase	SIN_1001234	IPR002213; UDP-glucuronosyl/UDP-glucosyltransferase
SIN_1001233	IPR002213; UDP-glucuronosyl/UDP-glucosyltransferase	SIN_1001235	IPR002213; UDP-glucuronosyl/UDP-glucosyltransferase
SIN_1001234	IPR002213; UDP-glucuronosyl/UDP-glucosyltransferase	SIN_1001235	IPR002213; UDP-glucuronosyl/UDP-glucosyltransferase
SIN_1001246	IPR005150; Cellulose synthase	SIN_1001247	IPR005150; Cellulose synthase
SIN_1001270	IPR000163; Prohibitin#IPR001107; Band 7 protein	SIN_1001271	IPR000163; Prohibitin#IPR001107; Band 7 protein
SIN_1001279	IPR003441; NAC domain	SIN_1001280	IPR003441; NAC domain
SIN_1001379	IPR000719; Protein kinase domain#IPR000742; Epidermal growth factor-like domain#IPR000858; S-locus glycoprotein#IPR001245; Serine-threonine/tyrosine-protein kinase catalytic domain#IPR001480; Bulb-type lectin domain#IPR002290; Serine/threonine- / dual specificity protein kinase, catalytic domain#IPR003609; Apple-like#IPR013227; PAN-2 domain#IPR020635; Tyrosine-protein kinase, catalytic domain#IPR…	SIN_1001382	IPR000719; Protein kinase domain#IPR000742; Epidermal growth factor-like domain#IPR000858; S-locus glycoprotein#IPR001245; Serine-threonine/tyrosine-protein kinase catalytic domain#IPR001480; Bulb-type lectin domain#IPR002290; Serine/threonine- / dual specificity protein kinase, catalytic domain#IPR003609; Apple-like#IPR013227; PAN-2 domain#IPR020635; Tyrosine-protein kinase, catalytic domain#IPR…
SIN_1001389	IPR001906; Terpene synthase, N-terminal domain#IPR005630; Terpene synthase, metal-binding domain	SIN_1001390	IPR001906; Terpene synthase, N-terminal domain#IPR005630; Terpene synthase, metal-binding domain
SIN_1001389	IPR001906; Terpene synthase, N-terminal domain#IPR005630; Terpene synthase, metal-binding domain	SIN_1007054	IPR001906; Terpene synthase, N-terminal domain#IPR005630; Terpene synthase, metal-binding domain
SIN_1001390	IPR001906; Terpene synthase, N-terminal domain#IPR005630; Terpene synthase, metal-binding domain	SIN_1007054	IPR001906; Terpene synthase, N-terminal domain#IPR005630; Terpene synthase, metal-binding domain
SIN_1001409	IPR005508; B3 domain-containing protein	SIN_1001410	IPR005508; B3 domain-containing protein
SIN_1001449	IPR001077; O-methyltransferase, family 2#IPR012967; Plant methyltransferase dimerisation	SIN_1001450	IPR001077; O-methyltransferase, family 2#IPR012967; Plant methyltransferase dimerisation
SIN_1001459	IPR004263; Exostosin-like	SIN_1001460	IPR004263; Exostosin-like
SIN_1001492	IPR006041; Pollen Ole e 1 allergen/extensin	SIN_1001493	IPR006041; Pollen Ole e 1 allergen/extensin
SIN_1001496	IPR006041; Pollen Ole e 1 allergen/extensin	SIN_1001497	IPR006041; Pollen Ole e 1 allergen/extensin
SIN_1001511	IPR025422; Transcription factor TGA like domain	SIN_1001512	IPR025422; Transcription factor TGA like domain
SIN_1001548	IPR001623; DnaJ domain	SIN_1001549	IPR001623; DnaJ domain
SIN_1001596	IPR008637; HR-like lesion-inducer	SIN_1001597	IPR008637; HR-like lesion-inducer
SIN_1001598	IPR005123; Oxoglutarate/iron-dependent dioxygenase#IPR026992; Non-haem dioxygenase N-terminal domain	SIN_1001599	IPR005123; Oxoglutarate/iron-dependent dioxygenase#IPR026992; Non-haem dioxygenase N-terminal domain
SIN_1001601	IPR005123; Oxoglutarate/iron-dependent dioxygenase#IPR026992; Non-haem dioxygenase N-terminal domain	SIN_1001602	IPR005123; Oxoglutarate/iron-dependent dioxygenase#IPR026992; Non-haem dioxygenase N-terminal domain
SIN_1001601	IPR005123; Oxoglutarate/iron-dependent dioxygenase#IPR026992; Non-haem dioxygenase N-terminal domain	SIN_1001603	IPR005123; Oxoglutarate/iron-dependent dioxygenase#IPR026992; Non-haem dioxygenase N-terminal domain
SIN_1001601	IPR005123; Oxoglutarate/iron-dependent dioxygenase#IPR026992; Non-haem dioxygenase N-terminal domain	SIN_1001604	IPR005123; Oxoglutarate/iron-dependent dioxygenase#IPR026992; Non-haem dioxygenase N-terminal domain
SIN_1001601	IPR005123; Oxoglutarate/iron-dependent dioxygenase#IPR026992; Non-haem dioxygenase N-terminal domain	SIN_1001606	IPR005123; Oxoglutarate/iron-dependent dioxygenase#IPR026992; Non-haem dioxygenase N-terminal domain
SIN_1001601	IPR005123; Oxoglutarate/iron-dependent dioxygenase#IPR026992; Non-haem dioxygenase N-terminal domain	SIN_1001607	IPR005123; Oxoglutarate/iron-dependent dioxygenase#IPR026992; Non-haem dioxygenase N-terminal domain
SIN_1001601	IPR005123; Oxoglutarate/iron-dependent dioxygenase#IPR026992; Non-haem dioxygenase N-terminal domain	SIN_1001608	IPR005123; Oxoglutarate/iron-dependent dioxygenase#IPR026992; Non-haem dioxygenase N-terminal domain
SIN_1001601	IPR005123; Oxoglutarate/iron-dependent dioxygenase#IPR026992; Non-haem dioxygenase N-terminal domain	SIN_1001609	IPR005123; Oxoglutarate/iron-dependent dioxygenase#IPR026992; Non-haem dioxygenase N-terminal domain
SIN_1001601	IPR005123; Oxoglutarate/iron-dependent dioxygenase#IPR026992; Non-haem dioxygenase N-terminal domain	SIN_1001610	IPR005123; Oxoglutarate/iron-dependent dioxygenase#IPR026992; Non-haem dioxygenase N-terminal domain
SIN_1001602	IPR005123; Oxoglutarate/iron-dependent dioxygenase#IPR026992; Non-haem dioxygenase N-terminal domain	SIN_1001603	IPR005123; Oxoglutarate/iron-dependent dioxygenase#IPR026992; Non-haem dioxygenase N-terminal domain
SIN_1001602	IPR005123; Oxoglutarate/iron-dependent dioxygenase#IPR026992; Non-haem dioxygenase N-terminal domain	SIN_1001604	IPR005123; Oxoglutarate/iron-dependent dioxygenase#IPR026992; Non-haem dioxygenase N-terminal domain
SIN_1001602	IPR005123; Oxoglutarate/iron-dependent dioxygenase#IPR026992; Non-haem dioxygenase N-terminal domain	SIN_1001606	IPR005123; Oxoglutarate/iron-dependent dioxygenase#IPR026992; Non-haem dioxygenase N-terminal domain
SIN_1001602	IPR005123; Oxoglutarate/iron-dependent dioxygenase#IPR026992; Non-haem dioxygenase N-terminal domain	SIN_1001607	IPR005123; Oxoglutarate/iron-dependent dioxygenase#IPR026992; Non-haem dioxygenase N-terminal domain
SIN_1001602	IPR005123; Oxoglutarate/iron-dependent dioxygenase#IPR026992; Non-haem dioxygenase N-terminal domain	SIN_1001608	IPR005123; Oxoglutarate/iron-dependent dioxygenase#IPR026992; Non-haem dioxygenase N-terminal domain
SIN_1001602	IPR005123; Oxoglutarate/iron-dependent dioxygenase#IPR026992; Non-haem dioxygenase N-terminal domain	SIN_1001609	IPR005123; Oxoglutarate/iron-dependent dioxygenase#IPR026992; Non-haem dioxygenase N-terminal domain
SIN_1001602	IPR005123; Oxoglutarate/iron-dependent dioxygenase#IPR026992; Non-haem dioxygenase N-terminal domain	SIN_1001610	IPR005123; Oxoglutarate/iron-dependent dioxygenase#IPR026992; Non-haem dioxygenase N-terminal domain
SIN_1001603	IPR005123; Oxoglutarate/iron-dependent dioxygenase#IPR026992; Non-haem dioxygenase N-terminal domain	SIN_1001604	IPR005123; Oxoglutarate/iron-dependent dioxygenase#IPR026992; Non-haem dioxygenase N-terminal domain
SIN_1001603	IPR005123; Oxoglutarate/iron-dependent dioxygenase#IPR026992; Non-haem dioxygenase N-terminal domain	SIN_1001606	IPR005123; Oxoglutarate/iron-dependent dioxygenase#IPR026992; Non-haem dioxygenase N-terminal domain
SIN_1001603	IPR005123; Oxoglutarate/iron-dependent dioxygenase#IPR026992; Non-haem dioxygenase N-terminal domain	SIN_1001607	IPR005123; Oxoglutarate/iron-dependent dioxygenase#IPR026992; Non-haem dioxygenase N-terminal domain
SIN_1001603	IPR005123; Oxoglutarate/iron-dependent dioxygenase#IPR026992; Non-haem dioxygenase N-terminal domain	SIN_1001608	IPR005123; Oxoglutarate/iron-dependent dioxygenase#IPR026992; Non-haem dioxygenase N-terminal domain
SIN_1001603	IPR005123; Oxoglutarate/iron-dependent dioxygenase#IPR026992; Non-haem dioxygenase N-terminal domain	SIN_1001609	IPR005123; Oxoglutarate/iron-dependent dioxygenase#IPR026992; Non-haem dioxygenase N-terminal domain
SIN_1001603	IPR005123; Oxoglutarate/iron-dependent dioxygenase#IPR026992; Non-haem dioxygenase N-terminal domain	SIN_1001610	IPR005123; Oxoglutarate/iron-dependent dioxygenase#IPR026992; Non-haem dioxygenase N-terminal domain
SIN_1001604	IPR005123; Oxoglutarate/iron-dependent dioxygenase#IPR026992; Non-haem dioxygenase N-terminal domain	SIN_1001606	IPR005123; Oxoglutarate/iron-dependent dioxygenase#IPR026992; Non-haem dioxygenase N-terminal domain
SIN_1001604	IPR005123; Oxoglutarate/iron-dependent dioxygenase#IPR026992; Non-haem dioxygenase N-terminal domain	SIN_1001607	IPR005123; Oxoglutarate/iron-dependent dioxygenase#IPR026992; Non-haem dioxygenase N-terminal domain
SIN_1001604	IPR005123; Oxoglutarate/iron-dependent dioxygenase#IPR026992; Non-haem dioxygenase N-terminal domain	SIN_1001608	IPR005123; Oxoglutarate/iron-dependent dioxygenase#IPR026992; Non-haem dioxygenase N-terminal domain
SIN_1001604	IPR005123; Oxoglutarate/iron-dependent dioxygenase#IPR026992; Non-haem dioxygenase N-terminal domain	SIN_1001609	IPR005123; Oxoglutarate/iron-dependent dioxygenase#IPR026992; Non-haem dioxygenase N-terminal domain
SIN_1001604	IPR005123; Oxoglutarate/iron-dependent dioxygenase#IPR026992; Non-haem dioxygenase N-terminal domain	SIN_1001610	IPR005123; Oxoglutarate/iron-dependent dioxygenase#IPR026992; Non-haem dioxygenase N-terminal domain
SIN_1001606	IPR005123; Oxoglutarate/iron-dependent dioxygenase#IPR026992; Non-haem dioxygenase N-terminal domain	SIN_1001607	IPR005123; Oxoglutarate/iron-dependent dioxygenase#IPR026992; Non-haem dioxygenase N-terminal domain
SIN_1001606	IPR005123; Oxoglutarate/iron-dependent dioxygenase#IPR026992; Non-haem dioxygenase N-terminal domain	SIN_1001608	IPR005123; Oxoglutarate/iron-dependent dioxygenase#IPR026992; Non-haem dioxygenase N-terminal domain
SIN_1001606	IPR005123; Oxoglutarate/iron-dependent dioxygenase#IPR026992; Non-haem dioxygenase N-terminal domain	SIN_1001609	IPR005123; Oxoglutarate/iron-dependent dioxygenase#IPR026992; Non-haem dioxygenase N-terminal domain
SIN_1001606	IPR005123; Oxoglutarate/iron-dependent dioxygenase#IPR026992; Non-haem dioxygenase N-terminal domain	SIN_1001610	IPR005123; Oxoglutarate/iron-dependent dioxygenase#IPR026992; Non-haem dioxygenase N-terminal domain
SIN_1001607	IPR005123; Oxoglutarate/iron-dependent dioxygenase#IPR026992; Non-haem dioxygenase N-terminal domain	SIN_1001608	IPR005123; Oxoglutarate/iron-dependent dioxygenase#IPR026992; Non-haem dioxygenase N-terminal domain
SIN_1001607	IPR005123; Oxoglutarate/iron-dependent dioxygenase#IPR026992; Non-haem dioxygenase N-terminal domain	SIN_1001609	IPR005123; Oxoglutarate/iron-dependent dioxygenase#IPR026992; Non-haem dioxygenase N-terminal domain
SIN_1001607	IPR005123; Oxoglutarate/iron-dependent dioxygenase#IPR026992; Non-haem dioxygenase N-terminal domain	SIN_1001610	IPR005123; Oxoglutarate/iron-dependent dioxygenase#IPR026992; Non-haem dioxygenase N-terminal domain
SIN_1001608	IPR005123; Oxoglutarate/iron-dependent dioxygenase#IPR026992; Non-haem dioxygenase N-terminal domain	SIN_1001609	IPR005123; Oxoglutarate/iron-dependent dioxygenase#IPR026992; Non-haem dioxygenase N-terminal domain
SIN_1001608	IPR005123; Oxoglutarate/iron-dependent dioxygenase#IPR026992; Non-haem dioxygenase N-terminal domain	SIN_1001610	IPR005123; Oxoglutarate/iron-dependent dioxygenase#IPR026992; Non-haem dioxygenase N-terminal domain
SIN_1001609	IPR005123; Oxoglutarate/iron-dependent dioxygenase#IPR026992; Non-haem dioxygenase N-terminal domain	SIN_1001610	IPR005123; Oxoglutarate/iron-dependent dioxygenase#IPR026992; Non-haem dioxygenase N-terminal domain
SIN_1001618	IPR001471; AP2/ERF domain	SIN_1001619	IPR001471; AP2/ERF domain
SIN_1001618	IPR001471; AP2/ERF domain	SIN_1001620	IPR001471; AP2/ERF domain
SIN_1001619	IPR001471; AP2/ERF domain	SIN_1001620	IPR001471; AP2/ERF domain
SIN_1001629	IPR005828; General substrate transporter#IPR020846; Major facilitator superfamily domain	SIN_1001630	IPR005828; General substrate transporter#IPR020846; Major facilitator superfamily domain
SIN_1001645	IPR002182; NB-ARC	SIN_1001646	IPR002182; NB-ARC
SIN_1001771	IPR001140; ABC transporter, transmembrane domain#IPR003439; ABC transporter-like#IPR003593; AAA+ ATPase domain#IPR017940; ABC transporter, integral membrane type 1	SIN_1001772	IPR001140; ABC transporter, transmembrane domain#IPR003439; ABC transporter-like#IPR003593; AAA+ ATPase domain#IPR017940; ABC transporter, integral membrane type 1
SIN_1001788	IPR004853; Triose-phosphate transporter domain	SIN_1001789	IPR004853; Triose-phosphate transporter domain
SIN_1001792	IPR001344; Chlorophyll A-B binding protein, plant#IPR022796; Chlorophyll A-B binding protein	SIN_1001793	IPR001344; Chlorophyll A-B binding protein, plant#IPR022796; Chlorophyll A-B binding protein
SIN_1001865	IPR004776; Auxin efflux carrier	SIN_1001866	IPR004776; Auxin efflux carrier
SIN_1001882	IPR000823; Plant peroxidase#IPR002016; Haem peroxidase, plant/fungal/bacterial	SIN_1001883	IPR000823; Plant peroxidase#IPR002016; Haem peroxidase, plant/fungal/bacterial
SIN_1001882	IPR000823; Plant peroxidase#IPR002016; Haem peroxidase, plant/fungal/bacterial	SIN_1001884	IPR000823; Plant peroxidase#IPR002016; Haem peroxidase, plant/fungal/bacterial
SIN_1001882	IPR000823; Plant peroxidase#IPR002016; Haem peroxidase, plant/fungal/bacterial	SIN_1001885	IPR000823; Plant peroxidase#IPR002016; Haem peroxidase, plant/fungal/bacterial
SIN_1001883	IPR000823; Plant peroxidase#IPR002016; Haem peroxidase, plant/fungal/bacterial	SIN_1001884	IPR000823; Plant peroxidase#IPR002016; Haem peroxidase, plant/fungal/bacterial
SIN_1001883	IPR000823; Plant peroxidase#IPR002016; Haem peroxidase, plant/fungal/bacterial	SIN_1001885	IPR000823; Plant peroxidase#IPR002016; Haem peroxidase, plant/fungal/bacterial
SIN_1001884	IPR000823; Plant peroxidase#IPR002016; Haem peroxidase, plant/fungal/bacterial	SIN_1001885	IPR000823; Plant peroxidase#IPR002016; Haem peroxidase, plant/fungal/bacterial
SIN_1002250	IPR000109; Proton-dependent oligopeptide transporter family	SIN_1002251	IPR000109; Proton-dependent oligopeptide transporter family
SIN_1002256	IPR002198; Short-chain dehydrogenase/reductase SDR#IPR002347; Glucose/ribitol dehydrogenase#IPR020842; Polyketide synthase/Fatty acid synthase, KR	SIN_1002257	IPR002198; Short-chain dehydrogenase/reductase SDR#IPR002347; Glucose/ribitol dehydrogenase#IPR020842; Polyketide synthase/Fatty acid synthase, KR
SIN_1002258	IPR002347; Glucose/ribitol dehydrogenase	SIN_1002259	IPR002347; Glucose/ribitol dehydrogenase
SIN_1002283	IPR004320; Protein of unknown function DUF241, plant	SIN_1002284	IPR004320; Protein of unknown function DUF241, plant
SIN_1002286	IPR003676; Auxin-induced protein, ARG7	SIN_1002287	IPR003676; Auxin-induced protein, ARG7
SIN_1002291	IPR001077; O-methyltransferase, family 2#IPR012967; Plant methyltransferase dimerisation#IPR016461; Caffeate O-methyltransferase (COMT) family	SIN_1002292	IPR001077; O-methyltransferase, family 2#IPR012967; Plant methyltransferase dimerisation#IPR016461; Caffeate O-methyltransferase (COMT) family
SIN_1002291	IPR001077; O-methyltransferase, family 2#IPR012967; Plant methyltransferase dimerisation#IPR016461; Caffeate O-methyltransferase (COMT) family	SIN_1002293	IPR001077; O-methyltransferase, family 2#IPR012967; Plant methyltransferase dimerisation#IPR016461; Caffeate O-methyltransferase (COMT) family
SIN_1002292	IPR001077; O-methyltransferase, family 2#IPR012967; Plant methyltransferase dimerisation#IPR016461; Caffeate O-methyltransferase (COMT) family	SIN_1002293	IPR001077; O-methyltransferase, family 2#IPR012967; Plant methyltransferase dimerisation#IPR016461; Caffeate O-methyltransferase (COMT) family
SIN_1002317	IPR000922; D-galactoside/L-rhamnose binding SUEL lectin domain#IPR001944; Glycoside hydrolase, family 35	SIN_1002318	IPR000922; D-galactoside/L-rhamnose binding SUEL lectin domain#IPR001944; Glycoside hydrolase, family 35
SIN_1002330	IPR001938; Thaumatin	SIN_1002331	IPR001938; Thaumatin
SIN_1002349	IPR003854; Gibberellin regulated protein	SIN_1002350	IPR003854; Gibberellin regulated protein
SIN_1002384	IPR001128; Cytochrome P450#IPR002401; Cytochrome P450, E-class, group I	SIN_1002385	IPR001128; Cytochrome P450#IPR002401; Cytochrome P450, E-class, group I
SIN_1002384	IPR001128; Cytochrome P450#IPR002401; Cytochrome P450, E-class, group I	SIN_1002386	IPR001128; Cytochrome P450#IPR002401; Cytochrome P450, E-class, group I
SIN_1002385	IPR001128; Cytochrome P450#IPR002401; Cytochrome P450, E-class, group I	SIN_1002386	IPR001128; Cytochrome P450#IPR002401; Cytochrome P450, E-class, group I
SIN_1002402	IPR000209; Peptidase S8/S53 domain#IPR010259; Proteinase inhibitor I9#IPR015500; Peptidase S8, subtilisin-related	SIN_1002404	IPR000209; Peptidase S8/S53 domain#IPR010259; Proteinase inhibitor I9#IPR015500; Peptidase S8, subtilisin-related
SIN_1002402	IPR000209; Peptidase S8/S53 domain#IPR010259; Proteinase inhibitor I9#IPR015500; Peptidase S8, subtilisin-related	SIN_1002405	IPR000209; Peptidase S8/S53 domain#IPR010259; Proteinase inhibitor I9#IPR015500; Peptidase S8, subtilisin-related
SIN_1002404	IPR000209; Peptidase S8/S53 domain#IPR010259; Proteinase inhibitor I9#IPR015500; Peptidase S8, subtilisin-related	SIN_1002405	IPR000209; Peptidase S8/S53 domain#IPR010259; Proteinase inhibitor I9#IPR015500; Peptidase S8, subtilisin-related
SIN_1002423	IPR001697; Pyruvate kinase#IPR015793; Pyruvate kinase, barrel#IPR015795; Pyruvate kinase, C-terminal	SIN_1002424	IPR001697; Pyruvate kinase#IPR015793; Pyruvate kinase, barrel#IPR015795; Pyruvate kinase, C-terminal
SIN_1002427	IPR000702; Ribosomal protein L6#IPR020040; Ribosomal protein L6, alpha-beta domain	SIN_1002428	IPR000702; Ribosomal protein L6#IPR020040; Ribosomal protein L6, alpha-beta domain
SIN_1002447	IPR000182; GNAT domain	SIN_1002448	IPR000182; GNAT domain
SIN_1002454	IPR003439; ABC transporter-like#IPR003593; AAA+ ATPase domain	SIN_1002455	IPR003439; ABC transporter-like#IPR003593; AAA+ ATPase domain
SIN_1002521	IPR000767; Disease resistance protein#IPR002182; NB-ARC	SIN_1002522	IPR000767; Disease resistance protein#IPR002182; NB-ARC
SIN_1002540	IPR005150; Cellulose synthase	SIN_1002541	IPR005150; Cellulose synthase
SIN_1002543	IPR005150; Cellulose synthase	SIN_1002544	IPR005150; Cellulose synthase
SIN_1002543	IPR005150; Cellulose synthase	SIN_1002545	IPR005150; Cellulose synthase
SIN_1002543	IPR005150; Cellulose synthase	SIN_1002546	IPR005150; Cellulose synthase
SIN_1002543	IPR005150; Cellulose synthase	SIN_1002547	IPR005150; Cellulose synthase
SIN_1002543	IPR005150; Cellulose synthase	SIN_1002548	IPR005150; Cellulose synthase
SIN_1002544	IPR005150; Cellulose synthase	SIN_1002545	IPR005150; Cellulose synthase
SIN_1002544	IPR005150; Cellulose synthase	SIN_1002546	IPR005150; Cellulose synthase
SIN_1002544	IPR005150; Cellulose synthase	SIN_1002547	IPR005150; Cellulose synthase
SIN_1002544	IPR005150; Cellulose synthase	SIN_1002548	IPR005150; Cellulose synthase
SIN_1002545	IPR005150; Cellulose synthase	SIN_1002546	IPR005150; Cellulose synthase
SIN_1002545	IPR005150; Cellulose synthase	SIN_1002547	IPR005150; Cellulose synthase
SIN_1002545	IPR005150; Cellulose synthase	SIN_1002548	IPR005150; Cellulose synthase
SIN_1002546	IPR005150; Cellulose synthase	SIN_1002547	IPR005150; Cellulose synthase
SIN_1002546	IPR005150; Cellulose synthase	SIN_1002548	IPR005150; Cellulose synthase
SIN_1002547	IPR005150; Cellulose synthase	SIN_1002548	IPR005150; Cellulose synthase
SIN_1002554	IPR001611; Leucine-rich repeat#IPR013210; Leucine-rich repeat-containing N-terminal, type 2	SIN_1002555	IPR001611; Leucine-rich repeat#IPR013210; Leucine-rich repeat-containing N-terminal, type 2
SIN_1002578	IPR001375; Peptidase S9, prolyl oligopeptidase, catalytic domain	SIN_1002579	IPR001375; Peptidase S9, prolyl oligopeptidase, catalytic domain
SIN_1002580	IPR001128; Cytochrome P450#IPR002401; Cytochrome P450, E-class, group I	SIN_1002581	IPR001128; Cytochrome P450#IPR002401; Cytochrome P450, E-class, group I
SIN_1002580	IPR001128; Cytochrome P450#IPR002401; Cytochrome P450, E-class, group I	SIN_1002582	IPR001128; Cytochrome P450#IPR002401; Cytochrome P450, E-class, group I
SIN_1002580	IPR001128; Cytochrome P450#IPR002401; Cytochrome P450, E-class, group I	SIN_1002583	IPR001128; Cytochrome P450#IPR002401; Cytochrome P450, E-class, group I
SIN_1002581	IPR001128; Cytochrome P450#IPR002401; Cytochrome P450, E-class, group I	SIN_1002582	IPR001128; Cytochrome P450#IPR002401; Cytochrome P450, E-class, group I
SIN_1002581	IPR001128; Cytochrome P450#IPR002401; Cytochrome P450, E-class, group I	SIN_1002583	IPR001128; Cytochrome P450#IPR002401; Cytochrome P450, E-class, group I
SIN_1002582	IPR001128; Cytochrome P450#IPR002401; Cytochrome P450, E-class, group I	SIN_1002583	IPR001128; Cytochrome P450#IPR002401; Cytochrome P450, E-class, group I
SIN_1002596	IPR001757; Cation-transporting P-type ATPase#IPR004014; Cation-transporting P-type ATPase, N-terminal#IPR006068; Cation-transporting P-type ATPase, C-terminal#IPR008250; P-type ATPase, A domain#IPR023214; HAD-like domain	SIN_1002597	IPR001757; Cation-transporting P-type ATPase#IPR004014; Cation-transporting P-type ATPase, N-terminal#IPR006068; Cation-transporting P-type ATPase, C-terminal#IPR008250; P-type ATPase, A domain#IPR023214; HAD-like domain
SIN_1002608	IPR001471; AP2/ERF domain	SIN_1002609	IPR001471; AP2/ERF domain
SIN_1002608	IPR001471; AP2/ERF domain	SIN_1002610	IPR001471; AP2/ERF domain
SIN_1002609	IPR001471; AP2/ERF domain	SIN_1002610	IPR001471; AP2/ERF domain
SIN_1002665	IPR000823; Plant peroxidase#IPR002016; Haem peroxidase, plant/fungal/bacterial	SIN_1002666	IPR000823; Plant peroxidase#IPR002016; Haem peroxidase, plant/fungal/bacterial
SIN_1002675	IPR001128; Cytochrome P450#IPR002401; Cytochrome P450, E-class, group I	SIN_1002676	IPR001128; Cytochrome P450#IPR002401; Cytochrome P450, E-class, group I
SIN_1002702	IPR002627; tRNA isopentenyltransferase	SIN_1002703	IPR002627; tRNA isopentenyltransferase
SIN_1002702	IPR002627; tRNA isopentenyltransferase	SIN_1002704	IPR002627; tRNA isopentenyltransferase
SIN_1002703	IPR002627; tRNA isopentenyltransferase	SIN_1002704	IPR002627; tRNA isopentenyltransferase
SIN_1002716	IPR002627; tRNA isopentenyltransferase	SIN_1002718	IPR002627; tRNA isopentenyltransferase
SIN_1002785	IPR000916; Bet v I domain#IPR024948; Major latex protein domain#IPR024949; Bet v I type allergen	SIN_1002787	IPR000916; Bet v I domain#IPR024948; Major latex protein domain#IPR024949; Bet v I type allergen
SIN_1002785	IPR000916; Bet v I domain#IPR024948; Major latex protein domain#IPR024949; Bet v I type allergen	SIN_1002788	IPR000916; Bet v I domain#IPR024948; Major latex protein domain#IPR024949; Bet v I type allergen
SIN_1002785	IPR000916; Bet v I domain#IPR024948; Major latex protein domain#IPR024949; Bet v I type allergen	SIN_1002789	IPR000916; Bet v I domain#IPR024948; Major latex protein domain#IPR024949; Bet v I type allergen
SIN_1002785	IPR000916; Bet v I domain#IPR024948; Major latex protein domain#IPR024949; Bet v I type allergen	SIN_1002790	IPR000916; Bet v I domain#IPR024948; Major latex protein domain#IPR024949; Bet v I type allergen
SIN_1002785	IPR000916; Bet v I domain#IPR024948; Major latex protein domain#IPR024949; Bet v I type allergen	SIN_1002791	IPR000916; Bet v I domain#IPR024948; Major latex protein domain#IPR024949; Bet v I type allergen
SIN_1002785	IPR000916; Bet v I domain#IPR024948; Major latex protein domain#IPR024949; Bet v I type allergen	SIN_1002792	IPR000916; Bet v I domain#IPR024948; Major latex protein domain#IPR024949; Bet v I type allergen
SIN_1002785	IPR000916; Bet v I domain#IPR024948; Major latex protein domain#IPR024949; Bet v I type allergen	SIN_1002793	IPR000916; Bet v I domain#IPR024948; Major latex protein domain#IPR024949; Bet v I type allergen
SIN_1002787	IPR000916; Bet v I domain#IPR024948; Major latex protein domain#IPR024949; Bet v I type allergen	SIN_1002788	IPR000916; Bet v I domain#IPR024948; Major latex protein domain#IPR024949; Bet v I type allergen
SIN_1002787	IPR000916; Bet v I domain#IPR024948; Major latex protein domain#IPR024949; Bet v I type allergen	SIN_1002789	IPR000916; Bet v I domain#IPR024948; Major latex protein domain#IPR024949; Bet v I type allergen
SIN_1002787	IPR000916; Bet v I domain#IPR024948; Major latex protein domain#IPR024949; Bet v I type allergen	SIN_1002790	IPR000916; Bet v I domain#IPR024948; Major latex protein domain#IPR024949; Bet v I type allergen
SIN_1002787	IPR000916; Bet v I domain#IPR024948; Major latex protein domain#IPR024949; Bet v I type allergen	SIN_1002791	IPR000916; Bet v I domain#IPR024948; Major latex protein domain#IPR024949; Bet v I type allergen
SIN_1002787	IPR000916; Bet v I domain#IPR024948; Major latex protein domain#IPR024949; Bet v I type allergen	SIN_1002792	IPR000916; Bet v I domain#IPR024948; Major latex protein domain#IPR024949; Bet v I type allergen
SIN_1002787	IPR000916; Bet v I domain#IPR024948; Major latex protein domain#IPR024949; Bet v I type allergen	SIN_1002793	IPR000916; Bet v I domain#IPR024948; Major latex protein domain#IPR024949; Bet v I type allergen
SIN_1002788	IPR000916; Bet v I domain#IPR024948; Major latex protein domain#IPR024949; Bet v I type allergen	SIN_1002789	IPR000916; Bet v I domain#IPR024948; Major latex protein domain#IPR024949; Bet v I type allergen
SIN_1002788	IPR000916; Bet v I domain#IPR024948; Major latex protein domain#IPR024949; Bet v I type allergen	SIN_1002790	IPR000916; Bet v I domain#IPR024948; Major latex protein domain#IPR024949; Bet v I type allergen
SIN_1002788	IPR000916; Bet v I domain#IPR024948; Major latex protein domain#IPR024949; Bet v I type allergen	SIN_1002791	IPR000916; Bet v I domain#IPR024948; Major latex protein domain#IPR024949; Bet v I type allergen
SIN_1002788	IPR000916; Bet v I domain#IPR024948; Major latex protein domain#IPR024949; Bet v I type allergen	SIN_1002792	IPR000916; Bet v I domain#IPR024948; Major latex protein domain#IPR024949; Bet v I type allergen
SIN_1002788	IPR000916; Bet v I domain#IPR024948; Major latex protein domain#IPR024949; Bet v I type allergen	SIN_1002793	IPR000916; Bet v I domain#IPR024948; Major latex protein domain#IPR024949; Bet v I type allergen
SIN_1002789	IPR000916; Bet v I domain#IPR024948; Major latex protein domain#IPR024949; Bet v I type allergen	SIN_1002790	IPR000916; Bet v I domain#IPR024948; Major latex protein domain#IPR024949; Bet v I type allergen
SIN_1002789	IPR000916; Bet v I domain#IPR024948; Major latex protein domain#IPR024949; Bet v I type allergen	SIN_1002791	IPR000916; Bet v I domain#IPR024948; Major latex protein domain#IPR024949; Bet v I type allergen
SIN_1002789	IPR000916; Bet v I domain#IPR024948; Major latex protein domain#IPR024949; Bet v I type allergen	SIN_1002792	IPR000916; Bet v I domain#IPR024948; Major latex protein domain#IPR024949; Bet v I type allergen
SIN_1002789	IPR000916; Bet v I domain#IPR024948; Major latex protein domain#IPR024949; Bet v I type allergen	SIN_1002793	IPR000916; Bet v I domain#IPR024948; Major latex protein domain#IPR024949; Bet v I type allergen
SIN_1002790	IPR000916; Bet v I domain#IPR024948; Major latex protein domain#IPR024949; Bet v I type allergen	SIN_1002791	IPR000916; Bet v I domain#IPR024948; Major latex protein domain#IPR024949; Bet v I type allergen
SIN_1002790	IPR000916; Bet v I domain#IPR024948; Major latex protein domain#IPR024949; Bet v I type allergen	SIN_1002792	IPR000916; Bet v I domain#IPR024948; Major latex protein domain#IPR024949; Bet v I type allergen
SIN_1002790	IPR000916; Bet v I domain#IPR024948; Major latex protein domain#IPR024949; Bet v I type allergen	SIN_1002793	IPR000916; Bet v I domain#IPR024948; Major latex protein domain#IPR024949; Bet v I type allergen
SIN_1002791	IPR000916; Bet v I domain#IPR024948; Major latex protein domain#IPR024949; Bet v I type allergen	SIN_1002792	IPR000916; Bet v I domain#IPR024948; Major latex protein domain#IPR024949; Bet v I type allergen
SIN_1002791	IPR000916; Bet v I domain#IPR024948; Major latex protein domain#IPR024949; Bet v I type allergen	SIN_1002793	IPR000916; Bet v I domain#IPR024948; Major latex protein domain#IPR024949; Bet v I type allergen
SIN_1002792	IPR000916; Bet v I domain#IPR024948; Major latex protein domain#IPR024949; Bet v I type allergen	SIN_1002793	IPR000916; Bet v I domain#IPR024948; Major latex protein domain#IPR024949; Bet v I type allergen
SIN_1002804	IPR004158; Protein of unknown function DUF247, plant	SIN_1002805	IPR004158; Protein of unknown function DUF247, plant
SIN_1002848	IPR000719; Protein kinase domain#IPR002290; Serine/threonine- / dual specificity protein kinase, catalytic domain#IPR020635; Tyrosine-protein kinase, catalytic domain	SIN_1002849	IPR000719; Protein kinase domain#IPR002290; Serine/threonine- / dual specificity protein kinase, catalytic domain#IPR020635; Tyrosine-protein kinase, catalytic domain
SIN_1002856	IPR006044; 11-S seed storage protein, plant#IPR006045; Cupin 1	SIN_1002857	IPR006044; 11-S seed storage protein, plant#IPR006045; Cupin 1
SIN_1002885	IPR001623; DnaJ domain	SIN_1002886	IPR001623; DnaJ domain
SIN_1002934	IPR001128; Cytochrome P450#IPR002401; Cytochrome P450, E-class, group I	SIN_1002935	IPR001128; Cytochrome P450#IPR002401; Cytochrome P450, E-class, group I
SIN_1002950	IPR001128; Cytochrome P450#IPR002401; Cytochrome P450, E-class, group I	SIN_1002951	IPR001128; Cytochrome P450#IPR002401; Cytochrome P450, E-class, group I
SIN_1002957	IPR000490; Glycoside hydrolase, family 17#IPR012946; X8	SIN_1002958	IPR000490; Glycoside hydrolase, family 17#IPR012946; X8
SIN_1002957	IPR000490; Glycoside hydrolase, family 17#IPR012946; X8	SIN_1002959	IPR000490; Glycoside hydrolase, family 17#IPR012946; X8
SIN_1002958	IPR000490; Glycoside hydrolase, family 17#IPR012946; X8	SIN_1002959	IPR000490; Glycoside hydrolase, family 17#IPR012946; X8
SIN_1002967	IPR002885; Pentatricopeptide repeat	SIN_1002968	IPR002885; Pentatricopeptide repeat
SIN_1003089	IPR001128; Cytochrome P450#IPR002401; Cytochrome P450, E-class, group I	SIN_1003090	IPR001128; Cytochrome P450#IPR002401; Cytochrome P450, E-class, group I
SIN_1003112	IPR005150; Cellulose synthase	SIN_1003113	IPR005150; Cellulose synthase
SIN_1003139	IPR013057; Amino acid transporter, transmembrane	SIN_1003140	IPR013057; Amino acid transporter, transmembrane
SIN_1003167	IPR000640; Translation elongation factor EFG, V domain#IPR000795; Elongation factor, GTP-binding domain#IPR004161; Translation elongation factor EFTu/EF1A, domain 2#IPR005517; Translation elongation factor EFG/EF2, domain IV#IPR009022; Elongation factor G, III-V domain	SIN_1003168	IPR000640; Translation elongation factor EFG, V domain#IPR000795; Elongation factor, GTP-binding domain#IPR004161; Translation elongation factor EFTu/EF1A, domain 2#IPR005517; Translation elongation factor EFG/EF2, domain IV#IPR009022; Elongation factor G, III-V domain
SIN_1003189	IPR006694; Fatty acid hydroxylase#IPR021940; Uncharacterised domain Wax2, C-terminal	SIN_1003190	IPR006694; Fatty acid hydroxylase#IPR021940; Uncharacterised domain Wax2, C-terminal
SIN_1003228	IPR003480; Transferase	SIN_1003229	IPR003480; Transferase
SIN_1003228	IPR003480; Transferase	SIN_1003230	IPR003480; Transferase
SIN_1003229	IPR003480; Transferase	SIN_1003230	IPR003480; Transferase
SIN_1003264	IPR001906; Terpene synthase, N-terminal domain#IPR005630; Terpene synthase, metal-binding domain	SIN_1003265	IPR001906; Terpene synthase, N-terminal domain#IPR005630; Terpene synthase, metal-binding domain
SIN_1003264	IPR001906; Terpene synthase, N-terminal domain#IPR005630; Terpene synthase, metal-binding domain	SIN_1003266	IPR001906; Terpene synthase, N-terminal domain#IPR005630; Terpene synthase, metal-binding domain
SIN_1003264	IPR001906; Terpene synthase, N-terminal domain#IPR005630; Terpene synthase, metal-binding domain	SIN_1003267	IPR001906; Terpene synthase, N-terminal domain#IPR005630; Terpene synthase, metal-binding domain
SIN_1003264	IPR001906; Terpene synthase, N-terminal domain#IPR005630; Terpene synthase, metal-binding domain	SIN_1003268	IPR001906; Terpene synthase, N-terminal domain#IPR005630; Terpene synthase, metal-binding domain
SIN_1003264	IPR001906; Terpene synthase, N-terminal domain#IPR005630; Terpene synthase, metal-binding domain	SIN_1003269	IPR001906; Terpene synthase, N-terminal domain#IPR005630; Terpene synthase, metal-binding domain
SIN_1003264	IPR001906; Terpene synthase, N-terminal domain#IPR005630; Terpene synthase, metal-binding domain	SIN_1003270	IPR001906; Terpene synthase, N-terminal domain#IPR005630; Terpene synthase, metal-binding domain
SIN_1003264	IPR001906; Terpene synthase, N-terminal domain#IPR005630; Terpene synthase, metal-binding domain	SIN_1003271	IPR001906; Terpene synthase, N-terminal domain#IPR005630; Terpene synthase, metal-binding domain
SIN_1003265	IPR001906; Terpene synthase, N-terminal domain#IPR005630; Terpene synthase, metal-binding domain	SIN_1003266	IPR001906; Terpene synthase, N-terminal domain#IPR005630; Terpene synthase, metal-binding domain
SIN_1003265	IPR001906; Terpene synthase, N-terminal domain#IPR005630; Terpene synthase, metal-binding domain	SIN_1003267	IPR001906; Terpene synthase, N-terminal domain#IPR005630; Terpene synthase, metal-binding domain
SIN_1003265	IPR001906; Terpene synthase, N-terminal domain#IPR005630; Terpene synthase, metal-binding domain	SIN_1003268	IPR001906; Terpene synthase, N-terminal domain#IPR005630; Terpene synthase, metal-binding domain
SIN_1003265	IPR001906; Terpene synthase, N-terminal domain#IPR005630; Terpene synthase, metal-binding domain	SIN_1003269	IPR001906; Terpene synthase, N-terminal domain#IPR005630; Terpene synthase, metal-binding domain
SIN_1003265	IPR001906; Terpene synthase, N-terminal domain#IPR005630; Terpene synthase, metal-binding domain	SIN_1003270	IPR001906; Terpene synthase, N-terminal domain#IPR005630; Terpene synthase, metal-binding domain
SIN_1003265	IPR001906; Terpene synthase, N-terminal domain#IPR005630; Terpene synthase, metal-binding domain	SIN_1003271	IPR001906; Terpene synthase, N-terminal domain#IPR005630; Terpene synthase, metal-binding domain
SIN_1003266	IPR001906; Terpene synthase, N-terminal domain#IPR005630; Terpene synthase, metal-binding domain	SIN_1003267	IPR001906; Terpene synthase, N-terminal domain#IPR005630; Terpene synthase, metal-binding domain
SIN_1003266	IPR001906; Terpene synthase, N-terminal domain#IPR005630; Terpene synthase, metal-binding domain	SIN_1003268	IPR001906; Terpene synthase, N-terminal domain#IPR005630; Terpene synthase, metal-binding domain
SIN_1003266	IPR001906; Terpene synthase, N-terminal domain#IPR005630; Terpene synthase, metal-binding domain	SIN_1003269	IPR001906; Terpene synthase, N-terminal domain#IPR005630; Terpene synthase, metal-binding domain
SIN_1003266	IPR001906; Terpene synthase, N-terminal domain#IPR005630; Terpene synthase, metal-binding domain	SIN_1003270	IPR001906; Terpene synthase, N-terminal domain#IPR005630; Terpene synthase, metal-binding domain
SIN_1003266	IPR001906; Terpene synthase, N-terminal domain#IPR005630; Terpene synthase, metal-binding domain	SIN_1003271	IPR001906; Terpene synthase, N-terminal domain#IPR005630; Terpene synthase, metal-binding domain
SIN_1003267	IPR001906; Terpene synthase, N-terminal domain#IPR005630; Terpene synthase, metal-binding domain	SIN_1003268	IPR001906; Terpene synthase, N-terminal domain#IPR005630; Terpene synthase, metal-binding domain
SIN_1003267	IPR001906; Terpene synthase, N-terminal domain#IPR005630; Terpene synthase, metal-binding domain	SIN_1003269	IPR001906; Terpene synthase, N-terminal domain#IPR005630; Terpene synthase, metal-binding domain
SIN_1003267	IPR001906; Terpene synthase, N-terminal domain#IPR005630; Terpene synthase, metal-binding domain	SIN_1003270	IPR001906; Terpene synthase, N-terminal domain#IPR005630; Terpene synthase, metal-binding domain
SIN_1003267	IPR001906; Terpene synthase, N-terminal domain#IPR005630; Terpene synthase, metal-binding domain	SIN_1003271	IPR001906; Terpene synthase, N-terminal domain#IPR005630; Terpene synthase, metal-binding domain
SIN_1003268	IPR001906; Terpene synthase, N-terminal domain#IPR005630; Terpene synthase, metal-binding domain	SIN_1003269	IPR001906; Terpene synthase, N-terminal domain#IPR005630; Terpene synthase, metal-binding domain
SIN_1003268	IPR001906; Terpene synthase, N-terminal domain#IPR005630; Terpene synthase, metal-binding domain	SIN_1003270	IPR001906; Terpene synthase, N-terminal domain#IPR005630; Terpene synthase, metal-binding domain
SIN_1003268	IPR001906; Terpene synthase, N-terminal domain#IPR005630; Terpene synthase, metal-binding domain	SIN_1003271	IPR001906; Terpene synthase, N-terminal domain#IPR005630; Terpene synthase, metal-binding domain
SIN_1003269	IPR001906; Terpene synthase, N-terminal domain#IPR005630; Terpene synthase, metal-binding domain	SIN_1003270	IPR001906; Terpene synthase, N-terminal domain#IPR005630; Terpene synthase, metal-binding domain
SIN_1003269	IPR001906; Terpene synthase, N-terminal domain#IPR005630; Terpene synthase, metal-binding domain	SIN_1003271	IPR001906; Terpene synthase, N-terminal domain#IPR005630; Terpene synthase, metal-binding domain
SIN_1003270	IPR001906; Terpene synthase, N-terminal domain#IPR005630; Terpene synthase, metal-binding domain	SIN_1003271	IPR001906; Terpene synthase, N-terminal domain#IPR005630; Terpene synthase, metal-binding domain
SIN_1003286	IPR001509; NAD-dependent epimerase/dehydratase	SIN_1003287	IPR001509; NAD-dependent epimerase/dehydratase
SIN_1003286	IPR001509; NAD-dependent epimerase/dehydratase	SIN_1003288	IPR001509; NAD-dependent epimerase/dehydratase
SIN_1003287	IPR001509; NAD-dependent epimerase/dehydratase	SIN_1003288	IPR001509; NAD-dependent epimerase/dehydratase
SIN_1003292	IPR006740; Protein of unknown function DUF604	SIN_1003293	IPR006740; Protein of unknown function DUF604
SIN_1003292	IPR006740; Protein of unknown function DUF604	SIN_1003294	IPR006740; Protein of unknown function DUF604
[truncated: 2,071 more rows]

## Sheet: function_distribution of_A_type
InterPro ID	Description	Gene numbers	Percentage (Annotated genes/Total genes)
[truncated: 516 more rows]

[truncated: 4 more sheets: (B)subfunctionalization, function_distribution_of_B_type, (C)neofunctionalization, function_distribution_of_C_type]
