# Supplementary material for: Genome evolutionary dynamics followed by diversifying selection explains the complexity of the Sesamum indicum genome
Source: BMC Genomics. 2017 Mar 24;18:257. doi: 10.1186/s12864-017-3599-4 (PMC5364699; doi:10.1186/s12864-017-3599-4)
Supplement: Supplementary file 7 — The ancient tandem duplicated genes located on subgenomes in S. indicum. (XLSX 11 kb) [file 12864_2017_3599_MOESM7_ESM.xlsx]

## Sheet: ancient_tandem_duplicated_genes
Reference-gene in grape	Subgenome1	Subgenome2
GSVIVT01000576001	--	SIN_1018046
GSVIVT01000577001	--	SIN_1018045
GSVIVT01008040001	--	SIN_1016386
GSVIVT01008042001	--	SIN_1016385
GSVIVT01008064001	SIN_1006029	--
GSVIVT01008073001	SIN_1006031	--
GSVIVT01011033001	--	SIN_1012477
GSVIVT01011034001	--	SIN_1012476
GSVIVT01011045001	--	SIN_1012470
GSVIVT01011046001	--	SIN_1012469
GSVIVT01011401001	SIN_1008012	--
GSVIVT01011406001	SIN_1008013	--
GSVIVT01011475001	SIN_1008041	--
GSVIVT01011476001	SIN_1008042	--
GSVIVT01011718001	--	SIN_1021337
GSVIVT01011724001	--	SIN_1021338
GSVIVT01011800001	--	SIN_1021391
GSVIVT01011801001	--	SIN_1021392
GSVIVT01011849001	--	SIN_1018367
GSVIVT01011854001	--	SIN_1018366
GSVIVT01013375001	SIN_1015808	--
GSVIVT01013378001	SIN_1015809	--
GSVIVT01013798001	SIN_1026634	--
GSVIVT01013799001	SIN_1026633	--
GSVIVT01014240001	--	SIN_1022564
GSVIVT01014241001	--	SIN_1022566
GSVIVT01014403001	SIN_1019519	SIN_1014554
GSVIVT01014405001	SIN_1019520	SIN_1014553
GSVIVT01014499001	SIN_1005050	--
GSVIVT01014501001	SIN_1005049	SIN_1014519
GSVIVT01014529001	--	SIN_1014518
GSVIVT01014703001	SIN_1003112	--
GSVIVT01014705001	SIN_1003113	--
GSVIVT01014821001	--	SIN_1014303
GSVIVT01014828001	--	SIN_1014302
GSVIVT01017174001	SIN_1005078	--
GSVIVT01017175001	SIN_1005079	--
GSVIVT01017368001	SIN_1021902	--
GSVIVT01017369001	SIN_1021903	--
GSVIVT01017784001	SIN_1010164	--
GSVIVT01017786001	SIN_1010163	SIN_1016246
GSVIVT01017787001	--	SIN_1016247
GSVIVT01017954001	SIN_1010029	--
GSVIVT01017958001	SIN_1010028	--
GSVIVT01018039001	SIN_1009983	--
GSVIVT01018040001	SIN_1009982	--
GSVIVT01018460001	SIN_1016613	--
GSVIVT01018461001	SIN_1016614	--
GSVIVT01018598001	SIN_1016658	--
GSVIVT01018606001	SIN_1016659	--
GSVIVT01020185001	SIN_1026690	SIN_1018127
GSVIVT01020187001	SIN_1026689	SIN_1018126
GSVIVT01021085001	--	SIN_1005291
GSVIVT01021086001	--	SIN_1005292
GSVIVT01021118001	--	SIN_1005312
GSVIVT01021119001	--	SIN_1005313
GSVIVT01021147001	--	SIN_1005333
GSVIVT01021149001	--	SIN_1005335
GSVIVT01021304001	SIN_1019647	--
GSVIVT01021309001	SIN_1019646	--
GSVIVT01021670001	SIN_1019569	--
GSVIVT01021671001	SIN_1019568	--
GSVIVT01021699001	SIN_1019565	--
GSVIVT01021705001	SIN_1019564	--
GSVIVT01023000001	SIN_1022960	--
GSVIVT01023002001	SIN_1022962	--
GSVIVT01023224001	SIN_1022874	--
GSVIVT01023225001	SIN_1022875	--
GSVIVT01023925001	--	SIN_1014598
GSVIVT01023929001	--	SIN_1014599
GSVIVT01024050001	--	SIN_1014663
GSVIVT01024052001	--	SIN_1014664
GSVIVT01025160001	--	SIN_1024144
GSVIVT01025162001	--	SIN_1024143
GSVIVT01025339001	--	SIN_1009797
GSVIVT01025340001	--	SIN_1009796
GSVIVT01025842001	--	SIN_1011739
GSVIVT01025843001	--	SIN_1011740
GSVIVT01026826001	SIN_1014036	--
GSVIVT01026829001	SIN_1014037	--
GSVIVT01027600001	SIN_1013959	--
GSVIVT01027601001	SIN_1013958	--
GSVIVT01027731001	SIN_1001596	--
GSVIVT01027732001	SIN_1001597	--
GSVIVT01027744001	--	SIN_1021805
GSVIVT01027749001	--	SIN_1021804
GSVIVT01028040001	--	SIN_1012563
GSVIVT01028041001	--	SIN_1012564
GSVIVT01028337001	--	SIN_1009682
GSVIVT01028341001	--	SIN_1009683
GSVIVT01028542001	SIN_1022277	SIN_1009753
GSVIVT01028547001	SIN_1022276	SIN_1009755
GSVIVT01028879001	SIN_1016518	--
GSVIVT01028885001	SIN_1016519	--
GSVIVT01029162001	SIN_1023859	--
GSVIVT01029172001	SIN_1023858	--
GSVIVT01030819001	SIN_1025617	--
GSVIVT01030822001	SIN_1025616	--
GSVIVT01031265001	SIN_1022768	--
GSVIVT01031266001	SIN_1022769	--
GSVIVT01031370001	SIN_1024034	--
GSVIVT01031372001	SIN_1024035	--
GSVIVT01031528001	--	SIN_1003297
GSVIVT01031529001	--	SIN_1003298
GSVIVT01031975001	SIN_1004553	--
GSVIVT01031982001	SIN_1004552	--
GSVIVT01033752001	SIN_1012960	--
GSVIVT01033753001	SIN_1012961	--
GSVIVT01033822001	SIN_1013011	--
GSVIVT01033823001	SIN_1013013	--
GSVIVT01034099001	SIN_1011162	--
GSVIVT01034102001	SIN_1011163	--
GSVIVT01036930001	SIN_1020548	--
GSVIVT01036932001	SIN_1020549	--
GSVIVT01037026001	--	SIN_1023145
GSVIVT01037034001	--	SIN_1023146
GSVIVT01038241001	SIN_1008627	--
GSVIVT01038243001	SIN_1008626	--
